# Supplementary material for: Histology and RNA Sequencing Provide Insights Into Fusarium Head Blight Resistance in AAC Tenacious
Source: Front Plant Sci. 2021 Jan 13;11:570418. doi: 10.3389/fpls.2020.570418 (PMC7838103; doi:10.3389/fpls.2020.570418)
Supplement: Supplementary Dataset 1 — Genome wide differential gene expression results for each pairwise treatment comparison in the transcriptomic analysis. Table values are in log2 fold change for each comparison. [file Data_Sheet_1.xlsx]

## Sheet: Supplemental Dataset S1
Supplemental Dataset S1. Genome wide differential gene expression results for each pairwise treatment comparison in the transcriptomic analysis.Differential expression values are in log2 fold change.			Log2 Fold Change
			Control vs. Control				Inoculated vs. Inoculated				Control vs. Inoculated
			Intercultivar		Intracultivar		Intercultivar		Intracultivar		Intracultivar
RefSeq v1.0 Gene Name	Annotation	Position	Roblin_Control_iii_vs_Tenacious_Control_iii	Roblin_Control_V_vs_Tenacious_Control_V	Roblin_Control_iii_vs_Roblin_Control_V	Tenacious_Control_iii_vs_Tenacious_Control_V	Roblin_Inoculated_iii_vs_Tenacious_Inoculated_iii	Roblin_Inoculated_V_vs_Tenacious_Inoculated_V	Roblin_Inoculated_iii_vs_Roblin_Inoculated_V	Tenacious_Inoculated_iii_vs_Tenacious_Inoculated_V	Roblin_Control_iii_vs_Roblin_Inoculated_iii	Roblin_Control_V_vs_Roblin_Inoculated_V	Tenacious_Control_iii_vs_Tenacious_Inoculated_iii	Tenacious_Control_V_vs_Tenacious_Inoculated_V
TraesCS1A01G000100	tRNA (cytidine(34)-2'-O)-methyltransferase	40098	-0.344604	0.0259198	-0.0585973	-0.052803	-0.970861	1.41452	-1.15081	0.819342	1.08317	-0.331896	-0.552344	0.619463
TraesCS1A01G000200	Latent-transforming growth factor beta-binding protein 3	70239	-0.170805	1.1611	-0.0691489	-0.103307	-0.973506	1.28691	-1.2772	0.958	1.77113	3.37132	-0.313989	0.8648
TraesCS1A01G000300	Coiled-coil domain-containing protein	95906	0.261899	0.911911	-0.144244	-0.307051	-1.50065	1.47999	-1.60142	1.10066	2.0966	1.90277	-0.961139	1.21068
TraesCS1A01G000400	ATP synthase gamma chain	102794	-0.160049	0.667639	-0.156722	-0.148239	-0.542601	1.17689	-1.1643	0.3013	1.55256	0.832831	0.233128	0.835011
TraesCS1A01G000800	Protein TAR1	180175	-0.101288	0.045877	0.0225134	0.0957218	-0.83922	-1.08367	-0.866752	-1.47955	2.77331	-0.181021	1.82841	-0.886608
TraesCS1A01G001100	ATP synthase gamma chain	269472	0.767141	0.518771	-0.0398879	-0.181991	-0.903255	0.0722788	-0.799402	0.186392	2.01788	1.31488	-0.369066	0.307831
TraesCS1A01G001000	Mediator of RNA polymerase II transcription subunit 12	270605	0.219151	0.144705	0.013576	0.0234065	-0.94191	0.529984	-0.910079	0.616081	2.18001	-0.428844	-0.665913	-0.153266
TraesCS1A01G001200	TRICHOME BIREFRINGENCE-LIKE 26	287697	NA	NA	NA	NA	-0.500371	0.375076	-0.49469	0.0630215	2.51881	NA	1.33164	0.375314
TraesCS1A01G001400	NAD(P)-binding Rossmann-fold superfamily protein	294611	-0.468558	1.09563	-0.137898	0.152076	-1.36211	0.871411	-1.88491	-0.0371364	2.284	0.964002	1.07088	0.269008
TraesCS1A01G001300	lectin protein kinase family protein	297266	0.189663	0.0738506	0.000656649	-0.0184078	-0.535104	NA	-0.589134	NA	2.27807	0.199377	-0.596203	-0.186116
TraesCS1A01G001500	Senescence-associated protein, putative	326099	-0.0210017	-0.548281	0.0168807	-0.0755347	-0.950645	-1.23198	-0.945217	-1.57772	2.82082	0.686192	1.25154	0.220501
TraesCS1A01G001600	Mediator of RNA polymerase II transcription subunit 4	337960	-0.00314938	0.107549	NA	0.0122848	-0.51892	-0.0292398	-0.43881	0.390533	2.51314	1.20328	0.258481	0.174683
TraesCS1A01G001700	30S ribosomal protein S14 type Z	403455	0.027706	-0.0255817	-0.00728925	-0.0164085	0.0825213	0.533816	NA	0.109446	-0.229455	0.203439	0.18215	0.469042
TraesCS1A01G001800	50S ribosomal protein L28	1144333	-0.130536	-0.4162	0.0215225	-0.165493	0.15025	0.281155	0.328646	0.459984	-1.2453	-0.845072	-0.881139	-0.182921
TraesCS1A01G002000	RING-finger ubiquitin ligase	1163485	-0.0613954	-0.0690079	0.0980867	0.107151	0.51132	0.0915287	0.546525	0.0625552	-1.05308	-0.641361	-0.393687	-0.510147
TraesCS1A01G002100	Tripartite motif-containing protein 29	1170356	-0.235049	-0.27207	-0.0140369	-0.0441024	0.40733	0.317848	0.861318	0.754968	-1.72071	-0.74032	-0.996607	-0.194227
TraesCS1A01G002200	Nucleic acid-binding, OB-fold	1188844	0.060263	0.177163	-0.0297337	0.0686134	-0.126203	-0.347793	-0.226326	-0.499616	0.908871	0.726127	0.75346	0.14351
TraesCS1A01G002300	Endoribonuclease E-like protein	1209721	-0.869326	-0.600789	-0.132377	0.0392844	-0.517789	-0.589496	0.0515367	-0.0601849	-0.376189	-0.0924464	0.0235823	-0.117731
TraesCS1A01G002400	Cytochrome P450	1228914	-1.21003	-0.752721	-0.0222392	0.0136102	-2.15463	-4.35894	-0.0637369	NA	1.61536	1.82785	NA	-0.152916
TraesCS1A01G002500	Phospholipid-transporting ATPase	1232354	0.10234	0.239107	-0.21967	-0.134022	-1.11983	-2.803	-1.51895	-3.48126	5.40992	3.93139	4.15138	0.768965
TraesCS1A01G002600	L-carnitine/gamma-butyrobetaine antiporter	1309468	0.0441805	0.549848	-0.129199	-0.0831177	0.904599	0.130685	-0.0981326	-1.1445	-0.102157	0.841034	1.04199	0.161013
TraesCS1A01G002900	receptor kinase 1	1657115	-3.76858	-3.77046	-0.0650924	NA	-0.696702	-4.89361	1.6022	NA	-3.29013	-0.816808	NA	NA
TraesCS1A01G003000	NBS-LRR-like resistance protein	1668949	-3.66771	-3.52543	-0.0959506	NA	NA	-4.45122	2.13484	NA	-5.50576	-1.12624	NA	NA
TraesCS1A01G003100	disease resistance protein (TIR-NBS-LRR class)	1694199	-0.44465	NA	-0.0284755	NA	NA	NA	NA	NA	-1.14635	0.199377	NA	NA
TraesCS1A01G003700	F1F0-ATPase inhibitor protein	2291887	NA	NA	NA	NA	NA	-2.19905	0.669441	NA	NA	2.78292	NA	NA
TraesCS1A01G004000	NBS-LRR-like resistance protein	2437843	-1.84769	-1.01192	-0.0996942	NA	-0.255741	-1.18381	-0.0389865	NA	-2.08202	-1.07751	NA	NA
TraesCS1A01G004200	SNF1-related protein kinase regulatory subunit beta-2	2540491	-2.75252	-2.72215	-0.123405	-0.0339397	-2.25448	-2.75998	-0.614003	-0.876264	0.528491	0.199102	1.45699	0.580039
TraesCS1A01G004400	Protein SAWADEE HOMEODOMAIN-like protein 2	2642460	-2.57679	-1.85463	-0.101353	NA	-3.10481	-3.9578	-1.14412	NA	1.03368	0.164951	NA	NA
TraesCS1A01G004500	Protein sawadee homeodomain-like 2	2661957	-0.96762	-1.13322	0.0350176	NA	-1.65784	-2.51816	-0.709618	NA	1.2131	-0.411329	NA	NA
TraesCS1A01G004700	carboxyl-terminal peptidase, putative (DUF239)	2847902	-0.257053	-0.159102	0.00809461	0.0136102	NA	-0.55547	-0.0432813	NA	0.0517781	-0.445752	NA	-0.0824904
TraesCS1A01G005000	Leucine-rich repeat receptor-like protein kinase family protein, putative	2975187	NA	NA	NA	NA	-0.290077	-0.820413	-0.255763	NA	1.73824	1.35571	NA	0.0243395
TraesCS1A01G005100	Charged multivesicular body protein 5	2978903	-0.557783	0.0437164	-0.100742	0.0975708	-0.784588	-0.86903	-0.0807886	-0.112105	1.05181	1.44555	0.86656	0.406054
TraesCS1A01G005200	Receptor protein kinase, putative	2982629	-2.89345	-2.26627	-0.16609	NA	-4.57815	-6.94643	-0.548697	NA	2.42543	2.85864	NA	NA
TraesCS1A01G005300	F-box/LRR-repeat protein	3013341	0.283377	0.364728	NA	0.0196733	0.211538	0.101321	-0.0965318	-0.838533	NA	NA	0.672267	-0.290687
TraesCS1A01G005400	APOLLO	3117194	0.935251	1.16798	-0.0776715	-0.165606	-0.164996	-0.303608	-1.19145	-1.71338	2.4672	1.98223	1.0763	-0.184423
TraesCS1A01G005500	Translocase subunit seca	3119378	0.967945	0.815356	-0.00986849	-0.120543	1.29788	1.11166	0.48659	0.22788	-0.586193	-0.0555201	-0.207136	0.154845
TraesCS1A01G005700	E3 ubiquitin-protein ligase ORTHRUS 2	3377838	1.04345	1.02294	-0.0784004	-0.113896	-0.206903	0.652626	-0.461861	0.348758	0.986345	0.629043	-0.261941	0.195014
TraesCS1A01G005800	Mei2-like protein	3386287	0.277732	0.290548	-0.0566172	-0.0459226	-0.692364	-0.139344	-0.650428	-0.147177	0.952779	0.335693	-0.0268976	-0.145869
TraesCS1A01G005900	Charged multivesicular body protein 5	3446931	-0.310483	-0.135692	-0.0126251	0.120831	-1.38583	-0.729183	-0.533964	0.0900443	1.64349	1.09737	0.546427	0.429241
TraesCS1A01G006000	Leucine-rich repeat receptor-like protein kinase family protein, putative	3451854	-2.11859	-2.34836	-0.0513055	-0.138853	-3.73304	-3.35734	-0.397093	0.0572592	2.12929	1.83665	0.592481	0.908609
TraesCS1A01G006100	carboxyl-terminal peptidase, putative (DUF239)	3462554	3.68459	3.95592	-0.0166828	0.118225	0.430945	4.85749	-1.35237	0.724335	3.22902	0.445564	-0.799739	-0.256877
TraesCS1A01G006200	Receptor protein kinase, putative	3488355	-0.644668	-0.599245	-0.0275253	-0.0463627	-0.0684364	-1.72502	-0.571882	-2.38927	2.68977	2.57404	4.16752	1.50397
TraesCS1A01G006300	Receptor protein kinase, putative	3500137	-1.28493	-2.15677	-0.178297	-0.0182854	-4.97101	-5.91585	0.14834	0.174774	1.71338	3.59568	0.641327	0.619428
TraesCS1A01G006500	Receptor protein kinase, putative	3579010	-0.482351	-0.388451	-0.159495	-0.213088	-0.292842	-0.408843	0.203391	0.0545062	1.7628	2.97944	2.10476	2.42305
TraesCS1A01G006600	#N/A	3611948	-0.291591	-0.537292	0.0123082	NA	-0.255741	-0.581249	-0.150909	NA	0.427599	-0.649519	NA	NA
TraesCS1A01G006800	Receptor protein kinase, putative	3653512	-0.257872	-1.95157	-0.038771	NA	-3.93808	-4.96375	0.35958	0.817979	1.1907	3.29681	2.19888	1.45385
TraesCS1A01G007000	Receptor protein kinase, putative	3677964	0.269281	0.403459	NA	0.0257209	0.52776	1.68057	NA	-0.150893	NA	NA	1.04544	0.245185
TraesCS1A01G007200	Gamma-gliadin	3776265	-0.0140148	-0.155929	0.0322562	0.0263519	NA	1.11716	NA	1.28741	-0.312413	-2.13492	-0.72419	0.0803267
TraesCS1A01G007300	Gamma-gliadin	3845611	1.01936	1.25222	0.0305985	-0.28905	1.94431	3.06914	0.642091	1.54985	-2.56276	-2.32945	-3.56383	-0.194471
TraesCS1A01G007400	Gamma-gliadin	4033339	1.23293	-0.426723	0.0787146	-0.132217	NA	0.107301	-0.0827555	0.402171	NA	-2.03434	-3.51009	-0.265955
TraesCS1A01G007500	Peptidyl-prolyl cis-trans isomerase	4045713	-0.508744	-0.64276	0.074892	-0.0327026	-0.414329	-0.632739	0.520654	0.286601	-0.464501	-0.0057063	-0.342383	-0.0384796
TraesCS1A01G007700	Gamma gliadin	4053221	1.72532	0.483671	0.131774	-0.269875	1.24438	2.65211	0.657602	1.84057	-2.83733	-2.6921	-3.93032	-0.0834891
TraesCS1A01G007800	transmembrane protein, putative (DUF 3339)	4054742	-0.698711	-0.31448	-0.136255	0.106469	0.206606	-0.168676	0.951077	0.645852	-1.77413	-0.405969	-0.75248	-0.290191
TraesCS1A01G007900	transmembrane protein, putative (DUF 3339)	4063197	-0.76367	-0.720638	0.0712423	0.108098	-0.0468283	-0.367722	1.04666	0.74917	-1.7726	-0.727483	-1.01152	-0.411928
TraesCS1A01G008000	Low molecular weight glutenin subunit	4202215	0.557268	-0.852416	0.125494	-0.301278	-0.10531	0.838494	0.12932	1.48715	-1.33309	-1.89357	-2.38302	0.109893
TraesCS1A01G008100	Powdery mildew resistance protein	4497200	-0.0879057	-0.00395963	-0.0436739	-0.00133432	0.377484	0.673391	0.265363	0.544765	-1.20875	-0.743957	-0.638661	-0.108476
TraesCS1A01G008300	Pm3-like disease resistance protein	4547949	0.109587	0.717984	-0.018014	0.0592773	NA	0.395829	NA	0.210431	-0.570227	NA	-1.03914	-0.76587
TraesCS1A01G008400	2-oxoglutarate (2OG) and Fe(II)-dependent oxygenase superfamily protein	4804101	-0.136669	-0.15014	0.00239559	NA	NA	-1.4637	0.333495	NA	-0.127375	1.1193	NA	NA
TraesCS1A01G008500	HXXXD-type acyl-transferase family protein	4811264	NA	-0.113757	0.0100724	NA	-0.433735	NA	-0.307446	NA	2.23729	-0.173729	NA	NA
TraesCS1A01G008600	Terpene synthase	5023873	0.586782	0.423724	-0.0319951	-0.119206	-0.437976	-0.868797	1.32599	1.70369	-1.96782	0.112138	-3.43466	-1.18493
TraesCS1A01G009100	MICOS complex subunit Mic25	5496528	-1.8554	-1.28824	-0.0699071	0.0982603	-0.995253	-1.57983	0.365922	-0.0195014	-0.251316	0.404536	0.969485	0.246824
TraesCS1A01G009300	Pm3-like disease resistance protein	5501215	-1.45401	-1.79907	0.0624319	-0.0239217	-0.413418	-0.553168	0.459967	0.75787	-1.43742	-0.803735	-0.146324	0.626084
TraesCS1A01G010200	Glucan 1,3-beta-glucosidase	6317837	0.135762	NA	NA	-0.0186608	0.0951979	NA	NA	-1.01548	NA	NA	0.851554	0.0236151
TraesCS1A01G010300	MICOS complex subunit Mic25	6332192	-2.52349	-2.59485	0.0442322	NA	-2.87915	-4.93751	-0.244315	NA	0.732244	0.205377	NA	NA
TraesCS1A01G010400	Pm3-like disease resistance protein	6336328	1.25856	1.56785	-0.0616508	-0.00233171	0.873603	1.86113	0.0176903	0.529243	-0.577854	-0.171824	-0.727364	-0.192878
TraesCS1A01G010700	Ribosomal RNA small subunit methyltransferase NEP1	6472647	-0.346777	-0.639019	-0.142138	-0.288073	0.508614	0.386064	0.481225	0.392809	-2.74426	-1.11889	-1.38501	0.0630807
TraesCS1A01G010900	Low molecular weight glutenin subunit	6517870	1.80572	0.601213	0.0154018	-0.248856	0.18471	2.94888	NA	1.79546	-1.24724	-2.35166	-3.3993	0.0594249
TraesCS1A01G011100	30S ribosomal protein S19	6566139	-3.23904	-3.35611	0.0158319	NA	-3.26245	-5.2331	-0.334061	NA	0.370743	-0.0719935	NA	NA
TraesCS1A01G011200	Serine/threonine-protein kinase 19	6569388	-3.57506	-3.05062	0.00178794	0.12177	-2.76147	-3.56067	0.11048	-0.260245	-0.0238831	0.085347	1.16082	-0.0598234
TraesCS1A01G011300	Dirigent protein	6654552	-1.1399	-0.92614	-0.107832	0.0756881	-0.179318	-0.196585	1.17916	1.50664	-3.51856	-1.86843	-2.55306	-1.16228
TraesCS1A01G011400	bZIP transcription factor, putative (DUF1664)	6760744	NA	-0.179884	0.0101121	NA	NA	-0.581249	0.0724272	NA	NA	0.104917	NA	NA
TraesCS1A01G011600	cytochrome oxidase assembly protein	6766340	-4.65664	-4.74787	0.0359189	NA	-4.7	-6.77855	0.0405967	NA	0.176667	0.155756	NA	NA
TraesCS1A01G011700	RING/U-box superfamily protein	6773469	0.239609	NA	NA	-0.0351334	NA	NA	NA	NA	NA	NA	-0.810722	NA
TraesCS1A01G011800	Formin-like protein	6788571	-1.27799	-0.204388	-0.0722814	0.0451636	-0.255741	NA	-0.237503	NA	-1.32232	-1.37122	NA	-0.44058
TraesCS1A01G011900	Protein kinase	6883478	-0.158146	NA	-0.0102859	NA	NA	-0.581249	0.0724272	NA	-0.289891	0.912366	NA	NA
TraesCS1A01G012000	Protein kinase	6899326	-1.29689	-1.78874	0.0574581	-0.0418007	-1.09925	-2.18931	0.301704	0.393255	-0.405664	-0.31128	-0.665913	0.246124
TraesCS1A01G012100	Kinase-like protein	6914044	NA	NA	NA	NA	-1.03648	-2.04057	-0.69394	NA	4.13541	2.58596	NA	NA
TraesCS1A01G012400	F-box protein	7109888	-4.49624	-4.55051	0.119084	NA	-4.48241	-6.64854	0.0320563	NA	0.259628	0.0448664	NA	NA
TraesCS1A01G012600	Leucine-rich repeat receptor-like protein kinase family protein	7185497	NA	NA	NA	NA	0.0861209	0.878393	NA	0.26822	NA	NA	1.05823	0.516837
TraesCS1A01G012700	Fatty acid oxidation complex subunit alpha	7228719	-0.255532	-0.0592441	-0.0080072	0.011882	0.0430215	-0.719828	-0.0332123	-0.999561	0.265523	0.420786	1.20502	-0.115669
TraesCS1A01G012800	Fatty acid oxidation complex subunit alpha	7274801	NA	NA	NA	NA	-0.379004	NA	-0.845371	-1.58526	2.43898	NA	2.05051	NA
TraesCS1A01G012900	Fatty acid oxidation complex subunit alpha	7276861	0.100417	0.0484641	0.00970783	0.0149587	-0.390913	NA	-1.57111	-2.51046	3.66522	-0.705697	2.33966	-0.291733
TraesCS1A01G013000	Disease resistance family protein	7282349	-0.108276	-0.334382	0.0270527	-0.0120871	-0.182332	-0.817256	-0.6228	-1.38253	2.20861	1.21439	2.19071	0.680366
TraesCS1A01G013600	Defensin	7642614	0.045142	0.390169	-0.0323186	-0.00769955	NA	0.993722	NA	1.38503	-1.34968	0.229042	-1.61806	0.090796
TraesCS1A01G013800	Methionine S-methyltransferase	7657145	-0.288834	-0.0594183	-0.0760633	0.121607	0.30477	0.193549	0.861469	0.751154	-1.31234	-0.252341	-0.641959	-0.0506451
TraesCS1A01G013900	Glutathione s-transferase	7675688	-0.0754257	-0.0247979	-0.0047026	-0.00184885	-0.939208	-0.581062	-2.17007	-2.41283	5.42019	2.72645	4.91186	0.704056
TraesCS1A01G014000	Defensin	7685115	0.328073	-0.507275	0.0695395	-0.0335933	-1.18428	1.03665	-1.09726	1.51042	2.09273	-1.95062	-1.89537	0.128933
TraesCS1A01G014200	F-box protein	7777149	-0.000143703	0.110153	-0.0201376	-0.0246336	-0.0220981	-0.66252	-0.0403025	-0.851222	-0.0987771	0.987185	-0.147128	-0.185226
TraesCS1A01G014300	C2 calcium/lipid-binding and GRAM domain protein	7811031	-0.194315	-0.406344	-0.104955	-0.215741	0.103502	0.137833	0.0208801	-0.170543	-2.1702	-1.25483	-1.49975	-0.310549
TraesCS1A01G014900	Serine/threonine-protein kinase	8141960	-0.904658	-0.708476	-0.102566	-0.0537091	-1.06127	-1.73165	0.289246	-0.372738	2.08709	3.59222	2.64574	1.69194
TraesCS1A01G015000	Serine/threonine-protein kinase	8157346	-0.151756	NA	-0.00984189	NA	0.349096	-0.378603	-0.0455594	-1.09836	2.22226	3.37045	4.32615	1.09884
TraesCS1A01G015100	Chaperone protein dnaJ	8238257	-0.831987	-1.09926	-0.00988114	-0.171407	-0.543173	-0.117079	0.686439	1.3787	-2.4598	-1.5345	-2.25815	-0.543299
TraesCS1A01G015300	Ras-like protein	8247217	0.0398156	0.241911	-0.0218736	0.138584	-0.406748	-0.501144	-0.917147	-1.07348	2.13522	1.21449	1.70522	0.390857
TraesCS1A01G015500	12-oxophytodienoate reductase-like protein	8291349	NA	NA	NA	NA	-2.30167	-1.77225	-1.49393	-0.860109	5.89771	2.45901	1.33164	NA
TraesCS1A01G015600	12-oxophytodienoate reductase-like protein	8295508	NA	NA	NA	NA	-0.356245	NA	-0.384026	NA	2.11055	NA	NA	NA
TraesCS1A01G015700	12-oxophytodienoate reductase-like protein	8311562	NA	NA	NA	NA	0.189761	NA	NA	-1.26216	NA	NA	1.83264	NA
TraesCS1A01G015800	12-oxophytodienoate reductase-like protein	8320695	NA	0.10023	NA	0.0136102	2.68843	0.028226	0.25425	-2.78031	1.97644	2.48848	6.99252	1.14111
TraesCS1A01G015900	Serine/threonine-protein kinase	8325715	-0.0328187	0.416767	-0.250719	0.0280985	-1.19886	-1.15645	0.152404	0.174945	1.47563	2.0798	0.304601	0.389215
TraesCS1A01G016000	Serine/threonine-protein kinase	8331822	-0.977024	-0.752211	-0.106301	-0.0682259	-1.11857	-2.66507	-1.10335	-2.72863	7.46209	7.57164	8.1134	4.6558
TraesCS1A01G016100	Serine/threonine-protein kinase	8341907	0.273183	NA	-0.00698457	-0.0837022	-1.63697	-3.02898	-1.25154	-2.88238	8.74169	7.60558	6.03978	2.78723
TraesCS1A01G016200	Disease resistance protein	8629947	-0.196314	-0.361209	0.0328887	-0.0666836	0.414713	0.044963	0.702833	0.282132	-1.24237	-0.481078	-0.506939	-0.120627
TraesCS1A01G016300	Protein kinase family protein	8665006	-0.993544	-0.162743	-0.0966336	0.0389582	0.871387	-0.0129981	1.2092	0.150881	-2.26026	0.744929	1.15442	0.573354
TraesCS1A01G016800	Glutathione S-transferase	9103014	-0.00265438	NA	0.000647951	NA	-0.917871	-4.12929	-1.74073	-6.02564	10.2562	7.33022	9.21484	1.70041
TraesCS1A01G017000	RNA binding protein	9119143	-0.0632768	0.0870448	-0.0804655	-0.0295597	0.681529	0.769127	0.579525	0.56905	-1.78029	-0.86239	-0.825181	-0.2132
TraesCS1A01G017200	Serine/threonine-protein kinase	9126999	-0.00298929	-0.0566267	0.00912538	0.0116393	0.082505	0.1211	0.0867486	0.0761992	NA	0.234218	0.83201	0.24941
TraesCS1A01G017300	Glutathione S-transferase	9156307	NA	NA	NA	NA	-2.76342	-3.68772	-0.781217	NA	6.20838	4.48983	NA	NA
TraesCS1A01G017400	Glutathione S-transferase	9194440	NA	NA	NA	NA	0.0995596	NA	NA	-1.29163	NA	NA	1.87684	NA
TraesCS1A01G017900	Receptor-like kinase	9354474	4.88381	5.2423	NA	0.221829	0.653976	1.72476	0.171098	0.000558361	3.75068	4.00494	3.31999	2.64652
TraesCS1A01G018000	Receptor-like kinase protein	9359153	3.22899	2.92061	0.000662477	-0.0715207	3.08077	2.24248	0.486043	-0.440831	5.03653	5.39799	3.56604	2.92616
TraesCS1A01G018100	Serine/threonine-protein kinase	9369967	-1.34135	-0.311918	-0.0737166	0.0279666	-3.78701	-2.5291	-1.04162	0.685822	3.74215	3.59726	1.85089	0.720664
TraesCS1A01G018400	NBS-LRR-like resistance protein	9543511	-1.0545	-0.388508	-0.0559988	NA	-0.846323	-2.08201	-0.314922	NA	-0.115692	0.571172	NA	NA
TraesCS1A01G018500	Receptor-like kinase	9549076	-0.202611	0.644496	-0.0864453	0.0569256	-0.03309	0.255314	0.285986	0.579012	0.430464	1.89098	0.734737	0.89073
TraesCS1A01G018600	Receptor-like kinase	9553967	1.19519	0.991598	0.0111965	0.0188732	0.44701	0.66361	0.589536	0.765058	1.42793	2.05538	0.470955	0.989963
TraesCS1A01G018800	transmembrane protein, putative (DUF594)	9572396	0.85091	0.683721	0.000205457	-0.0893861	0.392549	0.382536	0.14989	-0.000385619	0.00658463	0.192261	-0.463754	-0.265132
TraesCS1A01G018900	Zinc finger family protein	9579534	1.61962	1.45244	0.0696212	0.00813191	1.48175	1.47783	0.258486	0.060155	-0.120548	-0.0127735	-0.141526	-0.114974
TraesCS1A01G019000	V-type proton ATPase proteolipid subunit	9586486	1.61405	1.4943	0.121286	0.0401907	1.20322	1.3297	-0.0525474	0.0149113	0.548522	0.337355	0.169681	0.110743
TraesCS1A01G019200	Nuclear inhibitor of protein phosphatase 1	9642195	0.763025	0.995676	-0.12794	-0.00431077	0.852364	0.787324	-0.154572	-0.309354	0.122714	0.223151	0.25824	-0.0721089
TraesCS1A01G020300	Regulator of chromosome condensation (RCC1) family with FYVE zinc finger domain-containing protein	10047783	4.4266	4.39023	NA	0.0963988	2.8014	2.79537	0.224014	0.320734	2.18642	2.65317	-0.0784157	0.0636512
TraesCS1A01G020400	Regulator of chromosome condensation (RCC1) family with FYVE zinc finger domain	10051720	1.70811	1.87683	-0.133516	-0.166991	1.80168	1.68248	1.31931	0.996018	-2.39337	-0.20173	-1.81142	-0.570172
TraesCS1A01G020500	Actin	10066113	0.288254	0.328849	-0.0178527	0.0188379	0.424387	0.623662	0.364621	0.516624	-0.677623	-0.274649	-0.502502	-0.0327179
TraesCS1A01G020800	Cytochrome P450 family protein, expressed	10126424	NA	NA	NA	NA	0.598706	-3.3064	0.0958631	-3.95455	7.77182	7.68795	8.42522	2.28961
TraesCS1A01G020900	Bowman-Birk type trypsin inhibitor	10132632	-3.22654	-3.22173	-0.167474	-0.0724487	-1.63842	-3.10577	-0.192573	-1.62879	-0.205085	-0.0896131	1.71534	0.264721
TraesCS1A01G021000	Trypsin inhibitor	10135659	-1.28554	-1.44104	0.0129038	NA	-9.35879	-9.29748	-1.78831	-1.58526	10.272	7.55433	2.05051	NA
TraesCS1A01G021100	Anthocyanin 5-aromatic acyltransferase	10150818	3.0664	2.74595	-0.0071343	-0.173969	2.72015	3.54356	0.0797029	-0.587428	-0.229455	0.725499	0.0135223	-0.208123
TraesCS1A01G021200	Mechanosensitive ion channel family protein	10155551	1.3157	1.89107	-0.0192002	0.121094	1.9364	3.35266	NA	-0.0625596	-1.94532	-1.47156	-0.262574	-0.613384
TraesCS1A01G021300	P-loop containing nucleoside triphosphate hydrolases superfamily protein	10172635	0.530936	0.679281	NA	-0.00159746	0.0945196	NA	NA	-0.706095	NA	NA	-0.898209	-0.887369
TraesCS1A01G021400	Trypsin inhibitor	10210714	-0.0359972	0.261872	-0.130383	-0.172823	-0.257713	-2.26078	-1.2228	-3.53891	3.82821	3.17157	3.66602	0.382408
TraesCS1A01G021700	Disease resistance protein RPM1	10469150	0.752513	0.509982	0.0142929	-0.0363371	-0.104814	0.97202	0.0765615	1.76742	-0.306448	-0.451168	-2.64361	-0.219596
TraesCS1A01G022000	Bowman-Birk trypsin inhibitor-like protein	10602386	-0.094076	0.40271	-0.00892421	0.0462275	NA	0.399998	NA	0.231463	-0.246872	NA	0.258481	-0.287651
TraesCS1A01G022500	auxin response factor 21	10969660	1.0315	1.2412	-0.0644845	0.0838101	0.815908	0.932006	-0.101163	-0.0872905	0.344759	0.347429	0.18097	-0.0390124
TraesCS1A01G022600	Protein transport protein Sec61 subunit gamma	11025585	-0.30024	NA	-0.0207272	NA	0.615303	-1.18381	0.245785	-2.46487	-0.691666	1.69926	3.03244	NA
TraesCS1A01G023000	cysteine-rich RLK (RECEPTOR-like protein kinase) 19	11418293	NA	NA	NA	NA	0.721468	NA	NA	-2.69303	NA	NA	3.30339	NA
TraesCS1A01G023100	Low affinity cation transporter	11423819	NA	NA	NA	NA	0.289565	0.633759	NA	-0.316688	NA	NA	2.25335	0.291046
TraesCS1A01G023200	Sulfotransferase	11530146	2.7267	2.1162	0.031893	-0.0792015	0.425379	2.46025	0.127182	1.24026	-0.646225	-0.969642	-2.81101	-1.16259
TraesCS1A01G023400	Serine/arginine repetitive matrix protein 2 isoform 1	11564200	1.53775	1.62257	0.0293203	0.115446	0.619299	0.907807	-0.514202	-0.343549	1.63635	1.01336	0.710524	0.178757
TraesCS1A01G023600	Disease resistance protein (TIR-NBS-LRR class), putative	11621872	0.246314	0.281363	NA	0.0096994	NA	1.16153	NA	1.58343	NA	NA	-1.02707	0.383999
TraesCS1A01G023700	Phloem protein 2-like protein	11643654	0.436842	0.461819	0.00404592	0.0410605	0.522245	1.3565	0.664628	1.49823	-1.33244	-0.444259	-1.07103	0.329198
TraesCS1A01G023800	TBC1 domain family member	11661682	0.141761	0.150909	0.105445	0.138383	-0.423842	-0.00854932	-0.583808	-0.236475	1.05804	0.262703	0.487553	0.0453983
TraesCS1A01G024100	Beta-galactosidase	11811881	NA	NA	NA	NA	0.143333	NA	NA	-0.883993	NA	NA	1.51106	NA
TraesCS1A01G024200	cDNA clone:J013058P10, full insert sequence	11819305	-0.101498	-0.107091	-0.0135561	-0.0195938	-0.570987	0.223794	0.0579849	1.04466	-0.591883	-0.432482	-1.23123	-0.113842
TraesCS1A01G024400	Receptor-kinase, putative	12002939	0.188301	0.287043	-0.0485541	-0.014933	0.363933	1.37289	0.0913123	0.965933	-0.960611	-0.721377	-0.686807	0.27679
TraesCS1A01G024600	Dehydration-induced 19-like protein	12096371	-0.0403788	-0.267782	-0.135702	-0.295122	-0.285564	-0.464976	-0.972067	-1.20288	2.49998	1.78505	2.25546	1.27539
TraesCS1A01G025500	NBS-LRR disease resistance protein, putative, expressed	12207845	0.0569212	0.114162	0.000768427	0.0118601	-1.18791	-0.0631405	-0.583271	0.635395	4.75525	3.97265	3.06412	2.29611
TraesCS1A01G025600	NBS-LRR disease resistance protein, putative, expressed	12303299	0.181899	0.753822	-0.00478633	0.132997	0.0509828	1.02538	-0.047911	0.867512	1.37486	1.34043	1.25513	1.14256
TraesCS1A01G025700	RING/U-box protein	12312969	0.0122458	0.324149	-0.0118538	0.0901854	-0.391763	0.282755	-0.676124	-0.116518	1.41309	0.646339	0.934254	0.415489
TraesCS1A01G025800	2-oxoglutarate (2OG) and Fe(II)-dependent oxygenase superfamily protein	12355116	0.460747	0.0790003	0.0172693	-0.0461412	-0.00978708	0.720952	0.144509	1.14021	-1.101	-0.92299	-1.91533	-0.0362005
TraesCS1A01G025900	Kinase family protein	12363666	-0.220383	-0.0161672	-0.13785	-0.00569229	0.425595	0.604714	0.554253	0.679295	-1.24615	-0.431125	-0.523608	0.137082
TraesCS1A01G026000	DUF868 family protein (DUF868)	12371105	0.10553	0.379827	-0.00602292	0.0280334	-0.143271	0.480451	-0.0938243	0.626175	0.336981	0.227194	-0.727255	-0.228869
TraesCS1A01G026200	NBS-LRR disease resistance protein-like protein	12503897	1.73292	1.85447	0.0863708	0.0655677	1.80643	2.52061	1.25432	1.85421	-0.269032	0.906452	-0.224815	1.03178
TraesCS1A01G026300	Disease resistance protein (NBS-LRR class) family	12569198	2.91002	3.04231	-0.0322713	-0.137432	2.36567	2.64246	0.408368	0.133745	-0.9118	1.39373	-0.631616	-0.187466
TraesCS1A01G026400	Disease resistance protein (NBS-LRR class) family	12585116	0.369192	0.476242	-0.0578364	0.0172556	0.704676	0.91175	0.811819	0.968452	-0.962601	0.00197837	-0.556808	0.360351
TraesCS1A01G026600	AC4 protein	12669534	NA	NA	NA	NA	0.0830866	NA	NA	-0.851222	NA	NA	1.29321	NA
TraesCS1A01G026900	Ribosomal RNA apurinic site specific lyase-like	12734163	1.03046	1.59061	NA	0.163437	1.06339	2.83778	NA	0.030334	NA	NA	0.587063	-0.296058
TraesCS1A01G027300	Cysteine proteinase	12918575	0.222622	0.356812	0.000707211	0.0305179	NA	0.36591	NA	0.402171	NA	NA	-1.19767	-0.357435
TraesCS1A01G027500	Guanine nucleotide-binding protein G(k) subunit alpha	13007820	1.7732	1.68141	-0.0112511	-0.10289	2.83765	3.04795	-0.230027	-1.15461	0.230096	-0.0858464	1.60519	0.642047
TraesCS1A01G027600	Elongation factor	13081413	4.36334	4.5406	-0.0631721	-0.0793814	4.71516	6.87989	-0.273138	0.384984	-1.77476	-2.04494	-0.313339	0.142801
TraesCS1A01G027700	Guanine nucleotide-binding protein G(k) subunit alpha	13212431	0.712993	0.620966	-0.0528347	-0.162559	0.393789	0.426437	-0.684024	-0.933671	1.74309	1.54513	1.24909	0.791758
TraesCS1A01G027800	SKP1-like protein 4	13228922	2.97849	2.56446	NA	-0.130333	3.54978	3.61171	0.226649	-1.05894	NA	1.61238	1.33248	0.551507
TraesCS1A01G027900	Cysteine desulfurase IscS	13256482	NA	NA	NA	NA	0.199357	NA	NA	-1.08242	NA	NA	1.87684	NA
TraesCS1A01G028000	Leucine--tRNA ligase	13272070	NA	NA	NA	NA	NA	NA	NA	NA	0.945262	NA	NA	NA
TraesCS1A01G028400	NBS-LRR-like resistance protein	13314120	-0.687002	0.160052	-0.0354376	0.0799992	NA	0.299373	0.237659	1.3377	-2.11615	0.0123696	-0.289645	-0.0181826
TraesCS1A01G028500	NBS-LRR-like resistance protein	13347390	2.3821	2.55995	NA	0.095021	1.68018	4.62907	NA	0.868919	NA	NA	-0.313955	0.243171
TraesCS1A01G028600	Disease resistance protein (NBS-LRR class) family	13414049	-1.30903	-1.3418	-0.138577	-0.127799	-1.42002	-1.06088	0.212158	1.31782	-0.545154	0.171752	-1.26136	0.589755
TraesCS1A01G028700	Disease resistance protein (TIR-NBS-LRR class) family	13453280	-5.00653	-4.94393	-0.0598805	NA	-2.92843	-6.37828	0.884266	NA	-1.64276	-0.452801	NA	NA
TraesCS1A01G028800	Leucine-rich repeat (LRR) family protein	13455280	-5.46577	-5.36665	-0.0690403	NA	-3.12197	-6.70418	1.13129	NA	-1.98116	-0.625063	NA	NA
TraesCS1A01G028900	NBS-LRR-like resistance protein	13569534	-2.79627	-2.08847	-0.00433605	0.282283	-1.64318	-1.78548	0.738295	0.826087	-1.19664	-0.360214	-0.0367824	0.0396418
TraesCS1A01G029000	Insulin receptor	13581071	NA	NA	NA	NA	-1.34582	-0.581249	-1.12569	NA	3.43794	0.912366	NA	NA
TraesCS1A01G029100	Disease resistance protein (TIR-NBS-LRR class) family	13663300	-4.31669	-4.07899	-0.118952	-0.00183337	-3.62951	-5.63484	0.33852	NA	-0.619976	0.0240112	NA	0.0236151
TraesCS1A01G029200	Pumilio-like protein	13669902	-0.00273222	0.00780168	-0.0355795	-0.0402209	-0.711472	-0.567294	-0.286985	-0.184905	0.958639	0.736081	0.259539	0.101909
TraesCS1A01G029300	ERD (Early-responsive to dehydration stress) family protein	13762566	-0.819299	-0.0815279	-0.00188779	0.137289	0.432293	1.08142	0.276393	0.868423	-1.39924	-1.10442	-0.0193824	0.0766467
TraesCS1A01G029400	Coiled-coil domain-containing protein 186	13772559	0.418055	0.170487	0.00176692	-0.0459507	-0.356245	-0.679819	0.252647	0.798442	1.11479	1.52633	-1.54997	0.0782301
TraesCS1A01G029700	Disease resistance protein RPM1	13854297	1.38018	1.19603	-0.019671	-0.129904	0.677361	1.78896	-2.29078	-1.56125	4.50735	2.0121	2.76003	1.24843
TraesCS1A01G029800	RING/U-box superfamily protein	13861191	0.983635	0.395675	0.149277	-0.0725057	0.118557	0.354826	-0.684283	-0.538783	3.18071	1.97591	1.86395	1.37452
TraesCS1A01G029900	Protein DETOXIFICATION	13971819	0.14738	0.10023	NA	-0.00312057	NA	1.62313	NA	1.78225	NA	NA	-0.697407	0.587189
TraesCS1A01G030000	Chaperone DnaJ	13979250	-2.12139	-1.99459	0.0285771	0.114946	-0.450054	-1.56757	0.991501	0.212491	-2.32072	-1.07871	-0.708821	-0.674952
TraesCS1A01G030100	NAD(P)-binding rossmann-fold protein	14045678	-0.484151	-0.425305	0.0661106	0.123276	0.244347	0.115559	0.744077	0.62004	-1.57771	-0.833542	-0.778281	-0.335606
TraesCS1A01G030200	Scarecrow transcription factor family protein	14062865	-0.544742	-0.737264	0.00214448	NA	NA	0.38496	NA	0.619476	-1.46841	-1.65709	NA	0.278857
TraesCS1A01G030500	ATP-dependent RNA helicase	14139691	0.053005	0.287811	-0.081541	0.0559382	-0.461188	-0.621302	-0.147752	-0.351089	1.01217	1.02552	0.507824	0.0359096
TraesCS1A01G030600	Rab5-interacting family protein	14143597	0.183875	0.203141	-0.0443346	-0.0358477	-0.539137	-0.677799	-0.183517	-0.363014	1.25558	1.1497	0.547563	0.200923
TraesCS1A01G030700	PGR5-like protein 1A, chloroplastic	14160322	-0.579594	-0.714023	0.0318385	-0.0354385	-0.713063	-1.30253	-0.120737	-0.703707	0.327859	0.132983	0.20728	-0.424821
TraesCS1A01G030800	#N/A	14195891	0.572151	0.286503	0.0222984	-0.0170281	-0.00314885	0.280606	0.621467	1.47287	-1.13259	-0.0689604	-2.07658	-0.228984
TraesCS1A01G031200	Protein kinase	14504224	-0.129534	-0.217233	-0.050706	-0.13324	-0.348168	-0.414248	-0.484712	-0.607574	0.948556	0.507476	0.741031	0.257493
TraesCS1A01G031300	Nitrate transporter 1.1	14519757	-0.142545	-0.48451	0.0669893	-0.19575	0.0463062	0.64981	1.23932	1.86552	-2.65199	-1.41553	-2.43269	-0.313446
TraesCS1A01G031400	acyl-CoA-binding domain 3	14525841	-0.322895	-0.366301	-0.085668	-0.135491	-0.198673	0.460235	-0.197007	0.435605	-1.53733	-1.34501	-1.53508	-0.271663
TraesCS1A01G031600	Pentatricopeptide repeat-containing protein	14577948	0.094084	0.683827	-0.0625263	0.0511285	0.0534016	0.122356	0.383471	0.579451	-0.39851	0.870022	-0.411849	-0.0705058
TraesCS1A01G031700	Pentatricopeptide repeat-containing protein	14584885	-0.0734645	-0.307487	0.0509006	-0.0426395	-0.414554	-0.58332	0.36125	0.332883	-0.180502	0.0933534	-0.646099	-0.191248
TraesCS1A01G031900	Protein kinase, putative	14603494	0.131389	0.110153	NA	-0.000895579	0.0825213	-0.409542	0.159791	-0.240428	NA	1.35571	0.402109	0.0332039
TraesCS1A01G032000	O-methyltransferase	14744093	0.747197	-0.254026	0.0174031	-0.128562	-0.746686	-1.10282	-0.887927	-1.41009	4.35849	1.55989	0.76877	0.463839
TraesCS1A01G032300	Chalcone synthase	14838308	NA	NA	NA	NA	0.0830866	-0.67143	0.142341	-0.672374	NA	1.15065	1.29321	NA
TraesCS1A01G032600	Anthocyanidin synthase	15186553	0.0916477	NA	-0.0071343	-0.0393103	NA	-1.19317	0.319552	-0.147417	-0.229455	1.62184	-0.60577	NA
TraesCS1A01G032700	Replication protein A 70 kDa DNA-binding subunit	15190979	0.471633	0.528585	-0.0652704	-0.103733	0.536356	-0.169301	-0.23717	-1.08725	1.21392	1.34223	1.27687	0.394483
TraesCS1A01G033200	Glycosyltransferase	15516524	0.756969	0.0617641	0.260316	-0.172518	-0.223737	-0.165461	-0.70038	-0.746214	2.54396	1.32165	1.49146	0.889363
TraesCS1A01G033300	Mitochondrial import inner membrane translocase subunit Tim9	16038484	-0.374421	-0.577708	0.114634	0.0628157	-0.661176	-0.945169	-0.262199	-0.566548	0.998503	0.320798	0.739391	-0.0308042
TraesCS1A01G033500	Mitochondrial import inner membrane translocase subunit Tim17/Tim22/Tim23 family protein	16388445	0.59257	0.0126792	0.0926346	-0.020693	-0.214394	1.13327	-0.169722	1.34937	-0.399856	-1.37849	-1.71909	-0.189477
TraesCS1A01G033600	Mitochondrial import inner membrane translocase subunit Tim17/Tim22/Tim23 family protein	16407008	1.40029	0.577486	0.227565	-0.0972698	0.20622	0.812765	-0.873282	-0.399767	1.18076	-0.506467	-0.0791242	-0.343927
TraesCS1A01G033700	Protein phosphatase 2C family protein	16425345	0.257116	0.230428	0.0178013	0.0308814	-1.30344	-1.43614	-0.302147	0.129005	2.36308	1.49122	-0.423662	-0.392416
TraesCS1A01G033800	Pectin acetylesterase	16432376	-0.376572	-0.654393	0.0295938	-0.109963	1.02389	0.219221	1.43157	0.586751	-2.66858	-0.890505	-0.805834	-0.000807552
TraesCS1A01G034000	L-ascorbate oxidase	16838175	-0.136669	-0.0247496	-0.0046078	NA	NA	-0.136467	-0.114023	NA	0.448672	0.175747	NA	0.0243395
TraesCS1A01G034300	Ankyrin repeat family protein	16931434	0.281313	0.414594	0.0384762	0.169499	0.708953	0.570283	1.14453	0.9829	-1.43355	-0.2668	-0.927435	-0.170986
TraesCS1A01G034700	Lecithin-cholesterol acyltransferase-like 1	17257516	0.744469	-0.723321	0.0526457	-0.144668	-0.171495	NA	-0.246072	-0.49926	1.11871	-2.40315	-1.51449	0.0243395
TraesCS1A01G034900	Cytochrome P450, putative	18084260	1.0294	1.3639	-0.0441425	-0.0279811	0.187492	-0.0337167	-0.679382	-1.40911	1.77033	1.30174	0.640653	-0.571559
TraesCS1A01G035000	Nuclear pore complex protein NUP43	18289937	-0.271384	-0.638367	0.0118011	-0.212709	-0.83863	-1.49794	-0.22165	-0.918174	1.43365	1.18537	0.889783	0.291035
TraesCS1A01G035100	Clathrin assembly protein, putative, expressed	18310849	1.1224	1.51286	-0.0730078	0.0951562	-0.203334	-1.46593	-1.04603	-2.52576	5.70375	4.74911	4.31165	1.39837
TraesCS1A01G035200	Dof zinc finger protein	18460513	-0.00861314	0.160499	-0.0192328	0.0546728	0.0990143	0.463118	0.970021	1.59447	-2.47613	-0.880327	-2.19917	-0.574743
TraesCS1A01G035300	Embryo defective 2735	18486339	0.249793	-0.218525	0.0916522	0.0283716	0.204484	-0.449065	0.336828	-0.360077	0.697164	0.366738	0.650553	0.118109
TraesCS1A01G035400	Myb/SANT-like DNA-binding domain protein	18493615	0.0477942	0.256086	0.000742555	0.0346494	0.439313	1.28369	-0.114023	-0.334285	0.00642423	-0.517808	0.973276	-0.0188446
TraesCS1A01G035500	Transducin beta-like protein 3	18989913	-0.529278	0.344871	-0.0516467	0.187753	0.0103875	1.1982	-0.114519	0.977102	-1.75424	-1.59001	-1.02984	-0.626119
TraesCS1A01G035600	Cysteine-rich receptor-kinase-like protein	19062157	0.873042	1.66567	-0.258947	0.0437049	-0.420617	-2.92493	-1.45332	-4.3942	6.99397	6.01152	5.67355	1.12392
TraesCS1A01G035700	Protein kinase family protein	19891445	0.0832712	0.401953	0.0277173	0.0958437	-1.06237	-2.74466	-1.32869	-3.30804	7.90542	4.61094	6.06999	0.207302
TraesCS1A01G035900	Disease resistance protein RPM1	19929936	0.471093	0.95934	-0.0044067	0.29607	0.128512	0.771581	0.704851	1.3322	-1.01557	-0.204087	-1.32123	-0.452354
TraesCS1A01G036100	ACT domain-containing protein	20091099	-0.586676	-0.450995	-0.125069	-0.0219277	0.136234	-0.274242	0.447241	-0.0236781	-1.28377	-0.625934	-0.494909	-0.487602
TraesCS1A01G036200	Chalcone-flavonone isomerase family protein	20156565	-0.397261	-0.554365	0.114223	0.00466155	0.542491	-0.202092	1.52887	0.866972	-2.42186	-0.846448	-1.38637	-0.53009
TraesCS1A01G036300	Beta-1,3-galactosyltransferase-like protein	20179711	0.841863	0.982238	-0.0321371	0.00931919	0.0889423	0.576518	0.1152	0.53013	0.263441	0.640725	-0.588965	-0.0828673
TraesCS1A01G036500	F-box protein	20244457	-0.743521	0.0557205	-0.118945	0.105488	-1.40096	-1.45076	-0.631685	-0.659501	1.97784	1.91047	1.42813	0.25622
TraesCS1A01G036700	Short-chain dehydrogenase/reductase family protein	20415992	0.0921931	-0.0126451	0.00189896	-0.0147754	-0.139307	1.22576	-0.0460807	1.69542	-0.641453	-0.784606	-1.5861	0.369111
TraesCS1A01G036800	F-box family protein	20434465	-0.579527	-0.242134	-0.0968337	0.070976	-0.2426	0.647104	-0.00270282	0.923521	-1.52758	-1.31177	-1.23818	-0.412772
TraesCS1A01G037000	RNA helicase, ATP-dependent, SK12/DOB1 protein	20865534	-0.158146	-0.142531	0.00038514	NA	NA	NA	NA	NA	-0.289891	-0.647249	NA	NA
TraesCS1A01G037100	F-box protein	20872419	1.30288	0.669828	0.0181562	-0.124367	0.630468	2.82384	-0.316368	0.842296	-0.836892	-1.9084	-1.30566	0.0679164
TraesCS1A01G037200	AWPM-19-like membrane family protein	20879444	NA	NA	NA	NA	NA	-1.06013	0.229827	NA	NA	1.83658	NA	NA
TraesCS1A01G037300	Thaumatin	20888601	-0.00293028	-0.320845	0.0183837	NA	NA	-0.982984	0.0765615	NA	0.855072	0.0733581	NA	NA
TraesCS1A01G037400	Cation/H(+) antiporter	20893785	0.0210539	-0.331714	0.151845	-0.0485311	0.143321	0.349846	1.57783	1.81795	-2.49797	-1.10491	-2.33407	-0.450465
TraesCS1A01G037500	3-ketoacyl-CoA synthase 5	20913437	-0.371501	NA	-0.025981	NA	NA	NA	NA	NA	-0.921017	NA	NA	NA
TraesCS1A01G037600	3-ketoacyl-CoA synthase	20917920	-1.5484	-0.588722	-0.051751	0.133086	-0.0980492	-0.967325	0.700478	0.426093	-2.72676	-0.986521	-0.665969	-0.859012
TraesCS1A01G037700	Phenylalanine ammonia-lyase	20924887	-0.654488	0.115339	0.0203506	0.305748	-1.74586	-2.71038	-0.760406	-1.76083	6.49005	5.63932	5.48276	2.25267
TraesCS1A01G037800	Phenylalanine ammonia-lyase	20935423	-0.573166	-0.112799	-0.101191	0.0204995	-1.173	-2.00821	-0.761754	-1.63911	5.7499	5.42846	5.26017	3.06193
TraesCS1A01G037900	BRI1-KD interacting protein	20977276	0.502229	0.337538	0.0729113	-0.0687326	1.05534	0.884864	0.638807	0.408023	-1.21146	-0.60638	-0.574102	-0.112624
TraesCS1A01G038100	Histone H2A	20998069	1.82272	1.18227	0.0908295	0.00247934	-0.146209	1.1888	-0.671959	0.386748	1.43759	-0.301737	-0.966218	-0.557194
TraesCS1A01G038200	Histone H2A	21022731	1.9669	1.11248	0.109112	-0.302494	0.438351	0.967532	-0.132971	0.270206	0.508998	-0.0196837	-1.06078	-0.318851
TraesCS1A01G038300	Inorganic pyrophosphatase family protein	21024515	-0.394392	-0.0384572	-0.0175119	0.0136102	NA	-0.133942	NA	-0.152681	-0.995423	-0.333334	NA	-0.104011
TraesCS1A01G038400	Poly [ADP-ribose] polymerase	21034869	-0.303847	-0.159488	-0.103479	-0.00876343	0.00316896	0.0320721	0.425439	0.424251	-0.964285	-0.353171	-0.615715	-0.189954
TraesCS1A01G038600	Pm3-like disease resistance protein	21075646	-0.468402	NA	-0.0327874	NA	NA	-0.628882	0.0867486	NA	-1.06702	0.990609	NA	NA
TraesCS1A01G039000	Defensin	21278609	0.376131	NA	0.000599952	-0.0683473	NA	-0.166443	NA	NA	NA	0.225861	-1.64038	NA
TraesCS1A01G039100	B3 domain-containing protein	21281532	-0.803403	-0.698123	-0.0708056	-0.0289796	-0.981716	-0.111276	0.0701817	1.22475	-0.836689	-0.566187	-1.26275	0.0340045
TraesCS1A01G039300	Type I inositol-1,4,5-trisphosphate 5-phosphatase 1	21400354	-0.3976	-0.873794	0.0375492	-0.0189684	0.0945196	0.0861622	0.256876	0.593751	-2.58551	-1.5674	-0.931906	-0.0225296
TraesCS1A01G039400	Armadillo/beta-catenin-like repeat protein	21618184	-0.116696	-0.179815	0.107873	0.0790359	-0.103381	-0.532069	0.11874	-0.359369	0.761548	0.725174	0.814956	0.318786
TraesCS1A01G039500	Ribosomal RNA large subunit methyltransferase K/L	21706669	0.60096	-0.570634	0.0797416	-0.243076	-0.118344	0.545571	0.0256856	0.738824	-0.276077	-0.862323	-1.29165	0.361423
TraesCS1A01G039800	3-ketoacyl-CoA synthase	21985330	NA	-0.142531	0.0100724	NA	NA	NA	NA	NA	NA	-0.331896	NA	NA
TraesCS1A01G039900	S-adenosyl-L-methionine-dependent methyltransferases superfamily protein	22038188	NA	NA	NA	NA	-0.534963	-0.628882	-0.402695	NA	2.65677	0.990609	NA	NA
TraesCS1A01G040300	Zinc finger family protein	22282323	-0.33835	-0.0239387	-0.0259997	-0.00202136	NA	-0.568089	0.124095	NA	-1.04558	0.814891	NA	0.0230119
TraesCS1A01G040400	RNA binding protein	22287727	0.0883039	0.159963	-0.0480857	-0.00880599	-0.396305	-0.552193	-0.311014	-0.511186	1.1551	0.925008	0.683126	0.146478
TraesCS1A01G040500	Protein-tyrosine sulfotransferase-like protein	22291726	-0.0465454	0.0582964	-0.0262983	0.0349558	-0.58505	-0.400499	-0.243933	-0.100253	1.00869	0.809264	0.476353	0.280356
TraesCS1A01G040600	Glucose-6-phosphate isomerase	22294835	-0.502128	-0.275434	-0.100396	0.0928385	0.632558	0.358692	0.528986	0.202232	-1.26165	-0.575291	-0.0576311	0.0071133
TraesCS1A01G040700	Disease resistance protein RPM1	22329072	-0.48063	-0.0239387	-0.0282539	NA	NA	0.101321	NA	0.402171	-1.10397	0.196382	NA	0.152477
TraesCS1A01G040900	3-ketoacyl-CoA synthase	22534635	0.55629	0.495604	0.0479768	0.107411	-0.139307	1.59814	-0.0257171	2.12373	-1.25103	-1.95984	-2.90667	-0.461067
TraesCS1A01G041000	Aspartyl/glutamyl-tRNA(Asn/Gln) amidotransferase subunit B	22561344	0.491486	0.0633266	0.0864294	0.0363682	-0.150143	0.290604	-0.325721	0.0171286	1.16122	-0.03854	0.282182	0.116415
TraesCS1A01G041100	Leucine-rich repeat (LRR) family protein	22612227	-0.406542	-0.212574	-0.0178749	0.127844	0.49784	0.64186	1.32957	1.47996	-2.07993	-0.611597	-1.08869	0.187569
TraesCS1A01G041300	Chymotrypsin inhibitor	22633431	NA	NA	NA	NA	-0.696702	-0.642617	-0.237088	NA	3.03794	1.15065	NA	NA
TraesCS1A01G041400	Chymotrypsin inhibitor	22656561	0.247875	0.35324	NA	0.0239072	-0.232803	-0.861681	0.888012	1.08047	2.17446	4.38642	0.306372	0.634216
TraesCS1A01G041700	Benzyl alcohol O-benzoyltransferase	22755453	NA	NA	NA	NA	0.232791	NA	NA	-1.94179	NA	NA	2.46324	NA
TraesCS1A01G041900	Guanine nucleotide-binding protein G(k) subunit alpha	22789173	0.459375	0.180146	0.0474621	0.0232377	0.979697	0.372115	0.667563	-0.331194	-0.708321	-0.00501211	0.544782	0.0494695
TraesCS1A01G042100	Leucine--tRNA ligase	22816707	-0.305696	-0.325706	0.0321891	0.026779	-0.622744	-0.721653	-0.466658	-0.607954	1.84971	1.23205	1.57706	0.762687
TraesCS1A01G042300	ARM repeat superfamily protein	23002987	NA	NA	NA	-0.00183337	NA	-0.85005	0.138627	NA	NA	1.2641	NA	NA
TraesCS1A01G042500	Chaperone protein dnaJ	23130035	0.420432	0.167062	0.0225852	-0.0943961	0.155804	0.886401	-0.222812	0.398466	-0.148689	-0.493959	-0.40572	0.162471
TraesCS1A01G042700	MYB transcription factor	23339466	-0.240418	-0.129984	-0.00663011	0.0627581	1.14733	0.649143	0.588541	-0.0457254	-1.74315	-1.07401	-0.118876	-0.260753
TraesCS1A01G042800	TOX high mobility group box protein, putative (DUF1635)	23420851	0.616056	-0.0696081	0.0382023	-0.0548497	0.284157	-1.49156	-0.74232	-2.81877	5.246	3.07381	4.08784	1.12752
TraesCS1A01G042900	Histone-lysine N-methyltransferase	23816232	-0.0401233	0.186442	0.00034066	0.102851	0.626422	0.749773	0.221767	0.100425	-1.82623	-1.20707	-0.521388	-0.678696
TraesCS1A01G043100	AT hook motif DNA-binding family protein	23856568	0.136237	0.170487	0.00239559	0.0109961	NA	NA	NA	NA	-0.127375	-0.650592	-1.29252	-0.644489
TraesCS1A01G043300	Clavata3/ESR (CLE) gene family member	24077190	-0.479708	-0.395548	-0.0306071	-0.0304581	-0.106129	0.379705	0.0322103	0.862553	-1.30547	-0.625617	-0.748008	0.328904
TraesCS1A01G043400	Ankyrin repeat protein-like	24132681	-0.371288	-0.293837	-0.120943	-0.0941565	0.513652	0.503041	0.727828	0.712303	-1.89381	-0.73949	-0.845019	0.0279895
TraesCS1A01G043500	Plant Tudor-like RNA-binding protein	24246271	1.40565	0.224873	0.0594865	-0.119325	-0.0955248	0.399066	0.383745	1.28825	1.11286	0.0602013	-2.12502	0.0164881
TraesCS1A01G043700	Citrate-binding protein	24328043	NA	NA	NA	NA	-0.597036	-2.35826	-0.0622637	NA	3.28183	3.25364	NA	NA
TraesCS1A01G043900	Laccase	24336654	NA	NA	NA	NA	-1.25119	-4.80331	-2.01538	-9.52932	12.7334	7.34236	11.3392	0.190095
TraesCS1A01G044000	Ankyrin repeat family protein, putative	24767088	-0.547981	-0.057175	-0.0185649	0.111264	0.364895	0.515412	0.22049	0.313191	-1.6274	-0.911654	-0.0831492	-0.274519
TraesCS1A01G044100	Transcription factor jumonji (jmjC) domain-containing protein	24939941	-0.21452	-0.175457	-0.00662023	NA	-0.107906	NA	NA	NA	0.0238956	-0.650592	0.246753	NA
TraesCS1A01G044800	UDP galactose transporter-related protein	25701413	-0.299418	-0.113018	-0.102962	0.0352045	0.101844	-0.0718154	0.348622	0.126744	-0.869869	-0.35028	-0.420708	-0.353143
TraesCS1A01G045300	Dual specificity phosphatase	26958795	0.349279	0.463711	-0.00762476	0.0842751	-0.618218	-1.33148	-0.719333	-1.51615	3.0189	2.27177	2.05375	0.403579
TraesCS1A01G045500	SEC14 cytosolic factor family protein / phosphoglyceride transfer family protein	27054357	0.715501	0.0997631	0.104801	-0.0971308	-0.640394	0.69619	0.0267303	1.54174	0.0414076	-0.418866	-1.69209	0.113183
TraesCS1A01G045600	ATP-dependent helicase/deoxyribonuclease subunit B	27136368	0.0576094	-0.274317	0.0709463	0.0155558	0.070071	0.110607	0.457447	0.829458	-1.65118	-1.19683	-1.56395	-0.545067
TraesCS1A01G045700	Glutathione S-transferase	27249156	-0.494716	-0.446987	0.092392	0.124868	-0.0184794	0.0240252	0.971354	1.07807	-1.6185	-0.631156	-1.10288	-0.203025
TraesCS1A01G045800	11S seed storage globulin A	27258231	0.159128	0.117658	0.119964	0.0986528	0.326796	0.31166	0.770951	0.729012	-0.967097	-0.307453	-0.752502	-0.166066
TraesCS1A01G046000	Glucan endo-1,3-beta-glucosidase	27326246	-0.00265438	0.162711	0.000621556	0.02746	NA	NA	NA	NA	NA	0.178488	NA	-0.321804
TraesCS1A01G046100	methyl-coenzyme M reductase II subunit gamma, putative (DUF3741)	27359181	0.321891	0.0218178	-0.0290969	-0.146831	-0.523687	-0.527288	-1.30601	-1.59713	2.40098	1.26435	1.25504	0.42291
TraesCS1A01G046200	#N/A	27398931	0.302825	0.0725623	0.0617365	0.104118	0.0430215	-0.11693	0.463976	0.731177	-0.245691	-0.381145	-0.786711	-0.526131
TraesCS1A01G046300	Nudix hydrolase 9	27752743	-0.545558	-0.649208	0.0116138	-0.0250311	-0.319279	-0.298003	-0.204733	-0.228082	0.507736	0.258127	0.826604	0.579446
TraesCS1A01G046400	Trichome birefringence	28360781	0.480061	-0.209223	0.0564232	-0.150221	0.363916	1.04689	0.31648	0.924953	-1.81895	-1.60578	-1.75078	-0.215998
TraesCS1A01G046500	E3 UFM1-protein ligase 1-like protein	28610241	0.153795	0.131562	0.020908	0.00270495	0.441334	0.526821	0.21532	0.239431	-0.674955	-0.461314	-0.331868	-0.119841
TraesCS1A01G046600	E3 UFM1-protein ligase 1-like protein	28623296	-0.525108	-0.399912	-0.096836	0.0027355	-0.534125	-0.13207	0.0451742	0.410085	-0.330302	-0.158181	-0.310709	0.0693212
TraesCS1A01G046700	PH01B035L11.17 protein	28630097	-0.747468	-0.545202	0.00251505	0.0455018	-0.750436	-1.34729	-0.161542	-0.239184	0.618646	0.305616	1.35639	-0.068458
TraesCS1A01G046900	Membrane-associated kinase regulator-like protein, putative	28716139	0.478735	-0.0374776	0.0336762	-0.119681	0.145139	0.538323	0.66821	1.25347	-1.29739	-0.294147	-1.47444	0.213993
TraesCS1A01G047000	Calcium-transporting ATPase	28757074	0.281457	0.0942081	0.0468696	-0.101069	-0.815345	-0.302442	-0.706879	-0.248827	1.4478	0.621205	0.316646	0.165304
TraesCS1A01G047300	Cytochrome P450 family protein, expressed	29241127	1.22496	1.11811	-0.117277	-0.22539	0.37551	0.705673	0.471455	0.812295	-0.536405	0.725378	-1.45514	0.0118773
TraesCS1A01G047400	Small integral membrane protein 14	29280019	-0.32827	0.474823	0.0350417	0.344825	1.03217	2.76606	0.345838	1.57897	-1.84974	-1.51478	0.377145	0.689527
TraesCS1A01G047700	UDP-glycosyltransferase	29787459	0.14738	-0.300621	0.0284643	-0.00598753	-0.887655	-0.372003	-0.557122	0.125796	3.84979	0.266485	0.330317	0.199624
TraesCS1A01G047900	#N/A	29791452	NA	NA	NA	NA	-0.439349	NA	-0.433944	NA	2.3401	NA	NA	NA
TraesCS1A01G048000	Receptor-like protein kinase	29796504	-0.000723441	0.0507647	-0.0386344	-0.0366027	-0.515342	-2.51799	-1.15203	-3.26086	4.46291	3.40326	3.97149	0.699273
TraesCS1A01G048100	Lectin receptor kinase	29800306	-0.378776	0.349234	-0.200865	0.0484632	0.0108931	-0.143713	-0.289176	-0.500024	3.52989	3.99499	4.02109	3.22958
TraesCS1A01G048200	CsAtPR5	29993438	-0.136669	-0.175457	0.000513515	NA	NA	0.185502	NA	0.472939	-0.246872	-0.293366	NA	0.244707
TraesCS1A01G048300	Elongation factor	30117845	-0.52879	-0.106373	-0.0226989	0.102617	0.321327	-0.0249768	-0.162558	-0.705031	0.535056	0.498131	1.66417	0.47803
TraesCS1A01G048400	Ankyrin repeat protein-like	30139544	0.100804	-0.047799	0.00176692	-0.0190764	0.189761	-0.655001	0.127182	-1.03929	-0.192364	0.360172	0.457063	-0.142566
TraesCS1A01G048500	Ankyrin repeat family protein	30163788	-0.413016	-0.183065	-0.0197101	NA	-0.13881	-0.66252	-0.0460807	NA	-0.494773	0.148899	NA	NA
TraesCS1A01G048700	Non-specific lipid-transfer protein-like protein	30196596	1.89816	1.47711	0.135085	0.0955626	0.680858	-1.04022	-0.848276	-2.78879	7.2353	5.26378	5.62178	1.87704
TraesCS1A01G049000	Pex2/Pex12 N-terminal domain-containing protein / zinc finger (C3HC4-type RING finger) family protein	30636157	0.279034	0.0867689	0.0095676	-0.016042	-0.371538	0.722776	0.115428	2.04909	0.0257115	0.0197215	-2.08249	0.337204
TraesCS1A01G049100	BURP domain protein RD22	30771909	-0.283602	-0.11398	-0.00796143	NA	-2.08109	-3.92373	-0.913819	-2.73657	6.71752	5.94181	6.33209	1.27368
TraesCS1A01G049200	NADH dehydrogenase subunit 2	30787033	-0.104003	0.165485	0.0030686	0.0543312	-0.368257	-0.844658	-0.181311	-0.155434	0.349792	-0.206072	-0.751414	-0.877854
TraesCS1A01G049300	Nuclear pore complex protein Nup107	30793888	0.0565191	0.0774159	-0.101283	-0.0860779	-0.234495	-0.0730818	0.414583	0.549032	-0.591139	-0.022446	-0.862591	-0.215228
TraesCS1A01G049500	DUF1639 family protein	31031094	1.11427	1.26016	-0.0551438	-0.182583	0.0803703	1.442	0.0234767	1.17256	-1.08065	1.2641	-2.53274	-0.239494
TraesCS1A01G049600	ABC transporter G family member	31252424	1.25852	1.30224	-0.100357	-0.124465	-0.84647	-1.00359	-0.348371	-0.566068	2.44957	2.28568	0.288718	-0.136791
TraesCS1A01G049800	Glucan endo-1,3-beta-glucosidase, putative	31894803	0.720718	0.750853	-0.0510814	-0.168107	-0.00858875	1.01578	0.0187416	1.23756	-1.33105	0.335779	-2.52466	-0.140428
TraesCS1A01G050000	plasma membrane, autoregulation-binding site, misato segment II, myosin-like, tubulin/FtsZ protein	31909345	NA	NA	NA	NA	NA	-0.946699	0.159791	NA	NA	1.35571	NA	NA
TraesCS1A01G050100	Alcohol dehydrogenase, putative	32084707	-0.959202	-0.756625	0.00683497	0.131853	-0.455818	-0.31848	0.894854	1.11193	-1.01479	-0.0303476	-0.448433	0.377686
TraesCS1A01G050200	Tryptophan decarboxylase	32111053	NA	NA	NA	NA	-1.2992	-5.03352	-1.69301	-5.92285	14.5515	12.6167	13.7294	5.12961
TraesCS1A01G050300	Pentatricopeptide repeat-containing protein	32186072	-0.0259669	0.054349	0.0468708	0.10307	0.590591	0.147766	0.27617	-0.690035	-0.640888	-0.768616	1.0463	-0.488619
TraesCS1A01G050400	Bidirectional sugar transporter SWEET	32260043	-0.11345	-0.0334954	-0.028249	-0.0449819	-0.891647	-1.99892	-0.0715663	NA	0.939873	1.40648	-1.38893	-0.336094
TraesCS1A01G050600	Defensin	32291317	0.483378	0.51106	0.0568998	0.126605	0.270335	1.14481	0.822337	1.58821	-1.82483	-0.91873	-1.82348	-0.280594
TraesCS1A01G050700	Defensin	32302130	0.448039	0.840548	-0.0548144	0.125118	-0.133908	1.48543	0.000171132	1.80429	-1.37704	-0.815604	-2.18889	-0.476615
TraesCS1A01G050800	Defensin	32451297	-0.0593281	0.770778	-0.195141	0.264566	0.124775	1.25504	0.803139	2.1761	-2.56698	-0.944443	-2.31746	-0.477549
TraesCS1A01G050900	Defensin	32454117	0.376352	0.685967	0.00676825	0.186074	-0.0325349	1.19381	1.05038	2.8531	-2.79441	-1.11393	-3.32101	-0.636998
TraesCS1A01G051000	F-box protein	32472235	-0.667317	-0.627841	-0.065652	-0.105982	-1.63648	-2.45002	-0.214702	-0.740384	0.838192	1.0506	-0.369216	-0.371712
TraesCS1A01G051100	F-box/LRR-repeat protein	32544945	-0.535791	-0.142346	-0.110514	-0.0691941	-0.186827	-0.00139944	-0.313014	-0.277828	-0.724496	-0.472695	-0.360499	-0.187914
TraesCS1A01G051300	WEB family protein, chloroplastic	32890600	0.407796	0.275744	0.0100365	-0.0949454	1.01532	1.28131	1.10464	1.31692	-2.72562	-1.52906	-1.99428	-0.565976
TraesCS1A01G051400	Kinase interacting (KIP1-like) family protein	32895825	-0.0300644	0.296127	-0.0182349	0.10495	-0.141069	1.08195	-0.623714	0.392166	-0.504367	-1.24195	-0.604223	-0.489934
TraesCS1A01G051500	Prostaglandin E synthase 3	33019233	-0.00746327	0.195333	-0.0751502	0.0296936	1.3463	0.818603	0.360516	-0.267595	-0.696511	-0.151167	0.735452	0.395564
TraesCS1A01G051600	F-box family protein	33226677	0.696832	0.622952	0.0154522	-0.00724804	1.58512	2.81939	0.0463342	0.576694	-2.3036	-2.35852	-0.895855	-0.327059
TraesCS1A01G051800	Protein aluminum sensitive 3	33373636	0.695268	-0.118259	0.0649472	-0.141506	-0.0543377	0.368174	-0.722751	-0.398282	1.50558	-0.0681516	0.530802	0.358614
TraesCS1A01G051900	transmembrane protein	33375413	-0.22295	-0.117179	-0.110537	-0.0450511	-0.174418	-0.419958	-0.389607	-0.690886	0.581397	0.356188	0.667899	0.0069103
TraesCS1A01G052300	GDSL esterase/lipase	34406139	-0.0351109	0.0749694	-0.00960815	0.043054	-0.18189	0.759734	-0.140848	0.773519	-0.924537	-1.09926	-1.16224	-0.399926
TraesCS1A01G052400	Helicase domain-containing family protein	34425461	-0.256158	-1.60258	-0.0374816	NA	-1.97133	-1.35776	0.680869	NA	-0.526912	1.01001	NA	NA
TraesCS1A01G052500	CASP-like protein	34534324	NA	-0.204417	0.0155437	NA	NA	NA	NA	NA	NA	-0.917292	NA	NA
TraesCS1A01G052600	Germin-like protein	34707319	NA	NA	NA	NA	0.0665529	-0.642617	0.107819	-0.892596	NA	1.15065	1.53855	NA
TraesCS1A01G052700	Germin-like protein	34859821	NA	NA	NA	NA	-0.0153458	-1.60155	-0.209193	-2.20193	4.10572	3.22217	3.98206	0.146345
TraesCS1A01G052900	Germin-like protein	34885342	NA	NA	NA	NA	-0.597765	-2.39802	-1.77409	-4.56608	6.05203	3.0009	5.22547	NA
TraesCS1A01G053000	Germin-like protein	34890829	NA	NA	NA	NA	-0.476628	-1.84509	-0.218387	-2.19943	4.93561	3.55327	4.0115	0.190095
TraesCS1A01G053100	Germin-like protein	34939460	NA	NA	NA	NA	-1.73381	-1.66955	-0.98479	NA	4.76195	2.22142	NA	NA
TraesCS1A01G053300	DUF1639 family protein	35486005	0.667302	0.0724358	NA	-0.0811122	NA	-0.78485	0.255801	0.165863	NA	1.64152	-1.57914	0.0372992
TraesCS1A01G053600	F-box family protein	35528837	0.548237	0.0777683	0.0608994	-0.113591	1.1159	1.57744	-0.185817	-0.396532	-0.707464	-1.39459	0.256245	0.089587
TraesCS1A01G053700	Ubiquitin activating enzyme E1	35532835	0.585699	0.329652	0.0879356	0.0732373	0.69698	1.78211	-0.458482	0.14254	-0.311736	-1.59455	-0.0331872	-0.0709943
TraesCS1A01G053800	DUF1639 family protein	35536206	0.403026	0.655659	-0.00892421	0.00423597	NA	0.145236	0.152795	1.20333	0.3201	1.95801	-2.23856	-0.14163
TraesCS1A01G053900	#N/A	35539945	0.0932278	0.146115	-0.0238375	-0.0341936	0.173784	-0.448353	-0.0696368	-0.89334	0.332254	0.548779	0.5363	-0.162713
TraesCS1A01G054000	Protein SENSITIVITY TO RED LIGHT REDUCED 1	35542718	0.237055	0.0424819	0.039448	-0.0252037	-0.477509	-0.397891	-0.151411	-0.0743749	1.32995	1.01098	0.535542	0.450879
TraesCS1A01G054200	DUF1639 family protein	35577373	0.28989	0.394664	NA	0.00569226	NA	1.50286	NA	2.31072	NA	NA	-1.21411	0.725002
TraesCS1A01G054400	Kinesin-like protein	35937734	-0.0724404	-0.0516489	0.0049471	0.0201949	0.759519	1.14199	0.988468	1.43126	-2.99048	-1.77176	-2.00812	-0.597588
TraesCS1A01G054700	Pentatricopeptide repeat-containing protein	36185622	0.284339	0.0613244	0.0262273	-0.0108121	0.456645	2.86156	-0.899024	-0.0859953	-0.494795	-3.37583	-0.161486	-0.193132
TraesCS1A01G055000	Integral membrane protein, TerC family protein	36271325	-0.602345	-0.277079	-0.113789	0.0797617	0.247507	0.159591	0.320111	0.192145	-1.04195	-0.430611	-0.074617	-0.0361371
TraesCS1A01G055400	DIS3-like exonuclease 2	36561933	-0.147252	-0.208569	-0.0211345	-0.072215	0.225792	0.176111	0.555839	0.474119	-1.3049	-0.669299	-0.879701	-0.330431
TraesCS1A01G055500	Pentatricopeptide repeat-containing protein	36605149	-0.199863	0.289202	0.00930189	0.134403	0.71014	0.58886	0.256876	-0.210685	-2.34908	-1.04841	0.305803	-0.653792
TraesCS1A01G055600	Pentatricopeptide repeat-containing protein	36606299	0.0427938	-0.0728562	-0.044666	-0.0950959	0.0832005	-0.847631	0.481943	-0.333689	-1.17064	0.134953	-0.90094	-0.45275
TraesCS1A01G055800	Pentatricopeptide repeat-containing protein	36613172	0.27907	0.028075	-0.00499747	-0.0932461	0.488935	-0.481785	1.15376	0.251593	-0.795547	0.758801	-0.383257	0.146959
TraesCS1A01G055900	Glucan endo-1,3-beta-glucosidase, putative	36620347	-0.00265438	NA	NA	-0.0018054	NA	-0.628882	-0.0229039	NA	0.875736	0.990609	NA	NA
TraesCS1A01G056000	Pentatricopeptide repeat-containing protein	36636677	-0.274318	-0.131255	-0.0419602	-0.0228451	-0.397432	0.58747	-0.181345	1.00899	-1.11414	-1.08792	-1.49622	-0.256596
TraesCS1A01G056100	Protein ABIL1	36761839	0.0318169	0.155582	-0.0278343	0.00434012	0.347763	0.124074	0.818968	0.620359	-1.5156	-0.172727	-0.877441	-0.242574
TraesCS1A01G056200	ALMT1-M39.2	36765924	-0.200019	0.0369604	-0.0395051	-0.0222103	-1.09685	-0.406339	-0.210376	1.17519	0.835612	1.15059	-0.875952	0.440963
TraesCS1A01G056300	#N/A	36767836	-0.363148	0.130196	-0.207916	-0.0505006	0.220841	-0.217003	1.66495	1.63887	-2.87203	0.134129	-2.06872	-0.270302
TraesCS1A01G056400	Class II aminoacyl-tRNA and biotin synthetases superfamily protein	36769724	-1.38695	-1.23255	0.0722728	0.21226	0.503072	-1.47981	1.91167	0.842373	-3.80096	-0.656138	-0.626477	-0.664473
TraesCS1A01G056600	Pyrimidine-specific ribonucleoside hydrolase	36776373	-0.0170985	0.863197	0.0167078	0.522862	-0.390502	-0.92378	-0.582733	-1.17053	3.51628	2.86796	3.20044	0.880406
TraesCS1A01G056700	Heavy metal transport/detoxification protein	36794163	0.740578	-0.0301247	0.0810201	-0.0135574	0.47228	0.408736	0.445695	0.447238	3.85677	2.25751	2.21795	1.81809
TraesCS1A01G056800	Heavy metal transport/detoxification protein	36823911	-0.232594	-0.568681	-0.0375882	-0.0833161	-0.582542	-0.106999	-0.661944	-0.258428	3.15699	2.82152	2.91255	2.07028
TraesCS1A01G056900	30S ribosomal protein S4	36839920	-0.365365	-0.549479	0.00122555	-0.149987	0.431189	0.0678647	0.748861	0.452954	-2.20265	-1.19912	-1.26406	-0.583686
TraesCS1A01G057000	tRNA dimethylallyltransferase	37439847	0.180658	0.688457	0.0156964	0.177409	-0.342055	0.690099	-0.812541	0.00705398	1.67124	-0.784606	0.0768869	-0.9887
TraesCS1A01G057200	Glutamyl-tRNA reductase	37478206	-0.52721	-0.622002	0.0103863	-0.0650712	1.25215	0.688711	1.00856	0.349093	-2.86109	-1.77525	-0.91295	-0.478063
TraesCS1A01G057300	Pentatricopeptide repeat-containing protein	37502130	-0.0170219	0.00678263	-0.124526	-0.151447	0.204102	0.620882	0.496992	0.888434	-1.62662	-0.68257	-1.31621	-0.0862744
TraesCS1A01G057400	Pentatricopeptide repeat-containing protein	37509895	-0.121841	-0.0436534	0.0583508	0.132615	0.0951979	0.240348	0.832469	1.4772	-1.45312	-0.398132	-0.775857	-0.119131
TraesCS1A01G057900	Remorin family protein	38366744	0.130223	-0.1199	0.0140645	-0.0180486	-0.623301	0.67451	-0.819439	0.220966	1.08225	-1.0901	-0.55504	-0.0171073
TraesCS1A01G058000	Disease resistance protein (CC-NBS-LRR class) family	38484393	NA	-0.0470368	0.00996284	0.0136102	0.0861209	-0.982984	0.169101	-0.638736	NA	0.595815	1.05823	-0.152916
TraesCS1A01G058200	Receptor-like protein kinase	38708875	0.111338	0.133909	-0.00926998	-0.0290317	0.402746	2.43017	NA	1.31103	-2.52137	-2.43232	-1.36301	0.159483
TraesCS1A01G058300	50S ribosomal protein L10	38717933	0.244963	0.43481	-0.0715067	-0.0336468	-0.118189	-0.350204	0.317096	0.0689805	0.572593	1.24387	0.193938	0.299431
TraesCS1A01G058400	AP2-like ethylene-responsive transcription factor	38728807	1.11988	0.422992	0.16936	0.0490787	-0.264388	0.353926	0.767423	1.83413	-0.495412	-0.418008	-2.42985	-0.49013
TraesCS1A01G058500	DNA repair RAD51-like protein	39348700	-0.402723	0.292713	-0.0269457	0.0592269	-0.200739	0.137121	-0.262795	0.0472215	-0.117692	0.0824538	0.457528	-0.358514
TraesCS1A01G058600	Peroxisomal membrane 22 kDa (Mpv17/PMP22) family protein	39402527	0.768963	0.736188	-0.0729249	-0.15044	0.217868	0.461188	-0.762845	-0.681387	1.07235	0.391998	0.507875	0.0353744
TraesCS1A01G058700	Triose-phosphate transporter family protein	39402991	-0.0643637	0.416523	-0.020258	0.143437	0.00404172	-0.252329	-0.585504	-1.23868	0.587893	-0.192054	0.718667	-0.918466
TraesCS1A01G058900	Xylulose kinase	39649614	-0.7883	-0.581257	-0.0855878	-0.0376114	-0.310945	-0.554047	0.0817347	-0.0597493	-1.18241	-0.748987	-0.698033	-0.583184
TraesCS1A01G059100	Patatin	39870474	-0.0876643	0.758804	-0.212832	0.183833	-0.72577	-0.303231	-0.914962	-0.522896	0.952545	0.401175	0.229914	-0.654771
TraesCS1A01G059200	Adenine/guanine permease	39892912	1.0646	1.92726	-0.0336441	0.257733	-0.143616	-0.104597	-0.503684	-0.574964	2.59286	2.42683	0.945756	-0.387457
TraesCS1A01G059300	carboxyl-terminal peptidase (DUF239)	40147850	NA	0.0456985	NA	0.00903359	NA	NA	-0.105299	NA	NA	0.196382	NA	-0.152916
TraesCS1A01G059500	E3 ubiquitin-protein ligase	40892389	0.305586	-0.0669702	0.00768354	-0.0411131	-0.995597	-4.04409	-1.20748	-4.50234	6.24708	3.89459	3.58901	-0.129946
TraesCS1A01G059600	Serine/threonine-protein kinase ATM	40899115	1.1496	0.835647	0.00825658	-0.00482208	-0.0279472	1.03812	0.0662496	1.30222	0.438163	0.133878	-2.14713	-0.453166
TraesCS1A01G059700	Serine/threonine-protein kinase ATM	40912033	0.838803	1.1051	-0.0471074	-0.050332	0.879369	1.96966	-0.00903906	0.322092	-0.931993	0.0120997	-0.365152	0.112666
TraesCS1A01G059800	Glycerol-3-phosphate dehydrogenase [NAD(P)+]	40937257	0.500521	0.227193	0.0205652	-0.0222035	0.357565	1.84489	NA	0.545903	-1.23992	-1.72189	-0.676794	0.0444733
TraesCS1A01G060100	Vacuolar processing enzyme	41357284	-0.202595	-0.306914	0.073806	-0.000326322	-0.11492	0.145213	0.373302	0.633878	-0.836772	-0.501531	-0.717103	-0.101346
TraesCS1A01G060200	Zinc finger family protein	41366887	NA	NA	NA	NA	0.0951979	NA	-0.0965318	-1.22698	NA	NA	1.77777	NA
TraesCS1A01G060500	Pentatricopeptide repeat-containing protein	41712135	-0.0951885	-0.0390544	0.0115709	0.0427859	0.0498284	-0.491231	0.626144	0.226839	-1.38516	-0.544174	-1.19447	-0.925563
TraesCS1A01G060600	Interactor of constitutive active ROPs 2, chloroplastic	41740301	0.290369	0.170628	0.0369152	0.0324144	0.340378	-0.0223229	0.34305	-0.0478489	-0.770666	-0.371466	-0.511376	-0.520876
TraesCS1A01G060700	Ribosome biogenesis regulatory protein-like protein	41747501	0.358413	0.455681	0.0184319	0.0929787	-0.277021	-0.817154	-0.105726	-0.689323	1.71422	1.57037	1.07771	0.200237
TraesCS1A01G061300	Phosphatidic acid phosphatase (PAP2) family protein	41915709	-0.694232	-0.8168	0.014924	-0.00178964	NA	NA	NA	NA	-1.86437	-2.02655	NA	NA
TraesCS1A01G061400	2-oxoglutarate (2OG) and Fe(II)-dependent oxygenase superfamily protein	41919073	0.663142	0.985563	0.00988541	0.113522	NA	0.788348	NA	1.36338	NA	-0.274643	-2.44557	-0.635346
TraesCS1A01G061600	Glycosyltransferase	42217457	NA	0.110153	NA	0.0176984	-0.663905	-0.418248	-0.903615	-0.91239	4.55927	2.21696	3.26343	0.26071
TraesCS1A01G061700	Glycosyltransferase	42251606	0.0690116	0.430809	-0.0145908	0.191005	0.701757	-0.509459	0.0666695	-1.2098	2.39948	2.52056	3.09117	1.35066
TraesCS1A01G062000	Low temperature and salt responsive protein family	42505024	NA	0.239369	NA	0.0408736	NA	NA	NA	NA	NA	NA	NA	-0.449331
TraesCS1A01G062200	LOB domain-containing protein, putative	42603254	0.204275	0.635965	0.0329007	0.154541	-0.376313	0.151239	0.210647	1.46938	1.30927	0.850756	-0.188807	-0.221677
TraesCS1A01G062400	4'-phosphopantetheinyl transferase	42643126	-0.182787	0.454465	-0.109538	0.0933475	0.383615	0.411244	0.236398	0.1538	-0.846544	-0.0342333	-0.0908451	-0.189825
TraesCS1A01G062500	Protease inhibitor/seed storage/lipid transfer protein family protein	42670658	1.19727	1.14923	-0.015786	-0.0625572	-1.58187	1.2752	-0.966747	2.04717	1.50507	0.295428	-2.02007	0.17692
TraesCS1A01G062600	Protease inhibitor/seed storage/lipid transfer protein family protein	42686173	1.13121	0.782148	0.0591334	-0.0542104	-0.718068	1.21724	-0.0878822	2.09735	0.0333564	-0.538032	-2.49069	-0.180768
TraesCS1A01G062700	Protease inhibitor/seed storage/lipid transfer family protein	42695416	1.40209	0.596683	0.144193	-0.0384422	-0.749863	2.51804	-0.450107	3.06773	0.244393	-1.60475	-3.07037	0.189965
TraesCS1A01G062900	Protease inhibitor/seed storage/lipid transfer protein family protein	42721261	1.51628	1.26064	-0.0156895	-0.132993	-1.12034	0.765873	-0.281958	2.42526	1.0008	0.615271	-3.18513	-0.214445
TraesCS1A01G063100	Protease inhibitor/seed storage/lipid transfer protein family protein	43270734	1.57654	1.11026	0.120545	-0.0904754	-0.876976	0.950145	-0.394518	1.50897	0.88492	0.0570593	-1.89494	-0.215189
TraesCS1A01G063200	Protease inhibitor/seed storage/lipid transfer protein family protein	43391541	0.645572	0.693176	0.00673371	0.0352168	-0.517585	0.711359	-0.362465	1.33628	0.771656	-0.165946	-1.78369	-0.426142
TraesCS1A01G063600	Ubiquitin-conjugating enzyme E2	44408101	-0.0589926	-0.215779	-0.0279377	-0.129292	0.231911	0.323454	0.642872	0.740019	-1.55125	-0.731242	-1.18045	-0.197549
TraesCS1A01G064000	Glycosyltransferases	45543088	0.501009	0.244067	0.0483372	-0.132654	0.655463	0.789085	1.52561	1.56938	-2.72967	-1.22241	-2.47418	-0.713484
TraesCS1A01G064100	Protein IQ-DOMAIN 1	45793606	0.293995	0.116728	0.112967	-0.0320721	0.845501	0.877276	1.23498	1.25691	-2.39875	-1.21502	-1.77512	-0.500627
TraesCS1A01G064200	Rho guanine nucleotide exchange factor	45853839	1.28071	1.4263	-0.0212053	0.0641141	-0.454546	1.30654	-0.521442	1.21773	0.537422	-0.0390465	-1.62517	-0.506443
TraesCS1A01G064300	Crotonobetainyl-CoA dehydrogenase	46201009	-0.20065	0.224275	-0.00456859	0.0689002	-0.290077	-0.0610728	0.0139165	1.4733	0.345896	0.495168	-1.21411	-0.0917063
TraesCS1A01G064500	Crotonobetainyl-CoA dehydrogenase	46289343	0.472508	0.148249	0.0392037	-0.0197194	-0.841305	-0.00987862	-0.161091	1.06958	0.773186	0.00432623	-1.46025	-0.178521
TraesCS1A01G064800	Trehalose-6-phosphate synthase	47185808	0.789168	1.04544	-0.0739977	-0.0581011	0.547677	0.742843	0.617358	0.854295	-1.09751	0.306111	-1.11113	-0.148927
TraesCS1A01G064900	Sugar transporter, putative	47201867	0.377798	0.238617	-0.112072	-0.2834	0.600598	0.139143	-0.668777	-1.35573	0.736338	0.509935	0.99945	0.264722
TraesCS1A01G065000	Importin subunit beta-1	47209815	-0.085761	0.252375	-0.0960045	0.0338129	0.859131	0.626224	0.6689	0.324458	-1.29172	-0.172581	-0.113203	0.112757
TraesCS1A01G065200	Leucine-rich repeat protein kinase family protein	47377568	-0.257664	0.555216	-0.0330777	0.244524	0.245023	0.106694	0.0140233	-0.24697	0.172602	0.380939	0.869403	-0.216848
TraesCS1A01G065300	Transducin/WD-like repeat-protein	47578260	-0.102777	0.375639	-0.213735	0.126777	-0.642315	-2.26338	-1.15939	-2.90439	4.40288	3.49422	3.87931	0.765929
TraesCS1A01G065400	Nuclear pore complex protein Nup98-Nup96	47799453	0.0605935	-0.0522404	0.0336995	-0.0263367	-0.114152	-1.1896	-1.43422	-2.64946	3.56668	1.97249	3.41538	0.74787
TraesCS1A01G065800	Protamine P1 family protein	48592864	0.452693	0.699698	-0.00284171	0.112112	1.22601	1.31762	1.52298	1.43515	-3.64763	-0.815524	-1.50849	-0.264865
TraesCS1A01G065900	Cold-responsive protein WCOR15-2A	48703230	-0.4718	-0.300621	-0.0042615	0.0120911	NA	0.910988	NA	0.810623	-1.31708	-1.41097	0.254913	0.388675
TraesCS1A01G066100	11S globulin seed storage protein	48771094	1.90576	0.840612	0.129637	-0.174051	1.24948	1.98821	0.871942	1.65729	-2.51736	-1.4583	-3.58294	-0.0179869
TraesCS1A01G066200	Lectin receptor kinase-like protein	48783668	1.41126	1.52717	-0.0422724	0.00884159	1.34283	1.62261	1.62955	1.83681	-2.73157	-0.377256	-2.31039	-0.443582
TraesCS1A01G066300	Beta 1, 3 galactosyltransferase	48966062	-0.00513957	0.279381	-0.0603678	0.113226	0.395858	-0.0353776	0.802553	0.324633	-0.75826	0.24713	-0.275693	-0.130414
TraesCS1A01G066400	Dihydrolipoyl dehydrogenase	48979589	-0.21252	-0.337802	-0.0877384	-0.192533	0.3248	0.119609	0.582204	0.351018	-1.8183	-1.03654	-1.21927	-0.616368
TraesCS1A01G066700	Kinase family protein	49096241	0.184824	0.148008	-0.0974347	-0.144319	-0.052932	-0.0986541	-0.55263	-0.657247	0.815139	0.416768	0.594423	0.114353
TraesCS1A01G066800	Acyl-CoA dehydrogenase, putative	49099224	-0.287946	-0.274347	-0.0657	-0.0682312	-0.316742	-0.684032	-0.645074	-1.06628	1.1591	0.613064	1.16286	0.152795
TraesCS1A01G067000	Pentatricopeptide repeat-containing protein	49245482	0.260191	-0.534461	0.0490247	-0.118608	0.495808	-0.297297	0.525325	-0.308529	-0.0781037	0.317709	0.39663	0.614378
TraesCS1A01G067300	Polyribonucleotide nucleotidyltransferase	49269259	0.271475	0.258207	-0.0717816	-0.0836373	-0.342532	-0.608524	0.0820271	-0.222625	0.994113	1.18605	0.402435	0.254476
TraesCS1A01G067400	Pentatricopeptide repeat-containing protein	49293371	0.415934	0.306514	-0.0349304	-0.110976	0.282093	0.116171	0.332272	0.127852	-0.00476658	0.936124	-0.140083	0.436344
TraesCS1A01G067800	Pentatricopeptide repeat-containing protein	49356130	0.483213	0.698311	-0.00901083	0.0156523	-0.366939	0.671089	0.0243983	2.57997	0.248453	0.535548	-2.83594	-0.0388066
TraesCS1A01G067900	Tetraspanin family protein	49361011	-0.328433	-0.487329	0.0101705	-0.115023	0.383143	0.434566	1.02486	1.13982	-2.26631	-1.09213	-1.48174	-0.205534
TraesCS1A01G068100	neuronal PAS domain protein	49485546	0.102548	-0.740342	0.0515791	-0.0218533	NA	-0.560522	0.0797029	NA	NA	-1.13378	-0.635525	NA
TraesCS1A01G068200	PLATZ transcription factor	49516730	0.0867222	0.368431	-0.0299674	-0.00764235	NA	0.759926	0.132675	2.41035	-1.54073	-0.379956	-3.24756	-0.222051
TraesCS1A01G068400	Peptide methionine sulfoxide reductase MsrB	49896641	0.289007	-0.0337397	0.0837409	-0.0146378	-0.321325	-0.40238	-0.253232	-0.407752	2.04793	1.46394	1.45274	0.897405
TraesCS1A01G068500	Peptide methionine sulfoxide reductase MsrB	49960688	-0.580681	-0.58497	0.0786899	0.10899	-0.303854	-0.761329	0.252329	-0.217742	0.497061	0.46689	0.89834	0.322591
TraesCS1A01G068600	Glycosyl hydrolase family protein 43, putative, expressed	49967321	0.246314	0.120789	NA	-0.00296349	-0.255741	-0.432567	-0.131796	NA	1.71054	0.617817	-1.02707	-0.181408
TraesCS1A01G068700	arginine N-methyltransferase, putative (DUF688)	49972817	-0.113013	-0.175847	0.010228	0.0116393	NA	NA	NA	NA	-0.229455	-1.01535	NA	-0.182364
TraesCS1A01G069100	CsAtPR5	50837517	0.208739	-0.320216	0.0219878	-0.0333123	-0.104814	-0.297214	0.121656	0.57076	0.847674	0.328264	-0.666839	0.368261
TraesCS1A01G069200	CsAtPR5	50842537	-0.412204	-0.969223	0.0387411	NA	-1.18098	-1.29964	-0.170442	0.402171	1.22327	-0.00181711	NA	0.190095
TraesCS1A01G069300	Phosphoinositide phospholipase C	51700021	0.677529	0.855356	-0.0161344	0.123989	0.404639	0.202757	0.20422	-0.0594331	0.255241	0.496294	0.0166972	-0.235196
TraesCS1A01G069500	LOW protein: M-phase inducer phosphatase-like protein	52228530	-0.95295	-0.802379	-0.0846482	-0.00123875	-0.209921	-0.820873	0.883551	0.386307	-1.47141	-0.274096	-0.682965	-0.267903
TraesCS1A01G069600	Zinc finger CCCH domain-containing protein	52235911	0.591101	0.146764	0.0520478	-0.22908	0.775024	0.954515	0.177257	0.281793	-0.229011	-0.107888	-0.00650099	0.617195
TraesCS1A01G069900	golgin Putative 1	52519641	-0.803887	-1.36873	0.152135	-0.127818	0.878426	-0.509866	1.39695	0.00520998	-2.82242	-1.40266	-0.798347	-0.510486
TraesCS1A01G070000	E3 ubiquitin-protein ligase	52540443	-0.151756	0.0656382	-0.0071343	0.0172603	NA	0.925439	NA	1.03894	0.401611	NA	NA	0.276371
TraesCS1A01G070200	2-oxoglutarate (2OG) and Fe(II)-dependent oxygenase superfamily protein	53022367	0.987345	1.52443	0.0186113	0.399057	0.697729	-0.294206	0.16708	-0.88214	2.71704	2.81885	2.39516	0.620402
TraesCS1A01G070400	WRKY transcription factor	53187274	0.620822	0.500809	-0.136019	-0.212452	-0.777407	-0.776324	-0.748789	-0.795889	4.49336	4.09125	2.96918	2.36185
TraesCS1A01G070500	Aminotransferase-related family protein	53436194	-0.489587	-0.941369	0.0660314	-0.0052814	-0.927951	-1.73912	-0.682004	-1.60217	2.20512	0.495043	2.02992	0.133589
TraesCS1A01G070600	Kinase family protein	53454198	1.42961	0.897424	0.178409	-0.0895566	-0.374282	-1.25908	-1.28713	-2.42329	5.57105	3.55505	3.51441	1.05482
TraesCS1A01G070700	BTB/POZ domain containing protein	53471544	0.879819	0.704266	-0.0160143	-0.112342	-0.175137	0.424557	-0.465284	-0.196785	0.829863	0.121773	-0.8426	-0.451733
TraesCS1A01G070800	BTB/POZ domain containing protein	53509357	-1.30453	-1.35554	0.0837283	0.078224	0.22666	0.365194	0.228201	0.457213	-2.94457	-2.48811	-0.105202	-0.241357
TraesCS1A01G070900	transcription factor, putative (Protein of unknown function, DUF547)	53674142	0.478478	0.308068	0.0721026	-0.0117891	1.49507	1.16239	2.3073	1.70949	-4.61544	-1.69424	-2.66463	-0.857729
TraesCS1A01G071100	Regulator of chromosome condensation (RCC1) family protein	53850045	-0.401827	-0.483322	0.0221373	-0.0306126	0.205351	0.142979	0.869942	0.84528	-2.06192	-1.04464	-1.35516	-0.42781
TraesCS1A01G071200	Regulator of chromosome condensation (RCC1) family protein	53865089	-0.0926731	0.448324	-0.0200632	0.0432537	NA	1.12404	NA	1.29477	-0.817986	NA	-1.29252	-0.00768339
TraesCS1A01G071400	Glycosyltransferase	53993672	-0.703644	-0.838529	-0.0321196	-0.099578	0.364845	-0.870967	0.068224	-1.22442	1.30371	1.46744	2.51238	1.34799
TraesCS1A01G071500	Mitochondrial pyruvate carrier	54000806	-0.735648	-0.218587	-0.144365	0.0374424	-0.911912	-1.60832	-0.221549	-0.805405	0.81495	1.05384	0.586341	-0.326559
TraesCS1A01G071600	Saccharopine dehydrogenase	54008577	-0.461976	-0.243759	0.0208404	0.111353	0.170774	0.0865109	0.461508	0.4756	-1.55579	-0.917663	-0.707438	-0.521776
TraesCS1A01G071700	Carotenoid isomerase, putative, expressed	54022014	-0.470671	-0.455014	-0.00390091	0.00992599	0.0925708	-0.421689	1.03062	0.519542	-1.22891	-0.111092	-0.606494	-0.122978
TraesCS1A01G071800	Metal tolerance protein	54074821	-0.25176	-0.154532	-0.0704605	0.00310367	-0.500854	-1.09701	-0.760919	-1.41922	1.54666	0.859299	1.31794	-0.134523
TraesCS1A01G072000	Glutamate--cysteine ligase, chloroplastic	54349175	0.0267693	-0.00546783	0.0453065	0.0178038	0.00286037	-1.01376	-1.13769	-2.2996	2.62219	1.35028	2.63468	0.281604
TraesCS1A01G072100	Endoglucanase	54458835	1.23933	0.829746	0.0773057	-0.0911617	-0.71873	-0.459915	-1.07898	-0.918076	3.81966	2.33981	1.72099	0.826294
TraesCS1A01G072200	Aminotransferase like protein	54461054	0.505289	0.555739	0.0361299	0.0833545	-0.890021	-2.04118	-0.600511	-1.87584	4.4786	3.71759	3.05699	0.924444
TraesCS1A01G072300	Endoglucanase	56337275	0.948104	1.91184	-0.0907215	0.130904	-1.72047	0.719761	-1.3846	1.11431	3.00448	1.65873	-0.825444	-0.0106368
TraesCS1A01G072400	BTB/POZ/MATH-domain protein	56592449	NA	NA	NA	NA	-1.14607	-3.45718	-0.895872	-3.28653	6.70047	4.45505	5.13171	0.247973
TraesCS1A01G072500	BTB/POZ domain containing protein, expressed	56601206	NA	NA	NA	NA	-0.518387	NA	-0.551419	NA	2.65677	NA	NA	NA
TraesCS1A01G072600	BZIP transcription factor	56617368	0.204579	0.195928	0.0862804	0.0741127	-0.837206	-0.450466	-1.01423	-0.703101	2.24691	1.0544	1.18733	0.33465
TraesCS1A01G072800	Homeobox protein knotted-1-like 1	56917864	0.0937905	-0.108844	0.0949608	-0.0335079	1.04309	0.647923	0.761811	0.295243	-1.47382	-0.778498	-0.37964	-0.0662861
TraesCS1A01G073000	Beta-carotene isomerase d27, chloroplastic	57189794	0.115963	-0.711521	0.172944	-0.194927	0.137411	-0.258716	1.00082	0.718011	-1.19315	-0.460565	-1.12806	-0.00497024
TraesCS1A01G073100	transmembrane protein, putative (DUF247)	57192368	-0.0245671	-0.617994	0.028183	-0.0218533	-0.115085	0.122451	-0.0229039	0.629624	0.3201	-0.79777	-0.201014	0.599631
TraesCS1A01G073200	Leucine-rich repeat receptor-like protein kinase family protein	57204825	-0.120285	0.634591	-0.138126	0.038248	-0.419961	-2.25229	-0.894925	-2.81151	4.29575	4.22428	4.05226	0.918884
TraesCS1A01G073300	Kinase, putative	57209812	1.46442	0.814737	0.0327844	-0.161685	0.400804	-2.81704	-0.748396	-4.244	7.0031	5.75641	5.50351	1.62115
TraesCS1A01G073500	transmembrane protein, putative (DUF247)	57390211	-0.0214508	-0.202502	-0.0432388	-0.166227	0.150418	0.221812	0.262693	0.295335	-1.05819	-0.646166	-0.817724	-0.249565
TraesCS1A01G073600	Pentatricopeptide repeat-containing protein	57398470	0.115987	-0.0268869	-0.0293313	-0.0971928	0.00884963	-0.919498	0.409213	-0.34181	-0.944685	0.041058	-1.08907	-0.689516
TraesCS1A01G073900	Annexin	57634278	0.759024	-0.295746	0.0269252	-0.23122	-0.12792	-0.570117	-0.617688	-1.46263	2.04313	0.696489	0.759826	0.389753
TraesCS1A01G074000	Pentatricopeptide repeat-containing protein	57639260	-0.0932335	0.135154	-0.000595142	0.0580407	-0.14188	-0.268753	0.141523	0.2057	-0.362353	-0.0806798	-0.477216	-0.458367
TraesCS1A01G074100	Protein BIG GRAIN 1-like	57680537	-0.000143703	0.539049	-0.0156182	0.0514414	NA	-0.133942	NA	NA	-0.664674	0.182191	-1.19767	-0.847928
TraesCS1A01G074400	G-patch domain containing protein	57763651	0.230914	0.133951	0.101979	0.030463	-0.405872	-0.788036	-0.77392	-1.24307	2.15267	1.18464	1.52064	0.193583
TraesCS1A01G074500	#N/A	58022910	-0.0388654	-0.275561	0.00818717	-0.0137893	NA	-0.362718	0.237659	0.529489	-0.312413	0.329767	-0.147023	0.369011
TraesCS1A01G074600	#N/A	58024980	NA	NA	NA	NA	NA	NA	NA	NA	0.847674	NA	NA	NA
TraesCS1A01G074900	Pentatricopeptide repeat-containing protein	58167966	0.280946	-4.30199e-05	0.0229757	-0.0318874	0.149977	-0.141606	0.344301	0.0283395	0.551139	0.796379	0.378776	0.427467
TraesCS1A01G075000	Long-Chain Acyl-CoA Synthetase	58170681	-0.285116	0.226152	-0.218208	0.194413	-0.245196	-0.844412	-1.2913	-2.06141	2.04826	0.918098	2.11275	-0.217566
TraesCS1A01G075100	Agenet domain-containing protein	58199789	0.133865	-0.217596	0.120447	-0.0916856	0.330751	0.00272689	0.831141	0.474751	-1.18318	-0.478064	-0.922	-0.294469
TraesCS1A01G075300	FBD-associated F-box protein	58369546	NA	NA	NA	NA	NA	-0.370525	-0.0383009	NA	0.88075	0.912366	NA	NA
TraesCS1A01G075500	Signal recognition particle 54 kDa protein	58481572	-0.218125	-0.549285	0.0126557	-0.119077	0.172647	-0.365124	0.616124	0.169078	-1.3912	-0.589184	-0.873277	-0.30297
TraesCS1A01G075600	Formin-like protein	58701490	0.394457	0.0604028	0.0996041	-0.0689388	0.268781	0.965998	0.435683	1.1133	-1.36971	-1.09111	-1.44616	-0.223063
TraesCS1A01G075700	Phosphate translocator	58748070	-0.461196	-0.463085	-0.0152165	-0.0157022	0.353915	0.153492	0.524767	0.299228	-1.4933	-0.856484	-0.581745	-0.279734
TraesCS1A01G075800	B3 domain-containing protein	58840182	-0.409957	-0.380265	-0.0718207	-0.0496012	0.618536	0.387133	1.6395	1.46205	-3.28583	-1.27535	-2.08759	-0.528367
TraesCS1A01G075900	Transmembrane protein 234 like	58860237	0.177311	-0.0350863	0.0267407	0.0136132	NA	-0.170051	0.0867486	0.240948	-0.964161	-1.18209	-1.60777	-0.616812
TraesCS1A01G076000	O-fucosyltransferase family protein	58902277	-0.174753	-0.269036	-0.0645289	-0.144887	0.131856	0.183778	0.327905	0.332904	-1.17078	-0.725418	-0.814385	-0.313174
TraesCS1A01G076200	MYB transcription factor	58946263	0.450341	0.226865	-0.0288321	-0.0719118	-1.4515	-1.26554	-1.54563	-1.6104	6.74842	5.41379	4.2459	1.8233
TraesCS1A01G076300	Urocanate hydratase	59112187	-0.558215	0.224602	-0.0421494	0.0592269	NA	-0.824513	0.159791	-0.152681	-1.91795	0.138146	-0.150053	-0.750097
TraesCS1A01G076400	Regulator of chromosome condensation (RCC1) family protein	59130571	0.139492	-0.119493	0.147638	-0.0390855	0.338728	0.383638	0.49488	0.483836	-1.02325	-0.720399	-0.772416	-0.258591
TraesCS1A01G076500	Disease resistance protein RPM1	59212223	0.509104	1.18604	-0.0572667	0.131454	0.514	1.85296	0.205243	1.41	1.26783	1.93905	1.27982	1.89997
TraesCS1A01G076600	#N/A	59215314	0.409528	0.110153	NA	-0.0479968	NA	1.32696	NA	1.77476	NA	NA	-1.64177	0.781263
TraesCS1A01G076700	Cytochrome P450 family protein, expressed	59507512	-0.69345	-0.595174	0.177851	0.263172	0.146781	1.08829	0.829048	1.95255	-4.63974	-3.68639	-3.73624	-1.94507
TraesCS1A01G076800	Chromodomain-helicase-DNA-binding protein 4	59510803	-0.192964	-0.76185	0.0134753	-0.0546606	0.0696988	-0.0592593	0.576116	0.845308	-1.68959	-0.475082	-0.721386	0.744898
TraesCS1A01G076900	Dentin sialophosphoprotein-related, putative isoform 1	59613357	-0.361016	-0.514447	-0.102192	-0.245721	0.311893	0.27672	-0.184842	-0.277912	-0.932297	-0.960908	-0.209742	-0.203093
TraesCS1A01G077000	GDSL esterase/lipase	59841015	-0.451504	-0.356086	0.0253529	0.0626945	-0.831981	-1.54186	-0.699205	-1.29203	0.591545	-0.867114	-0.111337	-1.23287
TraesCS1A01G077100	TATA-box-binding protein 2	59849305	-0.11794	-0.114166	0.0215266	0.0485929	NA	NA	NA	NA	-0.229455	-0.91137	NA	-0.642134
TraesCS1A01G077200	Protein kinase	59856967	-0.0822198	0.220941	-0.116929	0.137911	-0.776559	-0.100429	-0.717259	-0.0875512	1.34769	0.738784	0.647673	0.357504
TraesCS1A01G077300	transmembrane protein, putative (DUF594)	59951474	-0.136669	NA	-0.00892421	NA	0.126005	0.211075	NA	-0.482715	-0.246872	NA	1.36619	0.222309
TraesCS1A01G077500	Protein phosphatase 2C-like protein	60351393	-0.0865745	-0.267279	0.00660692	-0.138063	0.185821	-0.19542	-0.403226	-0.845008	1.14887	0.721231	1.46134	0.719638
TraesCS1A01G077700	Peroxidase	60537167	1.00116	0.975478	0.119757	0.167182	0.359658	0.684113	0.636164	0.938129	0.150893	0.572294	-0.508039	0.165352
TraesCS1A01G077800	Auxin influx transporter	60734990	0.290506	0.40271	NA	-0.00429041	NA	1.47394	NA	1.61828	0.845498	NA	-1.35373	0.244184
TraesCS1A01G078100	Peroxidase	60954701	0.0684485	0.931912	0.0204077	0.226496	-0.00858875	2.22412	-0.114023	1.73624	-0.0446762	-1.37122	-0.28731	-0.102548
TraesCS1A01G078200	Peroxidase	61008916	NA	0.110663	NA	0.0178159	-1.56922	-5.13399	-1.54495	-5.47861	13.5245	11.8924	12.4406	3.97711
TraesCS1A01G078300	Testis- and ovary-specific PAZ domain-containing protein 1	61026064	-0.925033	0.0449509	-0.0289721	0.188178	-0.146772	-0.174904	0.0636983	0.0862134	-0.455183	-0.15225	0.791331	-0.35536
TraesCS1A01G078400	Peroxidase	61032170	NA	NA	NA	NA	-1.42726	-4.16973	-1.52065	-4.83368	12.452	9.95054	10.8101	2.8468
TraesCS1A01G078500	F-box protein	61125689	NA	NA	NA	NA	-0.935833	-2.62937	-1.9183	-4.53723	6.48541	3.27756	5.20632	NA
TraesCS1A01G078600	Peroxidase	61341077	NA	-0.142531	0.0100724	NA	-1.46395	-4.90827	-1.47109	-5.62133	12.4599	8.68605	10.7895	2.50615
TraesCS1A01G078800	Glutathione S-transferase	61575768	-0.116454	0.0354285	0.00282732	0.12536	-0.328342	-1.76087	-1.38406	-2.95843	3.71298	2.23637	3.52211	0.376058
TraesCS1A01G078900	Glutathione S-transferase	61713578	0.137452	0.0412568	0.0322143	0.0509973	0.279006	-0.314973	0.0642054	-0.838033	-0.0520662	-0.603941	0.306594	-0.69017
TraesCS1A01G079000	Lecithin-cholesterol acyltransferase-like 1	61717436	NA	NA	NA	NA	-0.656594	-1.51881	-0.70743	-1.71859	4.27735	1.92942	2.78068	NA
TraesCS1A01G079100	Lecithin-cholesterol acyltransferase-like 1	62009723	NA	NA	NA	NA	-1.24608	-3.39324	-1.07669	-3.12646	5.92807	3.2895	3.81021	NA
TraesCS1A01G079200	Lecithin-cholesterol acyltransferase-like 1	62010260	NA	NA	NA	NA	-1.0167	-0.946699	-0.99879	-0.860109	4.10572	1.06563	1.33164	NA
TraesCS1A01G079300	basic helix-loop-helix (bHLH) DNA-binding superfamily protein	62014082	0.136237	-0.0985223	0.0221026	0.00855845	-0.679811	-0.140109	-0.993907	-0.552063	2.2927	-1.07104	-0.0484308	-0.37832
TraesCS1A01G079400	Peroxidase	62021323	0.271089	0.281076	0.038092	0.0867844	0.772325	0.730286	2.04322	2.03913	-2.6482	-0.54913	-2.0796	-0.161971
TraesCS1A01G079500	Peroxidase	62253376	NA	0.10023	NA	0.0136102	-1.63547	-4.02999	-1.40646	-3.98911	11.7575	9.72275	9.84951	2.26075
TraesCS1A01G079600	Ubiquitin carboxyl-terminal hydrolase family protein	62575512	0.369301	0.153907	-0.00490819	-0.0546631	0.811526	0.921164	0.576116	0.283642	-1.58439	0.251629	0.204443	0.558656
TraesCS1A01G079700	Kinase family protein	62609729	0.350031	0.505906	0.0702404	0.145642	-0.604802	0.35194	-0.563098	0.354054	1.74574	1.07926	0.778644	0.759702
TraesCS1A01G079800	myosin heavy chain, cardiac protein	62614213	0.432835	0.889859	0.013004	0.128153	-0.513058	1.35288	-1.09534	0.537834	2.81172	1.10813	1.46333	1.13366
TraesCS1A01G079900	Histone H4	62794172	-0.826991	-0.313338	0.0461631	0.269132	0.0524203	-0.59857	0.710795	0.201124	-1.45867	-0.682658	-0.352828	-0.854879
TraesCS1A01G080000	Germin-like protein 1	63004575	0.108665	0.0800512	0.0166931	0.0192874	0.457641	1.2225	0.404038	0.683892	-2.68529	-1.77792	-1.2326	-0.520404
TraesCS1A01G080100	DNA binding protein, putative	63045956	0.279958	0.696314	-0.113943	-0.0147318	0.159817	-0.00991359	-0.0122785	-0.248754	0.189495	0.706018	0.0782842	-0.15557
TraesCS1A01G080200	Zinc ion binding protein	63050622	-0.22523	-0.402586	0.015426	-0.106835	0.000891426	-0.11017	0.585058	0.498661	-1.32543	-0.681617	-1.07272	-0.406773
TraesCS1A01G080300	Peptide chain release factor 1	63057503	-0.624222	-0.906955	0.117633	-0.0104299	-0.313517	-0.624019	0.240803	-0.0408462	-0.511317	-0.520856	-0.167565	-0.188479
TraesCS1A01G080500	Non-specific serine/threonine protein kinase	63327891	-0.77604	-0.467695	-0.176553	-0.0257061	-0.894247	-0.948599	-1.14587	-1.30296	2.05675	1.18003	1.98374	0.615037
TraesCS1A01G080600	Non-specific serine/threonine protein kinase	63475812	-0.545866	-0.416384	-0.0936698	0.00388757	0.269682	0.245636	0.495263	0.424107	-0.964723	-0.324653	-0.094684	0.289838
TraesCS1A01G080800	#N/A	63756857	0.824475	-0.0722161	-0.00411581	-0.195597	0.360653	0.169846	0.199129	-0.185572	0.40816	1.01205	-0.333984	0.819653
TraesCS1A01G080900	#N/A	63758773	0.240603	0.547028	NA	0.0598942	0.350585	0.450233	0.0724272	-0.573992	NA	0.531571	1.07684	-0.299549
TraesCS1A01G081200	3-N-debenzoyl-2-deoxytaxol N-benzoyltransferase	64404585	0.654067	0.331704	0.142992	0.0225252	0.226047	0.66769	0.762814	1.20916	-1.03027	-0.558152	-1.45937	-0.294948
TraesCS1A01G081300	ABC transporter B family protein	64593510	0.186192	0.364789	-0.167541	-0.0298968	0.218359	-0.270672	0.275483	-0.256872	0.348886	0.864124	0.416045	0.162117
TraesCS1A01G081600	polyadenylate-binding protein 1-B-binding protein	64835537	0.462883	0.406468	0.0177328	0.043963	0.21654	1.98985	-0.163055	1.08892	-1.63313	-2.21321	-1.70171	-0.570216
TraesCS1A01G081700	polyadenylate-binding protein 1-B-binding protein	64838564	0.248311	0.330399	0.00897091	0.0574549	0.0652579	0.240447	0.690107	1.04101	-1.4898	-0.532497	-1.6931	-0.621318
TraesCS1A01G081900	polyadenylate-binding protein 1-B-binding protein	64897127	0.542178	0.539049	0.00068216	0.00544977	NA	1.04586	NA	1.75614	NA	0.229042	-2.15702	-0.00263288
TraesCS1A01G082000	Aspartic proteinase	65261477	-0.214791	-0.20911	-0.0317572	-0.0278534	0.113382	0.221349	0.50335	0.575383	-0.944222	-0.37127	-0.571141	0.0103209
TraesCS1A01G082100	Transmembrane protein, putative	65266307	-0.339667	-0.179872	-0.0177611	0.039618	0.272464	0.0125899	0.53655	0.29131	-1.68941	-0.839096	-0.830768	-0.585812
TraesCS1A01G082200	Thioesterase family protein	65391963	-0.44247	0.174683	-0.103732	0.248533	-0.613024	-2.04593	-0.716677	-2.22256	4.54139	4.03184	4.42223	1.64235
TraesCS1A01G082300	SsrA-binding	65615817	-0.359354	0.20888	-0.0247782	0.0340001	0.189761	-0.694392	0.138627	-1.03929	-0.75054	1.2641	1.83264	-0.272494
TraesCS1A01G082500	Low temperature and salt responsive protein	65758591	0.73161	1.12492	0.140842	0.295701	0.0592436	-0.563217	-0.375571	-1.03926	3.7658	3.00653	3.01149	0.767999
TraesCS1A01G082600	Bushy growth protein	65790413	-0.37016	-0.365773	-0.00116402	0.00386419	-0.202436	-0.707388	-0.0761505	-0.630371	0.692949	0.627501	0.911472	0.236568
TraesCS1A01G082700	Auxin-responsive protein	65798876	-0.997409	-0.901747	0.074472	0.108264	-0.165799	-1.07208	1.47075	1.13935	-2.15097	-0.433023	-1.13909	-0.411863
TraesCS1A01G082800	DUF4283 domain protein	65824484	NA	0.420223	NA	0.0643225	NA	0.695425	NA	0.806709	NA	NA	NA	-0.265379
TraesCS1A01G083000	Basic helix-loop-helix transcription factor	66174940	1.28499	0.375115	0.263223	-0.267455	0.614206	1.67198	0.849128	1.86963	-1.57248	-1.15261	-2.18493	0.0859361
TraesCS1A01G083100	MYB transcription factor	66892110	-0.673798	-0.577838	0.112966	0.134004	-0.221896	-0.936076	1.10967	0.815933	-1.30461	-0.271736	-0.764748	-0.40895
TraesCS1A01G083300	Peptide chain release factor 1	67467268	0.201909	-0.156691	0.308934	0.0978964	1.01306	1.46797	1.48422	1.88371	-2.179	-1.11392	-1.26925	0.455935
TraesCS1A01G083500	Agenet domain containing protein	67689154	-0.0443282	0.213932	0.0323538	0.230109	0.135439	0.487272	0.363533	0.680283	-0.810392	-0.448458	-0.581219	-0.230039
TraesCS1A01G084000	Benzyl alcohol O-benzoyltransferase	69186813	NA	NA	NA	NA	-1.23612	-2.59323	-1.42932	-2.98355	5.80415	3.1784	3.65023	NA
TraesCS1A01G084300	Mitochondrial transcription termination factor family protein	70040014	0.103755	-0.686656	0.272297	-0.17888	1.02491	0.608235	0.997262	0.561539	-2.44136	-1.62909	-1.20479	-0.354161
TraesCS1A01G084500	2,3-bisphosphoglycerate-dependent phosphoglycerate mutase	70695360	0.446581	0.79214	0.0302536	0.191593	-0.180791	-0.12637	-0.404277	-0.388854	2.41133	1.9028	1.73652	0.733238
TraesCS1A01G084400	Zinc finger MYM-type protein 1	70698339	0.0994972	0.0604284	0.0186241	0.017636	-0.860845	-0.421751	-0.942472	-0.618917	2.2034	0.945358	1.10399	0.346408
TraesCS1A01G084600	GTP cyclohydrolase 1 type 2 homolog	70906359	0.362663	1.10042	-0.11225	0.044108	0.0193571	-0.249584	0.656325	0.401989	1.15652	2.65678	0.711182	0.876062
TraesCS1A01G084800	Minichromosome maintenance (MCM2/3/5) family protein	71059897	0.397204	-0.0587726	0.0329531	-0.026578	0.0917919	0.307936	0.443309	1.20916	-0.390246	0.284362	-0.837505	0.506056
TraesCS1A01G084900	autophagy 2	71075742	-0.165004	-0.316994	-0.0116958	-0.0872185	0.239837	0.374446	0.719332	0.958686	-2.09008	-0.983559	-1.47581	-0.233737
TraesCS1A01G085000	Replication protein A 70 kDa DNA-binding subunit	71087176	0.236152	0.321272	-0.0726389	-0.0357743	-0.222713	-0.00781108	-0.491004	-0.340133	1.152	0.793568	0.707354	0.377261
TraesCS1A01G085200	N-acyl homoserine lactonase AiiB	71302354	NA	NA	0.000656649	NA	NA	NA	-0.0938243	NA	0.945262	0.227194	NA	NA
TraesCS1A01G085300	Cysteine/Histidine-rich C1 domain family protein	71444521	1.00171	0.684108	0.0274332	-0.11437	1.31986	1.18453	0.746598	0.422455	-1.37657	-0.475965	-0.722307	-0.0956023
TraesCS1A01G085400	ABC transporter A family member 1	71548289	-0.408415	-0.672922	0.0827396	-0.138378	-0.347671	-0.215304	1.05145	1.2638	-1.4618	-0.396358	-1.38803	0.0184658
TraesCS1A01G085500	Acyl-CoA N-acyltransferase	71558243	-0.662084	-0.453308	-0.0592295	0.0535355	-0.370832	-0.450829	0.0443152	-0.0175106	-0.587139	-0.380943	-0.265775	-0.389261
TraesCS1A01G085700	F-box family protein	71723319	-0.504011	-0.284831	-0.0495792	0.0437956	-0.140831	0.273295	0.499434	1.00518	-1.39139	-0.627085	-0.992903	-0.0744841
TraesCS1A01G085800	2-oxoglutarate (2OG) and Fe(II)-dependent oxygenase superfamily protein, putative	71784546	0.092422	0.192106	0.0690689	0.17482	0.767665	0.630384	0.0871819	-0.192157	-0.560491	-0.671261	0.239981	-0.282441
TraesCS1A01G085900	F-box family protein	71786598	0.0208353	0.0731608	-0.179157	-0.177245	0.699026	0.122714	0.639467	-0.0065337	-1.15109	-0.112353	-0.357386	-0.117071
TraesCS1A01G086100	Carboxypeptidase	72782626	0.582806	0.493423	-0.0534606	-0.18512	0.177819	-0.705005	-0.466451	-1.41584	2.38778	2.08136	1.95627	0.758579
TraesCS1A01G086500	Mitogen-activated protein kinase	73295476	-0.0538674	-0.0750602	-0.0207073	-0.0392318	0.181998	0.238056	0.514312	0.525951	-0.94034	-0.372433	-0.660233	-0.112712
TraesCS1A01G086600	Glioma tumor suppressor-like protein	73302087	-0.110381	-0.117659	0.0978829	0.0978721	-0.484324	-0.721051	-0.646267	-0.935735	1.55179	0.754004	1.19707	0.097778
TraesCS1A01G086700	Chymotrypsin inhibitor	73308803	NA	NA	NA	NA	-0.538254	-0.581249	-0.455064	NA	2.29219	0.912366	NA	NA
TraesCS1A01G087000	F-box protein family-like	73330787	-0.00324752	NA	NA	NA	NA	NA	NA	NA	0.886855	NA	NA	NA
TraesCS1A01G087100	extracellular ligand-gated ion channel protein (DUF3537)	73352034	0.202204	0.0674621	-0.0785037	-0.17044	0.943208	1.35182	0.384209	0.587341	-2.53235	-1.52406	-1.19292	-0.247631
TraesCS1A01G087200	ATP-dependent RNA helicase, putative	73997112	0.267007	-0.402611	0.0263074	-0.0602649	-0.255741	-0.157016	-0.209795	0.402171	0.97138	-0.765015	-1.70229	0.145093
TraesCS1A01G087400	Coiled-coil domain-containing protein 51	74271561	0.361555	0.103472	0.0954857	0.0981585	0.446592	0.905433	-0.825777	-0.807659	1.13163	-0.775883	1.21905	-0.0028217
TraesCS1A01G087600	Argininosuccinate synthase	74743582	-0.12996	NA	-0.0247782	-0.0198839	NA	0.662826	NA	0.534581	-0.75054	NA	-0.307214	0.366639
TraesCS1A01G087700	Zinc finger homeodomain protein	75255288	1.90375	0.997117	0.0873542	-0.0295172	0.74916	1.79545	0.522286	1.37848	-0.278735	-0.347125	-1.42302	0.0475802
TraesCS1A01G087800	#N/A	75710978	-1.42555	-1.90099	0.0679776	NA	-0.408866	-1.01618	-0.745787	-1.939	-0.303999	-2.33034	3.02853	0.0236151
TraesCS1A01G088100	Ankyrin repeat domain protein, putative	76485956	-0.0283881	0.0533393	-0.0720402	-0.00381544	-0.25846	-0.0233427	-0.676579	-0.494134	0.94384	0.346247	0.739488	0.214334
TraesCS1A01G088300	Agmatine coumaroyltransferase-1	76537333	0.32753	0.660749	-0.0603263	-0.0370531	-0.768024	-3.9965	-1.25273	-4.79454	8.42014	7.38803	7.31751	2.18539
TraesCS1A01G088400	Agmatine coumaroyltransferase-1	76728728	0.520255	0.403318	0.0339513	0.0499093	-0.723314	-1.82177	-1.21053	-2.52559	6.08915	3.68411	3.99313	0.71577
TraesCS1A01G088600	Sucrose-phosphatase	77069781	-0.507503	0.0925505	-0.17544	-0.061051	-0.0690556	-1.27161	-0.103678	-1.36643	4.52967	5.34219	5.18788	3.64421
TraesCS1A01G088700	Endoglucanase	77074006	0.258359	0.152586	-0.00792985	-0.0277265	0.715066	0.17216	-0.104244	-1.84109	-0.684238	-0.967665	0.469895	-0.422688
TraesCS1A01G088800	Syntaxin	77096838	-0.366871	-0.0239483	0.026042	0.166922	0.585694	-0.637991	1.50453	0.368464	-1.89728	0.0121863	-0.509001	-0.559351
TraesCS1A01G088900	ATP binding protein	77103810	-0.057795	-0.0441712	0.0748554	0.0863187	-0.272995	-0.517031	-0.421494	-0.720119	1.04809	0.531493	0.86427	0.00626189
TraesCS1A01G089100	Serine/threonine-protein kinase ATM	78323461	1.04413	0.845691	-0.00318111	-0.166789	0.239254	0.303136	-0.434139	-0.444967	1.29975	0.841058	0.494881	0.237348
TraesCS1A01G089200	Core histone macro-H2A.1	78335509	-0.641304	-0.319971	-0.00544798	0.0451558	0.518551	0.890978	NA	-0.565472	-2.2157	-2.59438	1.05445	-0.157986
TraesCS1A01G089300	SKP1-like protein 4	78543153	-0.343602	-1.13331	0.131409	-0.0900857	-0.347214	-0.121938	0.227955	0.794966	-0.824195	-1.15805	-1.06535	0.112688
TraesCS1A01G089400	SKP1-like protein 4	78953260	-1.19032	-0.661553	0.026624	0.23591	-0.192618	-0.92265	0.837221	0.322409	-0.797285	0.139588	0.424251	-0.0734371
TraesCS1A01G089500	1-aminocyclopropane-1-carboxylate oxidase	78962470	-0.0503138	0.146705	0.119274	0.242531	-0.540506	-0.139606	0.455008	0.826745	1.991	2.20366	1.48856	1.67167
TraesCS1A01G089600	1-aminocyclopropane-1-carboxylate oxidase	79107177	0.281	0.486781	0.0274068	0.0692469	-1.11177	-0.748275	-0.427885	-0.107048	4.0661	3.45867	2.53768	1.76553
TraesCS1A01G089700	Tuftelin interacting protein 11 domain containing protein	79110452	NA	0.200531	NA	0.0262521	-1.09006	-2.37293	-1.25899	-2.90854	7.08629	5.04231	4.87214	0.344465
TraesCS1A01G089800	O-glucosyltransferase rumi	79167082	0.176643	-0.270144	0.155234	-0.00196021	0.125023	-0.188002	1.806	1.83573	-2.38433	-0.582221	-2.37088	-0.492345
TraesCS1A01G090300	Anaphase-promoting complex subunit 7	80297144	-0.556771	-0.398466	-0.0624356	0.0436912	0.380351	0.0583689	0.695047	0.390429	-1.74482	-0.818809	-0.720819	-0.402428
TraesCS1A01G090700	transmembrane protein, putative (DUF247)	80688436	0.0471447	0.222566	-0.00901201	0.0191977	0.619873	0.0365486	0.340215	-0.362745	-1.95776	-0.171577	-0.0119854	-0.407008
TraesCS1A01G090900	RING/U-box superfamily protein, putative	82125103	NA	NA	NA	NA	-0.356245	0.657134	-0.366978	0.529489	2.11055	NA	NA	0.405991
TraesCS1A01G091500	Starch synthase family protein	84002521	0.351292	0.0183639	0.0744238	-0.147453	0.264659	1.18325	0.76454	1.70613	-2.14612	-1.40387	-2.19028	-0.273859
TraesCS1A01G091600	Heavy metal transport/detoxification superfamily protein	84022445	-0.567847	-0.598118	0.085945	0.113541	-0.920778	-0.814034	0.53145	1.50959	-0.506889	-0.257772	-1.52024	-0.345742
TraesCS1A01G091700	Katanin p80 WD40 repeat-containing subunit B1 homolog	84275011	-0.00314938	-0.408612	0.0268161	NA	NA	0.170734	0.0724272	0.782758	NA	-0.630646	NA	0.412916
TraesCS1A01G091900	Kinase-like	84484185	NA	-0.0247979	NA	NA	NA	-0.338884	0.124095	0.477424	NA	0.806468	NA	0.220051
TraesCS1A01G092000	Kinase-like	84621382	NA	NA	NA	NA	0.10809	-0.106868	-0.0193651	-0.533516	NA	0.990609	1.83264	0.154422
TraesCS1A01G092100	Cytochrome P450	84727966	NA	NA	NA	NA	-0.361136	-0.945488	-0.387417	-1.46747	4.84315	2.95547	3.78092	1.22984
TraesCS1A01G092200	Pathogenesis-related thaumatin family protein	84793974	-0.362667	-0.198162	0.0122118	0.0390215	-0.105632	-0.760999	0.493728	0.790868	-2.11176	-0.71996	-2.18322	-0.73483
TraesCS1A01G092300	Kinase-like	84795528	0.406855	0.666654	0.0359532	0.149185	-1.23166	-0.534971	-0.99407	-0.219243	4.04448	1.74336	1.32405	-0.0327823
TraesCS1A01G092500	Kinase-like	85005408	NA	-0.179884	0.0117939	NA	-0.223351	NA	-0.162291	NA	1.71054	-0.250794	0.265378	NA
TraesCS1A01G092700	Bifunctional protein FolD	85032415	1.48593	1.31447	0.0949996	-0.0337768	2.12181	1.81559	1.05454	0.670447	-1.52948	-0.549153	-0.797897	-0.112504
TraesCS1A01G092900	40S ribosomal protein S4	85344049	0.240601	0.271867	0.0105957	0.0376111	-0.491731	-0.499193	-0.30257	-0.355549	1.43512	1.12782	0.727622	0.299506
TraesCS1A01G093000	Translocator protein-like protein	85823062	0.881425	0.80836	0.0836202	0.155281	0.882503	1.55311	0.30464	0.910575	0.466103	0.504067	0.536115	0.995215
TraesCS1A01G093200	Pre-rRNA-processing protein TSR2	85901363	0.0276354	-0.49539	0.0444903	0.0012387	-0.812694	-0.511772	-1.06172	-0.900661	2.69611	0.0284621	1.55756	0.369599
TraesCS1A01G093300	Glucan 1,3-beta-glucosidase	86235469	1.51455	1.64658	0.114352	0.310844	0.612317	-0.28357	-0.764299	-1.75678	4.57992	3.20388	3.43897	0.816599
TraesCS1A01G093400	CW-type Zinc Finger	86560549	-0.0721937	0.0126558	-0.0680202	-0.0674519	-0.796829	-1.10464	0.0149592	0.0798646	-0.253714	0.0788079	-1.38544	-0.961437
TraesCS1A01G093500	BTB/POZ and MATH domain-containing protein 2	86607176	-0.55478	-0.315948	-0.0244571	NA	-1.19963	-3.30458	-1.06329	-3.32462	5.62014	5.285	7.31467	1.94557
TraesCS1A01G093600	Histidine--tRNA ligase	86622533	NA	-0.181541	0.0210691	0.0116393	NA	0.931951	NA	1.0754	NA	-1.04004	NA	0.400912
TraesCS1A01G093700	BTB/POZ and MATH domain-containing protein 2	86636708	0.589629	0.285159	0.00445354	-0.0401822	0.439158	1.35158	-0.894858	-0.597215	1.10295	-0.921401	0.748415	0.187591
TraesCS1A01G093800	Rubber elongation factor protein, putative	86638820	0.341956	0.28889	0.212614	0.154888	0.580164	0.913903	-0.72264	-0.451152	0.884234	-0.12433	1.1739	0.423003
TraesCS1A01G094000	Xylosyltransferase 1	87198152	-0.0673635	-0.117747	0.00837019	-0.0264862	0.10314	0.468608	0.267145	0.58447	-1.16627	-0.88233	-0.948804	-0.341582
TraesCS1A01G094100	E3 ubiquitin-protein ligase	87210315	0.751858	0.389832	-0.0144342	-0.116326	-0.963517	-0.777906	-0.444873	0.0200666	2.45081	2.2033	-0.428085	0.303568
TraesCS1A01G094200	Villin	88345837	0.254553	0.244415	-0.0121141	-0.0195356	0.268528	1.14797	0.810927	1.82186	-2.39891	-1.37475	-2.34884	-0.504993
TraesCS1A01G094300	Myb-like transcription factor	88843603	-0.133105	0.282894	-0.0102859	0.0333761	NA	NA	NA	NA	-0.289891	NA	NA	-0.480471
TraesCS1A01G094500	XH/XS domain-containing protein	89400768	-0.704206	-0.137466	-0.0408475	0.186214	-0.974153	0.960884	0.0596994	2.82067	-1.70016	-1.4074	-2.85522	-0.259324
TraesCS1A01G094700	Lipase	90106135	-0.691367	0.311591	-0.105444	0.00982411	-1.56059	-1.39641	1.18081	1.49434	-1.71531	1.226	-2.18591	-0.555049
TraesCS1A01G094800	Pentatricopeptide repeat-containing family protein	90157681	0.253875	-0.299623	0.176464	0.076281	0.946771	0.0242752	0.992783	0.0535625	-0.704776	-0.29632	0.316345	0.0642
TraesCS1A01G094900	Phenylalanine ammonia-lyase	90162001	1.72911	1.1781	0.112536	-0.0920793	-0.986506	0.833207	-0.190069	1.56766	4.21001	3.48232	0.923661	2.30307
TraesCS1A01G095100	GMP synthase [glutamine-hydrolyzing]	91043144	-0.472216	-0.571558	-0.0804944	-0.156076	-0.47108	-0.987122	-0.71454	-1.30611	1.18914	0.543415	1.21354	0.0756403
TraesCS1A01G095200	Gamma-tubulin complex component	91052073	-0.153932	-0.0214721	-0.0942451	-0.0156361	0.263259	0.3979	0.439632	0.535771	-1.45176	-0.790493	-0.961203	-0.383016
TraesCS1A01G095300	LURP-one-like protein	91058453	NA	0.0493369	0.00917689	0.0325802	0.0830866	NA	NA	-0.851222	NA	-0.234176	1.29321	-0.313035
TraesCS1A01G095400	Phosphate import ATP-binding protein PstB 1	91102651	0.227222	0.142065	0.0113094	0.0117322	0.470299	-0.117259	0.627266	-0.00458332	-0.75078	0.232559	-0.124594	-0.143236
TraesCS1A01G095500	Serine/threonine-protein phosphatase	91158450	0.23507	0.324514	0.0121986	0.0700166	-0.302152	-0.117253	-0.718678	-0.586647	1.82274	1.05601	1.29032	0.510264
TraesCS1A01G095600	WAT1-related protein	91174551	0.4511	0.555348	0.166009	0.227349	0.162845	0.785637	1.58846	2.1717	-2.13085	-0.666158	-2.37954	-0.492022
TraesCS1A01G095800	Leucine aminopeptidase, putative	91410869	-0.153749	0.300688	-0.260297	0.0937056	-0.112781	-0.992723	-1.02445	-1.99864	3.33712	2.62243	3.41458	1.24176
TraesCS1A01G096300	transcription factor-like protein	91602861	0.0190015	0.582326	-0.0262372	0.026791	-0.0156566	-0.157016	-0.0432813	-0.264193	-0.913395	-0.237256	-0.935546	-0.972674
TraesCS1A01G096400	E3 ubiquitin-protein ligase SINA-like protein 4	91671396	0.400512	-0.222433	0.0928171	-0.00176383	0.15858	0.334041	0.0765615	-0.129164	-1.6701	-2.26697	-1.40377	-1.14415
TraesCS1A01G096500	60S ribosomal protein L18	92564927	0.37885	0.179992	0.0375296	-0.128108	-0.350126	-0.340184	-0.167905	-0.201616	1.23387	1.01448	0.516724	0.434597
TraesCS1A01G096800	Myb-like transcription factor	92611617	0.171059	0.225418	-0.00697845	-0.00634956	-0.988559	0.961967	-0.841911	1.64602	1.42262	-0.546117	-1.94849	-0.00258217
TraesCS1A01G097000	Chlororespiratory reduction31	93367123	-0.86144	-1.00194	0.124872	0.0200454	-0.0559632	-0.0759821	0.953174	1.03333	-2.42483	-1.46132	-1.58672	-0.568377
TraesCS1A01G097100	DNA-directed RNA polymerase III subunit RPC4	93392091	-0.291954	0.21553	0.0148164	0.243508	-0.649715	-1.18224	-0.0601871	-0.553112	1.42197	1.29511	1.06745	-0.179067
TraesCS1A01G097200	Fe/S biogenesis protein nfuA	93397630	-0.234507	-0.0900943	0.0199418	0.142662	-0.0722553	-0.317602	-0.294574	-0.598864	0.623619	0.305731	0.831115	0.0267381
TraesCS1A01G097300	GATA transcription factor, putative	93401939	0.272158	0.473278	-0.0285025	0.0493024	-0.202724	-0.110021	-0.26229	-0.226746	0.761654	0.579731	0.24545	-0.11653
TraesCS1A01G097400	Importin subunit alpha	93693503	-0.0883941	0.0730399	-0.0251155	0.116566	-0.427725	-0.158816	-0.552437	-0.334329	0.866021	0.331554	0.544023	0.0474091
TraesCS1A01G097500	Heparan-alpha-glucosaminide N-acetyltransferase	94101332	0.104701	-0.218759	0.309667	0.147482	0.413831	0.109314	0.393261	0.0236537	-0.439601	-0.57547	-0.0542846	-0.280158
TraesCS1A01G097600	tRNA (Guanine(26)-N(2))-dimethyltransferase	94109874	-0.716081	-0.518561	-0.0212109	0.0952295	0.470469	0.231379	1.09127	0.887551	-2.15153	-0.854866	-0.821286	-0.110155
TraesCS1A01G097800	Photosystem I reaction center subunit IV	94579684	0.240603	NA	NA	-0.0386318	-0.107595	NA	-0.246072	-0.638736	1.71054	NA	0.0426881	NA
TraesCS1A01G097900	NADH-ubiquinone oxidoreductase chain 6	94580982	0.131389	0.0728186	NA	-0.00194878	-0.255741	0.399998	-0.246072	0.477424	1.83501	NA	-0.604072	0.0524865
TraesCS1A01G098000	Leucine-rich repeat and immunoglobulin-like domain-containing nogo receptor-interacting protein 3	94664426	0.102548	-0.0418167	0.0131159	0.0136195	0.0830866	-0.948402	0.484027	-0.249926	NA	0.704806	0.412084	-0.104385
TraesCS1A01G098100	Sodium channel protein type 4 subunit alpha B	94664914	-0.311496	0.0908145	-0.158778	-0.0569255	0.296732	0.28182	-0.246201	-0.476918	-0.690219	-0.39664	0.0776993	-0.246073
TraesCS1A01G098400	phytochrome interacting factor 3	94773499	-0.257053	-0.199578	0.0139247	0.0325802	NA	0.396843	-0.0403025	1.00914	0.0238956	-0.622528	NA	0.208894
TraesCS1A01G098500	Cytochrome c biogenesis C	94774998	0.134695	0.646166	-0.0330751	0.0658447	-0.70412	0.572883	-1.23377	-0.637112	1.78473	-0.270259	0.42981	-0.482472
TraesCS1A01G098600	NADH-ubiquinone oxidoreductase chain 1	94784308	-0.00298929	NA	NA	NA	0.0825213	-0.133067	NA	-0.667559	NA	NA	0.901404	NA
TraesCS1A01G098700	Acetylcholine receptor subunit beta	94797483	0.135762	NA	NA	-0.0218533	-0.63866	-0.136467	-0.651916	NA	3.08916	NA	-0.635525	NA
TraesCS1A01G098800	U-box domain-containing protein 45	95048338	NA	NA	NA	NA	-0.13881	NA	-0.127887	NA	0.940694	NA	NA	NA
TraesCS1A01G098900	CCR4-NOT transcription complex subunit 1	95057831	0.0734775	NA	0.000621556	-0.0164235	0.648048	1.41822	-0.593326	-0.804298	2.61428	0.531571	3.2151	1.01928
TraesCS1A01G099100	Cellulose synthase-like protein	95311463	2.13718	1.27709	0.0654445	-0.0731867	0.400886	0.86503	1.16428	2.08589	-0.87108	0.392706	-2.73916	-0.429113
TraesCS1A01G099200	U-box domain-containing protein 45	95528061	NA	NA	NA	NA	NA	-0.133067	-0.114023	NA	NA	NA	NA	NA
TraesCS1A01G099300	Chaperone protein dnaJ, putative	95820621	-0.476051	-0.147614	-0.117925	0.131934	-0.285496	-0.269112	0.459346	0.446983	0.167255	0.826157	0.399757	0.644969
TraesCS1A01G099400	Tubulin beta chain	95848238	0.18007	0.0990653	0.0141139	-0.0462888	0.144581	0.344663	0.459678	0.643646	-0.993311	-0.493238	-0.993559	-0.299734
TraesCS1A01G099500	Dihydrolipoyl dehydrogenase	95854753	-0.0933509	0.0841794	-0.0531986	0.0923036	0.151505	0.238952	0.545879	0.610722	-0.971942	-0.30015	-0.676033	-0.199255
TraesCS1A01G099600	Pentatricopeptide repeat-containing protein	96358565	0.0689725	1.14432	-0.206676	0.0117551	0.636965	-0.705875	1.06368	-0.280181	-0.908166	1.92967	-0.0771282	-0.369711
TraesCS1A01G099800	S-adenosyl-L-methionine-dependent methyltransferases superfamily protein isoform 1	96423242	0.771198	0.892475	NA	0.0642151	0.177426	1.23307	NA	0.441012	NA	0.203439	-0.65042	-0.479039
TraesCS1A01G099900	LOW protein: F-box/kelch-repeat protein	96438028	0.771948	0.918446	-0.0248134	-0.0225815	0.0865665	0.491926	-0.265292	0.0513114	1.58026	1.40851	0.74273	0.760678
TraesCS1A01G100000	F-box domain containing protein	96446461	0.588289	0.386604	0.0178279	0.0162751	0.571277	0.225348	0.480889	0.00780073	2.12541	1.8533	1.33319	0.830627
TraesCS1A01G100400	Serine/threonine-protein kinase	96470434	-0.483099	-0.187007	-0.147841	0.0685736	-1.20079	-2.0237	-0.600985	-1.45237	2.36122	1.97185	1.6592	0.0741645
TraesCS1A01G100500	Pentatricopeptide repeat-containing protein	96475882	-0.333752	0.0676391	-0.0327282	0.0264486	0.0841618	-0.400644	0.76022	0.579541	-1.23668	0.659933	-0.338304	0.0299071
TraesCS1A01G100600	Serine protease	96480553	-0.474408	-0.280178	-0.0826727	0.0528964	0.656029	0.190886	0.933678	0.564627	-2.24889	-0.903338	-0.957241	-0.469909
TraesCS1A01G100800	Nuclear RNA export factor 1	97162370	-0.390368	0.0646233	0.0283888	0.19895	0.0592834	-0.161556	0.631017	0.52528	-0.673192	0.0704782	-0.0132328	-0.209094
TraesCS1A01G101000	Tubulin beta chain	97643035	-0.278104	-0.282571	-0.00563765	-0.00683195	0.161432	0.168206	0.357155	0.331387	-1.08984	-0.657734	-0.580578	-0.248302
TraesCS1A01G101100	BTB/POZ/MATH-domain protein	97792599	-0.0578964	-0.19865	0.0216653	-0.0507282	0.78482	0.92155	0.283476	0.363185	-1.52666	-1.12404	-0.456326	-0.0138862
TraesCS1A01G101200	Disease resistance protein (TIR-NBS-LRR class) family	97802665	0.475453	0.19101	-0.250732	-0.464995	1.58218	1.07415	1.60005	1.05832	-4.16846	-2.00378	-2.85919	-1.15255
TraesCS1A01G101300	NBS-LRR disease resistance protein-like protein	97805353	0.1905	0.00317755	-0.202422	-0.329592	1.0941	1.07333	1.36546	1.30258	-3.90504	-2.15422	-2.8513	-1.10726
TraesCS1A01G101500	Hippocampus abundant transcript-like protein 1	97935425	-0.00523319	-0.139319	0.0582942	0.0342228	-0.229367	-0.123354	0.25306	0.497936	-0.336485	-0.299278	-0.64453	-0.24191
TraesCS1A01G101600	disease resistance protein (TIR-NBS-LRR class)	97952310	0.412783	0.0328088	-0.104181	-0.279357	-0.134979	0.558212	0.20041	0.947616	-0.93957	-0.26764	-1.58096	0.178447
TraesCS1A01G101700	Disease resistance protein (NBS-LRR class) family	97954954	-0.235703	-0.245674	-0.177838	-0.25019	0.327068	0.775215	0.226461	0.66486	-2.06245	-0.715109	-1.0969	0.320998
TraesCS1A01G101800	Self-incompatibility ribonuclease	97962759	0.432542	0.096569	0.0108565	-0.026703	0.199357	0.480451	NA	-0.332928	-0.229455	-0.583269	-0.362733	-0.198934
TraesCS1A01G102000	Protein kinase superfamily protein	98022360	0.00685852	0.128492	0.0107595	0.0460307	-0.0220981	0.453899	-0.0965318	0.105268	0.401611	-0.642069	0.311631	-0.221487
TraesCS1A01G102100	Harpin inducing protein	98022871	0.323946	-0.185863	0.0220437	-0.033182	0.0825213	-0.409542	0.159791	-0.240428	NA	0.0675021	-0.320486	0.0332039
TraesCS1A01G102200	Coiled-coil domain-containing protein scd2	98228382	0.190801	0.524575	-0.00572192	0.0746669	-0.879155	0.272651	-1.0062	0.135299	1.98583	0.570264	0.223757	-0.131403
TraesCS1A01G102300	Sodium/hydrogen exchanger	98242495	-0.484597	-0.601844	-0.0562492	-0.15733	0.689375	0.387735	1.01702	0.711145	-2.45274	-1.2361	-1.17258	-0.279671
TraesCS1A01G102400	Transcription factor basic helix-loop-helix	98584808	-0.231007	0.246447	-0.0150236	0.134305	0.624676	-0.0427069	1.00466	0.360152	-1.68567	0.0896786	-0.0967386	-0.215443
TraesCS1A01G102600	Asparagine--tRNA ligase	99014196	-0.173997	-0.130217	0.0517149	0.0858406	-0.335934	-0.514391	-0.193883	-0.421198	0.951849	0.703669	0.823977	0.266392
TraesCS1A01G102700	Glutathione S-transferase	99018552	0.672357	0.822241	0.0131123	0.0596417	-0.105566	-3.96826	-1.71949	-5.89943	11.1725	8.74836	9.79559	2.67802
TraesCS1A01G102800	Glutathione S-transferase	99071008	0.162248	0.531146	-0.0512264	0.0258591	-0.165093	-2.68701	-1.55171	-4.39088	7.52019	6.08939	7.19289	2.44739
TraesCS1A01G102900	Glutathione S-transferase	99138834	1.14498	0.557383	0.165191	0.0769139	-0.487108	-1.62703	-0.735793	-1.96661	4.95048	3.24551	3.07034	0.858427
TraesCS1A01G103000	Glutathione S-transferase	99148620	0.082933	0.0865162	-0.00923703	-0.016404	-0.787737	-2.6295	-1.07499	-3.10289	5.68147	4.48187	4.75111	1.37261
TraesCS1A01G103100	Glutaredoxin family protein	99292072	0.184168	0.846783	-0.00892421	0.0856353	-0.0994449	-0.517232	-0.617765	-2.58985	2.9002	1.15065	2.20554	-0.934711
TraesCS1A01G103500	Alpha-galactosidase	99657553	-0.96762	0.286392	-0.0326213	0.145768	-0.864316	-1.13125	0.0455939	1.25071	0.69589	1.33453	NA	-0.44391
TraesCS1A01G103600	Alpha-galactosidase	99697964	1.94312	1.4746	0.141387	0.00228884	-1.16946	1.56946	-0.748533	2.11586	1.48303	-0.195844	-2.4634	-0.324287
TraesCS1A01G103900	Receptor protein kinase, putative	99868032	0.0568904	0.86245	0.0352655	0.460459	0.0396062	-0.684077	0.680929	-0.0562543	1.44885	2.10144	1.46118	0.323218
TraesCS1A01G104000	F-box protein	99892263	0.417978	0.240956	-0.00252821	-0.0934153	-0.263856	0.483851	0.0827742	0.964923	-0.747033	-0.643873	-1.68455	-0.432869
TraesCS1A01G104200	Peroxidase	100039051	0.529192	0.203805	-0.0043877	-0.0735507	-0.723788	-2.01575	-1.30963	-2.91052	6.44496	4.89843	4.70612	1.51551
TraesCS1A01G104300	Peroxidase	100099707	NA	NA	NA	NA	-1.19998	-2.64303	-0.0401799	-1.21241	5.6621	5.29651	3.85791	0.620196
TraesCS1A01G104500	Replication protein A 70 kDa DNA-binding subunit	100267212	0.177441	0.575556	-0.00626002	0.227829	0.325866	0.957296	0.526385	1.15713	-1.06184	-0.414937	-0.837737	-0.128183
TraesCS1A01G104600	Protein CHUP1, chloroplastic	100289595	-0.330232	0.125592	-0.0396219	0.0351163	-0.313107	-1.522	-1.11463	-2.41556	2.70605	1.96328	2.89235	0.0773526
TraesCS1A01G105300	RELA/SPOT	101320830	-0.604774	-0.80169	0.0702048	-0.0492969	0.00926728	-0.0259421	0.25379	0.206979	-1.54299	-1.33859	-0.858717	-0.577238
TraesCS1A01G105400	Ubiquitin	101334864	0.243733	0.132149	0.0428449	-0.0495899	-0.596183	-0.67686	-0.340479	-0.469103	1.59114	1.19683	0.772463	0.331222
TraesCS1A01G105600	Dihydrolipoyl dehydrogenase	101763922	-0.0517325	-0.0152472	-0.0168992	0.0150033	-0.15863	-0.27061	-0.468312	-0.635658	1.11456	0.659496	1.0354	0.34979
TraesCS1A01G105700	evolutionarily conserved C-terminal region 2	102164806	-0.559419	-0.227294	-0.0680906	0.0434872	0.27384	-0.673403	1.39824	0.65064	-2.05199	-0.0296357	-0.994452	-0.416104
TraesCS1A01G105800	GDSL esterase/lipase	102359664	0.515473	0.627844	0.0533261	0.14821	0.343655	0.791315	0.616468	1.01458	-0.828096	-0.26627	-0.97014	-0.171216
TraesCS1A01G105900	GDSL esterase/lipase	102366710	0.81913	0.848271	0.123908	0.185148	-0.353209	0.058463	-0.425153	-0.0596606	1.91309	1.25166	0.71777	0.363977
TraesCS1A01G106100	E3 ubiquitin-protein ligase	103311704	-0.130817	0.00427359	-0.0881708	0.0261216	-0.1594	-0.244633	-0.66462	-0.807752	0.976264	0.412382	0.977628	0.111087
TraesCS1A01G106200	Gibberellin 2-oxidase	103631843	-0.477944	0.0616758	-0.000637274	0.12619	-0.0399456	-1.22072	0.337618	-0.538555	-0.851362	-0.0555775	-0.0126504	-1.01203
TraesCS1A01G106500	NADH-quinone oxidoreductase subunit I	104225642	-0.634206	-0.70479	-0.00655115	-0.0535825	0.0368921	-0.269181	0.597746	0.281752	-1.35546	-0.673105	-0.637062	-0.267132
TraesCS1A01G106600	Universal stress protein	104377540	0.282104	0.364866	-0.00238535	0.064305	-0.167517	-0.403857	-1.00046	-1.29275	2.38431	1.37669	1.95649	0.52688
TraesCS1A01G106700	DNA polymerase II large subunit	104432549	-0.362472	-0.458709	0.140777	0.077701	-0.743897	-0.220019	0.6481	1.2625	-1.10811	-0.564065	-1.53712	-0.370162
TraesCS1A01G106800	DNA-directed RNA polymerase II subunit	104437625	-0.00299738	-0.142531	0.00828501	NA	NA	-0.556765	0.0797029	NA	NA	0.0824538	NA	NA
TraesCS1A01G106900	Flavin-containing monooxygenase	104578913	-0.248662	0.39439	-0.0295911	0.0585774	0.0861209	0.979987	0.0867486	0.945311	-1.64924	-0.214796	-0.247826	0.0103391
TraesCS1A01G107000	Lysine-specific demethylase 3B	104582911	0.296748	0.103662	0.0291361	0.050096	-1.21797	-1.24274	-0.4121	0.629624	1.98856	0.343128	-1.77565	-0.890998
TraesCS1A01G107100	Endo-1,4-beta-xylanase	104919948	0.591996	0.643228	0.00183858	0.0241353	-0.826914	-0.720912	0.342552	1.52937	-0.135431	0.415515	-3.04685	-1.15944
TraesCS1A01G107200	Pyrophosphate-energized vacuolar membrane proton pump	104931188	2.89704	1.74131	0.156645	-0.443493	0.50169	2.76019	-0.240204	2.02895	-0.0810531	-0.869161	-2.6012	0.170149
TraesCS1A01G107300	Serine/threonine-protein phosphatase 4 regulatory subunit 3	104937224	-0.233554	-0.333607	0.0567494	-0.0254693	0.388172	0.392916	0.955236	0.946851	-1.88033	-0.926238	-1.20263	-0.236541
TraesCS1A01G107500	Fasciclin-like arabinogalactan protein	105885703	0.462047	0.600802	-0.0544683	-0.0812297	0.52045	1.293	NA	0.0337323	-3.40824	-3.36485	-2.11683	-1.22739
TraesCS1A01G107600	RING/U-box superfamily protein	105903502	0.219084	0.169849	-0.0536417	-0.0928399	-0.139141	0.168008	-0.701205	-0.459627	0.915362	0.254537	0.577177	0.200564
TraesCS1A01G107700	MYB-related transcription factor	106216687	0.819511	0.415887	0.0276807	-0.0124813	0.870043	0.606049	0.414673	0.207447	3.0907	2.90686	2.59268	1.7211
TraesCS1A01G108000	Arginine/serine-rich splicing factor, putative	107101021	0.619189	0.0578464	0.135774	-0.0568161	-0.344727	0.186483	-0.142324	0.367903	1.2727	0.605073	0.19506	0.62087
TraesCS1A01G108200	P-loop nucleoside triphosphate hydrolases superfamily protein with CH (Calponin Homology) domain-containing protein	107232194	0.26782	0.0595384	0.000662477	-0.0268509	-1.07378	2.09692	-1.64727	0.789093	3.70339	NA	0.0886271	0.883714
TraesCS1A01G108400	Peroxidase	107484216	NA	NA	NA	NA	NA	-0.853021	0.169101	NA	NA	1.40141	NA	NA
TraesCS1A01G108500	Ubiquitin carboxyl-terminal hydrolase 12	107646362	0.27324	0.228802	-0.0747927	-0.161546	0.310777	1.35734	0.726295	1.63314	-3.24058	-1.43322	-2.52232	-0.346899
TraesCS1A01G108600	RNA polymerase beta subunit	107777232	-1.91953	-1.95731	0.0550455	NA	-1.58308	-3.81365	-0.395018	NA	0.673956	-0.322049	NA	NA
TraesCS1A01G108700	#N/A	107937215	-0.0758063	-0.674022	0.0292182	-0.107848	-0.803101	0.490125	-0.224134	2.10125	-0.933819	-1.78836	-3.30542	-0.142637
TraesCS1A01G108800	CRS1/YhbY (CRM) domain protein	108070588	-0.0975772	-0.318489	-0.00474406	-0.0910591	-0.475463	-0.603666	-0.191546	-0.309363	0.855001	0.65989	0.431491	0.354477
TraesCS1A01G108900	Protein VERNALIZATION INSENSITIVE 3	108076850	0.0214195	0.10579	-0.0374231	0.0250792	-0.371206	-0.0446767	-0.487901	-0.198926	1.20346	0.767113	0.833331	0.528017
TraesCS1A01G109000	GDSL esterase/lipase	108163469	-0.137135	-0.373094	0.0773867	0.0258613	0.468041	0.871384	0.80966	1.29628	-2.3892	-1.27427	-1.15001	0.0481218
TraesCS1A01G109100	GDSL esterase/lipase	108442134	0.935266	0.39349	0.00516236	-0.107571	0.1859	2.21308	-0.107142	1.43875	-0.512451	-0.870675	-1.39925	0.559087
TraesCS1A01G109400	PAX-interacting protein 1	108760477	0.325928	0.575307	-0.0359172	0.0459701	-0.333867	0.0941056	0.0527975	0.658906	-0.229311	0.0609621	-1.1498	-0.545727
TraesCS1A01G109500	Nucleolar MIF4G domain-containing protein 1	108769536	-0.434536	-0.111198	-0.0478858	0.147325	-0.597934	-0.916875	-0.390626	-0.744074	1.27574	0.967598	1.14311	0.109965
TraesCS1A01G109600	Calcium-dependent protein kinase	108774424	-0.13505	-0.845221	0.0789034	-0.0790684	-0.00989993	-0.595913	0.545769	0.720463	-2.48815	-1.45662	-2.32329	-0.555801
TraesCS1A01G109800	Nodulin-like / Major Facilitator Superfamily protein	108798155	0.0604993	-0.058538	-0.0122822	-0.0445592	NA	-0.602319	0.132675	0.399496	-1.22022	-0.435643	-2.7516	-0.536361
TraesCS1A01G110000	Kinase-like protein	108921601	0.760675	-0.221555	0.0568261	-0.142872	-1.24485	-1.73231	-1.12129	-1.76172	5.75336	4.18173	3.47109	1.78975
TraesCS1A01G110400	Basic helix-loop-helix transcription factor	110072873	-0.0518035	0.847962	-0.144319	0.149975	-0.0203247	-0.515483	-0.321275	-0.904317	0.507249	0.84636	0.587985	-0.693739
TraesCS1A01G110500	Splicing factor 3B subunit 1	110158192	NA	-0.0441902	0.0114159	0.0136102	0.393381	0.36591	NA	-0.898137	NA	-0.650592	2.43268	0.0445666
TraesCS1A01G110600	G-type lectin S-receptor-like Serine/Threonine-kinase	110159869	0.421074	0.0159722	0.004554	-0.0905122	-1.04731	-0.960505	-0.575021	0.757974	1.63595	0.631722	-1.96164	-0.306586
TraesCS1A01G110700	FBD-associated F-box protein	110279386	0.231533	-0.126993	0.159184	0.0937678	-0.74103	0.862278	-0.398424	1.3285	-0.232228	-1.36154	-1.52064	-0.349677
TraesCS1A01G110800	Glycosyltransferase	110282478	0.386463	-0.0309241	0.037565	-0.169554	-0.0855077	0.0892508	-0.321956	-0.237121	0.985747	0.45186	0.459138	0.497256
TraesCS1A01G110900	6-phosphofructo-2-kinase/fructose-2, 6-bisphosphatase	111122761	-0.418865	-0.397183	-0.118413	-0.11084	0.418127	0.213943	0.498395	0.249881	-1.39373	-0.67683	-0.469812	-0.113652
TraesCS1A01G111000	zinc transporter	111150791	-0.0481631	0.0242168	0.0629473	0.172723	0.00415769	-0.487864	0.0282728	-0.511673	1.26453	1.15784	1.35023	0.578292
TraesCS1A01G111100	Aspartate--tRNA ligase	111534404	-0.0922894	-0.358249	-0.0400809	-0.22921	0.123339	-0.110819	0.652551	0.374447	-1.41945	-0.634831	-1.14169	-0.390819
TraesCS1A01G111200	#N/A	112028291	0.249236	0.291259	-0.00714063	-0.00920606	NA	0.92357	NA	0.824969	-0.192364	NA	-1.05064	0.0923806
TraesCS1A01G111300	Kelch-like protein	112035816	-0.430255	-0.363338	-0.0035425	0.0487739	-0.293176	-0.145883	0.715774	0.87521	-1.09992	-0.324184	-0.951377	-0.154736
TraesCS1A01G111500	DUF4228 domain protein	112927734	-1.07526	-0.362713	-0.259515	0.0280528	-0.484864	-0.877909	0.97068	0.806147	-2.36381	-0.406335	-1.80694	-0.752477
TraesCS1A01G111800	homeobox protein knotted-1-like 6	113251084	0.395444	0.0877717	-0.0685092	-0.30597	1.02617	0.289833	0.625239	-0.243714	-0.127023	0.868392	0.673708	0.935531
TraesCS1A01G111900	Haloacid dehalogenase-like hydrolase superfamily protein	113538203	-0.520889	-0.420392	-0.0495245	0.0245358	-0.286113	-0.104421	0.486504	0.643813	-1.20674	-0.614341	-0.935012	-0.336711
TraesCS1A01G112100	Nucleotide/sugar transporter family protein	113858147	-0.241944	-0.251924	0.0826601	0.0816785	-0.264758	-0.0727521	0.481053	0.640388	-0.655162	-0.261567	-0.648521	-0.12777
TraesCS1A01G112400	Thioredoxin-like protein	114060494	-0.153084	-0.191195	-0.0126738	-0.0448343	-0.363323	-0.492739	-0.865076	-1.06373	1.7863	0.899161	1.59649	0.530876
TraesCS1A01G112500	Ribosomal protein	114544596	0.232201	0.203413	-0.0322897	-0.0615097	-0.32729	-1.30709	-1.37731	-2.58075	3.68874	2.18496	3.14713	0.599952
TraesCS1A01G112600	RING finger protein	114547942	0.500486	0.203505	0.248836	0.0445267	-0.364448	-0.0707434	-0.770429	-0.576951	1.6735	0.4613	0.796724	0.132406
TraesCS1A01G112700	WD repeat phosphoinositide-interacting-like protein	115357679	0.406952	0.661574	-0.102921	0.0294979	-0.27595	0.0562496	-1.18953	-0.997829	1.93226	0.823457	1.23041	0.142723
TraesCS1A01G113000	ATP synthase subunit alpha	115920754	0.14738	-0.303808	0.0209623	-0.0235909	NA	NA	NA	NA	NA	-1.04974	-0.697407	NA
TraesCS1A01G113100	Arabinogalactan peptide-like protein	115939762	-1.05328	-0.767179	0.0188999	0.137396	-0.1858	0.410499	-0.0258004	0.57911	-1.47803	-1.52072	-0.482784	-0.253036
TraesCS1A01G113200	Glycerophosphodiester phosphodiesterase	115949496	-0.209684	NA	-0.0175975	NA	-1.75654	-0.899001	-1.79788	-0.948111	3.75198	2.00865	1.76289	0.247973
TraesCS1A01G113300	Glycerophosphodiester phosphodiesterase	115975501	-1.36034	-0.911811	-0.304596	0.0431837	-0.5562	-1.00909	0.534352	0.0400652	-0.784768	0.189246	0.0733571	0.0272204
TraesCS1A01G113400	Tryptophan aminotransferase	116694052	0.199405	-0.235389	0.0378536	0.0100579	-0.13881	0.467583	0.0625496	0.889353	0.336981	-0.704876	-1.0426	0.183675
TraesCS1A01G113600	Tryptophan aminotransferase-related protein 2	117192083	0.394977	0.299419	-0.100384	-0.206232	1.70611	0.930264	1.16103	0.19429	-3.33727	-1.65969	-1.54268	-1.03708
TraesCS1A01G113800	Receptor protein kinase, putative	117244235	0.336786	NA	NA	-0.0571718	0.174875	NA	NA	-1.01926	NA	NA	-0.13511	NA
TraesCS1A01G113900	carboxyl-terminal peptidase, putative (DUF239)	117888527	-0.466217	-0.258616	0.00621131	0.0602023	-0.465623	-0.55278	0.164983	0.961352	-0.692397	-0.442139	-1.35754	-0.501997
TraesCS1A01G114000	Core-2/I-branching beta-1,6-N-acetylglucosaminyltransferase family protein	117906705	-0.281245	-0.350638	0.0290682	0.00849751	0.495167	0.323289	1.30267	1.39823	-3.02216	-1.24753	-1.99208	-0.572661
TraesCS1A01G114100	PLATZ transcription factor family protein, putative	117979551	-0.169615	-0.392673	0.0714799	-0.010883	0.257723	0.328347	0.476686	0.50495	-0.579181	-0.239927	-0.0361859	0.448769
TraesCS1A01G114400	Zinc finger CCCH domain protein	118557583	0.806638	0.462646	0.0431943	-0.050402	0.566254	-0.146853	-0.0418568	-0.933587	0.818088	0.482044	0.522661	-0.266158
TraesCS1A01G114600	DNA-directed RNA polymerase subunit	118809204	0.195611	0.0270458	0.0631835	-0.0627466	0.282525	0.202411	0.641987	0.530116	-0.903331	-0.304408	-0.768123	-0.179055
TraesCS1A01G114700	Leucine-rich repeat receptor-like protein kinase family	118847401	0.345449	0.184643	0.00860018	-0.0655795	0.0926087	1.23969	0.164353	1.28884	-1.75151	-1.57743	-1.99235	-0.447102
TraesCS1A01G114800	Clavata3/ESR (CLE) gene family member	118877092	-0.285925	-0.714081	0.0422475	-0.00906178	NA	-0.683814	0.464952	1.03633	-0.835852	-0.411235	-1.19767	0.206677
TraesCS1A01G114900	Receptor-like kinase	119043343	0.951851	0.93432	-0.00143662	0.0504622	0.274197	1.27506	0.177072	1.06254	-0.642902	-0.357279	-1.32779	-0.316582
TraesCS1A01G115000	Protein apaG	119148850	-0.479341	-0.661209	0.0705696	-0.0622414	0.130045	0.0977023	0.988611	1.06274	-1.97844	-0.907239	-1.31525	-0.188026
TraesCS1A01G115200	Triose phosphate/phosphate translocator, chloroplastic	119703455	-0.533156	-0.743222	-0.0238833	-0.103433	-0.367791	-0.484859	-0.0404787	-0.167142	0.465111	0.529421	0.736127	0.784057
TraesCS1A01G115300	Phospholipase D	119709077	0.592204	-0.185863	0.0193686	-0.0837144	-0.0279472	0.453899	-0.0965318	0.135639	0.845498	-0.691828	-0.947022	0.232192
TraesCS1A01G115400	Embryo-specific 3	119739449	0.498901	0.154676	0.198049	0.10238	0.903209	1.17115	1.16481	1.34471	-2.35992	-1.44557	-1.65632	-0.442001
TraesCS1A01G115600	Alba DNA/RNA-binding protein	120011402	-0.896355	-0.807142	0.0197021	0.0528903	-0.328717	-0.450796	-0.396281	-0.794624	-0.583705	-1.76426	0.31049	-0.650631
TraesCS1A01G115700	Metallothiol transferase fosB	120363802	0.111537	0.277459	0.0857888	0.212167	-0.40723	-0.608052	0.440062	0.227586	0.91795	1.27766	0.412411	0.326719
TraesCS1A01G115800	Lactoylglutathione lyase	120374712	0.342251	NA	NA	-0.0529493	NA	-0.55547	0.0797029	NA	NA	0.987185	-1.29252	NA
TraesCS1A01G115900	Metallothionein	121129148	-0.377469	-0.496751	0.00243571	-0.10043	0.241698	0.175968	1.07616	1.05199	-2.07587	-0.878567	-1.40017	-0.25073
TraesCS1A01G116200	Cellulose synthase	121740032	0.149832	0.190212	-0.0472656	-0.0148889	0.573651	0.824542	1.03449	1.2596	-1.82642	-0.668782	-1.34104	-0.0871543
TraesCS1A01G116300	Protein kinase superfamily protein	121880232	0.607358	0.143729	0.048615	-0.0920054	0.412387	-0.00935823	-0.023582	-0.602948	0.372046	0.0747512	0.209194	-0.14252
TraesCS1A01G116400	F-box protein PP2-A13	122500272	0.136897	0.0465983	-0.0069814	-0.0233899	0.0945196	0.533816	NA	0.0780947	-0.192364	0.199377	-0.0453882	0.246304
TraesCS1A01G116600	RING/U-box superfamily protein	123552798	0.179595	0.208234	0.144403	0.207069	-0.106171	0.486564	-0.716259	-0.206477	0.93504	-0.106961	0.672211	0.10535
TraesCS1A01G116700	Early response to dehydration 15-like protein	124011291	0.598152	0.300821	0.108873	-0.0667713	0.469135	0.681154	0.624804	0.771	0.300122	0.763101	0.176893	0.968529
TraesCS1A01G116800	Diphthamide biosynthesis protein 2	124013826	0.310555	0.331794	-0.0643117	-0.108386	-0.20761	1.36991	0.0538251	1.64856	0.12639	0.559069	-0.473213	1.23302
TraesCS1A01G116900	3-isopropylmalate dehydratase large subunit	124180828	1.60679	0.911687	0.22982	-0.0622601	-0.397208	0.593555	-0.646156	0.278283	3.19059	1.91219	0.920214	1.18292
TraesCS1A01G117000	Plant/MSJ11-3 protein, putative	124189773	0.606528	0.480455	-0.0156714	-0.0786177	0.559276	1.27111	-0.409495	-1.06896	0.575123	NA	0.332811	-0.0175982
TraesCS1A01G117400	Pentatricopeptide repeat-containing protein	124786602	0.871655	0.646304	0.0198537	-0.0932911	1.56358	0.914975	0.148519	-0.64919	0.225575	0.353179	1.059	0.486913
TraesCS1A01G117500	Boron transporter	124885857	1.27931	1.98241	-0.0162764	0.310933	0.436252	1.11856	0.413764	0.967656	1.15737	1.91686	0.175459	0.0688984
TraesCS1A01G117600	Pentatricopeptide repeat-containing protein	124896096	0.162047	-0.125279	0.077249	-0.00476221	-0.31944	-0.467562	0.198533	0.0682276	0.740591	0.643799	0.211288	0.245326
TraesCS1A01G117700	Glycosyltransferase	125108751	0.916286	0.38481	0.157319	-0.0271545	0.787	0.665894	0.815663	0.629264	-0.277165	0.112575	-0.349574	0.292861
TraesCS1A01G117800	Protein kinase-like	125146856	NA	0.10023	NA	0.0136102	NA	2.536	NA	2.74301	NA	NA	NA	1.20308
TraesCS1A01G117900	Glycosyltransferase	125150544	1.84358	1.34502	0.0314664	-0.0190537	1.06425	2.99357	0.362501	2.26716	NA	0.516486	-0.897167	1.09657
TraesCS1A01G118200	Gamma-aminobutyric acid receptor subunit gamma-2	126853151	0.627656	0.206833	0.0997279	-0.13916	0.794044	0.750466	1.36181	1.40909	-2.64062	-1.13647	-2.24377	-0.620219
TraesCS1A01G118300	Serine/threonine protein phosphatase 2A regulatory subunit B	126856106	-0.60874	-0.427188	-0.0330155	0.0890894	0.488386	0.534499	1.23193	1.3869	-3.1044	-1.49255	-1.83075	-0.551757
TraesCS1A01G118400	Auxin-responsive protein	127075151	0.0807387	-0.224651	0.1537	-0.0767883	0.0852273	-0.802157	-0.632734	-1.58117	1.68728	0.846029	1.72504	0.217069
TraesCS1A01G118700	Pre-mRNA-splicing factor	127352105	-0.1504	0.0117387	-0.14026	-0.031404	0.468326	0.293063	0.452788	0.21896	-0.880505	-0.191138	-0.19489	0.0393225
TraesCS1A01G118900	Protein tapetum determinant 1	127831992	-0.330564	0.392276	-0.0231741	0.0634961	-0.078413	0.027739	-0.76547	-1.03734	2.24881	2.37343	3.65844	0.61697
TraesCS1A01G119000	Rotundifolia-like protein	128634284	0.61024	0.39046	-0.00877672	-0.0354348	0.675337	0.0512218	0.492457	-0.310284	0.399835	1.97014	0.468884	0.222731
TraesCS1A01G119300	Glycosyltransferase	130149160	0.508243	0.292172	0.0256206	-0.112703	0.106518	-0.0375367	0.579905	0.456901	-0.747622	-0.149872	-1.15234	-0.51035
TraesCS1A01G119400	Pimeloyl-[acyl-carrier protein] methyl ester esterase	130349782	0.465267	0.137079	0.00912538	-0.0284747	NA	-0.831698	0.159791	NA	NA	0.562207	-1.97887	-0.374636
TraesCS1A01G119500	Copper ion binding protein	130909358	-0.375527	-0.251202	-0.138952	-0.0753875	-0.688596	-2.03927	-1.29062	-2.86624	3.78591	2.549	3.47877	0.663296
TraesCS1A01G119600	Leucine-rich repeat family protein	131520069	0.495666	0.487089	0.117312	0.163295	0.466014	0.707056	0.375654	0.614903	-0.932383	-0.743792	-0.946812	-0.547524
TraesCS1A01G119700	MAR-binding filament-like protein 1-1	131963409	-0.0890626	-0.230419	0.0151338	-0.100448	0.204003	0.209457	0.452486	0.438011	-0.894891	-0.391506	-0.53864	-0.00158631
TraesCS1A01G119800	senescence-associated family protein, putative (DUF581)	132133545	0.415811	0.0860816	0.093871	-0.0996282	-0.0128122	0.562329	0.89902	1.5768	-2.00897	-1.12678	-2.45786	-0.657458
TraesCS1A01G119900	Copalyl diphosphate synthase	132264139	1.81568	1.10749	0.0707936	-0.0366355	0.30392	0.818725	0.605941	1.47609	-0.658111	-0.0130849	-2.26403	-0.559947
TraesCS1A01G120000	polyamine-modulated factor 1-binding protein	132414459	-0.149516	-0.231725	0.124377	0.103332	0.263061	0.53385	0.22114	0.430847	-1.19792	-1.19213	-0.698826	-0.44508
TraesCS1A01G120300	Cytochrome P450 family protein, expressed	132795847	0.117907	-0.0547173	-0.0276682	-0.0648186	-0.107906	-0.150545	0.178498	0.798442	-0.684238	0.85372	-1.57107	0.313376
TraesCS1A01G120400	60S ribosomal L18a-like protein	132797900	0.211504	0.241659	-0.0172451	-0.00996844	-1.01243	-0.289086	-0.0578619	1.01388	0.161013	0.204088	-1.59022	-0.391969
TraesCS1A01G120800	Protein slow green 1, chloroplastic	133163923	-0.37341	-0.245614	0.00150344	0.0816662	-0.586658	-0.0102436	0.0645128	0.661454	-0.244596	-0.151291	-0.456243	0.0474041
TraesCS1A01G120900	Hypoxanthine phosphoribosyltransferase	133170778	-0.21816	-0.379829	0.038092	-0.0686144	-0.655493	-0.608824	-0.317294	-0.305395	0.834021	0.438765	0.402814	0.166313
TraesCS1A01G121200	Pentatricopeptide repeat-containing protein	134000568	-0.166514	-0.0507394	-0.0505438	0.0233688	-0.0826703	0.601199	0.106156	0.750542	-0.848406	-0.627425	-0.734142	-0.0291036
TraesCS1A01G121500	WRKY transcription factor	135182594	-0.446233	-0.175531	-0.0308992	0.02835	-1.03835	-1.5932	-0.0732126	-0.596451	3.52965	3.6795	3.04175	2.02044
TraesCS1A01G121600	2-oxoglutarate (2OG) and Fe(II)-dependent oxygenase superfamily protein	135507797	NA	NA	NA	NA	NA	-0.273434	0.138627	0.402171	NA	1.2641	NA	0.154422
TraesCS1A01G121700	Protein kinase	135508961	-0.0306123	0.344501	0.00587996	0.249408	0.199825	0.698284	0.23858	0.680023	-0.454765	-0.208756	-0.179878	0.0624855
TraesCS1A01G122000	Lactoylglutathione lyase family protein	135968664	-0.517991	-0.509571	0.0110088	0.0215273	0.428659	0.396076	1.08186	1.30549	-2.63221	-1.10066	-1.5052	-0.226716
TraesCS1A01G122100	Glycine-rich protein	136923917	-0.0658559	-0.097241	-0.12908	-0.163083	0.214699	0.515737	0.898777	1.23592	-1.76026	-0.558301	-1.42547	0.00906539
TraesCS1A01G122300	Histidine phosphotransfer protein	137405754	0.660219	-0.393835	0.0768264	-0.123211	-0.58033	0.0635716	-0.245525	0.680798	0.897615	-0.445161	-1.24945	0.147692
TraesCS1A01G122500	Malic enzyme	138225347	0.717283	0.775142	0.0524121	0.0593949	-0.711771	-0.760027	-0.752638	-0.861476	4.03191	3.16707	2.53603	1.33686
TraesCS1A01G122600	Auxin-responsive protein	139552792	-0.210269	-0.27022	0.0152427	0.0137182	-0.420048	-1.03009	0.006089	-0.514032	1.31973	1.10954	1.09928	0.283404
TraesCS1A01G122800	Phosphotransferase	139637058	0.649881	0.539278	0.0308682	0.0347358	-0.891692	-1.07051	-1.0097	-1.26507	4.59219	3.2918	2.85516	1.14176
TraesCS1A01G122900	IQ domain-containing protein	140960645	0.992157	0.302261	NA	-0.107176	NA	NA	NA	NA	NA	NA	-2.91598	-0.393043
TraesCS1A01G123100	Proteasome subunit beta 2	142101442	0.0795745	-0.057206	0.0836506	-0.0184237	0.829701	-0.0247606	-0.00186278	-0.927038	0.297771	0.191102	1.10373	0.169702
TraesCS1A01G123200	Leucine-rich repeat protein kinase family protein	142887336	0.206028	0.477113	-0.015107	0.00159009	-0.00978708	1.51174	-0.0965318	1.105	-0.0038894	0.196382	-0.656337	0.343108
TraesCS1A01G123300	DNA binding protein-like	143276250	0.401284	0.0148677	0.0400931	0.00338842	-0.278537	0.511554	0.0769337	1.28392	1.50942	0.272944	-0.551333	0.487699
TraesCS1A01G123600	tRNA N6-adenosine threonylcarbamoyltransferase	143810249	-0.624519	-0.715217	-0.00247276	-0.0329556	-0.189992	-0.60486	-0.342805	-0.823814	0.633441	0.276086	1.17342	0.371671
TraesCS1A01G123700	Glycine cleavage T-protein family	144552721	0.323946	0.291365	NA	0.0101323	-0.218012	3.391	-0.272924	3.13962	1.83501	0.203439	-0.320486	1.60935
TraesCS1A01G124100	PRA1 family protein	145988652	0.560815	0.270494	0.00996284	-0.0257748	0.435033	-0.45803	-0.847851	-2.30354	3.95037	1.76641	2.50235	0.233597
TraesCS1A01G124200	Peroxidase	146630196	0.424609	0.32704	0.0781573	0.0508057	0.878707	0.217571	-0.433438	-1.21356	0.944308	0.310604	1.45408	0.127352
TraesCS1A01G124500	Avr9/Cf-9 rapidly elicited protein	146958998	0.534205	0.501564	0.0398168	0.0674627	0.336808	0.896673	0.390509	0.800534	-1.457	-1.06484	-1.4472	-0.632308
TraesCS1A01G124600	Mitochondrial carrier family	147353059	0.11754	0.222941	0.0316742	0.120917	0.341483	0.62007	0.410347	0.63976	-0.841013	-0.440291	-0.568907	-0.0983959
TraesCS1A01G124700	Kinase family protein	147674771	0.0126512	-0.035855	-0.0543262	-0.100458	0.443484	0.576428	0.318528	0.430237	-1.7284	-0.62898	-0.867467	0.000923411
TraesCS1A01G125100	50S ribosomal protein L5	148608794	0.477866	0.554469	-0.0332597	0.0275913	-0.133341	-0.36266	-0.0891275	-0.361426	1.45397	1.4143	0.861579	0.43164
TraesCS1A01G125400	Calmodulin binding protein	149352287	-0.128382	0.67516	-0.138862	0.0797863	-1.24092	-4.00607	-1.4957	-4.60195	8.71724	7.61171	7.57833	2.15748
TraesCS1A01G125500	Zinc transporter	149510430	-0.843159	-0.658872	-0.025754	0.111975	-0.622116	-0.712887	-0.0799467	-0.189405	-0.104643	-0.141057	0.142281	-0.227385
TraesCS1A01G125600	Hexosyltransferase	149864848	-0.456154	-0.590594	0.0786655	0.00558999	-0.00236104	-0.0821512	0.452908	0.381628	-1.17828	-0.821492	-0.675289	-0.31174
TraesCS1A01G125700	Late embryogenesis abundant (LEA) hydroxyproline-rich glycoprotein family	150006605	0.665631	0.580359	0.134446	0.095008	1.05585	1.75051	0.91888	1.59511	-2.19403	-1.40141	-1.7374	-0.262618
TraesCS1A01G125800	Agamous MADS-box transcription factor	150449784	0.338191	0.375249	0.0232958	0.0641583	-0.169148	0.664851	0.758131	1.58433	-1.59367	-0.771721	-2.07639	-0.511061
TraesCS1A01G125900	Lachrymatory factor synthase	150860542	0.216892	0.18762	-0.0386875	-0.0686503	1.09947	0.178901	1.56074	0.631598	-1.9147	-0.0683537	-0.848174	-0.132371
TraesCS1A01G126000	N-acetyltransferase-like protein	150890798	-0.146285	-0.0372463	-0.0514461	-0.000868452	0.400557	-0.615856	0.885604	-0.155448	-0.629732	0.457641	0.00614598	-0.167846
TraesCS1A01G126100	GDSL esterase/lipase	150899371	-0.217357	-0.0573168	-0.0117896	0.0586688	-0.431878	0.271821	0.00375521	1.15974	-1.76315	-1.68789	-2.55659	-1.24909
TraesCS1A01G126400	Gibberellin 2-oxidase 2	151873014	-0.681204	-0.674447	0.1693	0.21856	-0.25803	-0.178468	0.793416	0.926716	-0.903188	-0.413317	-0.414684	0.0851355
TraesCS1A01G126600	Dedicator of cytokinesis protein 3	152462851	0.131862	0.145731	-0.0159248	-0.0253449	-0.214537	0.185502	-0.28092	-0.269873	-0.190004	-1.00218	-1.21044	-0.609048
TraesCS1A01G126800	Abscisic acid receptor	153337577	-0.205061	-0.0319744	-0.0408125	0.0373729	-0.742726	-1.26115	-0.0518515	-0.550001	1.01173	1.07591	0.441864	-0.205165
TraesCS1A01G126900	ABC transporter G family member	153580812	0.110991	0.408244	-0.158789	0.0611395	-0.102339	-0.222554	0.59231	0.435148	-0.87826	-0.0204454	-1.06095	-0.694502
TraesCS1A01G127400	Rhomboid family protein	154574636	-0.451606	-0.337555	-0.00976165	0.073567	-0.485808	-0.441406	0.452198	0.515509	-0.689756	-0.17395	-0.701096	-0.310871
TraesCS1A01G127500	S-type anion channel	154699585	-0.430262	-0.772934	0.0407501	-0.168476	0.247495	-0.0128638	0.960317	0.717678	-2.15031	-1.17425	-1.36732	-0.374597
TraesCS1A01G127600	Rad3-related DNA helicase family protein	155068692	0.200188	-0.0254526	0.000682801	-0.0333123	0.292782	-0.153583	0.121656	-0.518821	0.855072	1.07166	0.988239	0.46873
TraesCS1A01G127700	Sentrin-specific protease 1	155138718	0.086671	0.304721	-0.0153779	0.00761232	-0.00858875	0.506351	-0.114023	0.0660115	-0.589542	-0.701766	-0.799973	-0.459107
TraesCS1A01G127800	50S ribosomal protein L32	155143534	0.206954	-0.111769	0.0337159	0.0202142	0.0945196	0.801765	0.0867486	0.81609	-0.289891	-0.898991	-0.39372	0.12598
TraesCS1A01G127900	Receptor-like kinase	155692288	0.382128	0.268965	0.0352193	-0.0457682	0.608148	1.20116	0.130168	0.658552	-0.550594	-0.451302	-0.260755	0.416534
TraesCS1A01G128300	heat-inducible transcription repressor	157311796	-0.0339198	-0.0339937	0.0144494	0.015119	-0.499832	-0.444286	-0.926729	-0.953788	1.79899	0.787815	1.33585	0.317731
TraesCS1A01G128400	#N/A	157348328	1.12456	1.12164	-0.017512	-0.0986741	-0.804735	-1.19201	-1.42601	-2.02758	5.87043	4.82206	2.81315	1.01586
TraesCS1A01G128500	RING/U-box superfamily protein	157511916	0.232069	-0.299072	0.0399015	-0.0078371	-0.208831	-0.217736	-0.123213	-0.114564	1.80616	-0.00412477	0.47585	0.237637
TraesCS1A01G128900	basic helix-loop-helix (bHLH) DNA-binding superfamily protein	159516849	-0.237106	-0.24897	0.0472249	0.0448654	0.551925	0.627245	0.49926	0.524245	-1.23761	-0.763585	-0.379946	0.0626957
TraesCS1A01G129100	40S ribosomal protein S7	163382073	0.117422	0.129953	0.0699307	0.0836403	-0.662123	-0.88186	-0.22901	-0.490555	1.72551	1.41451	0.96485	0.342334
TraesCS1A01G129300	Myb	164456207	0.877345	0.35749	0.0354047	-0.190427	0.347006	0.301936	0.585311	0.52752	-0.57681	0.127267	-0.984376	-0.0711832
TraesCS1A01G129400	DNA helicase	165171992	0.84212	0.619609	0.069127	-0.0142318	0.22274	0.439	-0.434428	-0.285921	1.43268	0.816106	0.811424	0.506356
TraesCS1A01G129600	Bidirectional sugar transporter SWEET	167150357	-0.574542	-0.755285	-0.024662	-0.155344	0.0298395	-0.0490107	0.852795	0.807082	-1.51591	-0.515074	-0.843426	0.145041
TraesCS1A01G129700	ATP synthase subunit delta	167800393	-0.00696084	-0.208995	0.00246626	-0.0625009	-0.26683	-0.83554	-0.0319693	-0.473386	-0.244048	-0.292686	-0.697327	-0.714843
TraesCS1A01G129800	SKP1-like protein	167802986	-0.463309	-0.259888	-0.0135788	0.110754	0.00416789	-0.210414	0.499868	0.302818	-1.07071	-0.46005	-0.531605	-0.423874
TraesCS1A01G129900	Translation initiation factor 2 subunit gamma	168260719	0.00122359	0.256232	-0.0072158	0.0260256	NA	-0.780702	0.140597	NA	-0.229455	0.927826	-0.697407	-0.455495
TraesCS1A01G130000	Translation initiation factor IF-1	168443692	-0.22619	0.186472	-0.006882	0.0543302	-0.115085	0.442524	-0.0432813	0.910464	-0.626154	-0.588786	-0.491145	-0.312249
TraesCS1A01G130100	DNA-directed RNA polymerase subunit alpha	168444938	-0.147304	-0.074575	0.0104287	0.0388696	NA	-0.0608897	0.142341	1.34483	-0.444451	0.170762	NA	0.0807625
TraesCS1A01G130200	Cytochrome b6	168447538	-0.279432	-0.0877138	-0.030188	0.0516233	-0.159905	0.126849	0.538621	0.956027	-0.888443	-0.117234	-0.778674	0.0447456
TraesCS1A01G130300	Photosystem II reaction center protein H	168449054	-0.736699	-0.474278	-0.0817878	0.13334	-0.913516	0.00741234	0.177731	1.09814	-0.796555	-0.489059	-0.976311	-0.0526329
TraesCS1A01G130400	Protein PsbN	168449377	-0.113581	-0.27405	0.0127913	-0.00203572	NA	NA	NA	NA	-0.192364	-0.759369	NA	NA
TraesCS1A01G130600	Tubulin folding cofactor B	168548237	-0.035501	-0.241733	0.0413039	-0.0872416	0.116079	0.634599	0.443112	0.931006	-1.11026	-0.699206	-0.912208	0.13616
TraesCS1A01G130800	RNA-binding protein, putative	169643889	0.0536135	0.0339313	-0.0406724	-0.0593904	-0.229638	-0.223706	-0.456679	-0.512486	0.802526	0.382509	0.53535	0.0694392
TraesCS1A01G130900	muscle M-line assembly protein	171006669	0.170261	-0.3053	0.12108	-0.237819	0.552509	0.384406	0.494907	0.273583	-1.18086	-0.815385	-0.729311	-0.168577
TraesCS1A01G131300	Calcium-binding endonuclease/exonuclease/phosphatase family	173960780	-0.725615	-0.838545	0.027754	-0.0650828	-0.334207	-0.613187	-0.101619	-0.426927	-0.215478	-0.346579	0.221078	-0.145602
TraesCS1A01G131500	Ras-related protein, expressed	175173230	0.0942635	0.166513	0.030381	0.0882008	0.266236	0.20977	0.709781	0.639176	-1.00232	-0.274535	-0.787069	-0.282709
TraesCS1A01G131900	Hemoglobin subunit alpha-A	177465418	-0.849035	-0.850021	-0.0340326	-0.0275188	0.0815721	-0.479033	0.738444	0.238554	-2.00324	-1.06897	-1.00799	-0.727443
TraesCS1A01G132000	Pyridoxal 5'-phosphate synthase subunit PdxT	177483605	-3.09638	-3.54987	0.0362867	NA	-1.54925	-4.33199	0.0897673	NA	-1.12056	-1.09943	NA	NA
TraesCS1A01G132100	#N/A	179428810	0.00685852	-0.0866401	0.0188735	0.0286802	NA	-0.166866	NA	NA	-0.229455	-0.826195	-0.72419	-0.49505
TraesCS1A01G132300	Catenin delta-2	179526002	1.49885	1.83584	0.000647951	0.0826152	0.678468	3.19122	NA	0.653497	0.845498	NA	-0.835698	-0.4723
TraesCS1A01G132200	#N/A	179531380	-0.0554069	0.0765456	0.0212763	0.0752195	0.972685	-0.641516	0.859162	-1.03899	-1.91493	-0.303804	0.42469	-0.805541
TraesCS1A01G132400	Histone H2A	179535750	1.35414	1.06626	0.0604166	-0.062927	0.22699	0.922795	0.270675	0.91438	-0.115503	-0.00318176	-1.32606	-0.30154
TraesCS1A01G132500	dicarboxylate transporter 1	180414769	-0.194526	-0.0828005	-0.0493558	-0.0587	-0.366939	1.13998	-0.250331	2.12343	-0.780503	-0.301556	-2.08089	0.707133
TraesCS1A01G133300	RING/U-box superfamily protein	186717495	-0.394329	-0.486114	0.0612847	0.0289756	0.76484	0.192837	0.719973	0.0478766	-2.0307	-1.20586	-0.55465	-0.512659
TraesCS1A01G133500	Pentatricopeptide repeat-containing protein, putative	188132555	-0.373121	-0.464296	-0.0250834	-0.105038	0.262479	0.129034	0.733723	0.587937	-1.50737	-0.663911	-0.809016	-0.120549
TraesCS1A01G133800	Lysine-specific demethylase	189958446	0.123844	0.251609	0.0588361	0.163514	-0.523657	-0.217908	-0.828227	-0.584739	1.75501	0.812385	1.11312	0.280545
TraesCS1A01G133900	Trichome birefringence-like protein	191855622	-0.494155	-0.56609	0.00274574	-0.0430446	-0.0507417	-0.416785	0.846171	0.554467	-1.29296	-0.310265	-0.800062	-0.191219
TraesCS1A01G134000	Calmodulin	193517325	0.17515	0.181328	0.193146	0.15314	0.903466	1.29508	0.385947	0.715639	-0.851271	-0.675014	-0.0369379	0.368722
TraesCS1A01G134300	Zinc finger AN1 domain stress-associated protein	201744535	-0.4194	-0.354951	-0.0147069	0.0410641	0.0822483	-0.0279545	0.390568	0.23397	-0.960625	-0.527482	-0.410112	-0.246028
TraesCS1A01G134500	tRNA pseudouridine synthase A	201853521	-0.0968599	-0.071126	-0.0392103	-0.0260013	0.501536	0.478059	0.24057	0.140398	-1.06562	-0.739205	-0.388461	-0.232352
TraesCS1A01G135000	ATP synthase subunit C family protein	206202068	NA	NA	NA	NA	-0.105632	NA	-0.0965318	NA	NA	NA	NA	NA
TraesCS1A01G135400	#N/A	208705980	0.824266	0.657054	0.0233084	0.0131571	1.29031	1.0374	-0.241812	-1.36841	0.100748	-0.759753	0.811805	-0.533942
TraesCS1A01G135500	#N/A	208725043	0.0307907	-0.341041	0.0455914	-0.15789	0.0156641	0.521831	0.539079	1.09874	-1.67419	-1.07163	-1.6847	-0.215692
TraesCS1A01G135600	Ion channel pollux-like protein	208881364	-0.192955	-0.0736215	-0.195059	-0.0995868	0.198698	0.0401923	0.35996	0.161343	-0.996898	-0.3422	-0.55001	-0.277296
TraesCS1A01G135700	Ferrochelatase	209353872	-0.400933	-0.442116	-0.0112761	-0.049552	0.258473	-0.116787	0.659625	0.259768	-1.20549	-0.476849	-0.483231	-0.185837
TraesCS1A01G135800	UPF0434 protein YcaR	212017043	0.35672	0.248674	-0.0490857	-0.150389	0.203321	0.149808	-0.265065	-0.428725	0.8448	0.775638	0.699115	0.542869
TraesCS1A01G135900	GDSL esterase/lipase	212018427	NA	0.0724358	NA	0.0129361	0.0696988	-0.946699	0.159791	-0.638736	NA	1.06563	0.7356	-0.185226
TraesCS1A01G136100	NAD(P)H dehydrogenase (Quinone)	213253116	0.262725	0.113087	0.14352	0.0748569	0.0911071	0.0610442	-0.192837	-0.283346	0.789067	0.344698	0.647282	0.228569
TraesCS1A01G136700	Acetoacetyl CoA thiolase	218305543	-0.903556	-0.763643	-0.0580534	-0.0203831	0.407282	-0.515465	1.47575	0.721208	-3.59106	-0.998737	-1.47488	-0.567159
TraesCS1A01G136800	Ribosomal RNA small subunit methyltransferase I	218522815	-0.23696	-0.463081	0.0940147	-0.0644332	0.0670291	-0.0156409	0.589268	0.489208	-1.24493	-0.734263	-0.890008	-0.326254
TraesCS1A01G136900	Core-2/I-branching beta-1,6-N-acetylglucosaminyltransferase family protein	219381070	0.0918318	-0.217647	0.128251	-0.0845247	0.496867	0.672471	0.928193	1.07685	-1.88847	-1.05372	-1.38365	-0.198476
TraesCS1A01G137100	P-loop containing nucleoside triphosphate hydrolases superfamily protein	220176307	0.333968	-0.106348	0.036026	-0.00550027	NA	-0.168292	0.140597	1.03894	NA	-0.149628	-1.35373	-0.0837922
TraesCS1A01G137200	Starch synthase, chloroplastic/amyloplastic	221695704	-0.317993	-0.22487	-0.0193661	0.0511045	0.186667	0.0770426	0.544621	0.40776	-1.10889	-0.491115	-0.552354	-0.234456
TraesCS1A01G137300	23.2 kDa heat shock protein	221708689	0.265616	0.767012	-0.0656221	-0.022642	0.116779	-0.545197	0.746957	0.341428	-0.535555	1.96433	-0.631114	-0.113795
TraesCS1A01G138100	Kinase family protein	229168841	0.0239193	-0.448273	0.0497474	-0.261556	0.567765	0.49861	0.699217	0.703769	-2.26263	-1.39561	-1.57614	-0.457052
TraesCS1A01G138300	Cyclin family protein	230469022	1.28049	0.888384	0.0156893	-0.0825547	0.23679	1.35732	-0.290176	0.386109	1.13759	0.11017	-0.698804	0.049173
TraesCS1A01G139300	Prolyl 4-hydroxylase alpha subunit, putative	234806287	-0.0338034	0.00704305	-0.0418688	-0.00785997	0.59169	0.11793	0.623022	0.0991345	-0.871388	-0.13935	-0.172828	-0.0858565
TraesCS1A01G139500	LIM domain and RING finger protein	236715736	-0.071539	0.0772608	-0.0591951	0.0653547	-0.159516	-0.210015	-0.500338	-0.607636	1.10753	0.673149	1.04779	0.329764
TraesCS1A01G139900	Heavy metal-associated protein	237744624	-0.111	0.0881117	-0.121181	0.0518224	-0.299937	-0.595284	-0.399115	-0.743303	1.2546	1.00188	1.09716	0.260304
TraesCS1A01G140200	30S ribosomal protein S12	238107966	-0.65403	-0.867055	0.0434123	-0.0959876	-1.24581	-0.962073	-0.0851384	0.199808	0.213978	0.0571705	-0.38515	-0.057181
TraesCS1A01G140300	NADH-ubiquinone oxidoreductase chain 3	238108388	-0.544637	-0.282622	-0.0514556	0.0200533	-0.70172	-0.33613	0.167159	0.721674	0.257306	0.72689	0.0345835	0.596956
TraesCS1A01G140400	30S ribosomal protein S12	238153351	-0.610895	-0.8215	0.0757727	-0.065366	-1.10311	-0.889757	0.0655321	0.307434	0.145716	0.0955482	-0.370457	0.00904188
TraesCS1A01G140600	Glutaredoxin family protein, putative	238647818	-0.46991	-0.174124	-0.0732529	0.0846974	-0.0604585	-0.25078	0.393583	0.187847	-0.817888	-0.187157	-0.329638	-0.288264
TraesCS1A01G140700	Ras family protein	238656184	-1.01035	-0.468779	-0.145861	0.0787526	-0.404899	-0.0831234	-0.189888	0.101354	-0.434576	-0.232494	0.27376	0.14772
TraesCS1A01G140800	Receptor-like protein kinase	238673104	0.102393	0.283725	-0.0200474	-0.0413228	-0.0496266	-1.05632	-0.376605	-1.59079	2.35963	3.92494	1.9633	0.467887
TraesCS1A01G141000	Chaperone DnaJ-domain protein	238869544	0.34964	0.867571	-0.0272029	0.16166	0.429051	1.28458	-0.188546	0.465255	-0.133585	-0.188012	0.0807238	0.0706569
TraesCS1A01G141100	Late embryogenesis abundant (LEA) hydroxyproline-rich glycoprotein family	238999841	0.817355	0.653444	0.145466	0.149077	0.73759	0.991533	1.40678	1.6886	-2.28484	-1.05737	-2.2744	-0.775268
TraesCS1A01G141200	Pentatricopeptide repeat-containing protein	239099768	0.306083	0.210358	0.0487591	0.0927268	-0.503057	-0.427273	-0.14308	-0.0837255	1.1543	0.732675	0.270309	-0.0425085
TraesCS1A01G141300	Protein kinase	239103017	0.129148	0.510653	-0.0156295	0.24329	-0.633849	-0.863986	-0.630555	-0.917021	1.83698	1.20307	1.05201	-0.271045
TraesCS1A01G141400	ABC transporter G family member	239889251	-0.646307	-0.564142	-0.0722192	-0.0193836	-0.243193	-0.575122	-0.818206	-1.25245	1.45364	0.677166	1.8936	0.607303
TraesCS1A01G141500	Chitinase	239905712	0.166189	0.805646	-0.0327313	0.122313	-0.899991	-3.48795	-1.34948	-4.34358	8.28676	6.90066	7.13625	1.88966
TraesCS1A01G141600	Telomere repeat-binding factor like-protein	241167927	-0.296308	-0.443726	0.140556	0.0404041	0.194821	0.228245	1.55442	1.66182	-2.51408	-0.971443	-1.94033	-0.338531
TraesCS1A01G141700	Appr-1-p processing enzyme family protein, putative, expressed	241312953	0.376415	0.143064	0.0672825	-0.0873972	0.364804	0.993546	0.34843	0.909311	-0.812272	-0.535311	-0.765912	0.248082
TraesCS1A01G141900	RING finger protein	241677702	0.594297	1.06046	-0.00776908	0.23632	0.695003	-0.567958	-0.957393	-2.28793	2.52559	1.5676	2.59831	-0.153125
TraesCS1A01G142000	Rubisco accumulation factor 1, chloroplastic	241983247	0.10235	0.00997229	0.248908	0.293594	0.727055	0.155632	1.35807	0.920658	-1.71883	-0.612835	-0.89036	-0.490618
TraesCS1A01G142100	DNA topoisomerase	241984736	0.350411	-0.159313	0.00924912	-0.0588933	0.0830866	-0.940471	0.226649	-0.676474	NA	0.724508	-0.58882	0.0236151
TraesCS1A01G142200	Transmembrane protein 8B	241993075	-0.0676698	-0.104194	-0.0552694	-0.0866126	0.530737	0.41228	0.727117	0.584388	-1.39449	-0.502988	-0.69976	-0.0383938
TraesCS1A01G142400	Na(+)/H(+) antiporter NhaB	243160582	0.00592024	-0.0313821	-0.0974921	-0.125835	0.252411	-0.134673	0.832741	0.412601	-1.41888	-0.429088	-1.12482	-0.575286
TraesCS1A01G142500	Leucine-rich repeat (LRR) family protein	243619556	-0.159981	-0.137901	-0.0377829	-0.0216437	0.271527	0.185196	0.741483	0.623612	-1.41169	-0.565951	-0.925479	-0.290413
TraesCS1A01G142700	ATP-dependent DNA helicase DDM1	244500835	0.0280722	0.0720659	-0.0537957	-0.048224	0.632171	0.549649	0.604884	0.473447	-1.94797	-0.928473	-1.07097	-0.467806
TraesCS1A01G142800	Tubulin beta chain	244506828	-0.255583	-0.0340542	-0.0741807	0.0735637	0.671422	0.529607	0.353133	0.13224	-0.979194	-0.45216	0.0530797	0.0506786
TraesCS1A01G142900	Calcium ion-binding protein	245115339	-0.0979446	0.0228093	0.0484628	0.145595	0.154417	0.704895	0.71591	1.23967	-1.55447	-0.855508	-1.25804	-0.223065
TraesCS1A01G143000	Glutamine synthetase, putative, expressed	245518573	0.259973	0.486583	-0.0689728	0.115002	-0.207695	-1.10766	-0.330366	-1.28704	2.45412	2.21411	2.01353	0.544373
TraesCS1A01G143200	CsAtPR5	246127690	0.00213534	0.137957	8.70333e-05	0.0896725	-0.721095	-0.603063	-0.623264	-0.539593	1.49922	0.861591	0.768019	0.0473902
TraesCS1A01G143300	RING finger and CHY zinc finger protein	246689896	-0.294655	0.418095	0.0313707	0.371611	0.305789	-0.117739	0.284786	-0.198873	0.256484	0.512589	0.918748	-0.11849
TraesCS1A01G143400	Midasin	247311662	0.355104	0.413696	-0.16147	-0.133323	-0.608174	-0.86039	-0.679434	-1.00045	2.16934	1.67624	1.21239	0.334919
TraesCS1A01G143600	Pectate lyase	248428943	-0.0355617	-0.368952	0.0306678	-0.0762701	-0.163194	-0.174049	0.566113	0.86802	-1.16353	-0.469243	-1.39975	-0.170855
TraesCS1A01G143700	Shugoshin-1	248611976	0.831721	-0.00303931	-0.00467034	-0.233081	-1.0342	0.753643	-0.379001	2.06984	1.02632	0.50867	-2.31452	1.00331
TraesCS1A01G143800	Inosine triphosphate pyrophosphatase	248613931	-0.366532	-0.443765	-0.0108182	-0.0557854	0.134331	-0.606788	-0.0520565	-0.856513	0.496305	0.474563	1.06812	0.267032
TraesCS1A01G143900	3-ketoacyl-CoA thiolase	248877653	-0.0517123	0.343851	-0.105665	0.195784	-0.189968	0.166366	-0.618999	-0.309865	1.05307	0.565568	0.942805	0.311583
TraesCS1A01G144200	Receptor-kinase, putative	250087618	1.18863	0.577467	0.0617977	0.031647	0.291048	1.96114	-0.87699	0.315706	2.13619	-0.504144	0.364261	0.415095
TraesCS1A01G144500	Xyloglucan galactosyltransferase KATAMARI1-like protein	250442554	0.028862	0.747884	-0.0132951	0.12195	-0.192268	0.688854	-0.136748	1.17607	0.113527	0.139392	-0.891744	-0.364811
TraesCS1A01G144700	F-box family protein	250550786	0.394552	0.128632	-0.0281927	-0.173457	0.56467	1.13442	-0.207194	0.0621157	-0.626348	-0.694661	-0.287905	0.218634
TraesCS1A01G144800	Pentatricopeptide repeat-containing protein	251009017	-0.60041	-0.727641	0.00671598	-0.0765988	-0.157574	-0.276566	0.776965	0.794935	-1.73601	-0.78015	-1.27914	-0.364884
TraesCS1A01G145000	60 kDa chaperonin	251334628	-0.208245	0.0317951	-0.0282153	0.163218	-0.471689	-0.577377	0.12167	-0.0173793	0.567133	0.735893	0.326351	0.0708576
TraesCS1A01G145100	Cysteine--tRNA ligase	251341931	0.834827	0.0391786	0.0213752	-0.131093	-1.23505	-2.94719	-1.43263	-3.39288	10.6816	8.09694	7.81907	3.21216
TraesCS1A01G145300	GDSL esterase/lipase	251376253	1.22667	1.35548	-0.0137156	-0.0151637	0.296007	1.65125	0.662793	1.98033	-1.86101	-0.61674	-2.67251	-0.318675
TraesCS1A01G145600	Aspartyl/glutamyl-tRNA(Asn/Gln) amidotransferase subunit C	251691125	0.260928	-0.223055	0.0747182	0.0249199	-0.636018	0.0243253	-0.203527	0.679907	0.584434	-0.575265	-0.874989	-0.191302
TraesCS1A01G145700	Adenine nucleotide alpha hydrolases-like superfamily protein, putative	251936266	NA	-0.142531	0.0100724	NA	NA	-0.665568	0.142341	NA	NA	0.760621	NA	NA
TraesCS1A01G145800	Plant/T7N9-9 protein	252281927	-0.441193	-0.166949	-0.0906981	0.13624	-0.262982	-0.715815	-0.0598477	-0.559402	0.583801	0.641605	0.799257	0.0431438
TraesCS1A01G146000	Hypersensitive-induced response protein 1	252322646	0.70369	1.48729	-0.0452821	0.151002	0.334229	-0.682886	-0.760046	-1.91297	5.18157	4.95482	4.59203	2.01158
TraesCS1A01G146300	#N/A	252509644	0.0702339	0.401733	-0.0499891	-0.0233581	-0.202193	-0.348854	-0.281803	-0.499566	0.662085	0.948069	0.301479	-0.104429
TraesCS1A01G146600	Riboflavin kinase	252824562	-0.175159	-0.174492	0.0193517	0.0228171	0.419269	0.178875	0.443366	0.149789	-0.880971	-0.42534	-0.220915	-0.122597
TraesCS1A01G146800	Acetyl-coenzyme A synthetase	253371507	-0.281683	-0.200639	0.00272734	0.0206855	-0.223351	1.57387	-0.209795	2.03844	-1.1048	-1.82107	-1.88572	0.202169
TraesCS1A01G146900	WD-repeat protein, putative	253378319	-0.918371	-0.428201	-0.0491062	0.310952	-0.04345	-0.244132	0.477427	0.249468	-1.1315	-0.553095	-0.203834	-0.391413
TraesCS1A01G147000	60S ribosomal protein L21	253720397	0.252201	0.323668	-0.00808591	0.0500661	-0.49998	-0.649973	-0.141915	-0.335887	1.45924	1.33561	0.728359	0.301594
TraesCS1A01G147200	myosin-binding protein (Protein of unknown function, DUF593)	254183122	NA	NA	NA	NA	NA	NA	NA	NA	NA	NA	NA	NA
TraesCS1A01G147300	Beta-amylase	254350382	0.601061	0.0298718	0.0333842	-0.0468268	0.162685	-0.701066	-1.44552	-2.69727	4.56361	2.00181	3.53793	0.742958
TraesCS1A01G147400	PfkB-like carbohydrate kinase family protein	254375410	-0.0926424	-0.0472615	0.0593961	0.102581	-0.210526	0.571982	0.492409	1.34718	-1.67068	-1.18029	-1.79881	-0.593775
TraesCS1A01G148100	Glucan endo-1,3-beta-glucosidase 1	255696084	-0.137839	-0.239645	0.0652522	0.0539362	0.584288	0.239973	0.742298	0.753292	-2.57118	-0.904865	-0.96522	-0.35127
TraesCS1A01G148200	#N/A	255747170	-0.270805	0.0260898	-0.0327974	0.0104918	0.0747045	-2.12257	0.941359	-0.638165	-1.92383	0.55184	-1.07935	-1.04145
TraesCS1A01G148300	Zinc finger protein CONSTANS	255872277	-0.252384	-0.707108	0.094136	-0.124734	-0.206875	-0.129493	0.854621	1.07799	-1.57578	-0.802328	-1.55135	-0.202437
TraesCS1A01G148400	50S ribosomal protein L14	255898222	0.260133	0.199122	0.0067112	-0.0425189	-0.368285	-0.798865	0.100087	-0.369356	1.25587	1.3578	0.644746	0.296944
TraesCS1A01G148500	Cytochrome b559 subunit alpha	256026883	-0.73954	-0.421285	-0.0349853	0.035056	-0.143642	-1.16584	0.218973	-0.370061	-1.01225	-0.210648	-0.264992	-0.6581
TraesCS1A01G148800	Photosystem II reaction center protein J	256027528	-0.333229	0.212678	-0.000428103	0.129235	-0.670797	0.924576	-0.241812	2.26066	-0.161984	-0.650425	-1.77513	0.0155913
TraesCS1A01G149000	Tetratricopeptide repeat 27-like protein	256712383	0.300477	0.0422556	-0.0302058	-0.14451	0.817221	0.616271	0.71039	0.413496	-2.19134	-0.462112	-0.891607	0.0664595
TraesCS1A01G149300	Cellulose synthase	256823681	0.919399	0.6056	0.0293047	-0.190732	1.07398	1.43991	1.4654	1.83103	-2.92388	-1.35205	-2.63902	-0.590129
TraesCS1A01G149400	Receptor protein kinase, putative	256920147	0.114217	NA	NA	-0.0198839	-0.115085	0.170734	-0.0383009	0.550672	0.88075	0.912366	-0.309707	0.371515
TraesCS1A01G149500	Receptor protein kinase, putative	256964284	0.0752519	-0.401181	0.0234217	-0.0289386	NA	0.574895	NA	0.629624	-0.589778	-1.40339	-0.920235	0.238128
TraesCS1A01G149600	Methyl esterase 6, putative	256984103	-1.7127	-1.25775	-0.039017	0.0451633	0.082505	-0.914531	0.480422	0.0814585	-3.83339	-1.38866	0.0272293	-0.329473
TraesCS1A01G149700	Receptor protein kinase, putative	257415277	0.650788	1.68783	-0.169253	0.319666	-0.665538	-0.808012	-1.32648	-1.64859	4.7915	3.75496	3.40762	0.696945
TraesCS1A01G149800	Esterase/lipase/thioesterase-like protein	257551797	-0.0987263	-0.211566	-0.0628594	-0.174939	0.781725	0.732156	-0.0688178	-0.223501	-0.89609	-0.825135	0.079005	0.0807083
TraesCS1A01G149900	#N/A	257560151	0.207501	0.120676	-0.0139647	-0.0407715	0.0825213	-0.982984	0.169101	-0.849682	-0.874262	0.532833	-0.978272	-0.420353
TraesCS1A01G150100	Leucine-rich repeat receptor-like protein kinase family protein	257573021	1.21307	1.73179	-0.192131	0.086547	0.340546	0.212648	-0.470833	-0.654968	3.31805	3.17854	2.36844	1.34298
TraesCS1A01G150200	Peptide transporter	257960004	0.156407	0.196727	0.0498839	0.0849181	1.23423	0.442339	0.719893	-0.130082	-0.224712	0.457521	0.922626	0.632005
TraesCS1A01G150400	Peptide transporter	258157063	1.14788	0.458514	0.0543519	-0.187742	0.419598	-2.03785	-0.811878	-3.7066	5.22261	3.74288	4.26259	0.883388
TraesCS1A01G150500	Profilin family protein	258180021	-0.0353716	-0.0605801	0.087207	0.128532	0.411631	0.771773	-0.305834	-0.167213	0.4373	-0.476036	1.033	0.303782
TraesCS1A01G150700	Mammalian uncoordinated homology 13, domain 2	258745399	0.188295	-0.026345	NA	-0.023971	0.189761	-1.47379	0.794604	-0.643695	NA	2.34922	0.41895	0.219651
TraesCS1A01G150800	Fatty acid hydroxylase superfamily	258857615	-0.103781	-0.109962	-0.032498	-0.061242	-0.847117	0.281814	0.722381	2.44304	-1.89768	-0.85931	-3.15002	-0.465149
TraesCS1A01G150900	Fatty acid hydroxylase superfamily protein	258870778	-0.191168	-0.022208	-0.05087	0.0884711	0.414565	0.460234	1.43611	1.53316	-2.72575	-1.0695	-2.04795	-0.625793
TraesCS1A01G151200	Tetratricopeptide repeat protein 7A	259069861	0.146102	0.56133	-0.150074	0.0782155	-0.210056	-0.284515	-0.377921	-0.508883	1.1044	1.03776	0.757281	0.0939218
TraesCS1A01G151600	PPPDE thiol peptidase family protein, putative	260836561	-0.610287	0.297865	-0.162716	0.186914	-0.526705	-0.30725	-1.17333	-1.12238	0.823697	0.0584239	0.967479	-0.599956
TraesCS1A01G151700	Embryo sac development arrest 6, putative	260840507	-0.619255	0.164725	-0.112003	0.206178	0.307812	-0.136803	0.447361	-0.0566977	-1.0023	-0.0752061	0.152073	-0.421356
TraesCS1A01G152100	3-ketoacyl-CoA synthase	261247064	0.759326	0.871173	0.0442951	0.194471	0.357565	3.0316	NA	1.11815	-0.444451	-2.59203	-0.779297	-0.450102
TraesCS1A01G152300	NBS-LRR disease resistance protein	262009029	0.272039	0.0813206	-0.0115738	-0.134535	0.434058	0.785664	0.0332596	0.317433	-0.600557	-0.522587	-0.383014	0.123561
TraesCS1A01G152400	Sentrin-specific protease	262290121	0.655608	0.554667	-0.00197912	-0.0193529	0.140848	1.93905	-0.192479	1.38074	0.184398	-0.088377	-0.438701	0.80662
TraesCS1A01G152600	Ribonuclease	262944345	0.563625	0.0751592	0.000707211	-0.0821521	NA	NA	NA	NA	NA	NA	-2.25052	-0.186116
TraesCS1A01G152800	Ribonuclease	264213641	0.459844	0.627262	-0.0930668	-0.0514016	0.816077	0.272364	1.65503	1.14677	-3.61697	-1.34781	-3.03989	-1.6275
TraesCS1A01G152900	Phosphoribosylformylglycinamidine synthase family protein	265020365	-0.0914166	0.264497	-0.201138	0.043311	-0.0403163	-0.204456	-0.100375	-0.321711	0.816635	1.03075	0.906153	0.489457
TraesCS1A01G153000	Long-chain-alcohol oxidase	265032750	0.634215	0.723375	-0.0109128	0.0420226	1.24115	0.725036	1.69273	1.0661	-3.20459	-0.758215	-1.85819	-0.797689
TraesCS1A01G153100	Long-chain-alcohol oxidase	265645442	0.693361	0.731968	0.0956192	0.146529	1.13641	0.922653	1.03669	0.75639	-1.25971	-0.346437	-0.77327	-0.232836
TraesCS1A01G153300	Adaptin ear-binding coat-associated protein, putative	267141927	-0.102245	0.0336707	0.0242505	0.133473	0.155249	0.366028	0.39607	0.558632	-0.837334	-0.454468	-0.539733	-0.173155
TraesCS1A01G153400	Kinase family protein	267146685	0.0675244	-0.117403	-0.00834141	-0.0623759	-0.0127022	0.960327	-0.0229039	0.935368	-0.746852	-0.552688	-0.990715	0.522073
TraesCS1A01G153500	Serine/threonine-protein kinase	267169657	0.420463	0.621483	-0.0413115	-0.0497211	-0.52721	1.1232	-1.03523	0.444612	1.73897	1.24443	0.252302	0.668536
TraesCS1A01G153600	Vacuolar protein sorting-associated protein 2-like protein 2	267177690	0.124088	0.148097	-0.0263646	-0.00848886	0.103284	0.236467	-0.147395	-0.0613396	0.727669	0.620137	0.736533	0.620202
TraesCS1A01G153800	Dyslexia-associated protein KIAA0319-like protein	267354127	0.217732	0.20301	0.0240239	0.0399653	0.508845	0.248781	1.15752	1.37642	-3.09954	-0.158687	-1.49597	-0.168132
TraesCS1A01G154000	Restriction of telomere capping protein 5	267882516	-0.249646	0.175736	-0.0173251	0.0279687	NA	-0.85005	0.138627	NA	-0.691666	0.935129	0.255464	-0.333257
TraesCS1A01G154200	S-adenosylmethionine decarboxylase proenzyme	268385375	0.14953	0.153539	-0.0178819	-0.0177883	0.18417	0.435103	0.406377	0.62015	-1.05655	-0.580183	-0.976775	-0.351305
TraesCS1A01G154300	Exportin-4	268914713	-0.0798493	0.00562372	-0.109704	-0.0386626	0.334832	0.308831	0.347032	0.267837	-0.947189	-0.433891	-0.475015	-0.182244
TraesCS1A01G154400	S-adenosyl-L-methionine-dependent methyltransferases superfamily protein	268932112	-0.180792	-0.0266583	0.0331265	0.156329	0.109364	0.170626	0.643017	0.673317	-0.932514	-0.29152	-0.597929	-0.144785
TraesCS1A01G154500	small ubiquitin-like modifier 2	269567621	-0.364747	-0.110901	-0.110894	0.0182015	0.409822	0.502805	1.17531	1.53434	-2.82853	-0.90657	-1.84388	-0.323263
TraesCS1A01G154900	LIGHT-DEPENDENT SHORT HYPOCOTYLS-like protein (DUF640)	271619747	0.0284728	-0.279819	0.0019742	-0.0413551	NA	0.382743	NA	0.55564	-0.89697	-0.846143	-1.08434	0.232192
TraesCS1A01G155000	Chloroplast J-like domain 1-containing protein	271882592	0.667935	0.559814	0.0362528	0.0605588	-0.299886	1.25414	-0.539111	0.89175	0.00229585	-0.975746	-1.20847	-0.434161
TraesCS1A01G155200	Malate dehydrogenase	272611172	-0.172144	-0.127351	0.0183236	0.0584222	0.418363	0.123337	0.614897	0.276897	-0.843946	-0.20267	-0.188555	-0.00385319
TraesCS1A01G155300	MYB protein	272983850	-0.270884	NA	-0.0186316	NA	NA	NA	NA	NA	-0.589778	NA	NA	NA
TraesCS1A01G155600	transmembrane protein	274781284	-0.272891	-0.0929332	-0.0478255	0.0496191	0.956007	0.337744	0.488612	-0.235658	-1.55734	-0.848328	-0.114223	-0.442962
TraesCS1A01G155700	RING/U-box superfamily protein	275764472	-0.0175041	-0.451661	0.0539463	-0.0189242	0.162677	-0.239734	0.165406	-0.337399	-0.989895	-1.05097	-0.50401	-0.55922
TraesCS1A01G155800	Acetyl-coenzyme A carboxylase carboxyl transferase subunit alpha	276257699	NA	-0.0240771	NA	-0.00184885	0.0945196	0.362017	NA	-0.278526	NA	NA	0.959458	0.146345
TraesCS1A01G155900	Transcription elongation factor SPT5	276323725	0.413018	-0.391509	0.0372969	-0.131644	-0.913123	0.491651	-0.554891	1.12805	0.822677	-0.512898	-1.43269	0.450689
TraesCS1A01G156000	Pentatricopeptide repeat-containing protein, putative	276569288	-0.272305	-0.576514	-0.0404964	-0.205625	-0.361281	-0.470363	0.650354	0.605349	-0.571742	0.291205	-0.657336	0.367987
TraesCS1A01G156100	Cytokinin riboside 5'-monophosphate phosphoribohydrolase	276802346	-0.000418052	-0.638865	0.148799	-0.264325	0.255381	-0.174047	0.814214	0.379679	-1.1076	-0.419076	-0.784937	0.00858002
TraesCS1A01G156400	Transporter-related family protein	277074051	-0.0547382	-0.00788354	0.0657291	0.100505	-0.874552	-0.720938	0.0416053	0.184592	1.03759	1.00456	0.214812	0.232702
TraesCS1A01G156500	Pleckstrin-like (PH) and lipid-binding START domain protein	277629409	0.199648	0.0390408	-0.0319585	-0.159535	0.00236263	0.206755	0.0113028	0.168993	-0.652005	-0.566439	-0.821502	-0.444815
TraesCS1A01G156600	Auxin response factor	278141903	0.0636319	-0.023883	0.0519465	-0.0139861	0.35936	0.340836	0.806285	0.739987	-1.69205	-0.922619	-1.34503	-0.589515
TraesCS1A01G156700	30S ribosomal protein S12	278507749	NA	NA	NA	NA	0.0945196	-0.140994	NA	-0.706095	NA	NA	1.33164	NA
TraesCS1A01G156900	NADH-quinone oxidoreductase subunit D	278521117	0.046589	0.742297	-0.167145	0.0692398	0.157313	0.052978	-0.198356	-0.386712	0.354131	0.787897	0.506954	-0.0567439
TraesCS1A01G157100	30S ribosomal protein S7, chloroplastic	278527011	-0.128668	-0.112051	0.0197005	0.0478889	NA	NA	NA	NA	-0.289891	-1.42772	0.255464	-0.642134
TraesCS1A01G157200	NAD(P)H-quinone oxidoreductase subunit 2, chloroplastic	278527787	-0.230786	-0.106455	-0.0241505	0.0643842	-0.690999	-0.440683	0.482862	0.761203	-0.7804	-0.196579	-1.23673	-0.574357
TraesCS1A01G157500	Homeobox leucine-zipper protein	279732251	-0.146704	-0.181343	-0.247821	-0.249469	0.705383	0.676585	1.18773	1.14392	-2.72374	-1.1261	-1.78063	-0.310917
TraesCS1A01G157700	Double stranded RNA binding protein 3	279903221	-0.234344	0.179545	-0.140324	0.125098	-0.461492	-0.132938	-0.62924	-0.368889	0.961678	0.494046	0.735141	0.128267
TraesCS1A01G157800	Protein RETICULATA, chloroplastic	280274430	-0.669823	-0.346085	-0.0420828	0.0549588	-1.18416	0.115809	-0.668808	0.898397	-0.495814	-1.15517	-1.40752	-0.568637
TraesCS1A01G158100	Leucine-rich repeat (LRR) family protein	281368159	0.0984076	-0.0255817	0.00068216	-0.0186608	-0.107906	NA	NA	NA	0.847674	NA	-0.197773	NA
TraesCS1A01G158200	proline-rich receptor-like kinase	281650040	-0.329787	-0.0469213	0.00297363	0.067587	NA	-0.31446	0.138627	0.485849	-1.59312	-1.07316	-0.8198	-0.777724
TraesCS1A01G158600	Transmembrane protein, putative	282552837	0.158703	0.193263	-0.176564	-0.173965	-0.347919	-0.631154	-0.256781	-0.582603	1.27303	1.27779	0.78788	0.380193
TraesCS1A01G158800	Xaa-pro aminopeptidase, putative	283842907	-0.392879	-0.232372	-0.087705	0.0355685	-0.429733	-0.0556558	-0.0666047	0.265936	-0.47998	-0.428941	-0.492854	-0.29294
TraesCS1A01G159000	Flotillin-1	284320576	NA	NA	NA	NA	0.0307383	NA	-0.578121	-2.05202	2.77045	NA	2.8338	NA
TraesCS1A01G159100	40S ribosomal protein S17, putative, expressed	284336841	0.424727	0.407536	0.111103	0.107381	-0.399458	-0.489178	-0.268861	-0.402571	1.72633	1.31579	0.915682	0.356887
TraesCS1A01G159200	electron protein, putative (Protein of unknown function, DUF547)	284902269	1.50353	1.32756	0.0237508	-0.0647142	-0.368335	-0.777235	-1.20634	-1.92344	5.51727	3.86122	3.45182	1.41093
TraesCS1A01G159600	Cytokinin oxidase/dehydrogenase	286006369	0.345444	0.0397247	0.0616406	-0.0823636	-0.141751	-0.485795	0.677819	0.415869	-0.770172	-0.11336	-1.29596	-0.66371
TraesCS1A01G159700	L-type lectin-domain containing receptor kinase VIII.2	286915745	0.417205	-0.214039	0.0353073	-0.0514321	0.365246	0.69567	0.0578342	-0.222578	-0.390246	-0.922328	0.016541	0.200806
TraesCS1A01G160000	Pentatricopeptide repeat-containing protein	287313664	-0.576899	-0.498273	0.0559874	0.0890159	0.612088	0.152566	0.839291	0.359296	-2.37372	-1.32076	-0.630377	-0.46341
TraesCS1A01G160100	50S ribosomal protein L18	287542004	-0.277548	-0.130551	-0.0795195	-0.0411613	-0.0275038	0.180762	0.23942	0.439941	-1.03478	-0.484963	-0.719247	-0.17545
TraesCS1A01G160200	Aminotransferase	287681550	-0.105291	-0.12438	-0.000816769	-0.0112556	0.706406	0.0175922	0.360145	-0.431957	-1.13219	-0.66684	-0.137612	-0.544191
TraesCS1A01G160300	Chalcone synthase-like protein	287686647	0.0753188	0.388221	-0.00681584	0.0257375	-0.0348553	0.508944	-0.246326	-0.192145	1.2831	1.06563	1.01899	0.181846
TraesCS1A01G160400	Pentatricopeptide repeat-containing protein	287689089	-0.153877	0.319957	-0.0334905	0.175207	-0.193639	-0.170299	-0.217371	-0.24441	0.706345	0.597992	0.700681	0.00768248
TraesCS1A01G160800	Peptidoglycan-binding LysM domain-containing protein	289329784	-0.109646	0.215907	-0.0318796	0.165308	-0.343955	0.265119	-0.636389	-0.0891664	0.897347	0.302706	0.690622	0.265811
TraesCS1A01G160900	Endoribonuclease Dicer-like protein 3	289334272	0.589828	0.891613	-0.0161726	0.0178837	-0.683199	1.28544	-0.881218	0.972226	1.21664	-0.127212	-1.09049	-0.123496
TraesCS1A01G161000	DnaJ heat shock amino-terminal domain protein	289346493	NA	0.214327	NA	0.034704	-1.12992	-2.34849	-0.472103	-1.64112	6.04371	5.93484	5.36713	0.939832
TraesCS1A01G161100	Calcium-transporting ATPase	289631063	0.45937	0.418916	0.0117939	0.0169948	-0.46433	0.238122	0.0532609	0.995766	5.06929	3.33887	1.63941	1.50598
TraesCS1A01G161200	Ubiquitin carboxyl-terminal hydrolase-like protein	290123278	-0.544653	-0.43354	0.0903461	0.191332	-0.10073	0.106408	0.553772	0.739605	-1.08345	-0.606937	-0.598057	-0.112142
TraesCS1A01G161400	Cytochrome P450 family protein, expressed	290202033	0.234452	0.286049	0.0566451	0.107977	-0.403866	-0.347058	-0.456988	-0.472027	1.44226	0.61253	0.671169	-0.129945
TraesCS1A01G161500	Histone H1	290336567	0.267881	0.292162	-0.00602292	-0.0132532	NA	-0.166866	NA	-0.153352	-0.246872	0.227194	-1.32106	-0.452138
TraesCS1A01G161600	Zinc finger protein 346	290345696	0.00206392	-0.0902746	0.0115294	0.0157799	NA	-0.65286	0.0114942	NA	0.448672	-0.10695	-0.635525	-0.348797
TraesCS1A01G162100	Sugar fermentation stimulation protein homolog	290955878	0.250809	-0.026345	-0.00828835	-0.0551682	-0.699932	-0.297023	-0.103707	1.24811	2.50522	2.80083	-0.491239	1.17649
TraesCS1A01G162400	RING/U-box superfamily protein	291561115	-0.180237	0.105287	-0.0855968	0.0451312	-0.211572	-0.428873	-0.297987	-0.573693	0.67345	0.582543	0.681263	-0.024383
TraesCS1A01G162500	GRAM domain-containing protein / ABA-responsive protein-related	291974501	0.258117	0.147997	-0.0332108	-0.156552	-1.08828	1.05415	-0.800556	1.75424	0.106339	-0.636188	-2.26586	0.166796
TraesCS1A01G162600	Pentatricopeptide repeat-containing protein	292019823	0.483294	-0.237986	0.138636	-0.0730302	-0.184474	-0.221729	0.240444	0.225779	0.808529	0.43369	0.0126921	0.393252
TraesCS1A01G162900	#N/A	292523917	-0.0336377	-0.0776959	-0.0431547	-0.0857093	0.23323	-0.554504	0.0689832	-0.892651	-0.298397	0.238935	0.17548	-0.218229
TraesCS1A01G163000	Cotton fiber expressed protein-like protein	292745254	-0.534708	0.117393	-0.0896647	-0.0250082	-0.272042	-1.23082	0.287085	-0.108395	-1.47038	0.263026	-1.3108	-0.932113
TraesCS1A01G163100	Vacuolar protein sorting-associated protein 52	292757833	-0.226046	-0.146305	-0.0831806	-0.120057	-0.240119	0.486931	-0.384026	0.0996112	-1.62595	-1.83627	-1.96746	-0.471307
TraesCS1A01G163400	DNA-directed RNA polymerase subunit beta	293707856	-0.218424	-0.133656	-0.0691216	-0.010231	-0.234203	-0.641924	0.130754	-0.322248	0.627851	0.871148	0.650638	0.299344
TraesCS1A01G163600	Ubiquitin carboxyl-terminal hydrolase-like protein	293731111	0.446768	0.783722	-0.0691389	-0.0495011	0.0878219	0.72818	-0.223081	0.210839	0.0954593	0.414339	-0.32441	0.0235324
TraesCS1A01G163700	MATH domain containing protein	294037988	-0.294931	-0.155443	0.0306266	0.152837	0.182418	0.633569	0.903079	1.32603	-1.74119	-0.821723	-1.20751	-0.0816597
TraesCS1A01G163800	Protein ASPARTIC PROTEASE IN GUARD CELL 1	295022534	0.797836	0.30569	0.021983	-0.128116	0.939368	1.26404	0.865353	0.932551	-2.16771	-0.465572	-1.00845	0.330287
TraesCS1A01G163900	Nucleolar complex protein 2	295227960	0.162163	-0.0595252	0.0702145	-0.104703	-0.467872	-0.315562	-0.342598	-0.236809	0.878002	0.437585	0.264802	0.128786
TraesCS1A01G164300	Katanin p80 WD40 repeat-containing subunit B1 homolog	296204792	-0.143324	-0.545081	0.122591	-0.132481	0.330135	-0.00391159	0.379081	-0.013551	-0.874954	-0.687094	-0.331164	-0.159354
TraesCS1A01G164500	ABC transporter G family member	296237959	-0.118516	-0.0240771	-0.0153306	-0.0135757	NA	NA	NA	NA	-0.589778	NA	-0.573009	0.0230685
TraesCS1A01G164600	Plant/F9H3-4 protein	297376881	-0.0429542	0.188099	-0.0788357	0.0747169	-0.626859	-1.6833	-0.988468	-2.1411	3.78046	2.8775	3.20958	0.922471
TraesCS1A01G164700	WAT1-related protein	297696462	0.17032	-0.441467	0.396632	-0.0424107	0.708875	0.370072	1.25801	0.988472	-2.32694	-1.42351	-1.68484	-0.657909
TraesCS1A01G164800	Alpha-galactosidase	297744935	0.321301	0.269685	-0.00570957	-0.0459948	0.309001	0.696756	0.238031	0.567339	-0.732302	-0.464538	-0.696903	-0.0757295
TraesCS1A01G164900	Alpha-galactosidase	297872019	-0.685339	-0.446859	-0.183548	-0.00384125	-0.162941	-0.88539	-0.111233	-0.883228	2.15821	2.30668	2.73039	1.80241
TraesCS1A01G165100	Cytochrome b559 subunit alpha	297885172	-0.38454	0.287124	-0.0152595	0.0840022	NA	-0.168292	0.0372855	1.03894	-0.626154	0.0953314	-0.635525	-0.500289
TraesCS1A01G165400	Aquaporin	298105708	-0.475982	-1.08554	0.110513	-0.332496	-1.23087	-0.811653	0.94177	1.42293	-0.804628	0.0322146	-1.6029	0.266556
TraesCS1A01G165600	Receptor kinase	298152317	0.861115	0.685624	0.0466622	-0.00589503	-0.22435	0.139581	0.731303	1.09098	0.0353302	0.664762	-1.08508	0.00129961
TraesCS1A01G165700	Chloroplast inner envelope protein, putative, expressed	298557743	-0.232763	-0.440167	0.145958	-0.0219359	0.319078	0.22313	1.42063	1.44197	-2.52466	-1.08429	-1.91891	-0.466564
TraesCS1A01G165900	G-patch domain containing protein, expressed	298613622	0.22876	0.0726302	0.0372874	-0.0427462	-0.359272	-0.285754	-0.536323	-0.54192	1.36478	0.649047	0.738633	0.220313
TraesCS1A01G166000	Ubiquitin	298621356	2.88514	2.83988	NA	0.0513252	3.16491	3.16447	-0.0618411	-1.00054	2.77045	2.16861	1.72997	0.521012
TraesCS1A01G166100	Plant basic secretory family protein	298635520	-1.24071	-0.415621	-0.0869282	0.178729	-1.24598	-1.47493	-0.24617	-0.498915	3.49639	4.45857	4.28367	3.39664
TraesCS1A01G166200	Plant basic secretory family protein	298646085	-0.912411	0.0996251	-0.087735	0.115397	-1.90239	-2.89577	-1.51771	-2.61527	5.72263	5.16719	5.43515	1.76727
TraesCS1A01G166600	Plant basic secretory family protein	299424945	-0.359592	-0.0485871	-0.122891	0.00495554	-0.682378	-0.420473	0.0928751	0.338381	0.847822	1.28879	0.557807	0.835181
TraesCS1A01G167000	Ripening related protein family	299719197	0.341887	-0.329229	-0.00899914	-0.131056	-0.00314885	0.277881	-0.0362067	0.181068	-0.445456	-0.301556	-1.23157	0.310295
TraesCS1A01G167100	Late embryogenesis abundant (LEA) hydroxyproline-rich glycoprotein	300003984	1.69201	1.6639	0.340365	0.00952341	1.93112	2.46929	0.977616	1.25827	0.23409	0.554122	0.0354426	0.967837
TraesCS1A01G167300	UPF0415 protein C7orf25	300105516	0.426207	0.601805	-0.0287208	0.0555848	0.150692	0.563299	-0.54908	-0.280248	0.664588	0.167789	0.399294	-0.012296
TraesCS1A01G167400	CDT1-like protein a, chloroplastic	300107115	-0.0404983	0.291187	-0.0840849	0.144152	-0.691588	-0.638389	-0.389115	-0.376199	1.15537	0.899969	0.514415	-0.0950443
TraesCS1A01G167800	Ripening-related protein	300576956	NA	-0.0240771	0.000599952	NA	-0.110894	-1.11242	-0.379672	-1.55782	2.43898	1.40475	2.52109	0.0232008
TraesCS1A01G168000	#N/A	300723876	0.0736141	-0.423023	0.0306265	-0.115329	0.721252	0.0328865	0.471249	-0.37959	-0.946076	-0.406217	0.106317	0.123531
TraesCS1A01G168100	Carboxypeptidase	300856554	-0.239932	-0.207908	0.0222109	0.0515768	0.219595	-1.02842	-0.163235	-1.47685	1.73453	1.54587	2.24341	0.667545
TraesCS1A01G168200	Ripening-related protein	300926978	-0.158146	0.107549	-0.0102859	0.0172603	-0.104814	0.910988	NA	0.809885	0.33751	NA	NA	0.388675
TraesCS1A01G168300	Ripening-related protein	300944023	-0.136669	NA	-0.00892421	NA	-0.830771	-1.8019	-1.43987	-2.91337	3.74114	2.33087	3.59865	NA
TraesCS1A01G168400	Ribosomal RNA small subunit methyltransferase H	301128322	-0.270879	-0.54561	0.0665002	-0.0249245	0.635269	0.424556	0.329047	0.0769832	-1.56252	-1.23567	-0.362373	-0.212933
TraesCS1A01G168500	Short-chain dehydrogenase/reductase family protein	301158124	0.0693313	0.0256148	0.00560231	0.0102908	NA	0.127752	NA	0.399496	-0.246872	-0.517808	-1.02707	-0.199524
TraesCS1A01G168600	Calcium uniporter protein, mitochondrial	301196754	0.949575	0.773558	0.183571	0.0742194	0.186399	0.423803	-0.491139	-0.317471	1.78307	0.918729	0.986125	0.469495
TraesCS1A01G168800	Pentatricopeptide repeat-containing protein	301773020	0.136769	-0.0535269	-0.0446128	-0.169823	0.0861087	-0.691181	0.456065	-0.348164	0.332695	0.989913	0.317115	0.279032
TraesCS1A01G169200	N-acetyltransferase	301894091	-0.198209	-0.222857	-0.000343892	-0.00924337	-0.320135	-1.48535	-0.466535	-1.74448	2.17066	1.6143	2.16879	0.288586
TraesCS1A01G169300	RING finger protein	301895909	0.467769	0.268093	-0.0598074	-0.201292	0.601977	0.785962	0.339581	0.447263	-0.824072	-0.376897	-0.609986	0.105662
TraesCS1A01G169400	Myb transcription factor	302196340	0.555685	-0.629149	0.0578732	-0.121543	0.350593	1.43416	-0.426782	-0.362474	0.93466	-1.47211	0.504082	0.94802
TraesCS1A01G169500	Protein NEOXANTHIN-DEFICIENT 1	302198139	0.0325963	-0.326692	0.0326521	-0.19766	1.20377	1.29142	0.29059	0.164644	-1.63507	-1.35359	-0.208594	0.22788
TraesCS1A01G169600	Maf-like protein, expressed	302628523	-0.287632	-0.326596	0.0673972	0.0634586	-0.27107	-0.458857	-0.218638	-0.460425	1.12989	0.749359	1.19363	0.561123
TraesCS1A01G169700	Leucine-rich repeat receptor-like protein kinase family protein	302899182	-0.136669	-0.0397288	0.00344366	0.0136102	-0.912949	-1.65818	-0.126606	-0.710194	4.1892	3.69052	4.30799	1.14448
TraesCS1A01G169900	agenet domain protein (DOMAIN OF UNKNOWN FUNCTION 724 6)	302957961	-0.1606	-0.161616	-0.00565925	-0.00203572	NA	-1.393	0.475027	-0.152702	-0.572793	1.05396	0.265378	0.0230685
TraesCS1A01G170000	CBS domain-containing protein CBSX5	303727691	0.602864	0.856535	0.190312	0.293842	-0.316587	-0.680621	-0.770841	-1.24785	3.87497	2.67702	2.92467	0.856658
TraesCS1A01G170100	RP/EB family microtubule-associated protein	303849555	0.952486	1.32598	-0.0375941	0.126205	-0.26136	0.800344	-0.369969	0.576095	0.40586	0.0785506	-0.950447	-0.599798
TraesCS1A01G170200	Major facilitator superfamily transporter	303853527	-0.304787	-0.298073	-0.0877358	-0.0896455	0.672773	0.265848	0.63862	0.180498	-1.62711	-0.776893	-0.538885	-0.25972
TraesCS1A01G170700	Epoxide hydrolase 2	305326594	0.20474	-0.387639	0.0188549	-0.0656066	NA	0.574895	NA	0.629176	-0.646225	-1.31454	-1.35669	0.276371
TraesCS1A01G170800	LanC-like protein	305333684	0.723911	0.426421	0.022157	-0.082693	0.802166	0.288241	0.181116	-0.525099	0.576343	0.668909	0.72082	0.34015
TraesCS1A01G170900	Prolyl 4-hydroxylase alpha subunit, putative	305363883	0.0768125	0.302892	-0.0303098	0.116839	-0.239858	0.472192	0.0312602	0.712654	0.355327	0.448375	0.0561128	0.534867
TraesCS1A01G171000	Protochlorophyllide reductase	305606261	-0.457515	-0.720968	0.225995	0.0454835	0.70551	-0.145051	1.07274	0.246425	-1.77499	-0.829597	-0.469318	-0.297525
TraesCS1A01G171200	1-acyl-sn-glycerol-3-phosphate acyltransferase	306117845	0.0638914	-0.241078	0.0662119	-0.109309	0.537765	0.0208451	-0.0243734	-0.637636	0.509207	0.35301	1.05907	0.551039
TraesCS1A01G171300	Dof zinc finger protein	306149738	0.897573	0.624626	0.00089031	-0.108498	0.614094	0.721806	0.124677	0.111199	0.43481	0.581916	0.136135	0.432628
TraesCS1A01G171400	Fiber protein Fb34	306550347	0.6272	0.634231	0.0573648	0.0945888	-0.28483	-0.250167	-0.376243	-0.381776	2.1926	1.67906	1.26363	0.657291
TraesCS1A01G171500	RNA binding protein, putative	306637419	0.731888	0.15274	0.108108	-0.0822433	1.30647	1.20806	0.072348	-0.421334	-0.670086	-1.03798	0.238282	-0.0199051
TraesCS1A01G172000	#N/A	307485636	0.424713	0.480826	0.000599952	-0.000394452	NA	1.20939	NA	0.910464	NA	NA	-1.34008	-0.187092
TraesCS1A01G172300	Ras-related protein Rab-18	308202620	-0.152407	-0.317599	0.0088111	-0.104017	0.257021	0.115732	0.568013	0.384721	-1.15271	-0.562842	-0.687298	-0.158795
TraesCS1A01G172600	Tetratricopeptide repeat (TPR)-like superfamily protein	308569895	1.68872	1.32209	0.033148	-0.07789	0.0234097	1.82469	-0.431457	1.0919	0.646543	-0.412251	-1.59129	-0.313547
TraesCS1A01G172700	Thylakoid lumenal 17.4 kDa protein, chloroplastic	308571441	-0.540338	-0.616574	-0.0205464	-0.0792727	0.219314	-0.0851076	0.956154	0.693347	-2.18676	-1.0575	-1.355	-0.565972
TraesCS1A01G172800	Gamma-tubulin complex component 3	308786782	-0.0899391	0.228793	-0.0339766	0.0170867	0.343092	0.85907	-0.211548	-0.150133	-0.956303	-0.927907	-0.0980892	-0.282265
TraesCS1A01G173000	Clavata3/ESR (CLE) gene family member	308810895	0.392098	0.594938	-0.0139814	0.0322332	-0.473587	0.832483	-0.546971	0.67372	1.82193	1.207	0.522114	0.748308
TraesCS1A01G173300	B3 domain-containing protein	308954317	0.820873	0.392611	0.0100724	-0.0314531	-0.594541	0.841087	-0.60227	1.34067	2.77045	-0.20432	-2.60515	-0.303172
TraesCS1A01G173500	F-box/LRR protein	309457556	0.497169	0.182271	0.0575904	-0.165918	0.177582	0.950599	0.00234047	0.730617	0.187242	0.11483	-0.112689	0.779946
TraesCS1A01G173600	LIM domain containing protein	309740231	-0.303938	0.0660731	-0.0303427	0.0108733	0.0868322	-0.343557	0.633214	0.736767	-1.40274	0.939745	-0.323868	0.20442
TraesCS1A01G173800	Benzyl alcohol O-benzoyltransferase	309789692	0.276349	0.615989	0.00444864	0.162109	-0.473607	1.51508	-0.173491	1.84636	0.755606	0.44332	-0.280356	0.793875
TraesCS1A01G174000	Malic enzyme	310130105	0.113155	0.244043	0.103499	0.156098	0.307523	1.12342	0.483142	1.25204	-0.874642	-0.50012	-0.644863	0.304267
TraesCS1A01G174100	F-box protein	311059509	0.332058	0.0115469	0.107007	0.0686519	0.820598	0.163511	0.867908	0.150215	-1.49264	-0.714976	-0.549746	-0.544864
TraesCS1A01G174400	ALG-2 interacting protein X	311806706	-1.76759	-1.41127	-0.0777247	0.0137277	-1.56887	-1.37897	-0.075442	1.16983	-0.957202	-0.739349	-1.56863	-0.238778
TraesCS1A01G174500	Tetraspanin family protein	311812456	-0.475673	-0.435201	-0.0743793	-0.0638661	0.073271	0.0612842	0.339182	0.311983	-1.5252	-0.983471	-0.907056	-0.496829
TraesCS1A01G174700	Remorin	312159893	0.304097	0.550884	0.0372791	0.205793	0.850252	0.778724	1.14005	1.06879	-2.44854	-1.19764	-1.75403	-0.997504
TraesCS1A01G174800	Nucleotide binding, putative	312583634	1.82525	1.45341	0.130097	0.238782	1.05748	0.866762	-0.894414	-1.28636	3.33594	1.29744	2.23488	0.250681
TraesCS1A01G174900	Cytochrome b561	312584969	0.685019	0.26057	0.00650095	-0.174816	-0.197023	0.0556106	0.200733	0.543641	-0.604914	-0.368753	-1.73097	-0.565014
TraesCS1A01G175000	Myosin heavy chain-related protein, putative	312772250	-0.602814	-0.390404	0.0613594	0.23967	0.755858	0.254365	1.85845	1.35828	-3.7013	-1.65522	-2.13542	-0.945613
TraesCS1A01G175100	Lipid transfer protein	313006783	0.643866	0.853147	-0.00359818	0.0890061	-0.30658	0.274043	0.666205	1.61568	-0.775256	0.198251	-2.03131	-0.551947
TraesCS1A01G175200	Lipid transfer protein	313161460	-0.564008	-0.18506	-0.0445555	0.252256	-0.727933	0.117938	0.753502	1.67607	-1.023	-0.127348	-1.2039	0.120856
TraesCS1A01G175500	Low-temperature-induced 65 kDa protein	313489231	1.41533	1.21658	0.252541	0.158301	2.57091	3.39463	0.882089	1.45295	-2.07337	-1.65721	-0.627383	0.515598
TraesCS1A01G176000	Monocopper oxidase-like protein SKU5	314428210	-0.0582959	0.71493	-0.00936092	0.162897	-0.101448	0.680787	-0.447903	0.0168901	-0.091175	-0.863498	-0.155091	-0.889162
TraesCS1A01G176200	DUF641 family protein (DUF641)	314511390	0.665881	0.526598	0.127298	0.0959934	0.616502	0.603073	0.713354	0.63426	-0.499422	-0.018743	-0.505275	-0.0259152
TraesCS1A01G176300	YABBY protein	314620483	-0.473533	0.0427399	-0.182791	0.14386	0.545663	0.955799	0.60422	0.944731	-1.97299	-0.969036	-0.824165	-0.0972526
TraesCS1A01G176700	Trihelix transcription factor GT-2	317810558	1.11017	1.36971	-0.0230232	0.156424	0.0323328	0.351319	0.0599017	0.34637	0.464222	0.595418	-0.686556	-0.564497
TraesCS1A01G176800	Nucleotide-diphospho-sugar transferases superfamily protein	319077590	0.576677	0.696641	0.0865604	0.175066	0.506733	1.53997	0.705293	1.73866	-0.31754	0.203367	-0.346168	0.798708
TraesCS1A01G176900	Electron transfer flavoprotein-ubiquinone oxidoreductase, mitochondrial	319079823	-0.26511	-0.212968	-0.0657782	-0.0349703	0.467232	0.64004	0.928723	1.15214	-2.18839	-0.994852	-1.37188	-0.186628
TraesCS1A01G177000	Kinase family protein	319319608	1.34241	0.950329	0.101869	0.0657454	0.532278	1.07321	0.796635	1.27354	-0.117217	0.26046	-0.923957	0.25116
TraesCS1A01G177100	Cytochrome P450 family protein	319445759	1.15384	0.951973	0.152982	0.00651005	1.96449	1.91397	1.45876	1.30932	-2.38693	-1.02915	-1.40881	-0.119489
TraesCS1A01G177300	Cytochrome P450 family protein	319887494	0.823316	0.661889	0.060662	-0.0695401	0.0534175	-1.11127	-1.18347	-2.54636	4.40615	2.95886	3.66098	0.971368
TraesCS1A01G177500	Aquaporin-1	320333954	0.457904	0.17771	0.197866	-0.00583976	0.269071	0.894213	1.52673	2.16835	-2.46443	-1.06455	-2.58137	-0.39289
TraesCS1A01G177600	Kinesin-like protein	320479860	-0.368751	-0.336081	0.00853256	0.0338491	0.119295	0.46543	0.637267	0.967254	-1.37855	-0.707099	-0.849042	0.0523075
TraesCS1A01G177700	SH3 domain-containing protein 1	320891334	-0.0302981	0.03217	-0.0108711	0.0347314	0.298586	0.0397885	0.524099	0.227741	-0.876294	-0.292157	-0.49156	-0.327773
TraesCS1A01G177800	Cytochrome P450 family protein	321110255	0.353378	-0.0568759	0.0687604	-0.103983	0.368457	0.0577539	0.231117	-0.131811	-0.860284	-0.906762	-0.834837	-0.794384
TraesCS1A01G178000	Transmembrane and coiled-coil domain-containing protein 4	321395030	NA	NA	NA	NA	-1.15818	-1.11242	-1.37308	-1.49649	4.7796	1.95801	2.46324	NA
TraesCS1A01G178100	Zinc finger CCCH domain protein	321402669	0.0224196	0.0265061	-0.0464605	-0.042469	0.710524	0.624441	0.610195	0.464677	-1.31778	-0.607735	-0.556497	-0.0624561
TraesCS1A01G178300	Serine carboxypeptidase S28 family protein	321882666	-0.175371	-0.107935	-0.0298543	0.0238016	0.301645	0.362065	0.426048	0.445611	-0.97219	-0.463484	-0.433939	-0.0432418
TraesCS1A01G178400	protein kinase family protein	322572275	0.37241	0.952055	-0.0156782	0.305252	0.653479	0.873502	0.84108	1.01531	-0.97815	0.0690659	-0.570658	-0.176301
TraesCS1A01G178500	DUF241 domain protein	323189043	-0.179972	0.656	-0.02804	0.0848702	-0.0980492	0.0688153	0.0778759	0.426093	-0.167112	1.0906	0.148517	-0.313002
TraesCS1A01G178700	SAUR-like auxin-responsive protein family	323204777	-0.27208	-0.400297	0.0295709	0.00434057	-0.795824	-2.65343	-0.919512	-3.00697	4.48016	3.18994	4.00421	0.69717
TraesCS1A01G178800	DUF241 domain protein (DUF241)	323286030	1.25191	0.532714	0.0364937	-0.0278129	0.859887	0.673679	NA	-1.62565	NA	-1.68376	0.0238907	-0.851427
TraesCS1A01G179000	Actin	323642134	-0.0146991	0.140369	0.00918495	0.128398	0.617022	1.38019	0.407344	1.10543	-1.17331	-0.754004	-0.479618	0.417626
TraesCS1A01G179100	NAD kinase	323894492	-0.123414	-0.174756	-0.0167262	-0.0440201	-0.0220981	1.62834	-0.104244	1.18383	-0.661492	-0.709556	-0.407582	0.978489
TraesCS1A01G179300	Hormonally up-regulated neu tumor-associated kinase homolog	323961240	0.455761	0.0524519	0.0642015	0.0498489	0.189761	1.06405	0.0797029	0.597407	-0.54068	-1.6314	-0.722378	-0.368451
TraesCS1A01G179400	Response to low sulfur protein, putative	324490254	-0.747131	-0.875215	-0.0409343	-0.0736535	-0.427038	-3.72703	-1.50318	-5.8989	5.17611	3.05656	5.67171	-0.0197796
TraesCS1A01G179500	Plastid lipid-associated protein	324494215	-0.235809	-0.296318	0.0240465	-0.011117	0.792642	0.472577	0.453345	0.0494439	-1.31411	-0.852478	-0.150869	-0.10336
TraesCS1A01G179600	F-box protein SKIP31	324498893	0.345658	0.17396	0.00306755	-0.107229	0.0066004	0.558597	0.217014	0.714254	0.429113	0.648939	0.103674	0.892329
TraesCS1A01G179700	DNA mismatch repair protein MutS, putative	324609925	-0.520992	-0.438535	-0.177202	-0.109235	0.759461	0.339837	0.838031	0.411727	-2.26655	-1.04371	-0.853273	-0.309878
TraesCS1A01G179800	tetraticopeptide domain-containing thioredoxin	324623321	NA	NA	0.000635791	NA	NA	NA	NA	NA	0.88075	NA	NA	NA
TraesCS1A01G179900	ATP-dependent Clp protease ATP-binding subunit ClpX	324856866	-0.147247	-0.288328	0.0117354	0.00569226	0.0830866	-1.10079	0.794604	0.105268	-1.1068	0.434672	-0.161277	-0.0744633
TraesCS1A01G180000	Plant invertase/pectin methylesterase inhibitor superfamily protein, putative	325032422	NA	0.219314	0.0100724	0.0620146	NA	0.657134	NA	0.764048	NA	-0.698509	NA	-0.286169
TraesCS1A01G180300	Methionine aminopeptidase	325049787	-0.347551	-0.244914	-0.00369825	0.0776444	-0.470421	-0.432797	-0.325207	-0.335144	0.874786	0.556851	0.786073	0.31112
TraesCS1A01G180400	Beta-1,3-N-acetylglucosaminyltransferase lunatic fringe	325782120	0.395227	-0.196706	0.12218	-0.199019	0.558066	0.617116	0.6294	0.705343	-1.60802	-1.08556	-1.33702	-0.298225
TraesCS1A01G180700	nudix hydrolase homolog 2	326217184	-0.146002	0.0704634	0.0287109	0.0961755	NA	-1.64291	0.610569	NA	-0.89697	-0.158991	-0.719789	-1.11088
TraesCS1A01G180800	Aldo/keto reductase family protein, putative, expressed	327005244	-0.30449	-0.161363	-0.135482	-0.0569247	1.41699	0.356591	1.76073	0.685427	-2.93832	-0.704562	-0.977958	-0.230525
TraesCS1A01G180900	Poly [ADP-ribose] polymerase 6	327012874	-0.435634	-0.384858	-0.0227536	-0.0253145	0.156549	1.84336	-0.139218	0.726263	-1.66942	-1.95897	-0.0496888	0.641839
TraesCS1A01G181000	Cystathionine gamma-lyase	327014865	0.776632	0.153719	0.0476316	-0.131096	0.375355	-1.95025	-2.16418	-5.59108	6.22673	2.7864	5.74422	0.444005
TraesCS1A01G181100	ATP-dependent Clp protease ATP-binding subunit ClpX	327271128	-0.086359	-0.128766	0.0989357	0.0890384	0.556003	0.609261	1.92657	1.92144	-3.19205	-1.26024	-2.38953	-0.53684
TraesCS1A01G181600	Photosystem I assembly protein Ycf3	327531617	0.10369	0.155151	0.00456546	0.0445519	0.0518235	0.456214	-1.0034	-0.726314	1.31926	0.225823	1.29527	0.442972
TraesCS1A01G182000	DNA ligase-like protein	328254105	-0.300927	-0.205894	-0.0831505	-0.0337799	-0.624017	-0.220913	-0.122339	0.273673	-0.239581	-0.222249	-0.58601	-0.265998
TraesCS1A01G182100	Pectinesterase	328713963	-0.187876	-0.0215285	-0.0679321	0.0611416	-0.834487	-1.17959	-1.16533	-1.61493	2.81703	1.66145	2.16887	0.439794
TraesCS1A01G182200	Phytochrome kinase substrate	328840893	-0.473151	-1.14011	0.221616	-0.117399	0.451203	0.85617	0.510347	0.951662	-2.98435	-2.51203	-1.68612	-0.416656
TraesCS1A01G182300	ATP-dependent zinc metalloprotease FtsH	329246841	1.3574	1.12326	0.167367	0.0532465	-0.415117	-0.746024	-1.22651	-1.82357	4.56843	2.69232	2.68717	0.627304
TraesCS1A01G182400	Major facilitator superfamily domain-containing protein	330082865	-0.380642	-0.114965	-0.0110436	0.208572	0.230996	0.530074	0.600974	0.869573	-1.59432	-0.939078	-0.932148	-0.337323
TraesCS1A01G182500	Mitochondrial import inner membrane translocase subunit tim23	330087479	-0.103212	0.126545	-0.0628286	0.0938988	-0.641756	-0.611795	-0.158556	-0.16307	0.875996	0.828124	0.354233	0.0278277
TraesCS1A01G182600	F-box family protein	330686907	0.732554	-0.00699248	0.0699057	-0.199591	0.0596543	-0.0327371	-0.683242	-0.839557	3.73766	2.61954	2.83464	2.15412
TraesCS1A01G182700	FAS-associated factor 2-B	330765992	0.0907565	-0.0581697	0.0886511	-0.0216244	-0.179557	-0.57612	-0.367509	-0.817642	1.1474	0.656012	0.90723	0.0862278
TraesCS1A01G182800	HIT zinc finger family protein, expressed	331233350	-0.352981	0.145178	0.0555711	0.373523	0.756713	0.314523	0.38695	-0.129941	-0.742311	-0.40914	0.488741	-0.290309
TraesCS1A01G183000	Trehalase	331318066	0.655153	0.0776033	0.173542	-0.0656219	-0.151379	-1.34486	-0.439128	-1.69195	3.62491	2.65517	2.78089	1.08862
TraesCS1A01G183100	Actin-depolymerizing factor	331517066	0.131389	0.10023	NA	-0.00732081	-1.29269	0.511306	-1.58795	0.0889866	4.60436	NA	0.237436	0.205606
TraesCS1A01G183200	Nuclear pore complex protein NUP205	332044495	-0.0483105	-0.510861	0.0857617	-0.0506236	0.344879	1.27611	-0.407559	0.215604	-0.603911	-1.57372	-0.028186	0.286046
TraesCS1A01G183300	Protein XRI1	332382634	-0.491513	-0.303808	-0.018948	NA	0.082505	-0.140994	NA	-0.545527	-1.30262	-0.649803	1.05823	NA
TraesCS1A01G183400	Homeobox protein BEL1-like protein	333134461	0.357332	0.332785	-0.0586378	-0.107338	1.14151	0.491197	1.77866	1.12424	-3.74825	-1.16022	-2.36294	-1.02087
TraesCS1A01G183600	Ascorbate peroxidase	333525478	1.66409	1.39966	0.0104826	0.030015	1.48583	2.27365	0.0765615	-0.319417	0.845498	0.532833	0.632672	0.0835865
TraesCS1A01G183700	Phospholipid-transporting ATPase	333536003	2.8889	2.8596	-0.0200419	-0.0575631	2.64482	2.42786	0.151359	-0.4019	0.39044	0.728031	0.320467	-0.0277728
TraesCS1A01G184000	Membrane-associated kinase regulator-like protein, putative	333913245	0.440048	-0.204417	0.00844983	-0.103731	0.346301	0.695425	-0.246072	-1.22162	0.898037	-0.917292	0.657601	0.42407
TraesCS1A01G184100	Anaerobic glycerol-3-phosphate dehydrogenase subunit B	333917302	-0.11633	0.0625215	-0.0530394	0.0908873	0.671904	0.650428	1.16553	1.16193	-2.49234	-1.09533	-1.59505	-0.552671
TraesCS1A01G184200	NADH-ubiquinone oxidoreductase chain 4	334074389	NA	NA	NA	NA	NA	-1.30052	0.310087	NA	NA	1.96159	NA	NA
TraesCS1A01G184500	Mitogen-activated protein kinase	334446534	-0.0572848	0.0719506	-0.0804266	0.022802	-0.525451	-0.366779	-0.561065	-0.448901	1.63422	1.16846	1.18533	0.662947
TraesCS1A01G184700	chromatin remodeling factor CHD3 (PICKLE)	335115860	-0.00265438	-0.230649	0.0254281	0.00950894	0.269495	-1.09222	0.254974	-1.17903	NA	0.112993	1.47675	-0.0876992
TraesCS1A01G184800	GDP-mannose transporter	335542106	-0.390655	-0.574425	0.100455	0.0224205	0.277944	-0.20075	0.7398	0.279251	-1.15482	-0.530258	-0.35427	-0.124762
TraesCS1A01G184900	Glutamyl-tRNA reductase	335545266	0.354763	0.23497	-0.000671669	-0.0904386	0.719203	0.367755	0.238445	-0.197579	0.264206	0.540924	0.690216	0.583652
TraesCS1A01G185100	Receptor-like kinase	335825934	-0.0406063	0.348009	-0.00543737	0.170186	-0.109066	0.867131	0.744154	2.70113	-3.22579	-1.27486	-3.23749	-0.753559
TraesCS1A01G185300	C-terminal binding protein	335830804	1.42425	1.1301	0.171413	0.0235746	1.67585	0.999676	0.503784	-0.256695	0.161538	0.371594	0.479355	0.159288
TraesCS1A01G185400	transcription repressor	336213581	1.1552	0.268947	0.178672	-0.0218203	0.160873	0.201024	0.841528	1.21245	-1.65581	-1.09642	-2.66137	-1.06922
TraesCS1A01G185500	Myb/SANT-like DNA-binding domain protein	336237672	-0.864341	-0.33023	-0.037825	0.131811	-0.105046	-0.628373	0.0802238	-0.474436	0.0884465	0.344519	1.0834	0.0420776
TraesCS1A01G185700	Heavy metal transport/detoxification superfamily protein	336475940	-0.393	-0.38335	0.0465228	0.0467658	0.878042	0.373382	0.14601	-0.445294	-1.08519	-0.99217	0.285369	-0.249558
TraesCS1A01G185800	Alpha/beta-hydrolase superfamily protein	336607633	NA	-0.0247496	NA	NA	-0.00858875	-1.77926	0.27617	-0.638736	NA	1.71377	1.05823	NA
TraesCS1A01G185900	RNA binding protein, putative	337007361	0.241543	0.31568	-0.056635	0.00280599	0.909369	0.610189	0.617126	0.265641	-1.15076	-0.410063	-0.406478	-0.167736
TraesCS1A01G186000	Transcription factor	337150071	1.10381	0.886194	0.035853	0.0261014	1.64237	2.12594	1.00132	0.964936	-2.71533	-0.809744	-0.613865	0.229394
TraesCS1A01G186100	Glutathione S-transferase	337300647	0.0473636	0.475336	-0.231626	-0.0386435	-0.862471	-3.33285	-1.20179	-3.851	7.04447	6.22546	6.13078	2.30882
TraesCS1A01G186200	Glutathione S-transferase	337628887	0.389163	0.104194	0.195976	0.0812736	0.916403	1.49519	1.64147	2.32932	-3.18937	-1.26625	-2.09405	0.0843384
TraesCS1A01G186300	Glutathione S-transferase	337653975	0.104585	0.540997	-0.0387908	0.0379311	-0.486045	-2.49612	-1.34708	-3.54941	7.86054	6.83712	7.1967	3.13314
TraesCS1A01G186400	Glutathione S-transferase	337655367	0.771495	1.01243	0.000635791	0.0488754	-0.385199	-3.74818	-1.25803	-4.81571	13.4535	11.6773	10.8524	4.92345
TraesCS1A01G186500	Glutathione S-transferase	337657366	-0.118183	-0.0338847	-0.0353229	-0.0990286	-0.0812679	-2.79933	-1.4051	-4.38337	7.44205	6.18541	7.71601	3.27921
TraesCS1A01G186600	Glutathione S-transferase	337677452	0.348135	1.40588	NA	0.12722	-0.714769	-5.08371	-1.65604	-6.53398	16.5373	13.8883	12.013	3.61866
TraesCS1A01G186700	Glutathione S-transferase	337703103	0.282286	1.39535	-0.293146	-0.046388	-0.480201	-2.63396	-1.66406	-4.10401	7.55855	6.9449	6.84025	2.5316
TraesCS1A01G186800	Glutathione S-transferase	337775914	1.09344	1.64104	-0.161631	0.188036	0.740901	-0.18314	-0.711741	-1.78809	5.26716	4.82248	4.97692	2.74184
TraesCS1A01G187000	Glutathione s-transferase, putative	337947843	0.846471	1.58186	-0.103658	0.205528	1.8177	-0.538907	-0.699814	-3.22432	4.94703	4.62667	5.93591	2.17626
TraesCS1A01G187100	Cytochrome P450 family protein, expressed	337981557	0.506717	0.212231	0.0276419	0.0209194	0.0861209	NA	NA	-0.561182	-0.229455	-1.62442	-0.97572	-1.08649
TraesCS1A01G187300	Subtilisin-like protease	338214692	0.649696	1.04168	-0.0770946	0.0419205	0.308626	1.96819	0.104302	1.44494	-1.70859	-1.21585	-1.86592	-0.399147
TraesCS1A01G187400	Phospholipase D	338581948	0.292065	0.488562	-0.147552	-0.0204399	-0.2288	-0.480906	-0.907589	-1.2713	2.39905	1.65496	1.88516	0.576486
TraesCS1A01G187500	Oxygen-dependent choline dehydrogenase	338587866	0.116385	-0.450934	0.0323585	-0.0417506	-0.696039	0.30884	-0.461761	0.801925	1.73077	0.235759	0.0951282	1.08814
TraesCS1A01G187600	MATH domain containing protein	338593153	-2.694	-2.56688	-0.015332	0.0925337	-3.23806	-2.50503	0.494309	1.41776	-1.03263	-0.452718	-1.68062	-0.417447
TraesCS1A01G187700	Peptidoglycan-binding LysM domain-containing protein	338600466	0.82987	0.19953	0.0890548	-0.193573	1.21754	2.37314	0.320604	1.16051	-0.741162	-0.501861	-0.0457153	1.34675
TraesCS1A01G187800	Protein kinase superfamily protein	338833037	1.07535	-0.193115	0.0307667	-0.341104	0.431985	2.09751	0.149113	1.52398	-2.01777	-1.69888	-2.22482	0.680543
TraesCS1A01G187900	Dehydration-responsive element binding factor protein	339097721	1.06174	1.10414	0.0198809	0.0242929	0.827823	3.90358	NA	1.81333	-0.570227	-1.65335	-0.953933	0.532835
TraesCS1A01G188000	Arogenate dehydratase	339483296	0.624922	0.217443	0.136901	-0.089794	0.203741	-0.270275	0.0852651	-0.430863	1.90701	1.69642	1.46085	1.11387
TraesCS1A01G188100	Protein DETOXIFICATION	339913769	NA	NA	NA	NA	-0.18579	-2.64161	-0.864989	-3.93802	5.6592	3.88937	5.31026	NA
TraesCS1A01G188200	2-oxoglutarate (2OG) and Fe(II)-dependent oxygenase superfamily protein	340010733	-0.399314	-0.162345	-0.107102	0.078786	-0.015624	-0.263241	-0.299233	-0.606462	0.570033	0.412577	0.996016	0.257879
TraesCS1A01G188400	phospholipase D alpha 2	340249595	-0.847236	-0.775711	0.0513654	0.0709021	0.183125	0.366262	1.47931	2.1954	-4.44884	-1.77586	-2.92354	-0.493369
TraesCS1A01G188500	U-box domain-containing protein 4	340409312	0.757366	0.705665	0.071473	0.083814	0.982373	1.18778	1.29147	1.43948	-2.10647	-0.867511	-1.78379	-0.468912
TraesCS1A01G188600	Protein COFACTOR ASSEMBLY OF COMPLEX C SUBUNIT B CCB2, chloroplastic	340415026	-0.339201	-0.203908	-0.0555556	-0.0217875	-0.0245964	0.0466854	0.0358443	0.0787101	-0.957734	-0.662579	-0.554487	-0.386575
TraesCS1A01G188700	F-box protein PP2-A13	341015026	0.232846	-0.1058	0.193779	-0.0640779	-0.37654	-0.358008	-0.661834	-0.69651	1.6683	0.721963	1.05863	0.385602
TraesCS1A01G188900	Rhomboid-like protein	341872094	0.717568	0.602296	0.220411	0.107716	0.947842	1.42405	0.95807	1.36409	-1.26081	-0.550123	-0.973639	0.179897
TraesCS1A01G189300	Alpha/beta-Hydrolases superfamily protein	342433545	1.15259	0.481608	0.218527	-0.15958	-0.761073	-0.877396	-0.854149	-1.06444	3.49367	2.06606	1.49638	0.546314
TraesCS1A01G189400	Myb/SANT-like DNA-binding domain protein	342595981	0.183899	-0.31344	0.168281	-0.107296	-0.320808	0.574926	0.178265	1.08241	-0.342114	-0.495994	-0.881474	0.344545
TraesCS1A01G189500	Membrane protein insertase YidC	342875131	0.0865838	-0.330489	0.107094	-0.103097	0.155236	0.481034	0.437091	0.751452	-1.28106	-1.00887	-1.1531	-0.206686
TraesCS1A01G189700	Mitochondrial inner membrane protein OXA1	343395336	-0.436766	-0.434746	-0.049678	-0.0690898	-0.884073	-1.80929	0.0557675	-0.518205	-0.366748	-0.0674986	-1.19521	-1.24139
TraesCS1A01G189800	Membrane protein insertase YidC	343419126	2.03156	1.65452	0.0365734	0.0533696	0.508845	1.60923	0.226649	1.05298	-0.246872	-0.520996	-2.1937	-1.06809
TraesCS1A01G190000	GTPase family protein	343614782	-0.259976	-0.0546451	-0.0124881	0.0337043	-0.278426	0.0248845	0.018772	0.537722	-0.351751	-0.198116	-0.510558	-0.104339
TraesCS1A01G189900	Aluminum activated malate transporter family protein	343615952	-0.500651	-0.534836	0.0237107	0.0286994	0.126005	0.108921	0.374495	0.598163	-2.98099	-1.52798	-0.933042	-0.349779
TraesCS1A01G190100	NAC domain-containing protein	343673959	0.274952	0.255474	0.0806735	0.129306	0.961201	1.60584	0.633555	0.988827	-1.00839	-0.500848	0.07077	0.731663
TraesCS1A01G190200	Kinase family protein	343680837	-0.329341	-0.1246	0.049763	0.19312	0.370317	0.424026	0.312692	0.2929	-1.37032	-1.12169	-0.539503	-0.524213
TraesCS1A01G190300	Cell division cycle 48-like protein	344183731	0.191507	0.47907	-0.0328042	-0.00898235	0.0825213	0.140992	NA	-0.245626	-1.77682	-0.583269	-1.48509	-0.893627
TraesCS1A01G190400	Histone H2B	344189326	1.26318	0.944602	0.0225241	-0.122493	-0.0911518	0.657601	0.23413	1.05451	-0.321645	-0.124718	-1.92106	-0.586248
TraesCS1A01G190500	Leucine-rich repeat (LRR) family protein	344290258	0.14049	0.132015	-0.150666	-0.16007	0.48309	0.0728179	-0.775408	-1.31416	1.14625	0.525864	1.53795	0.405
TraesCS1A01G190600	Dirigent protein	344470839	0.50028	0.304615	-0.0247782	-0.069161	0.173958	1.69924	-0.612534	0.06373	1.25219	NA	0.224031	0.81686
TraesCS1A01G190900	AT hook motif DNA-binding family protein	345167845	0.0220307	0.000606649	-0.0126738	-0.0283008	0.103615	-0.0628504	0.710517	0.525372	-0.985651	-0.191122	-0.855336	-0.278235
TraesCS1A01G191000	Pyruvate kinase 1, cytosolic	345299960	-0.136563	-0.665677	0.0365864	-0.142572	0.578687	0.23395	0.499005	0.000328842	-1.36573	-0.805438	-0.262699	0.178185
TraesCS1A01G191200	#N/A	345308637	3.05729	2.96305	0.00803454	-0.0478075	2.45072	2.60237	0.593159	0.814284	-1.21525	-0.00600212	-1.34129	-0.468438
TraesCS1A01G191500	D-mannose binding lectin protein with Apple-like carbohydrate-binding domain-containing protein	345791124	-0.902486	0.00542732	-0.0160282	0.170994	0.0810275	0.839302	0.650155	1.70019	-2.3823	-0.694082	-0.351323	0.108155
TraesCS1A01G191600	P-loop containing nucleoside triphosphate hydrolases superfamily protein	346445700	-0.180885	0.121689	-0.0143115	0.164687	0.295174	0.845187	0.165129	0.631888	-1.26848	-1.00427	-0.677712	-0.317561
TraesCS1A01G191700	Abscisic acid receptor	346681497	0.629775	0.349937	0.260308	0.142946	0.949263	0.660596	1.38523	0.996344	-2.28239	-1.20858	-1.75191	-0.864537
TraesCS1A01G191800	Mitochondrial carrier protein	347319840	1.07678	0.479352	0.167467	-0.111616	1.4411	0.841722	2.01729	1.51888	-3.1057	-1.15097	-2.54201	-0.836288
TraesCS1A01G191900	Mitochondrial carrier protein	347322210	0.177478	0.113496	0.0173646	-0.029119	0.0420872	-1.06722	-0.150023	-1.32335	2.19117	2.01516	2.09238	0.754764
TraesCS1A01G192300	60S ribosomal export protein NMD3	347633899	0.23577	0.390927	-0.0551872	0.0499198	-0.16605	-1.18038	-1.22993	-2.48908	3.51244	2.18947	3.13211	0.532362
TraesCS1A01G192600	RING/U-box superfamily protein	347922420	0.785896	0.683722	0.0428456	0.0409451	1.21378	0.688174	1.61898	0.866137	-4.05253	-0.821322	-1.74814	-0.873677
TraesCS1A01G192700	Replication factor C subunit, putative	347923754	0.763738	0.146641	0.0465617	0.0166264	NA	-0.0953918	0.954601	1.95641	-0.691666	0.101797	-2.51895	-0.24167
TraesCS1A01G192800	PLATZ transcription factor	348398566	0.810622	0.727049	0.0218409	-0.0498101	-0.483287	-0.209567	-1.10396	-0.977865	3.60943	2.30069	2.20727	1.1566
TraesCS1A01G192900	Ubiquitin carboxyl-terminal hydrolase-like protein	348689891	0.693892	0.882007	-0.0724198	-0.107968	-0.0574168	0.251819	0.0225618	0.414946	-0.23758	0.996631	-1.42731	-0.310076
TraesCS1A01G193100	F-box family protein	348848359	-0.296123	0.589574	-0.00161743	0.425734	-0.499512	-1.24523	0.48323	-0.207669	0.931274	1.45988	0.702516	-0.480154
TraesCS1A01G193200	Basic helix loop helix (BHLH) family transcription factor	349358465	0.8994	0.88852	0.0390724	0.0364955	0.300901	0.265966	0.361841	0.267115	0.212023	0.524329	-0.388523	-0.197499
TraesCS1A01G193400	Homeobox-leucine zipper family protein	350395521	1.02224	1.14734	-0.0252298	0.00862118	-0.0175945	0.81361	0.397738	1.22945	-0.451951	0.126656	-1.57346	-0.348097
TraesCS1A01G193500	Plastid-lipid-Associated Protein	350749390	-0.364355	-0.444604	0.15555	0.0877345	-0.274558	-0.130096	0.651335	0.779527	-0.945786	-0.457553	-0.832027	-0.183774
TraesCS1A01G193700	Calmodulin	351211684	-0.203313	-0.224144	-0.0122281	-0.024292	-0.24864	-1.03731	0.230058	-0.0506767	-0.414881	0.207536	-0.706716	-0.2513
TraesCS1A01G194100	Inositol-tetrakisphosphate 1-kinase	351349023	0.190847	0.397281	-0.0168745	0.121294	0.041473	0.458555	-0.700271	-0.397465	0.863164	0.124444	0.7192	0.110255
TraesCS1A01G194200	Tetratricopeptide repeat (TPR)-like superfamily protein	351474705	2.02884	2.46445	0.0454269	0.449704	2.29494	2.17882	0.577308	-0.11918	0.712407	0.928239	1.17846	0.0374424
TraesCS1A01G194500	VQ motif protein	351856640	0.134254	-0.255779	0.0196648	-0.0284429	0.0634992	0.524313	0.000811737	0.329034	0.613745	0.102249	0.31097	0.863587
TraesCS1A01G194600	F-box/LRR-repeat protein 20	351856915	-0.25303	-0.453599	0.0372368	-0.0363381	0.698994	0.653457	-0.229973	-0.54229	-0.162243	-0.587522	1.01708	0.5065
TraesCS1A01G194700	WEB family protein, chloroplastic	351859608	0.101977	0.350205	-0.0384783	0.0335512	0.29751	1.14286	-0.659589	-0.0393058	0.536558	-0.0477836	0.8085	0.556154
TraesCS1A01G194900	Cinnamoyl-CoA reductase-like protein	351882936	0.82774	0.452351	0.192375	-0.0970821	-0.745106	-0.386676	-1.41983	-1.37608	2.70129	0.681275	1.071	-0.216279
TraesCS1A01G195000	Replication protein A DNA-binding subunit	352013037	-0.297384	-0.111397	-0.0906822	0.0607498	-0.13656	0.259494	0.21932	0.569148	-0.995088	-0.636962	-0.793505	-0.311383
TraesCS1A01G195200	Glycerol-3-phosphate acyltransferase, chloroplastic	352173116	-0.480681	-0.407261	-0.178771	-0.124631	0.205111	0.00396914	0.678969	0.461593	-1.68403	-0.699935	-0.948089	-0.331044
TraesCS1A01G195400	Poly [ADP-ribose] polymerase	353251752	-0.025665	0.182346	-0.0830002	0.0947859	-0.434858	-0.543221	-0.764214	-0.934198	1.64349	0.951002	1.25024	0.162577
TraesCS1A01G195500	Shikimate kinase	353256784	-0.00192813	0.0984017	0.0425216	0.115072	0.503316	0.948218	-0.0264684	0.323241	-0.642807	-0.723967	-0.0516336	0.0666341
TraesCS1A01G195700	Lysine-specific demethylase	353625764	0.692737	0.651926	0.0731333	0.039526	-0.945606	-0.109147	-1.04869	-0.281498	3.55796	2.27788	1.81452	1.14483
TraesCS1A01G195900	Xyloglucan endotransglucosylase/hydrolase	353913629	0.247148	0.260942	0.0905899	0.1034	0.790224	0.940701	-0.191252	-0.107411	-0.114474	-0.41983	0.480325	0.204299
TraesCS1A01G196000	Chalcone-flavanone isomerase family protein	354189074	1.01681	0.98384	0.00203489	-0.0276876	-1.24213	1.07927	-1.02632	1.40288	1.86576	0.275188	-1.76763	-0.163018
TraesCS1A01G196100	Cellulose synthase-like protein	354295106	0.60491	0.670889	-0.0294545	-0.0464327	-1.6206	-2.68774	-1.70562	-2.9541	5.29566	3.57869	2.82152	-0.0611026
TraesCS1A01G196200	Pentatricopeptide repeat-containing protein, putative	354299640	0.239318	-0.442308	0.0157789	-0.15048	-1.3576	-0.753963	-1.22051	-0.661736	2.35454	0.649582	0.317836	0.387397
TraesCS1A01G196400	Ubiquinone/menaquinone biosynthesis C-methyltransferase UbiE	354823588	0.468442	0.141173	0.0542076	-0.0196694	0.565977	0.680461	1.15139	1.39109	-2.7516	-0.835052	-1.8568	-0.26524
TraesCS1A01G196500	Antiholin-like protein lrgB	354934937	-0.207192	-0.433072	0.0762117	-0.0739121	0.507456	0.472364	1.36203	1.4007	-2.89594	-1.38989	-2.00588	-0.496604
TraesCS1A01G196600	Choline-phosphate cytidylyltransferase	354937759	-0.409048	-0.137238	0.0527239	0.213435	-0.714069	-1.33402	-0.22211	-0.885342	1.6863	1.39665	1.40499	0.134513
TraesCS1A01G196700	4-coumarate--CoA ligase family protein	354943357	0.930117	1.20143	-0.0435655	-0.0415651	0.380936	1.38685	0.122176	0.902083	-0.586727	0.850936	-1.02897	0.0917614
TraesCS1A01G196800	ERD (Early-responsive to dehydration stress) family protein	354950050	0.397439	0.416091	-0.0842113	-0.0732014	1.3084	0.996967	0.554596	0.182862	-1.32916	-0.632417	-0.351883	-0.107605
TraesCS1A01G197000	Protein kinase family protein	355320321	1.0957	0.999491	0.0877279	0.0893102	1.40904	1.25137	0.372872	-0.0287677	-1.18545	-0.934626	-0.588397	-0.743635
TraesCS1A01G197200	Sugar transporter family protein	355324903	0.0559706	0.0304595	0.00208097	-0.0197513	0.302042	0.687829	1.06632	1.48144	-2.0718	-0.87374	-1.75764	-0.264806
TraesCS1A01G197100	Cytochrome P450 family protein	355326375	-0.0321584	-0.0445106	0.222505	0.213783	-0.0893823	0.326739	1.41781	1.89196	-1.94182	-0.667849	-1.97224	-0.339771
TraesCS1A01G197300	NADH dehydrogenase [ubiquinone] 1 alpha subcomplex subunit 12	355335880	-0.41111	-0.380421	0.0934657	0.12657	-0.0412956	0.122772	0.691283	0.83909	-1.1232	-0.498824	-0.710815	-0.0451851
TraesCS1A01G197400	WRKY family transcription factor	355342845	-0.751905	-1.08845	0.120896	-0.149748	-0.469108	-0.402721	1.90573	2.12871	-3.5113	-1.51629	-3.32799	-0.763971
TraesCS1A01G197700	Peptide transporter	355629145	1.29377	1.07522	0.172574	0.103105	1.20892	1.60088	1.53959	1.82702	-2.46146	-1.15696	-2.42232	-0.674451
TraesCS1A01G197800	ADP-ribosylation factor, putative, expressed	355714313	-0.265077	-0.131674	-0.061595	0.0470238	0.0479474	0.263968	0.45283	0.627547	-1.22126	-0.65537	-0.862546	-0.310964
TraesCS1A01G197900	RmlC-like cupins superfamily protein	355718260	-0.449146	-0.647248	0.13665	0.0201662	0.618513	-0.14513	1.26684	0.518456	-1.83857	-0.646001	-0.634321	-0.169482
TraesCS1A01G198200	stress response protein	356389927	-0.14071	-0.0960378	-0.0124579	0.020588	-0.451725	-0.951036	-0.175793	-0.707896	1.31276	1.16253	1.02867	0.248561
TraesCS1A01G198300	Urea-proton symporter DUR3	356427950	0.0200722	0.363289	-0.0268774	0.202164	0.949115	0.668461	1.03188	0.683665	-1.34314	-0.131953	-0.261468	0.103934
TraesCS1A01G198400	ATP-dependent Clp protease proteolytic subunit	356471270	-0.488554	-0.484767	0.111208	0.118112	-0.0236729	-0.25445	0.860834	0.625852	-1.23886	-0.488431	-0.734098	-0.288384
TraesCS1A01G198500	zinc finger B-box protein	356474337	0.597406	0.566238	0.0715859	0.06361	-1.01027	-1.32929	-1.10887	-1.54236	4.39628	3.03118	2.73385	0.890899
TraesCS1A01G198700	Serrate RNA effector molecule	357062029	-0.175924	-0.0348114	-0.14618	-0.0428956	0.407389	0.308313	0.506617	0.361129	-1.15917	-0.419076	-0.515928	-0.126572
TraesCS1A01G198800	CASP-like protein	357121054	0.937352	1.17716	0.0225066	0.199262	0.459821	0.942506	-0.5993	-0.58238	0.482232	-0.543568	0.0360395	-0.892123
TraesCS1A01G198900	Phosphatidylinositol transfer protein	357414942	0.581302	0.653607	0.0308675	0.110351	0.189761	1.09715	0.889306	2.1171	-2.80979	-0.863741	-2.52775	-0.551249
TraesCS1A01G199000	N-alpha-acetyltransferase 25, NatB auxiliary subunit	357763072	-0.239906	0.0137621	-0.159538	0.0411044	-0.490717	-0.776239	-0.639905	-0.977157	1.46571	1.0269	1.24026	0.179591
TraesCS1A01G199200	PLAC8 family protein	357788263	-0.573299	-0.0289875	-0.0554653	0.00811531	-0.167158	-1.93206	-0.969822	-2.85164	5.37345	5.22022	6.28785	2.5153
TraesCS1A01G199400	Expansin-like protein	358174992	-0.116496	-0.263042	0.0191374	0.0132555	-1.29221	NA	-1.88791	-1.051	3.39745	-1.30951	1.39893	-0.141087
TraesCS1A01G199600	MADS-box transcription factor	358761380	0.356215	0.503937	0.0183785	0.135355	0.908755	0.42454	0.496952	-0.0566709	-0.42987	0.0671532	0.179884	-0.0750676
TraesCS1A01G199700	Crossover junction endodeoxyribonuclease RuvC	358921235	-0.183761	0.506152	-0.0163999	0.1044	-0.607902	-1.67734	-1.36875	-2.79209	5.74916	4.48632	5.54963	1.33144
TraesCS1A01G199900	MADS-box transcription factor	359228777	0.0425647	0.293298	-0.0985484	0.0284142	1.34521	0.78904	1.15684	0.507412	-2.49908	-0.798037	-0.803586	-0.348803
TraesCS1A01G200000	Protein curvature thylakoid chloroplastic-like	359689254	-1.18277	-1.18859	0.0484558	0.0398741	0.303375	-0.590569	0.978777	0.199035	-2.07776	-0.911156	-0.482679	-0.352657
TraesCS1A01G200100	Peroxidase	359980199	NA	NA	NA	NA	NA	0.925439	NA	1.03894	NA	NA	NA	0.599631
TraesCS1A01G200200	Peroxidase	360009367	0.0447284	0.630924	-0.00463969	0.106168	NA	0.37492	0.0491252	1.63149	-0.521259	-0.177701	-1.83471	-0.769351
TraesCS1A01G200300	#N/A	360016505	0.651875	0.574586	0.000621556	-0.014534	0.174875	0.92357	NA	0.0194696	NA	NA	-0.65799	-0.291823
TraesCS1A01G200400	Albumin-2 protein	360455273	-3.08176	-2.12261	-0.147047	NA	NA	-4.37825	1.82745	NA	-3.96944	0.0516826	NA	NA
TraesCS1A01G200600	C-type lectin domain family 4 member K	361185339	-0.687038	-0.504396	0.0295854	0.106303	0.10881	0.0114113	0.411499	0.365679	-1.51019	-1.04752	-0.13512	-0.317841
TraesCS1A01G200800	Tobamovirus multiplication-like protein	361352160	-0.259608	-0.295268	0.142507	0.11893	-0.481182	-0.304102	-0.24883	-0.113003	0.718923	0.286535	0.521463	0.229055
TraesCS1A01G201000	Protoheme IX farnesyltransferase	362059732	0.740058	0.587207	0.0192672	-0.074158	1.0907	1.38698	-0.464046	-0.348246	-0.0235409	-0.558408	0.433027	0.164358
TraesCS1A01G201100	Myb transcription factor	362190904	1.06723	-0.136294	0.151697	-0.19627	0.322089	1.37518	0.136388	0.97904	-0.533052	-1.26074	-1.26674	0.271238
TraesCS1A01G201200	Pmr5/Cas1p GDSL/SGNH-like acyl-esterase family protein	362193527	0.587772	0.484662	0.0883346	0.050786	0.697179	1.42916	0.43397	1.09567	-0.93513	-0.644663	-0.73805	0.221434
TraesCS1A01G201300	Histone H4	362209635	0.250903	0.351188	-0.0641063	0.000328021	0.651091	0.55395	0.447684	0.273913	-0.947644	-0.362522	-0.477972	-0.223767
TraesCS1A01G201400	Protein PLASTID MOVEMENT IMPAIRED 1	362403114	1.38736	0.824775	0.299067	-0.0659591	-1.15609	0.351002	-1.13686	0.266182	2.98993	1.11949	0.201273	0.48078
TraesCS1A01G201500	Kinase family protein	362620173	-0.358763	-0.37539	-0.0185876	-0.0258477	-0.555287	-0.210019	0.155353	0.519131	-0.34828	-0.126763	-0.532246	0.0147191
TraesCS1A01G201600	Monosaccharide-sensing protein 2	362861943	-0.108934	-0.120681	-0.0200447	-0.0294094	0.64904	0.771495	1.09249	1.21078	-2.20619	-0.986903	-1.36552	-0.139986
TraesCS1A01G201700	Ring finger protein	363006018	1.32081	0.74539	0.224419	-0.110749	1.26148	1.50408	0.894389	1.05912	-0.667776	-0.160012	-0.669765	0.507722
TraesCS1A01G202000	MLO-like protein	363047773	0.158179	-0.115026	0.0473634	-0.0970097	-0.328046	0.283047	0.00568238	0.611237	-0.399051	-0.511876	-0.904036	-0.140385
TraesCS1A01G202100	Carboxypeptidase	363420421	-0.00727319	0.0315429	-0.0160498	-0.0240482	0.831791	-2.11068	0.682899	-2.66353	-0.626724	1.8217	1.92371	-0.385464
TraesCS1A01G202200	Trypsin family protein	363423831	0.252489	0.485284	0.00355014	0.0380962	0.0696988	0.139332	NA	-0.141543	-0.127375	-0.362146	-0.594852	-0.67369
TraesCS1A01G202700	Malectin/receptor-like protein kinase family protein	363690449	-4.96687	-4.48267	-0.0303461	0.0733022	-4.39204	-6.64836	-0.114486	-1.5656	-0.0291711	-0.0932584	1.12481	-0.924074
TraesCS1A01G203100	Pentatricopeptide repeat-containing protein	364631876	-0.183835	0.532923	-0.162741	0.209162	-0.0943687	0.248506	0.3264	0.679058	-0.733954	0.0412054	-0.622185	-0.31465
TraesCS1A01G203200	Expansin-like protein	364655697	2.51249	1.85944	0.252737	0.00628672	2.73812	2.69273	1.01021	0.661436	-0.288239	0.135628	0.183399	0.675299
TraesCS1A01G203300	DUF241 domain protein (DUF241)	364935626	0.840714	1.12977	0.0182018	0.161688	-0.304813	-0.391244	-0.0247031	0.187059	2.13706	1.25679	-0.629528	-0.926181
TraesCS1A01G203400	Protein kinase family protein, putative, expressed	365064927	0.0706872	0.284092	0.0137738	0.194228	-0.426436	-0.480178	-0.882501	-1.01583	2.03006	1.07891	1.54183	0.253439
TraesCS1A01G203600	Chitinase	365492204	-1.31929	-0.421433	-0.0455963	0.0427563	-0.835603	-2.69271	-0.242572	-2.14285	5.41287	6.25104	7.67444	5.05168
TraesCS1A01G203700	Chitinase	365507410	2.16667	2.20347	-0.113709	-0.151078	0.138793	-0.997801	-0.149908	-1.34032	4.36246	4.48347	2.27754	1.02938
TraesCS1A01G203800	Adipocyte plasma membrane-associated protein	365536062	2.38605	1.60221	0.0427615	0.00122453	2.37407	1.72857	0.53685	-0.187742	NA	0.885922	0.535566	0.277793
TraesCS1A01G204200	DDB1-and CUL4-associated factor	366265077	-0.186524	-0.230235	0.0207186	-0.0121181	0.187026	0.669593	0.204156	0.629371	-0.83646	-0.640832	-0.411456	0.203544
TraesCS1A01G204300	Hippocampus abundant transcript 1 protein	366268844	0.445923	0.0643785	0.103781	-0.170095	1.34406	1.56532	1.07104	1.21692	-2.47989	-1.42422	-1.40448	0.028616
TraesCS1A01G204400	F-box family protein	366275290	-0.320375	-0.117951	-0.00854375	0.0399685	-0.48673	0.0940015	-0.158679	0.494725	0.684599	0.5374	0.483139	0.627779
TraesCS1A01G204500	cDNA clone:J013094O21, full insert sequence	366296000	-0.955809	-0.720248	-0.0203542	0.00874089	-0.741017	-0.350575	-0.568199	-0.00907619	-0.122325	-0.881585	0.387883	0.10382
TraesCS1A01G204600	Papain family cysteine protease	366367520	0.125571	-0.408612	0.0223883	-0.0418712	0.331567	-0.148701	0.256876	-0.525325	-0.192364	0.0345133	0.913332	0.778423
TraesCS1A01G204700	Methyltransferase	366543063	0.545158	0.602239	0.0301298	0.0925932	0.292027	0.266202	0.910287	0.923708	-0.553192	0.454599	-0.758848	-0.0385885
TraesCS1A01G204900	Dihydrolipoamide acetyltransferase component of pyruvate dehydrogenase complex	367007485	-0.330564	NA	-0.026492	NA	NA	-1.47425	0.343343	NA	-0.964161	1.95801	NA	NA
TraesCS1A01G205000	F-box domain containing protein, expressed	367010702	-0.0559008	0.348557	-0.00893916	0.160415	0.0875106	-0.337193	-0.179826	-0.686253	0.79515	0.6388	0.999465	-0.147179
TraesCS1A01G205100	RING/U-box superfamily protein	367381194	1.58493	1.76856	0.126606	0.460767	1.37865	0.782862	0.339634	-0.393852	0.491999	0.333675	0.243737	-0.837441
TraesCS1A01G205200	T-complex protein 1 subunit alpha	367431625	-0.792547	-0.151672	-0.0167763	0.0811588	-0.255741	-0.631415	-0.0624078	0.402171	-0.808238	-0.623919	-0.635525	-0.598435
TraesCS1A01G205700	Methylsterol monooxygenase 1-2	368358196	-0.381119	-0.536375	0.0170233	-0.0949781	0.222203	-0.0549758	0.453085	0.150106	-0.839634	-0.33802	-0.159875	0.0937114
TraesCS1A01G205800	#N/A	368360975	0.0801241	0.129225	0.0682498	0.11902	-0.293427	-0.0525799	-0.810804	-0.633413	1.52515	0.582166	1.16836	0.333533
TraesCS1A01G205900	Replication protein A 1A	368364319	0.47768	0.135228	0.0169202	-0.0126886	0.0861209	0.0965063	0.518703	1.24434	NA	1.21617	-0.646616	0.604981
TraesCS1A01G206000	E3 ubiquitin-protein ligase RFWD3	368366471	0.441819	0.736476	-0.0613364	-0.0328953	0.655349	0.46276	0.982663	0.50737	-1.79763	0.738744	-0.50582	0.109713
TraesCS1A01G206100	RING/FYVE/PHD zinc finger superfamily protein	368711528	-0.550357	0.00306237	-0.0652302	0.190254	-0.454988	-0.240421	-0.141603	0.054067	0.394053	0.44564	0.547384	0.135093
TraesCS1A01G206200	Cytochrome c-type biogenesis protein CcmE	368745828	-0.294159	0.318023	-0.0199961	0.264415	-0.818337	-1.16757	-0.908314	-1.31232	3.60499	2.69442	3.11068	0.861978
TraesCS1A01G206300	U2 small nuclear ribonucleoprotein auxiliary factor-like protein	368797510	2.03515	2.53163	-0.0607719	0.106168	1.87546	1.43667	0.792417	0.175663	0.485934	1.80188	0.34193	0.300299
TraesCS1A01G206400	glycosyltransferase family exostosin protein	368799977	0.660403	0.659266	-0.0326432	-0.0515548	1.08446	0.90884	0.597063	0.278484	-0.950843	-0.192842	-0.394423	-0.048035
TraesCS1A01G206500	Pollen Ole e 1 allergen and extensin family protein	368802965	0.413209	0.364728	NA	-0.000992192	1.37005	-0.248371	0.494191	-1.76522	NA	2.8025	2.23131	0.154298
TraesCS1A01G206800	Cyclin-dependent protein kinase inhibitor SMR1	368831473	0.557028	0.683923	0.0329679	0.0944815	0.09759	0.433419	0.0520724	0.352464	1.55513	1.5154	1.04609	0.891333
TraesCS1A01G206900	Cytochrome P450 family protein, expressed	369048987	-0.360704	-0.266327	-0.04467	0.0354251	0.597941	0.0829841	0.831378	0.278817	-1.52667	-0.591196	-0.501988	-0.289268
TraesCS1A01G207000	RING/U-box superfamily protein, putative	369083037	1.99642	1.45216	0.066011	0.0194878	0.838953	1.15816	-0.442536	-0.443543	2.46854	0.939857	0.653154	0.119296
TraesCS1A01G207100	Myosin heavy chain-related protein, putative isoform 1	369086426	0.144548	-0.0809468	-0.0828584	-0.226975	0.207177	1.05647	-0.157115	0.418918	-1.08464	-1.03933	-0.901069	0.128092
TraesCS1A01G207200	Late embryogenesis abundant (LEA) hydroxyproline-rich glycoprotein family, putative	369272608	0.226763	0.10023	NA	-0.0224947	NA	NA	NA	NA	NA	NA	-1.21411	-0.0827927
TraesCS1A01G207300	Silicon transporter	369322580	2.0698	1.52334	0.158574	-0.163407	1.17658	1.21416	1.51871	1.62652	-2.63907	-0.81429	-3.12141	-1.05243
TraesCS1A01G207500	Short-chain dehydrogenase/reductase family protein	369494317	1.06278	0.83267	-0.0493806	-0.209854	1.01555	2.57946	-0.0449923	0.644817	-2.76342	-2.50584	-1.88861	-0.693674
TraesCS1A01G207600	transmembrane protein	369496596	0.899126	0.767321	0.0297603	-0.0100123	1.46363	2.09755	0.265329	0.253717	-1.87452	-1.29902	-0.296899	-0.0343077
TraesCS1A01G207700	Tetratricopeptide repeat-containing protein	369502937	-0.10333	0.0830975	-0.09219	0.0428419	0.509722	0.225867	0.512336	0.175129	-0.912035	-0.232474	-0.23889	-0.143583
TraesCS1A01G207800	U-box domain-containing family protein	369517736	NA	NA	NA	NA	NA	-2.77495	0.691717	NA	NA	2.71504	NA	NA
TraesCS1A01G207900	U-box domain-containing family protein	369579377	-1.03681	-1.36504	0.0261926	-0.0588732	-0.961134	-0.189818	0.532101	1.55449	-0.169729	0.354748	-0.117885	1.42756
TraesCS1A01G208000	Translocase of chloroplast	369694640	-0.316782	-0.0704769	-0.141768	0.0524637	-0.672202	-0.678953	-0.469367	-0.519957	1.10714	0.819122	0.768847	0.155525
TraesCS1A01G208100	Kinase family protein	369990657	-0.0108209	-0.0406717	0.0198552	0.0334152	-0.255878	-1.16836	-0.9838	-2.16241	3.20705	1.25553	2.8843	-0.0186704
TraesCS1A01G208200	Expansin protein	369996882	NA	NA	NA	NA	-0.268111	-5.3171	-1.31361	-7.4195	11.2799	8.17717	10.8353	0.870312
TraesCS1A01G208300	carboxyl-terminal peptidase (DUF239)	370019195	-0.151756	0.0605298	-0.0071343	0.0136102	-0.278537	-0.652127	-0.386798	-1.03007	1.56488	0.881816	1.77777	-0.103691
TraesCS1A01G208700	Rop guanine nucleotide exchange factor, putative	370108509	0.184168	0.526242	0.0140459	0.119795	0.475259	0.463146	-0.184701	-0.910542	1.60037	0.376168	1.91407	-0.244683
TraesCS1A01G208800	F-box protein	371076007	0.246314	0.353118	0.0114159	0.0440466	-0.368927	-0.133067	-0.750952	-1.02642	3.13657	-0.293366	0.411371	-0.74373
TraesCS1A01G208900	Pectin acetylesterase	371079272	-0.164769	0.183482	-0.00619122	0.0581497	-0.155202	-1.39008	-0.844177	-2.22496	3.64463	2.74661	3.85811	0.635973
TraesCS1A01G209000	DUF3527 domain protein	371084066	0.372908	0.502427	-0.00640075	0.0226126	-0.554423	-1.6521	-0.642929	-1.84765	4.62591	3.92943	3.24227	0.906308
TraesCS1A01G209100	Proline dehydrogenase	371219824	1.26749	1.16293	0.229168	0.18011	-0.50286	0.286308	-0.287861	0.475963	1.61379	0.939484	-0.210923	-0.0791752
TraesCS1A01G209400	GRAS transcription factor	372067594	0.823187	0.696281	0.140332	0.0896625	0.855372	0.740418	1.02421	0.850511	-0.937516	-0.11477	-0.857872	-0.145016
TraesCS1A01G209500	Myosin-H heavy chain	372227939	0.633463	0.170704	0.0152256	-0.0763024	-0.914066	-1.68317	-0.570049	-1.2813	3.26123	2.09304	0.737297	-0.0541386
TraesCS1A01G209700	14 kDa proline-rich protein DC2.15	372241021	0.116346	-0.0239387	-0.0072158	-0.0355761	-0.614152	-1.88109	0.0831936	-0.647206	2.45276	3.14857	0.753806	0.469042
TraesCS1A01G209800	Cortical cell-delineating protein	372287159	0.131389	NA	NA	-0.0164235	0.452453	-1.06013	-0.33866	-4.30799	3.98469	1.83658	3.50073	NA
TraesCS1A01G210400	Trehalose 6-phosphate phosphatase	372639121	2.38532	1.96071	-0.0140775	-0.0345001	-1.07798	0.549652	-1.18134	0.326548	6.71355	5.27728	2.49239	1.45524
TraesCS1A01G210500	Xyloglucan galactosyltransferase KATAMARI1	372909547	0.259608	0.415269	-0.0284641	0.0243637	0.311018	0.384722	0.290067	0.30918	-0.664651	-0.143035	-0.517198	-0.25815
TraesCS1A01G210700	C2H2-like zinc finger protein	373263229	1.54078	0.81696	0.0650769	-0.13868	0.545922	1.92832	0.627266	1.93384	-1.34779	-0.870694	-2.35314	0.0316828
TraesCS1A01G210800	Oxysterol-binding protein, expressed	373313408	0.664138	0.65761	0.0756784	0.0488255	1.03606	2.08698	0.670346	1.6591	-1.06381	-0.468219	-0.647729	0.803387
TraesCS1A01G211000	Nitrate transporter 1.1	373770846	1.53079	1.80756	-0.0342604	-0.0415261	1.29776	1.65015	0.124095	-0.153371	-1.5226	0.454233	-0.785832	-0.623757
TraesCS1A01G211100	Flavin-containing monooxygenase	374054709	-0.180771	0.564982	-0.148733	0.0325532	-2.72911	-2.12044	0.204979	1.23056	1.21238	2.27076	-1.80489	-0.543625
TraesCS1A01G211300	QWRF motif protein (DUF566)	374167247	0.506088	0.264946	0.0525981	-0.07631	0.414233	0.470733	1.27312	1.38621	-1.68164	-0.396556	-1.7325	-0.245123
TraesCS1A01G211400	Myb/SANT-like DNA-binding domain protein	374208766	0.45868	0.10023	NA	-0.055681	NA	1.66831	NA	1.33589	NA	NA	-1.31438	0.658293
TraesCS1A01G211500	Hexosyltransferase	374214039	1.03708	0.809816	0.110868	-0.0499876	-0.957714	-0.331237	-0.834139	-0.257234	4.40125	3.21188	1.83287	1.43318
TraesCS1A01G211600	Holliday junction resolvase	374217713	0.759126	-0.041989	0.161549	-0.206756	-0.504508	0.451534	-0.590017	0.319415	1.29576	0.106709	-0.105302	0.530234
TraesCS1A01G211700	ATP synthase subunit b	374220107	0.464825	NA	NA	-0.073534	-0.431273	1.06428	-1.02243	0.263543	4.59821	3.47814	1.78106	1.84324
TraesCS1A01G211800	Zinc finger family protein	374277933	-0.286526	-0.21411	0.0820861	0.183584	-0.049601	0.0201192	0.866592	1.72756	-2.50664	-1.36353	-2.4556	-1.02225
TraesCS1A01G212000	Expansin protein	374689236	0.456375	0.740553	-0.0758937	0.0401289	1.11139	0.60906	2.24868	1.62998	-4.36261	-0.37279	-2.24898	-0.605978
TraesCS1A01G212300	Expansin protein	375014696	-0.0451696	0.297486	0.0358584	0.152167	0.0973786	-0.479427	0.550226	0.0998745	-2.48195	-1.57287	-1.9487	-1.83357
TraesCS1A01G212400	Expansin protein	375112041	0.296423	0.288975	0.070829	0.0658885	0.232211	0.834063	1.1576	1.78993	-2.41008	-1.14345	-2.36835	-0.61497
TraesCS1A01G212600	Expansin protein	375467613	0.209558	0.422253	-0.000239531	0.150236	-0.187195	1.36537	0.810165	2.51229	-2.38343	-1.37985	-2.8643	-0.449579
TraesCS1A01G212700	Basic helix-loop-helix transcription factor	375471252	0.667253	0.586073	0.0318099	0.0136354	0.0625407	0.653109	0.41033	1.04523	-1.37401	-0.938236	-1.99152	-0.920659
TraesCS1A01G212900	Lipoxygenase	376476402	0.560542	0.443958	-0.00844048	-0.0776995	0.140074	1.21913	0.406763	1.47288	-0.795787	-0.272398	-1.20033	0.391159
TraesCS1A01G213200	tRNA 2-thiocytidine biosynthesis protein TtcA	376510853	-0.125454	0.0529143	-0.0153892	0.00561366	-0.734391	-1.84873	-0.485275	-1.92297	1.08884	0.518277	-0.0563499	-0.994351
TraesCS1A01G213400	S-adenosyl-L-methionine-dependent methyltransferases superfamily protein	376670249	0.0527766	0.116419	-0.00168679	0.0535468	-0.252584	-0.471232	-0.19102	-0.455056	1.20669	1.02743	0.93253	0.380083
TraesCS1A01G213500	#N/A	376754998	-0.0892923	0.0352031	0.030747	0.123752	0.67888	0.280993	0.636023	0.192192	-0.980511	-0.318481	-0.119223	-0.12424
TraesCS1A01G213600	Haloacid dehalogenase-like hydrolase family protein, putative, expressed	376784997	-0.138254	-0.178906	0.0466361	0.0118544	0.682352	0.530065	1.12255	0.981165	-1.88532	-0.679658	-0.964991	-0.0209028
TraesCS1A01G213700	auxin canalization protein (DUF828)	377002276	0.0765575	-0.332092	0.0297475	-0.0173137	NA	-0.556765	0.0797029	NA	-0.75054	-1.01847	-1.36077	-0.289358
TraesCS1A01G213800	T-complex protein 1 subunit epsilon	377016126	0.342924	0.429033	0.0436811	0.138879	0.125907	0.509723	0.267578	0.629409	-0.640454	-0.491161	-0.825895	-0.471966
TraesCS1A01G213900	Dynamin, putative	377023380	-0.394125	-0.349833	-0.0264036	0.00929687	-0.0920518	-0.0549404	-0.916663	-0.961577	1.29587	0.372312	1.64448	0.5982
TraesCS1A01G214000	#N/A	377207987	0.391177	0.895816	0.0182512	0.250595	-0.586692	0.31773	-1.2049	-0.41627	2.36115	0.832181	1.18706	0.0158292
TraesCS1A01G214200	Signal transducer and activator of transcription A	377223060	-0.663695	-0.702745	-0.0866958	-0.120242	-0.679512	-0.982201	-0.322748	-0.664118	0.819692	0.679318	0.854268	0.385046
TraesCS1A01G214300	Camphor resistance CrcB family protein	377426421	-1.04332	-1.10127	-0.139279	-0.207239	0.0283519	-0.245222	0.40957	0.0911779	-1.12029	-0.398982	0.0726008	0.431264
TraesCS1A01G214400	Pentatricopeptide repeat (PPR) superfamily protein	377443896	0.447886	0.298897	-0.0256048	-0.123352	0.315456	0.217995	-0.0313619	-0.253902	0.493017	0.589595	0.380031	0.36919
TraesCS1A01G214500	Peroxidase	377449328	NA	NA	NA	NA	-0.439349	-1.33767	-0.0107187	NA	2.3401	2.00983	NA	NA
TraesCS1A01G214700	Cell wall invertase	377613069	-0.653822	-0.689927	0.0055709	-0.0111229	-0.300503	0.192341	1.0622	2.06145	-2.77324	-1.3443	-2.68125	-0.463567
TraesCS1A01G214800	Protein Smaug homolog 1	379137798	1.514	0.972401	0.0758915	-0.136591	-1.054	1.59552	-0.883271	1.80526	0.959501	-0.583835	-2.21773	-0.144088
TraesCS1A01G215100	RING/U-box superfamily protein	380261964	0.71816	1.19388	-0.102251	0.111777	0.233695	-0.196204	-0.374137	-0.878147	1.60402	1.55558	1.09347	0.00254481
TraesCS1A01G215300	SBP (S-ribonuclease-binding protein) family protein	380889644	0.689862	0.285941	0.168264	-0.0670641	0.61678	0.784905	1.14974	1.31553	-1.56466	-0.607553	-1.56958	-0.167532
TraesCS1A01G215500	Beta-amylase	381096100	1.9097	1.1053	0.20769	-0.240814	0.271826	1.06467	-0.646368	0.0339377	3.00904	1.76385	1.25538	1.32711
TraesCS1A01G215600	Metacaspase-1	381274139	0.0651646	0.236483	0.0676467	0.208015	-0.265818	-0.410251	-0.930942	-1.13906	2.17802	1.12098	1.86857	0.397292
TraesCS1A01G215700	Casein kinase II subunit beta	381304833	-0.173738	-0.148172	0.11154	0.141657	-0.425087	-0.452969	-0.319069	-0.39773	0.752796	0.271591	0.528131	-0.0819401
TraesCS1A01G215800	Calcineurin B-like protein	381313932	-0.0479284	0.121062	0.029338	0.169075	-0.164492	-0.559329	-0.456748	-0.90502	2.06225	1.55747	1.97725	0.7991
TraesCS1A01G215900	Kinase family protein	381819326	0.736784	0.976001	0.0635526	0.202471	1.39688	2.16006	0.42119	1.0796	-0.607886	-0.28552	0.180628	0.693172
TraesCS1A01G216000	#N/A	382098850	1.85071	1.67978	NA	-0.038385	0.960849	3.39753	-0.246072	-0.175364	1.71054	NA	0.175194	0.10407
TraesCS1A01G216100	Myb/SANT-like DNA-binding domain protein	382101017	0.866104	0.603084	NA	-0.0552417	0.844638	2.0928	NA	-0.782899	NA	NA	0.838896	0.365656
TraesCS1A01G216200	Polyadenylate-binding protein family protein	382247307	-0.233253	-0.214851	-0.00144402	0.00595908	-0.685159	0.120085	-0.110764	0.862176	-0.0992528	-0.251543	-0.779981	0.0660411
TraesCS1A01G216300	Trihelix transcription factor	382252188	1.11858	0.415451	0.357124	-0.00405389	0.341139	0.830888	-0.153168	0.249581	0.947953	-0.00223741	0.154962	0.351221
TraesCS1A01G216400	Mannitol-1-phosphate 5-dehydrogenase	382595281	1.02961	1.26627	0.000215065	0.067873	0.380559	2.14278	NA	1.073	-0.646225	-0.55893	-1.07788	-0.136512
TraesCS1A01G216700	Imidazoleglycerol-phosphate dehydratase	384307869	-0.495774	-0.164251	-0.00820257	0.0331213	0.0861209	0.0399136	0.210505	0.451325	-2.64321	-0.732114	-0.687965	-0.146628
TraesCS1A01G217000	Cyclin-like protein	384774595	0.264995	0.546971	-0.0126526	0.0931314	-0.297725	0.167772	-0.133442	0.328507	1.32127	1.24911	0.650245	0.484755
TraesCS1A01G217100	PRA1 family protein	385271361	1.37946	1.49404	0.0509089	0.0763712	-0.00518997	0.713875	-0.591839	0.0897113	3.80277	2.73506	1.9433	0.973732
TraesCS1A01G217200	Nucleoside diphosphate kinase	385274610	0.091739	0.093967	0.0607692	0.0654375	-0.329662	-0.320984	-0.0528968	-0.0910417	0.965846	0.846675	0.572913	0.376935
TraesCS1A01G217400	Kinase	385354480	0.700573	0.8784	0.0509421	0.220923	0.754756	0.885086	-0.172458	-0.137804	0.642325	0.363966	0.736466	0.274971
TraesCS1A01G217500	Dynamin-like 120 kDa protein, putative isoform 1	385650060	-0.486071	-0.468547	-0.0251448	-0.0200799	-1.05796	-1.21481	0.425868	0.389895	-0.288424	0.239648	-0.94576	-0.506213
TraesCS1A01G217600	Inositol-1,4,5-trisphosphate 5-phosphatase 4 isoform 1	385656976	0.568122	0.32906	0.0149703	0.00300775	0.0662083	-1.13293	-0.604102	-2.28627	2.74917	1.23317	1.74126	-0.45034
TraesCS1A01G217700	12-oxophytodienoate reductase-like protein	385660663	NA	NA	NA	NA	0.18471	NA	NA	-1.2531	NA	NA	1.81473	NA
TraesCS1A01G217800	WD-repeat protein, putative	385664687	0.254951	0.0740765	0.113943	0.0393755	0.904106	0.914267	-0.0873928	-0.204569	-0.338091	-0.685044	0.403192	0.10176
TraesCS1A01G217900	Protein ARABIDILLO 1	385887492	0.284084	0.315334	0.0749708	0.0979066	0.275117	0.116773	-0.0777764	-0.298469	0.577683	0.401385	0.605749	0.142501
TraesCS1A01G218000	Palmitoyl-protein thioesterase 1	386425625	-0.182067	-0.225279	0.040975	0.00738517	0.298298	0.234019	0.669924	0.595628	-1.51981	-0.81855	-0.97393	-0.40654
TraesCS1A01G218100	Ethylene-responsive transcription factor, putative	386479232	0.782129	0.000691444	0.0506589	-0.231216	-0.863093	-0.231244	-0.259037	0.400127	2.67908	2.15802	0.690696	1.71664
TraesCS1A01G218200	bZIP transcription factor (DUF630 and DUF632)	386719858	0.708957	0.522283	0.118856	0.0582848	0.762049	1.34404	0.551989	1.0568	-1.09709	-0.736608	-0.950086	0.0165654
TraesCS1A01G218300	Protein BRANCHLESS TRICHOME	386869893	0.467699	0.0435912	0.0132748	-0.129884	1.12828	0.182614	1.5518	0.633205	-2.55861	0.23445	-0.781155	0.268466
TraesCS1A01G218400	Zinc import ATP-binding protein ZnuC	387022762	0.311482	0.722963	-0.0124472	0.250275	-0.59776	-1.32733	-1.14112	-2.00753	4.04919	2.80059	3.1233	0.570277
TraesCS1A01G218500	Kinase family protein	387028441	1.28924	0.825088	0.179166	0.0950634	0.0467574	1.36754	-0.658597	0.575037	0.891348	-0.557955	-0.46592	-0.0516516
TraesCS1A01G218600	Phospholipase a1-chloroplastic-like	387197992	1.91684	0.729684	0.0179131	0.236912	0.809017	2.11119	-0.481388	0.77123	3.74918	2.10332	1.40886	0.758119
TraesCS1A01G218800	MYB-related transcription factor	387515313	-0.211582	-0.181294	-0.0833295	-0.0568209	0.429973	0.12767	0.498844	0.148415	-0.975155	-0.347636	-0.27644	-0.0883998
TraesCS1A01G219000	Cotton fiber protein	387811367	0.387528	0.0174799	0.101153	-0.151477	0.517265	0.440757	0.770312	0.651589	-1.1522	-0.480482	-0.954604	-0.106418
TraesCS1A01G219100	#N/A	387833081	0.586587	0.392931	-0.00501591	-0.023188	0.0213096	1.18557	-0.462054	-0.0503812	0.80519	-0.408433	-0.250131	-0.0577263
TraesCS1A01G219200	Homeobox associated leucine zipper protein	387840338	0.999985	1.21671	-0.0363247	0.0105305	-0.397295	0.0784337	-0.556	-0.126268	1.50933	1.13832	-0.0947089	-0.24414
TraesCS1A01G219400	Myb transcription factor	388156746	-0.175242	-0.31929	-0.00286918	-0.1176	0.504276	0.363161	0.291656	0.083434	-0.929222	-0.60618	-0.180272	0.0257029
TraesCS1A01G219500	Sugar transporter, putative	388160270	-0.204954	0.0763192	-0.0307371	-0.00610839	-0.512905	-0.62226	-1.05285	-1.34581	3.78851	3.38604	3.72048	1.67504
TraesCS1A01G219700	Transcription elongation factor SPT5	388829645	1.59945	1.0716	0.01254	-0.145855	-0.214152	1.30782	-0.157821	1.34556	0.0284797	-0.297948	-2.24818	-0.404882
TraesCS1A01G219800	8-amino-7-oxononanoate synthase	388833592	0.569776	0.712337	-0.113434	-0.100049	1.11552	0.642708	0.752875	0.167273	-0.793615	0.394254	-0.0996988	0.202042
TraesCS1A01G219900	Leucine--tRNA ligase	388837410	-0.373058	-0.454027	0.0455607	0.0179332	-0.5221	-0.816431	0.215374	-0.0972391	1.15001	1.26609	1.04418	0.842823
TraesCS1A01G220000	ethylene-responsive transcription factor	388849047	0.610511	0.721367	0.176931	0.418507	-0.496829	-0.120576	1.51757	2.22308	-1.10048	-0.127405	-2.46903	-1.035
TraesCS1A01G220100	Sphingomyelin phosphodiesterase 4	388941479	1.31666	1.50451	0.0671184	0.264507	0.437952	1.00625	-0.0605904	0.429535	1.07085	0.708478	0.108356	-0.0183551
TraesCS1A01G220300	CONSTANS-like protein	389129281	0.937357	-0.3221	0.380843	-0.473164	1.46364	1.03565	1.08922	0.638565	-2.85056	-1.96317	-1.95635	-0.617331
TraesCS1A01G220400	Cell number regulator 6	389767598	-0.438281	-0.161611	-0.0111396	0.167826	-0.0269007	0.180505	0.864104	1.29444	-1.3087	-0.149427	-0.851621	0.145174
TraesCS1A01G220500	Cell number regulator 6	389798305	-0.58981	-1.31266	0.0843809	-0.139289	-0.58836	-0.487692	0.577391	1.23077	-1.57039	-1.10228	-1.87363	-0.0101051
TraesCS1A01G220600	Glycerol-3-phosphate acyltransferase 3, putative	389804662	0.677921	0.603084	NA	-0.0164763	0.082505	0.204496	NA	-0.244116	NA	NA	-0.898908	-0.565199
TraesCS1A01G220700	auxin canalization protein (DUF828)	389819545	0.141877	-0.140685	0.00305836	-0.0413551	-0.0348289	-0.959327	-0.515799	-2.29996	1.75247	0.311696	1.20942	-0.137855
TraesCS1A01G220800	L18 ribosomal protein Heart Stopper	389823428	-0.0413871	0.264552	-0.128859	-0.0830838	0.199222	-1.13869	0.402954	-0.965064	0.145901	1.27368	0.4743	-0.236243
TraesCS1A01G220900	electron transporter, putative (Protein of unknown function, DUF547)	389829662	1.0364	1.35983	0.00336467	0.170223	1.06918	-0.651147	-0.889583	-2.78429	3.96089	2.9226	3.79307	0.493081
TraesCS1A01G221000	D-3-phosphoglycerate dehydrogenase	389869226	-0.0601485	-0.345247	0.0620153	-0.108807	0.605923	-0.000441176	1.02736	0.409505	-1.02968	-0.0359485	-0.269317	0.27456
TraesCS1A01G221100	Agenet domain containing protein, expressed	390085667	-0.141965	-0.192657	-0.135708	-0.173326	0.450282	0.306958	0.549456	0.356371	-1.39091	-0.653224	-0.737901	-0.202914
TraesCS1A01G221200	2-oxoglutarate (2OG) and Fe(II)-dependent oxygenase superfamily protein	390097717	0.34901	0.201184	0.0907023	0.02335	-0.848281	-0.708729	-0.783754	-0.690686	1.394	0.389807	0.166241	-0.565095
TraesCS1A01G221400	Metalloendoproteinase 1, putative	390638795	0.291086	-0.287034	0.053951	-0.149941	-0.987044	-2.00899	-1.04914	-2.29002	5.00595	3.4871	3.54912	1.66421
TraesCS1A01G221500	Dipeptide transport ATP-binding protein dppF	390640334	-0.188281	-0.395949	0.0340866	-0.0496438	-0.351651	-0.394998	-0.227072	-0.305878	0.818558	0.485502	0.686298	0.444759
TraesCS1A01G221600	GATA transcription factor	390708277	1.06765	1.78773	-0.050933	0.057523	0.640432	2.34585	0.0797029	0.973066	-2.42788	-0.846216	-1.80758	-0.825498
TraesCS1A01G221700	Alpha/beta hydrolase related protein	391235429	1.52866	1.59252	0.0236029	0.0190782	0.838206	0.952325	-0.634315	-0.55161	2.95273	2.11016	1.86714	0.806433
TraesCS1A01G221900	Dehydration responsive element-binding factor protein	391256779	0.313031	0.104221	-0.025134	-0.176216	-0.375184	-0.0233184	-1.01365	-0.759883	1.98293	0.903789	1.28253	0.676913
TraesCS1A01G222000	DUF538 family protein (Protein of unknown function, DUF538)	391669902	-0.175144	-0.138573	0.0182689	0.0502498	-0.367596	0.0834726	0.201211	0.626936	-0.505498	-0.30457	-0.672391	-0.133054
TraesCS1A01G222100	Cell division cycle 48-like protein	391823526	0.246314	NA	NA	-0.0393103	NA	NA	NA	NA	NA	NA	-1.02707	NA
TraesCS1A01G222500	LIGHT-DEPENDENT SHORT HYPOCOTYLS-like protein (DUF640)	392084288	0.436777	0.446135	0.161817	0.249057	0.85507	0.211715	1.10786	0.433532	-1.30634	-0.429644	-0.787173	-0.693438
TraesCS1A01G222600	Glutaredoxin family protein	392481479	0.650016	0.304198	0.034586	0.00939331	0.32073	0.556016	-0.544595	-1.13278	2.5369	-0.5278	0.71408	-0.390534
TraesCS1A01G222700	Protein kinase family protein, putative, expressed	392523767	0.392743	0.152809	-0.0275952	-0.196485	1.27193	1.38196	1.06776	1.26079	-3.69907	-1.74659	-2.14181	-0.502116
TraesCS1A01G222800	Importin subunit beta-1	392526041	0.0997705	0.12072	-0.0532478	-0.0386515	-0.306583	-0.298632	-0.0873476	-0.126391	0.934904	0.929386	0.556923	0.445052
TraesCS1A01G222900	Pentatricopeptide repeat-containing protein	392744232	-0.266772	-0.440065	0.123235	-0.0194206	0.463844	0.167155	0.803902	0.472594	-1.80456	-1.09876	-1.01246	-0.533631
TraesCS1A01G223100	TATA box-binding protein associated factor RNA polymerase I subunit B-like protein	392782548	-0.0253822	-0.123718	3.97657e-06	-0.04011	0.504129	0.480184	0.286501	0.155306	-0.867779	-0.43883	-0.106374	0.130959
TraesCS1A01G223200	SAGA-associated factor 11	393456324	-0.159566	-0.25409	0.0597367	0.0154192	0.980513	0.159443	0.973479	0.0816004	-1.55747	-0.583698	-0.242925	-0.203606
TraesCS1A01G223600	MYB transcription factor	394250151	0.859878	1.27367	-0.0152307	0.0566457	-0.0213687	0.663844	0.54046	2.11334	-0.563673	1.19998	-1.95658	0.050696
TraesCS1A01G224600	Late embryogenesis abundant protein	394587930	0.159635	0.00259372	0.0413232	0.0387393	-0.427153	1.07971	-0.252921	1.44158	1.33493	-0.326364	-0.0460342	0.359892
TraesCS1A01G224700	Chlorophyll synthase	394588931	-0.219556	-0.285793	-0.0710703	-0.127906	0.498639	0.447812	0.760134	0.680769	-1.66168	-0.737719	-0.867609	-0.0541584
TraesCS1A01G225200	Trichome birefringence-like protein	395457903	0.53641	0.294926	0.0568389	-0.118868	0.414964	0.509173	0.329617	0.376603	0.211872	0.480423	0.109794	0.617137
TraesCS1A01G225300	Protein FAM91A1	395478942	0.00866579	0.556285	-0.0426128	0.078485	0.0945196	1.14301	0.159791	1.40688	-3.47539	-1.9713	-2.63088	-1.20475
TraesCS1A01G225400	#N/A	395485502	-0.340093	NA	-0.0271264	-0.00184885	NA	NA	NA	NA	-0.999957	NA	NA	NA
TraesCS1A01G225700	RING/FYVE/PHD zinc finger superfamily protein	396105135	0.239203	-0.119289	0.225892	0.0089954	0.847188	0.367376	1.52927	0.973519	-3.26188	-1.72781	-2.28264	-1.21434
TraesCS1A01G225800	Metallothionein-like protein	396262416	0.690629	-0.0336051	0.0422491	-0.0355447	-0.0287906	0.150417	0.0578342	0.355941	0.875736	-0.468346	-1.14729	-0.104891
TraesCS1A01G226000	Phototropic-responsive NPH3 family protein	396296934	-0.021806	0.542416	-0.0071343	0.0791264	NA	0.36591	NA	0.165394	-0.229455	NA	-0.200481	-0.582162
TraesCS1A01G226200	Glycine-rich protein	396425499	0.31246	-0.357389	0.03729	-0.104482	0.00496156	0.830856	0.225493	1.42626	-1.09594	-0.735325	-1.51226	0.487079
TraesCS1A01G226700	Trichome birefringence-like protein	397081988	0.337313	-0.107233	0.17454	-0.0599937	0.0762679	0.189529	1.47217	2.10962	-3.36544	-1.55421	-3.66249	-1.23583
TraesCS1A01G226800	EMBRYO SURROUNDING FACTOR 1.1	397084300	-0.216094	-0.132761	0.000865419	0.0108616	NA	NA	NA	NA	-0.646225	-1.04974	NA	-0.104011
TraesCS1A01G227000	Acyltransferase, putative	397737103	0.403876	0.221414	0.169075	0.0534495	-0.226135	-0.170457	-0.437808	-0.438652	1.32332	0.609489	0.69802	0.159749
TraesCS1A01G227100	Ubiquitin	397769399	NA	0.0579999	0.0114159	0.0273582	NA	NA	NA	NA	NA	-0.650592	NA	-0.272494
TraesCS1A01G227400	F-box family protein	398131433	-0.103948	-0.246308	0.0184117	0.0107218	-0.0252085	0.71553	0.398994	1.94623	-1.82613	-0.859982	-1.80082	0.210428
TraesCS1A01G227500	F-box family protein	398134686	-0.158146	0.110663	-0.0102859	0.0178159	0.147588	NA	NA	-0.892596	-0.289891	NA	1.53855	-0.186116
TraesCS1A01G227600	Serine/threonine-protein kinase	398447832	0.116182	0.121067	-0.173485	-0.161843	0.51426	0.655866	0.167664	0.247318	-0.986738	-0.608305	-0.5424	-0.126299
TraesCS1A01G227700	DNA primase	398666146	0.475102	0.625787	-0.0301158	0.0289463	-0.570561	0.431974	-0.800882	0.113493	1.50086	0.784628	0.342132	0.330042
TraesCS1A01G228000	Phosphatase 2C family protein	399229267	0.110928	0.794301	-0.0637652	0.135171	-0.645375	-0.49171	-1.1427	-1.22964	3.48743	2.4697	2.62761	0.858249
TraesCS1A01G228100	Phosphatase 2C family protein	399242682	1.55856	1.16055	0.0665576	0.0943248	-0.980868	-0.911504	-1.31023	-1.51224	6.17565	3.45744	2.70524	0.673729
TraesCS1A01G228200	Phosphatase 2C family protein	399471123	0.670617	0.72623	0.215778	0.24814	0.78044	0.771099	0.774405	0.702381	-0.384542	0.0786456	-0.210057	6.78202e-06
TraesCS1A01G228300	Phospholipase D	399491194	-0.0210086	-0.0410276	-0.0477716	-0.0648924	-0.269949	-0.196578	-0.41364	-0.393114	1.04458	0.693357	0.828141	0.475281
TraesCS1A01G228400	basic pentacysteine 7	399591409	0.577838	-0.426641	0.0537786	-0.102554	0.508845	-0.350377	0.159791	-1.15431	-1.41641	-1.35484	-0.692748	-0.30704
TraesCS1A01G228500	RING/U-box superfamily protein, putative	399825242	-0.454191	0.598623	-0.099286	0.210196	-0.221073	-0.725262	0.19177	-0.357817	0.479638	1.2326	0.827517	-0.278657
TraesCS1A01G228700	Histone H2B	400955575	0.455961	0.345547	0.0613542	0.0263512	0.288739	0.632386	0.207001	0.479483	-0.393614	-0.315429	-0.529332	-0.114261
TraesCS1A01G228800	Histone H3	400960825	1.09456	1.48883	-0.00842673	0.0579597	-0.35816	1.48741	-0.915436	0.409713	2.23889	0.685364	-0.524925	-0.332762
TraesCS1A01G228900	Nucleolar 16	400965658	-0.117353	-0.209486	0.0876645	0.0431604	-0.767359	-0.595015	-0.499911	-0.375111	1.1831	0.479589	0.539698	0.0446586
TraesCS1A01G229000	Histone H3	400974762	1.3696	1.16585	-0.0534685	-0.244416	0.1872	1.14601	-0.159201	0.700198	0.250958	0.334562	-1.01828	0.0920637
TraesCS1A01G229100	Histone H2B	401226676	1.15926	0.991873	0.00450581	-0.0924298	0.180827	1.52057	-0.12588	1.06502	-0.227807	-0.408386	-1.33046	-0.0595903
TraesCS1A01G229300	Beta-glucosidase, putative	401638408	0.226532	0.239369	-0.0372317	-0.100199	-0.322715	-2.38592	-1.74088	-4.18402	4.87126	4.7427	4.0785	0.531303
TraesCS1A01G229400	Elongation factor 4	401770371	0.37281	0.0372226	0.137979	0.0427922	-0.417386	-0.4591	-0.336446	-0.43286	1.58493	0.724366	0.721931	0.155719
TraesCS1A01G229600	Elongation factor 4	402232144	0.880205	0.295122	0.0900689	-0.0234491	0.158282	-0.254045	-0.144123	-0.688492	1.56565	0.674821	0.614558	-0.0313763
TraesCS1A01G229700	F21O3.15 protein	402252751	-0.505623	-0.435506	-0.011013	0.035904	0.0312743	0.0801296	0.108584	0.10883	-0.956944	-0.81562	-0.361075	-0.311972
TraesCS1A01G229800	Phytochrome A-associated F-box protein	402277350	-0.146624	-0.594468	0.0424457	-0.220905	-0.378749	-0.0101269	0.408604	0.869582	-1.4276	-1.02298	-1.71545	-0.430561
TraesCS1A01G230200	Transducin/WD40 repeat-like superfamily protein	402938827	0.399704	0.430918	0.0122421	0.0468805	-0.114342	1.10728	-0.105299	1.23406	0.103943	-1.02452	-1.80622	-0.233775
TraesCS1A01G230300	Transducin/WD40 repeat-like superfamily protein	402941256	1.20559	0.852327	0.0285221	-0.152724	0.619268	1.24386	0.584918	1.14883	-1.87848	-1.07073	-2.21287	-0.742894
TraesCS1A01G230400	UDP-glucuronate decarboxylase protein 6	403023006	0.306293	0.290561	0.0781956	0.0767379	-0.308991	0.538588	0.197333	1.01368	0.32442	0.412578	-0.285036	0.58131
TraesCS1A01G230500	Alpha/beta-Hydrolases superfamily protein	403026893	0.746349	0.60958	-0.0488448	-0.157215	0.820244	0.74393	-0.448405	-0.675157	2.18962	2.26804	2.0765	1.652
TraesCS1A01G230900	Late embryogenesis abundant (LEA) hydroxyproline-rich glycoprotein family member	403632277	-0.0430918	-0.529134	0.049607	-0.10266	-0.0637961	0.467646	-0.285196	0.134842	-0.560897	-1.19288	-0.557262	-0.0882756
TraesCS1A01G231100	Fatty acid oxidation complex subunit alpha	403655015	-0.0972899	-0.0510845	-0.0659602	-0.0266999	0.726226	0.564361	0.803256	0.600008	-1.75293	-0.797202	-0.84184	-0.23283
TraesCS1A01G231200	Ethylene-responsive transcription factor	403830277	2.31467	3.1642	-0.0306267	0.419574	0.758589	0.995308	-0.842205	-0.761121	4.65283	3.93292	2.85896	0.876279
TraesCS1A01G231500	Pectinesterase	404625536	NA	0.20888	NA	0.0248701	-0.255741	-2.08201	0.139138	NA	1.83501	2.60739	NA	-0.327609
TraesCS1A01G231700	RING/U-box superfamily protein, putative	405092099	NA	NA	NA	NA	NA	-0.806615	0.0114942	NA	0.886855	1.20328	NA	NA
TraesCS1A01G231800	Chaperone protein DnaK	405514152	0.0804907	0.404339	-0.015107	0.0112764	NA	-0.0716885	0.0765615	0.619476	-0.0038894	1.09813	-1.35373	-0.166371
TraesCS1A01G231900	UTP--glucose-1-phosphate uridylyltransferase	405515557	-0.71497	-0.237365	-0.0474453	0.0303852	0.344845	0.268901	0.5954	0.569871	-2.57699	-0.710559	-0.386256	-0.0124876
TraesCS1A01G232000	Thiamin pyrophosphokinase 1	405517313	-0.174897	0.0876897	-0.0163118	0.0593082	0.433458	0.879076	0.408717	0.847868	-0.68635	-0.0147173	0.223648	0.646787
TraesCS1A01G232200	Late embryogenesis abundant (LEA) hydroxyproline-rich glycoprotein family	405681899	0.531409	0.550974	0.0167685	0.0483004	-0.846323	1.19187	-0.291932	2.60077	-0.0913832	-0.882065	-3.18713	-0.365609
TraesCS1A01G232300	GrpE protein homolog	405792027	0.0487667	-0.227033	-0.0484016	-0.224816	0.202509	0.717083	0.310671	0.801672	-1.57578	-0.953975	-1.30832	0.0152965
TraesCS1A01G232400	GrpE protein homolog	405819283	0.181938	0.206372	-0.00892421	-0.00776387	-0.302508	0.688075	-0.248446	1.16071	1.2831	0.912366	-1.09973	0.160346
TraesCS1A01G232500	50S ribosomal protein L2	405868911	0.567815	NA	NA	-0.0837022	-1.4579	-4.18243	-1.56948	-5.238	9.25065	5.86744	5.07833	0.278857
TraesCS1A01G232600	ATP synthase subunit b-delta	406142960	-0.217136	0.0199148	-0.0115848	0.00909152	-0.493017	-0.823667	-0.0297025	-0.135151	0.818043	1.08289	0.211365	-0.0439916
TraesCS1A01G232900	Protein FLX-like 3	406186564	-0.282593	-0.0118106	-0.0968106	0.00750957	0.405791	0.175463	0.215275	-0.113115	-1.143	-0.577239	-0.295328	-0.410364
TraesCS1A01G233100	Subtilisin-like protease	406581657	0.0726458	-0.589541	-0.0201363	-0.374142	0.395723	1.2524	0.476027	1.27848	-2.16149	-1.55715	-1.72304	0.291046
TraesCS1A01G233200	Signal peptidase I	407114550	-0.0900106	0.101225	-0.0145527	0.137979	-0.550992	-0.401571	-0.217201	-0.110775	0.781499	0.589557	0.345814	0.0316932
TraesCS1A01G233300	cysteine-rich TM module stress tolerance protein	407129068	0.135762	NA	NA	-0.0218533	0.00228909	0.389887	-1.06072	-2.59732	4.39052	0.225861	3.38716	0.42407
TraesCS1A01G233400	DNA-directed RNA polymerase	407315145	-0.245625	-0.0237523	-0.0458247	0.0840378	-0.392882	-0.841053	0.0210483	-0.466501	1.12905	1.24811	1.01301	0.360028
TraesCS1A01G233500	S-adenosyl-L-methionine-dependent methyltransferases superfamily protein	407323417	-0.203232	-0.467619	0.0405802	-0.149422	0.402287	-0.172741	0.591233	-0.00223398	-1.07967	-0.432262	-0.362128	-0.170594
TraesCS1A01G233600	Conserved oligomeric Golgi complex subunit 5	407330835	-0.0711436	-0.124858	-0.191103	-0.236474	0.519564	0.321153	0.344027	0.0754338	-1.20484	-0.585166	-0.549093	-0.184539
TraesCS1A01G233800	Tryptophan aminotransferase	408491115	1.02328	0.600408	0.0856312	0.0648721	-0.592801	0.889378	-0.985623	0.333168	2.5054	0.508671	0.424257	0.497961
TraesCS1A01G233900	Myb/SANT-like DNA-binding domain protein	409610158	0.222096	-0.160939	0.0318836	-0.0937693	-0.607141	-0.404554	0.444919	1.10669	-0.924096	-0.475321	-2.22369	-0.621685
TraesCS1A01G234000	Tesmin/TSO1-like CXC domain containing protein	409611518	0.128516	0.211188	-0.000681466	0.0248994	-0.496334	-0.497065	0.090512	1.12686	-0.783717	-0.579674	-2.81982	-1.10087
TraesCS1A01G234100	PAX-interacting protein 1	409782353	1.09563	0.349969	0.0514885	-0.0881905	0.589313	0.601516	0.355543	0.206194	0.44438	0.368525	-0.154639	0.297765
TraesCS1A01G234300	rRNA N-glycosidase	409834868	-0.280499	-0.111395	0.0030882	0.0438486	-0.29842	0.243929	-0.837806	-0.664867	1.7619	0.447052	1.92127	0.641172
TraesCS1A01G234400	Peptide chain release factor, putative	409835900	-0.585564	-0.692353	-0.0372441	-0.121548	0.462729	0.283629	0.925007	0.747202	-2.37741	-1.26333	-1.21263	-0.312565
TraesCS1A01G234500	Methyladenine glycosylase protein-like	409852087	-0.293454	-0.136835	-0.119121	-0.0343693	0.00540416	0.489558	0.134521	0.662012	-1.14417	-0.679134	-0.791867	-0.0983248
TraesCS1A01G234600	'putative beta-1,3-glucanase	410152902	-2.66928	-2.88388	-0.0227923	-0.23366	-1.60457	-3.95046	-0.178914	-2.40208	-0.207655	-0.27048	0.965687	-1.02954
TraesCS1A01G234700	Phosphotransferase	412222937	-0.111656	0.347908	-0.0069814	0.0569519	-0.0279472	NA	NA	-0.49529	0.438163	NA	0.737989	-0.522468
TraesCS1A01G234800	Cytokinin oxidase/dehydrogenase	412457684	0.300949	-0.114959	0.0481529	-0.0188245	0.991572	-0.15699	1.07417	-0.322544	-1.79925	-0.387548	-0.16085	-0.314659
TraesCS1A01G235000	Eukaryotic peptide chain release factor subunit 1-1	415297273	0.765227	0.809366	0.0420595	0.0759346	1.43862	1.92185	0.278376	0.613192	-0.760065	-0.503189	0.0544692	0.48014
TraesCS1A01G235100	Diacylglycerol kinase	415580729	0.56329	0.678686	0.0243261	0.114454	0.585662	1.47637	0.272598	1.11044	-0.622169	-0.381534	-0.537898	0.365801
TraesCS1A01G235200	Threonine--tRNA ligase	415634920	-0.580609	-0.295848	-0.155108	-0.0567526	-1.4506	-4.65087	-0.994022	-4.32357	8.98044	8.35253	8.14056	3.36493
TraesCS1A01G235300	Phosphatidylinositol N-acetylglucosaminyltransferase subunit Y	415642009	0.000482336	0.316938	-0.0325388	-0.00406033	-1.61696	-2.70093	-0.994047	-2.18921	5.04209	4.53985	3.26084	0.737162
TraesCS1A01G235400	Beta-mannosyltransferase 2	415655131	NA	NA	NA	NA	-0.901832	NA	-0.750005	NA	3.89998	NA	0.265378	NA
TraesCS1A01G235700	Subtilisin-like protease	417387137	0.215559	-0.261322	-0.128484	-0.409763	-0.479371	0.422725	-0.0907533	0.790948	-0.711752	-0.529192	-1.43105	0.122815
TraesCS1A01G235800	L-lactate dehydrogenase	417398129	-0.0320181	0.229359	-0.0616562	0.00408342	-0.352921	-2.20219	-1.70969	-3.97424	4.78364	3.00934	4.4733	0.378664
TraesCS1A01G235900	Hydroxyproline-rich glycoprotein-like	418034034	0.46999	-0.177824	0.0750026	-0.227993	0.156497	0.48897	0.365475	0.672212	-1.10261	-0.891626	-1.39718	-0.208466
TraesCS1A01G236100	Copine-1	418049851	0.128837	0.155217	0.11741	0.0830211	0.410684	1.43379	0.269912	1.23553	-0.951269	-0.814596	-0.619852	0.38115
TraesCS1A01G236200	vernalization5/VIN3-like protein	418603186	NA	NA	NA	NA	NA	NA	NA	NA	NA	NA	NA	NA
TraesCS1A01G236300	Transmembrane protein B169L	418917935	0.130478	0.0693529	0.13508	0.123304	0.435529	0.863985	0.827365	1.13077	-2.38433	-1.66759	-1.8029	-0.739642
TraesCS1A01G236400	F-box-like protein	418933738	0.117822	-0.226955	0.0148316	-0.161509	0.52516	0.0534865	-0.446175	-1.09386	0.185355	-0.367107	0.692035	-0.098357
TraesCS1A01G236900	Kinase family protein	420064778	0.370953	0.497099	-0.0639337	-0.0934293	0.0854699	0.959139	0.540683	2.0596	-2.9742	-0.88522	-3.03129	-0.489617
TraesCS1A01G237000	Zinc metalloproteinase aureolysin	420379852	-0.336511	-0.162432	-0.00305016	0.0136102	NA	-0.370525	-0.0362067	NA	-0.283797	-0.317716	NA	-0.0827927
TraesCS1A01G237100	26S proteasome regulatory subunit	420394346	-0.0392948	0.241016	-0.123618	-0.0283418	-0.216494	0.240563	0.405912	0.874469	-0.632424	0.182162	-0.800466	0.0998897
TraesCS1A01G237300	Subtilisin-like protease	421638006	0.00656468	0.641956	-0.0413163	0.0123488	NA	1.71837	NA	1.7886	-1.84263	-0.804323	-2.09849	-0.0106267
TraesCS1A01G237400	Defensin-like protein	423162973	0.618106	0.187364	0.0665674	0.030626	-0.758562	-0.601919	0.0940431	1.13544	0.898215	0.107446	-1.90846	-0.696109
TraesCS1A01G237500	Defensin	423288440	0.378459	1.11492	-0.116739	0.231965	0.0526942	0.469323	0.249262	0.669599	-0.447838	0.315506	-0.783143	-0.495741
TraesCS1A01G237600	Defensin	423461394	0.66379	0.647474	0.0318652	0.141678	-0.137927	-0.25818	0.919717	1.25974	-0.681279	0.310037	-1.8605	-0.844254
TraesCS1A01G237700	defensin-like protein	423593151	0.414795	0.378159	-0.00397337	0.00274938	-0.0312275	-0.218131	0.623693	0.65555	-0.413289	0.457691	-0.92996	-0.273756
TraesCS1A01G237800	ATP synthase subunit alpha 2	423675499	-0.54136	-0.741772	-0.0173031	-0.182718	0.498437	0.158781	0.641576	0.273893	-1.77578	-1.02944	-0.639431	-0.145666
TraesCS1A01G237900	Subtilisin-like protease	423907207	-0.190548	-0.015321	0.0140546	0.049865	NA	0.60516	0.0724272	1.0182	-0.54068	-0.645416	0.265378	0.0749429
TraesCS1A01G238000	Pentatricopeptide repeat-containing protein	423920930	-0.457571	-0.152396	-0.0985016	-0.0837162	0.52045	-0.122998	1.21397	0.915718	-3.37991	0.664598	-0.818284	0.555723
TraesCS1A01G238100	Calcium-dependent lipid-binding (CaLB domain) family protein	423948295	-1.0281	-1.33492	0.0978929	-0.0509191	-0.696577	-0.803844	0.777915	1.03183	-1.35023	-0.589602	-1.13116	0.0284001
TraesCS1A01G238200	Defensin	424236779	0.342462	0.519876	-0.0374751	0.0749432	-0.0124319	-0.254458	0.451949	0.219643	-0.479186	0.175116	-0.827629	-0.718911
TraesCS1A01G238300	defensin-like protein	424273017	0.855983	1.26833	-0.0224303	0.0614757	-0.0709269	0.351631	0.5292	1.2513	0.183084	1.58691	-1.37335	-0.175995
TraesCS1A01G238400	MKI67 FHA domain-interacting nucleolar phosphoprotein-like protein	424801652	-0.239357	-0.549629	-0.0105344	-0.103434	0.387403	1.18751	0.24129	0.87717	-2.0776	-1.29739	-0.72226	0.603354
TraesCS1A01G238600	Subtilisin-like protease	425252499	1.09019	0.286135	0.0668891	-0.410115	0.833505	1.72774	-0.730679	0.0325917	-0.167495	-1.03448	-0.398213	0.324743
TraesCS1A01G238700	L-lactate dehydrogenase	425255500	1.69675	1.69598	-0.00865253	-0.0174605	0.692911	-1.24322	-1.21111	-3.46011	5.36083	3.99984	4.47483	0.952514
TraesCS1A01G238800	Calcium binding protein	425680688	0.902137	0.359143	0.109998	-0.165242	0.144303	1.30105	-1.15841	-0.204246	1.67286	0.00411377	0.832944	0.780426
TraesCS1A01G238900	Alpha-glucosidase like protein	425713178	-0.178278	-0.218576	-0.0611398	-0.0950055	0.680697	0.502394	0.840239	0.624421	-1.6571	-0.687415	-0.730833	-0.0151942
TraesCS1A01G239000	cytochrome C oxidase subunit	426299171	-0.301932	-0.600692	0.05565	-0.154656	0.489059	0.0737594	0.754243	0.357747	-1.78718	-0.974528	-0.903489	-0.340382
TraesCS1A01G239200	Arf GTPase activating protein	426528840	NA	0.196833	NA	0.0438249	-0.023104	-0.0271507	-0.0816629	-0.162656	3.98137	2.80326	3.86776	1.18854
TraesCS1A01G239300	Cation/H(+) antiporter	426533370	-0.696822	-0.563835	0.0768731	0.175608	0.240211	-0.216416	0.833414	0.438298	-1.70189	-0.789697	-0.655145	-0.473644
TraesCS1A01G239400	Cytochrome P450	426728774	-0.343071	-0.197401	-0.0707683	-0.0807919	0.1813	-1.26388	-0.353659	-1.86594	4.40731	4.62944	5.11024	3.26396
TraesCS1A01G239500	Serine/threonine-protein kinase	426872831	0.774268	0.730826	-0.0206783	-0.109953	-0.5994	-0.85796	-0.403829	-0.693168	3.38783	3.10202	1.74222	1.13088
TraesCS1A01G239600	Annexin	426880667	1.0954	1.39391	0.0657635	0.566745	0.33429	0.521741	0.917712	1.05242	1.0511	1.71267	0.257322	0.0476069
TraesCS1A01G239700	Annexin	426886834	0.491007	1.10882	0.0187635	0.376013	0.210707	0.418055	0.893178	1.06257	-0.342626	0.588285	-0.579045	-0.25579
TraesCS1A01G239800	Fission 1 protein	426888747	0.159487	0.21492	0.0779469	0.129577	-0.0227363	0.0402913	-0.442163	-0.42979	1.21813	0.666646	1.06633	0.423897
TraesCS1A01G239900	#N/A	426921247	0.0433521	-0.0953853	0.131471	0.1104	-0.42447	-0.193727	-0.54397	-0.365295	1.55251	0.608076	1.06843	0.435731
TraesCS1A01G240100	Serine/threonine-protein phosphatase 7 long form	427037674	0.713883	0.635263	0.121223	0.150877	0.681314	0.565949	0.634343	0.397901	-0.101555	0.156251	-0.0457269	-0.0266198
TraesCS1A01G240200	methionine aminopeptidase 1C	427048240	0.919118	0.690332	0.19766	0.0997397	0.104744	0.0590258	-0.331727	-0.445088	1.50858	0.750076	0.671037	0.0354101
TraesCS1A01G240300	Receptor-like kinase	427482373	-0.0096135	0.016006	0.0320438	0.0595471	0.991096	0.561795	1.40788	0.987004	-2.43166	-0.840451	-1.21768	-0.327468
TraesCS1A01G240400	1,4-alpha-glucan branching enzyme GlgB 1	427520651	0.788317	0.138074	0.0419319	-0.310436	0.178312	0.658227	-0.370633	-0.016255	0.332373	-0.215453	-0.285653	0.226647
TraesCS1A01G240500	ABC transporter G family member	427811334	-0.00314938	0.482355	0.000635791	0.075368	0.303746	0.574895	-0.139218	-0.873548	0.945262	0.175747	2.0904	-0.368791
TraesCS1A01G240600	Regulator of chromosome condensation (RCC1) family with FYVE zinc finger domain-containing protein	427814329	-0.181784	-0.218447	-0.0363249	-0.0705565	0.311723	0.555704	0.598085	0.80164	-1.69596	-1.01466	-1.15081	-0.286477
TraesCS1A01G240800	Translation initiation factor IF-2	428210084	NA	NA	NA	NA	0.506422	NA	-0.278808	-3.41592	1.97644	NA	4.01613	NA
TraesCS1A01G241000	7-hydroxymethyl chlorophyll a reductase, chloroplastic-like protein	428546384	-0.773087	-0.875898	-0.0185174	-0.0992643	0.208873	0.0114682	0.600624	0.381867	-1.77895	-1.08274	-0.721195	-0.232523
TraesCS1A01G241100	DUF4228 domain protein	428663706	0.846628	0.481657	0.0212744	-0.0503932	-1.70521	-2.44736	-1.55348	-2.47414	5.35186	3.36333	2.41733	0.0470465
TraesCS1A01G241200	Zinc finger C-x8-C-x5-C-x3-H type family protein	428867163	-0.344153	-0.0518446	-0.0114325	0.0172603	-0.439349	-0.166443	-0.325255	NA	0.510541	-0.173729	NA	-0.128092
TraesCS1A01G241400	Protein lateral root primordium 1	429002155	0.518823	0.224727	0.128998	-0.0153843	0.841927	0.478978	0.977638	0.597519	-1.42404	-0.460636	-0.896156	-0.263032
TraesCS1A01G241500	Protein sawadee homeodomain-like 2	429483215	0.841172	0.720563	0.019765	-0.0133906	0.470657	0.540524	0.0769487	-0.00460003	1.42633	1.33816	0.900443	0.829346
TraesCS1A01G241700	Glycosyltransferase	430002491	-0.0856983	-0.377593	0.0317622	-0.0898701	1.20877	0.454248	1.07788	0.206041	-1.72022	-0.415091	0.0307301	0.402074
TraesCS1A01G241800	Lysine--tRNA ligase	430006818	-0.00157426	-0.321124	0.0352076	-0.010985	-1.4812	-0.933166	-0.685562	0.794167	0.739833	-0.869738	-3.13248	-0.900231
TraesCS1A01G241900	UDP-sulfoquinovose synthase	430177937	-0.545196	-0.459448	-0.0206643	0.0412118	0.264381	-0.0549431	0.693015	0.365937	-1.4092	-0.610484	-0.523852	-0.240544
TraesCS1A01G242000	Cytochrome P450	430188372	0.0983199	0.260146	0.0532538	0.153179	0.202742	-0.0608821	0.6999	0.469497	-0.577749	0.105398	-0.391732	-0.265344
TraesCS1A01G242100	Kinase family protein	430231589	0.104794	0.293634	-0.155782	-0.0621641	0.642123	-0.266791	0.605409	-0.346902	-0.751328	0.17289	-0.139131	-0.397793
TraesCS1A01G242200	Protein N-terminal glutamine amidohydrolase	430236534	0.0841398	-0.40185	0.0552766	-0.068508	-0.29866	0.207005	-0.18227	0.285068	1.05827	0.449959	0.570998	0.984096
TraesCS1A01G242300	NBS-LRR disease resistance protein	430334089	-0.211554	-0.0262825	-0.0629192	0.0369419	0.103639	-0.0813386	0.204316	-0.0199633	-0.877564	-0.483959	-0.492517	-0.57086
TraesCS1A01G242400	Late embryogenesis abundant protein	430342573	0.371232	0.358873	0.134703	0.111379	0.782424	0.921986	-0.348131	-0.244281	1.92012	1.09806	2.30417	1.29184
TraesCS1A01G242500	NAD kinase	430584230	0.0857312	0.349909	-0.0490935	0.162872	0.252677	0.581376	0.655296	0.942083	-1.11342	-0.366667	-0.909173	-0.187798
TraesCS1A01G242600	Protein RETICULATA, chloroplastic	430605350	-0.107801	-0.334625	0.0352548	-0.147475	-0.437685	-0.607107	0.10105	-0.110199	0.58534	0.648457	0.285664	0.32572
TraesCS1A01G242700	V-type proton ATPase subunit C 1	430613126	NA	NA	NA	NA	-0.342331	-2.7113	-0.185425	-2.55369	5.15402	5.617	5.57941	0.708434
TraesCS1A01G242800	AP2-like ethylene-responsive transcription factor	430617268	0.592193	0.952584	0.00379595	0.0646008	-0.0250794	1.48379	0.0744069	1.81362	-0.107242	0.11802	-1.27528	0.126822
TraesCS1A01G243000	Major facilitator superfamily protein	431013711	0.128071	0.123629	0.103404	0.114337	0.533531	0.808225	1.04422	1.31752	-2.02949	-1.04455	-1.55202	-0.399363
TraesCS1A01G243200	RING/U-box superfamily protein, putative	431431127	-0.0249239	-0.137931	0.0759274	0.0160359	0.90912	0.661224	1.05718	0.788884	-2.01837	-0.878683	-0.867305	-0.117227
TraesCS1A01G243400	ATP-dependent RNA helicase	431780841	0.183339	0.222476	0.00198411	0.0112017	-0.773247	-3.59042	-1.08926	-4.42302	5.52323	4.02951	4.45479	-0.13
TraesCS1A01G243500	Phospholipase A1	431948022	-0.159337	-0.00292692	-0.0123361	0.0179418	-0.140123	1.02447	-0.375327	0.563446	0.0113398	-0.569411	0.093039	0.372381
TraesCS1A01G243700	GTPase Der	432193618	-0.51512	-0.420523	-0.0270487	0.0492336	0.556251	-0.107111	0.817751	0.124092	-1.64216	-0.711283	-0.485078	-0.440258
TraesCS1A01G243800	Fantastic four-like protein	432212202	-0.785412	-0.662537	-0.0407734	-0.0421522	NA	NA	NA	NA	-2.46672	-2.24673	-0.730231	NA
TraesCS1A01G243900	Fantastic four-like protein	432339293	0.131527	-0.818272	0.0986288	-0.00640797	0.117337	0.178134	-0.262795	-0.850769	0.310152	-2.38384	0.262773	-0.305485
TraesCS1A01G244200	RNA polymerase II C-terminal domain phosphatase-like protein	432537250	0.0396597	0.0554258	-0.102994	-0.173236	-0.205962	-1.05319	0.0246924	-0.862396	2.63867	3.10378	2.42287	1.79413
TraesCS1A01G244300	membrane-associated kinase regulator	432559100	0.22933	0.322033	0.0821092	0.171013	0.35516	0.855731	0.842494	1.39427	-2.05981	-1.19191	-1.8007	-0.636425
TraesCS1A01G244400	Importin subunit beta-4	432589952	-0.0244728	-0.251875	0.00384273	-0.152203	-0.416412	0.0799797	0.031962	0.503478	-0.457391	-0.41786	-0.840697	-0.120992
TraesCS1A01G244900	Glycosyltransferase	432951799	0.850962	0.9911	0.0355653	0.158978	-0.769203	-0.304403	-1.26067	-0.933686	2.94339	1.43885	1.2433	0.0292335
TraesCS1A01G245100	Proteasome subunit beta type	433526138	-2.33355	-1.54272	-0.127591	NA	-1.31496	-3.6058	0.346846	NA	-1.09705	0.338525	NA	NA
TraesCS1A01G245400	NAD(P)H-hydrate epimerase	434430318	0.584023	-0.0247979	NA	-0.0779358	NA	-0.143557	NA	-0.155434	NA	0.199377	-1.35728	0.0237979
TraesCS1A01G245500	Methyltransferase-like protein 13	434638559	-0.852993	-0.852599	-0.0107938	-0.00932862	-0.19566	-0.202825	0.614499	0.676555	-1.65297	-0.922414	-0.985956	-0.296522
TraesCS1A01G245600	Protein kinase-like protein	434871480	-0.624693	-0.482684	-0.102919	0.0100778	-0.717342	-0.911651	-0.933162	-1.17798	1.20813	0.389419	1.1364	-0.0842084
TraesCS1A01G245800	Protein RRP5-like protein	435087776	0.518174	0.36854	-0.00336237	-0.0349663	0.491946	0.745085	-0.0457093	-0.190668	-0.529492	-0.557833	-0.338722	-0.26559
TraesCS1A01G246000	Mitotic-spindle organizing protein 1	435376146	-0.0321662	0.0188537	0.0156582	0.0467305	-0.300273	-1.4803	0.125699	-0.357706	0.390448	0.545811	-0.529797	-0.845486
TraesCS1A01G246100	F-box protein	435398528	-4.46528	-4.76422	0.118421	-0.0245655	-4.65512	-5.35941	0.0126819	0.533817	-0.467054	-0.620537	-1.6945	-0.479162
TraesCS1A01G246200	GDP-mannose transporter 1	436387441	-2.67304	-3.20981	0.0704476	-0.0678221	-1.52372	-3.05053	0.458027	-0.139095	-1.03198	-0.679117	-0.147349	0.22652
TraesCS1A01G246300	Cytochrome P450 family protein	436421138	-0.148531	0.154012	-0.0243379	-0.00478945	-0.34966	-1.35261	0.22677	-0.549864	1.35273	2.71161	1.20052	0.393364
TraesCS1A01G246400	Mitochondrial carrier	436422894	0.147453	0.420527	-0.0373287	0.164164	-1.20006	-1.41861	-0.725765	-0.988575	3.70548	3.0144	2.35209	1.03079
TraesCS1A01G246500	Leucine-rich repeat receptor-like protein kinase	436429225	0.458482	0.976094	-0.194462	0.10349	-0.770355	-0.336685	-0.854041	-0.480801	3.24216	2.68207	1.96409	1.02326
TraesCS1A01G246600	Argininosuccinate synthase	436435966	0.0676094	0.295915	-0.0931664	0.0922731	0.032267	-0.837581	0.0280477	-0.888744	2.0411	2.20365	2.03739	1.00445
TraesCS1A01G246800	pale cress protein (PAC)	437582684	0.938257	0.263566	0.138881	-0.278788	0.509655	1.11617	0.294731	0.854744	-0.776502	-0.73247	-1.15316	0.075578
TraesCS1A01G247100	Isoamylase-like glucan debranching enzyme	438365795	0.438256	0.2726	0.0713049	-0.049418	0.520629	0.566961	0.95318	0.961172	-1.12775	-0.234631	-0.994731	0.00185202
TraesCS1A01G247200	30S ribosomal protein S18	438684369	1.29833	1.58552	-0.0507022	0.122127	1.20288	1.25729	-0.0761703	-0.229849	0.284909	0.347315	0.315647	-0.104747
TraesCS1A01G247300	ERD (Early-responsive to dehydration stress) family protein	438692887	-0.38454	-0.00423395	-0.0112065	0.0329135	0.277529	0.130065	0.124095	-0.251144	-1.36987	-0.0783458	1.2094	0.0623102
TraesCS1A01G247400	Pentatricopeptide repeat-containing protein	438699291	0.172361	0.524781	-0.038892	-0.00447197	0.530169	-0.278676	0.495475	-0.541257	-1.41621	0.687293	-0.224138	-0.487526
TraesCS1A01G247500	bZIP transcription factor, putative (DUF630 and DUF632)	439066057	0.684775	0.445652	0.0808429	-0.0116588	0.0737268	0.779309	0.293078	0.966052	-0.273541	-0.202407	-0.92834	0.0497545
TraesCS1A01G247700	ELKS/Rab6-interacting/CAST family protein	439723133	-0.790911	-0.983483	0.00901569	-0.113583	-0.608966	-0.440052	-0.477888	-0.335508	-0.0634879	-0.572931	0.157931	-0.0309544
TraesCS1A01G247800	Peptide-N4-(N-acetyl-beta-glucosaminyl)asparagine amidase A	439930514	0.183059	0.214986	0.0139004	0.0382651	0.352911	1.19021	0.180422	0.950474	-1.37511	-1.1732	-1.11987	-0.241508
TraesCS1A01G247900	DUF21 domain-containing protein	440019652	-0.723307	-0.597853	-0.064186	0.0251492	-0.669238	-0.779783	-0.53798	-0.694958	1.03256	0.57823	1.12353	0.352782
TraesCS1A01G248000	DNA-directed RNA polymerase subunit beta'	440029851	1.99899	1.17934	0.0666287	-0.0729228	-0.708908	-2.04978	-1.13061	-2.71038	8.96781	6.42752	5.29474	2.02172
TraesCS1A01G248100	Cytochrome P450 family protein	440072480	1.03271	0.934776	0.0892569	0.0837524	1.41759	1.45606	1.47993	1.45369	-1.88728	-0.380679	-1.27721	0.016097
TraesCS1A01G248200	Rhomboid family protein	440183810	0.202758	0.274651	-0.0525666	-0.0155803	0.358027	0.304066	-0.897881	-1.05241	1.07415	0.24534	1.26927	0.198667
TraesCS1A01G248300	NAD(P)-binding Rossmann-fold superfamily protein	440412865	0.0192398	0.12683	0.0856383	0.207086	0.443026	0.54941	0.307065	0.4465	-1.65002	-1.32577	-1.03704	-0.909109
TraesCS1A01G248600	Protein translocase secy subunit, putative	440783363	-0.198357	0.148444	-0.168378	0.00554779	0.872406	0.525122	0.569258	0.142593	-1.78462	-0.733965	-0.527327	-0.393814
TraesCS1A01G248700	CASP-like protein	440800855	0.192738	0.532066	-0.0102678	0.0346927	-0.706297	-4.45521	-2.06148	-7.50221	10.1929	6.91389	8.91559	0.358303
TraesCS1A01G248800	Protein WEAK CHLOROPLAST MOVEMENT UNDER BLUE LIGHT 1	440886442	0.0844998	0.0095911	-0.0367388	-0.108147	-0.231747	-0.615954	-1.15005	-1.69206	2.60806	1.39894	2.31468	0.703488
TraesCS1A01G248900	Chaperone protein DnaJ	441020193	0.203742	0.0186257	0.0275349	-0.0340321	-0.126565	0.0595597	0.210416	0.486686	-0.509666	-0.341857	-0.929874	-0.316431
TraesCS1A01G249000	Glycosyltransferase	441031693	1.40818	0.581019	0.0360039	-0.178195	0.611784	-0.972064	-1.1497	-3.1841	4.5043	2.48813	3.28735	0.530155
TraesCS1A01G249100	Kinesin-like protein	441107312	1.45305	1.0987	0.0691619	0.0474468	0.087995	1.33074	-0.567636	0.455163	0.914354	-0.131085	-0.559386	-0.195484
TraesCS1A01G249300	Cyclin family protein	441183588	-0.38362	-0.204909	-0.131198	-0.0228544	0.521303	0.085003	1.10612	0.722284	-2.12007	-0.603566	-1.10457	-0.355856
TraesCS1A01G249500	Protein kinase	441751925	0.422474	1.12801	-0.0595745	0.173124	0.434275	1.0696	0.599406	1.1701	-1.76223	-0.293898	-1.42037	-0.627107
TraesCS1A01G249600	Endo-1,3;1,4-beta-D-glucanase	441763844	-0.280861	-0.325265	-0.0412115	-0.0802041	0.16594	0.253615	0.970878	1.07351	-1.81042	-0.696259	-1.31216	-0.165546
TraesCS1A01G249700	1,4-beta-D-glucanase	441767993	-0.00288323	NA	NA	-0.00190398	-0.107906	NA	NA	-0.1504	0.847674	NA	0.248818	0.0243395
TraesCS1A01G249800	Endo-1,3;1,4-beta-D-glucanase	441797721	-0.13683	0.2045	0.00859375	0.0960029	0.349733	-0.892069	-1.27058	-3.1139	4.11763	2.03438	5.0205	0.408849
TraesCS1A01G249900	Endo-1,31,4-beta-D-glucanase	441835270	0.0184252	0.199586	-0.0393003	-0.0233583	-0.242831	-0.0311819	-1.11937	-1.26319	0.581178	-0.706148	0.215873	-0.875631
TraesCS1A01G250000	Chitinase	441841792	0.0798522	0.304392	-0.00481517	0.0266741	0.351995	-2.33332	-0.450709	-3.4095	5.96997	5.5067	6.01719	1.6324
TraesCS1A01G250100	Endo-1,31,4-beta-D-glucanase	441927241	-0.694652	-0.834948	0.0289325	-0.0569005	-0.572754	0.126159	0.54606	1.5859	-2.46902	-1.81441	-2.53257	-0.746572
TraesCS1A01G250200	Sulfotransferase	441931206	1.19639	0.723832	0.187262	0.15498	0.19398	2.17017	0.273417	2.51452	-1.7098	-1.98332	-2.78284	-0.543976
TraesCS1A01G250500	AWPM-19-like membrane family protein	442154862	0.0566927	0.855019	-0.0809578	0.115697	0.723312	1.59506	-0.2832	0.0548425	-0.968393	-0.718034	0.108941	-0.209564
TraesCS1A01G250700	Sulfotransferase	442470888	3.19766	3.33793	0.0033612	0.0610426	2.22297	5.58634	-0.554157	0.830472	-0.636485	-2.74594	-1.29926	-0.571324
TraesCS1A01G251200	Thylakoid lumen 18.3 kDa family protein	442613331	-0.151401	-0.552487	0.275817	0.00777607	0.745745	0.159614	1.33024	0.790918	-2.3559	-1.22125	-1.32163	-0.555387
TraesCS1A01G251300	F-box domain containing protein	442797453	-0.000799822	0.0729696	-0.00257976	0.0110134	0.0696988	0.508944	0.159791	0.706127	-1.97637	-0.919121	-1.317	-0.271149
TraesCS1A01G251400	Oxidoreductase, 2OG-Fe(II) oxygenase family protein	442800491	0.0743853	-0.226076	0.0469952	-0.183672	0.0267618	0.336577	0.36679	0.632386	-0.915461	-0.598328	-0.931137	-0.0816366
TraesCS1A01G251600	Bax inhibitor-1 family protein	443193549	0.0116287	-0.0664443	0.0613078	-0.00652113	-0.688988	-0.482945	-0.594142	-0.432781	1.20428	0.528834	0.513768	0.0597128
TraesCS1A01G251900	Eukaryotic aspartyl protease family protein, putative	443703298	0.34014	0.653856	0.0382976	0.190725	0.358304	-2.11099	-0.130876	-2.68704	6.28727	5.56049	6.08763	2.23254
TraesCS1A01G252300	Mitochondrial transcription termination factor family protein	444122390	0.34124	0.369871	-0.0169419	-0.00515579	0.852042	-0.054463	0.333915	-0.703791	-0.119472	0.300268	0.518585	-0.195667
TraesCS1A01G252400	Peptide methionine sulfoxide reductase msrB	444124496	-0.254404	-0.16465	-0.126392	-0.0757443	0.832448	-0.439439	-0.211501	-1.57975	0.771006	0.755577	1.93779	0.421134
TraesCS1A01G252500	Cox19-like CHCH family protein	444127613	0.175441	-0.0428156	-0.0197893	-0.115757	-0.434006	-1.33005	-0.543297	-1.49918	1.93463	1.49102	1.23459	0.103499
TraesCS1A01G252700	Resistance to phytophthora 1 protein	444144690	-0.581666	-0.68988	0.0266932	-0.0538663	0.455281	-0.1355	0.833419	0.223849	-1.65955	-0.781181	-0.531271	-0.255054
TraesCS1A01G253100	Methyl-CpG-binding domain-containing family protein	444457984	1.15342	1.44885	-0.0216383	-0.0412426	0.199357	0.938281	0.794604	1.70993	-1.39009	1.254	-2.46347	-0.34153
TraesCS1A01G253200	Pyruvate, phosphate dikinase	444768026	1.56311	1.07032	-0.0499832	-0.386041	0.121324	1.0588	0.0973278	1.02284	-0.0443834	0.197535	-1.51392	0.09074
TraesCS1A01G253300	auxin response factor 4	444936267	-0.359402	0.282894	-0.0249913	0.0438249	0.0825213	-0.478501	0.159791	-0.265577	-0.89697	1.35571	1.28984	-0.133353
TraesCS1A01G253400	Pyruvate, phosphate dikinase	445257710	-0.152937	-0.270524	0.0199356	-0.0840046	0.13675	-1.10195	-1.12774	-2.52012	2.30434	1.07043	2.63885	0.173403
TraesCS1A01G253500	transmembrane protein, putative (DUF247)	445502456	0.131389	0.214327	NA	0.00600835	NA	0.395829	NA	0.472939	NA	NA	-0.719789	-0.125489
TraesCS1A01G253600	Pyrophosphate-energized vacuolar membrane proton pump	445508701	1.05343	1.60234	0.0117939	0.133958	0.469249	-1.92426	-1.12312	-4.01427	8.93609	5.56311	5.65322	0.24709
TraesCS1A01G253700	PRAS-rich protein	445527584	-0.283602	NA	-0.0195135	NA	NA	NA	NA	NA	-0.646225	NA	NA	NA
TraesCS1A01G253800	Cytochrome P450 family protein	445534068	NA	NA	NA	-0.0018054	NA	-0.628882	0.0867486	NA	NA	0.990609	0.246753	NA
TraesCS1A01G253900	Cytochrome P450 family protein	445541463	-0.699617	-0.303854	-0.0476747	0.209003	-0.142927	-0.289542	0.296378	0.118695	0.649976	1.04858	1.26379	0.98803
TraesCS1A01G254200	Breast carcinoma-amplified sequence 3	445878772	0.248766	0.307408	-0.107298	-0.0578445	-0.230976	0.164694	-0.918462	-0.61713	1.28246	0.412012	0.809441	0.217627
TraesCS1A01G254400	PH-response transcription factor pacC/RIM101 isoform 2	445914781	-0.448883	-0.541336	-0.0111887	-0.0787654	0.742659	0.437688	0.79059	0.442533	-1.90907	-0.989565	-0.581539	-0.060103
TraesCS1A01G254500	Pyrimidine-specific ribonucleoside hydrolase	445934353	0.334575	0.0200481	-0.0306643	-0.24736	-0.218736	0.902059	0.149814	1.30628	-1.09337	-0.834567	-1.68961	0.0146698
TraesCS1A01G254600	Pyrimidine-specific ribonucleoside hydrolase	446123318	0.100432	-0.483126	0.0272158	-0.163165	-0.39969	0.385616	-0.563225	0.157209	0.643196	-0.224481	0.0268474	0.637573
TraesCS1A01G254800	Leucine-rich repeat receptor-like kinase	446236432	0.283785	0.0342055	-0.000105294	-0.0371431	NA	0.662826	NA	0.539803	-0.246872	-0.604087	-1.37244	0.0564583
TraesCS1A01G255000	Transducin/WD-like repeat-protein	446541862	-0.149854	-0.282484	0.00434616	-0.105566	0.153915	0.211991	0.57422	0.62042	-1.40893	-0.768014	-1.05063	-0.3201
TraesCS1A01G255100	Gibberellin receptor GID1a	447005332	0.500536	0.179576	0.15602	-0.0289032	1.15613	0.89035	0.357391	-0.0288204	-0.0232747	0.0469518	0.708831	0.611913
TraesCS1A01G255200	Pentatricopeptide repeat-containing protein	447112678	0.20598	-0.0868958	0.0689023	-0.0206744	-0.197693	-0.342192	-0.213674	-0.4102	1.37177	0.844012	0.942279	0.493142
TraesCS1A01G255400	Lipase	447640539	0.720348	0.563993	0.182916	0.0417505	0.74981	1.35694	-0.33547	0.220437	0.92795	0.328801	0.989659	0.880925
TraesCS1A01G255600	RING/U-box superfamily protein, putative	447747680	0.480865	0.707075	-0.0218282	-0.0259479	NA	1.86107	NA	2.02868	-1.70066	-1.42772	-3.61439	-0.643623
TraesCS1A01G255800	1-deoxy-D-xylulose-5-phosphate synthase	448033492	0.61712	0.179204	0.208058	-0.110725	1.34947	1.33428	0.928251	0.763906	-1.71846	-1.02806	-0.83606	0.102899
TraesCS1A01G255900	Ubiquitin-associated domain-containing family protein	448627007	0.11428	0.207152	-0.0258469	0.0510421	-0.304052	-0.315031	-0.687982	-0.757514	1.6284	0.954522	1.22934	0.366954
TraesCS1A01G256000	wall-associated receptor kinase-like protein	448814633	-0.194904	0.0183026	-0.0100529	0.0303595	0.0939112	0.308575	0.381502	1.00931	-1.78754	-0.393297	-0.895895	-0.100407
TraesCS1A01G256100	Pyrimidine-specific ribonucleoside hydrolase	448897530	-0.0561074	-0.254406	0.0454398	-0.0926531	0.272834	0.486107	0.496253	0.675571	-1.25914	-0.784032	-0.868346	-0.0814705
TraesCS1A01G256400	Cysteine proteinase inhibitor	448926775	0.172144	0.103556	0.0676304	0.00880208	0.486913	0.565918	0.383523	0.406067	-0.925289	-0.596363	-0.558683	-0.185525
TraesCS1A01G256500	Calcium-binding EF-hand family protein	449144852	-0.114783	0.0480924	-0.0072158	0.00965566	0.0861209	NA	NA	-0.556364	-0.229455	NA	0.865729	-0.0894155
TraesCS1A01G256700	WAT1-related protein	449189268	1.57218	1.62238	NA	0.0873721	NA	2.92596	0.127182	3.52036	NA	1.20328	-3.0645	0.354819
TraesCS1A01G256800	Microtubule associated family protein	449195771	0.0707249	0.186138	-0.0356131	0.0145547	-0.464152	1.04302	-0.442593	1.03351	0.00389516	-0.379633	-0.559965	0.415703
TraesCS1A01G256900	Pentatricopeptide repeat-containing protein	449468943	0.194744	0.237745	-0.00414548	0.00939563	-0.782036	-0.307372	-0.271863	0.395573	0.583183	0.254939	-0.82014	-0.356195
TraesCS1A01G257000	Alpha/beta-Hydrolases superfamily protein	449507068	0.438359	0.460157	0.179391	0.296102	0.227774	1.20772	1.02173	1.94903	-1.31337	-0.639339	-1.50026	0.0412406
TraesCS1A01G257200	ATP-dependent zinc metalloprotease FtsH	449518415	0.577565	0.342361	0.138252	-0.0245508	-0.65797	-2.75492	-1.14768	-3.45519	5.75228	4.22156	4.51575	0.893463
TraesCS1A01G257300	Glycosyltransferase	449555198	0.0405269	-0.042062	0.0460397	-0.010577	-1.16313	-1.64605	-0.958089	-1.54831	3.82174	2.69797	2.58926	0.945998
TraesCS1A01G257400	Protein NRT1/ PTR FAMILY 1.1	449623117	1.43783	0.958995	0.00221298	-0.154804	0.792318	1.98012	0.289572	0.870863	-0.968294	-0.395872	-1.14006	0.211668
TraesCS1A01G257500	Alpha/beta-Hydrolases superfamily protein	449665161	1.33108	2.17475	0.0473723	0.077445	0.126763	1.44512	-0.138376	1.14153	2.78278	2.30391	0.428057	0.86984
TraesCS1A01G257600	F-box family protein	449753945	0.240603	NA	NA	-0.0316021	-0.104814	NA	NA	-0.152023	NA	NA	-0.595189	0.0230685
TraesCS1A01G257700	F-box family protein	449805942	0.135762	-0.194331	0.0143503	-0.0218533	-1.13895	-2.76133	-0.866029	-2.68606	11.0781	7.89862	8.42749	2.70823
TraesCS1A01G257900	Protein NRT1/ PTR FAMILY 1.1	449820375	0.269173	0.573378	0.05447	0.290686	0.537029	-0.257484	0.0429478	-0.846467	0.406955	0.336242	0.734798	-0.562851
TraesCS1A01G258000	FAD/NAD(P)-binding oxidoreductase family protein	449843795	-0.488363	-0.504079	0.0906402	0.101725	-0.138929	-0.190147	0.259064	0.211461	-0.512215	-0.408129	-0.108564	-0.107839
TraesCS1A01G258300	Plasma membrane ATPase	450092812	0.267584	0.284063	0.0025515	0.00792739	NA	-0.628882	0.0867486	NA	-0.229455	0.092399	-1.61836	-0.916466
TraesCS1A01G258400	Two-component response regulator	451280508	0.34197	0.379535	0.0562473	0.109022	0.883294	0.401111	0.992159	0.440523	-1.28278	-0.291057	-0.561729	-0.283485
TraesCS1A01G258500	Glutathione S-transferase	451617712	0.883226	0.734568	0.0440661	0.0438879	-0.270824	1.70037	-0.404259	1.60118	1.33549	0.617619	-0.0324136	1.17648
TraesCS1A01G258700	Mitochondrial transcription termination factor family protein	451849958	0.647581	0.480772	0.0469754	0.0711434	0.615303	1.15098	0.764605	1.22866	-2.78853	-1.2414	-1.78271	-0.632575
TraesCS1A01G258800	Tubulin beta chain	452018321	0.111166	0.240151	0.0275938	0.128352	0.887289	0.845391	1.55852	1.5688	-3.01965	-1.22029	-2.05581	-0.652982
TraesCS1A01G258900	30S ribosomal protein S10	452024993	-0.590206	-0.388707	-0.00487065	0.043424	0.195148	0.502859	0.426488	0.938812	-1.94629	-0.978739	-0.706775	0.0263513
TraesCS1A01G259000	Isopentenyl-diphosphate delta-isomerase	452042146	0.077948	0.140418	0.100775	0.175907	-0.555839	-0.931685	-0.637505	-1.07525	2.07665	1.24904	1.45286	0.11423
TraesCS1A01G259100	DNA ligase 1	452051195	-0.549107	-0.738094	0.167012	0.0186914	0.0925363	-0.102763	1.04044	0.864015	-2.04565	-1.11796	-1.35504	-0.53044
TraesCS1A01G259200	Transcription elongation factor-related family protein	452280749	0.152897	0.160246	0.0781798	0.0734439	-0.722818	-0.650875	-0.997815	-1.01949	2.43487	1.26408	1.55162	0.364572
TraesCS1A01G259300	FBD-associated F-box protein	452294132	0.801394	1.12864	-0.0068186	0.100856	-0.642857	0.31736	-0.589412	0.370423	1.69815	1.01518	-0.189024	-0.121652
TraesCS1A01G259500	NBS-LRR-like resistance protein	452753443	0.358392	0.414228	0.0813962	0.0992294	-0.851375	0.085926	-1.06761	-0.202735	3.06893	1.75688	1.79659	1.15039
TraesCS1A01G259600	Receptor-like kinase	452758834	0.0317291	0.0637758	-0.0960324	-0.0576549	-0.1743	0.206566	-0.0549099	0.278398	0.777821	0.84869	0.5988	0.885562
TraesCS1A01G259700	EG2771	452784057	-0.188842	-0.351321	0.120885	0.0196529	0.592407	0.246247	0.929029	0.601837	-1.95234	-1.08124	-1.07869	-0.515967
TraesCS1A01G259800	Beta-hexosaminidase	452857082	0.566623	0.512389	0.0896897	0.0698912	-0.289714	0.724198	0.179442	1.201	-0.651551	-0.629336	-1.55636	-0.430604
TraesCS1A01G259900	Serine/threonine-protein kinase	453071838	0.028149	0.476455	-0.0516397	0.105195	-0.79883	-3.14531	-1.3414	-4.09398	7.4749	6.01882	6.64927	2.01327
TraesCS1A01G260000	LOB domain-containing protein 2	453520442	-0.484932	-0.381406	-0.039259	-0.00832567	0.921243	-0.0638723	1.19517	0.10199	-4.10677	-1.43358	-1.2055	-0.936503
TraesCS1A01G260500	DNA topoisomerase 2	454516009	1.38001	1.10027	0.0245089	-0.110654	0.972245	1.42082	0.781756	1.13444	-1.14188	-0.254694	-1.43725	-0.13638
TraesCS1A01G260700	CTP synthase family protein	454533588	0.667734	0.405551	0.177752	0.0772273	-0.505639	-0.44363	-0.657001	-0.669977	2.93096	1.75131	1.67554	0.73749
TraesCS1A01G260800	Fission regulator-like protein	454536385	0.869896	0.894862	-0.0128213	-0.030056	0.163321	1.0689	0.423361	1.5216	-1.17179	-0.133125	-1.98093	-0.191438
TraesCS1A01G261100	F-box family protein	455040418	0.131389	0.0617944	NA	-0.000609447	-1.27078	-3.48221	-1.52163	-4.06825	9.34212	6.26555	6.35502	0.709582
TraesCS1A01G261200	Calcineurin B-like protein	455605028	0.0344386	-0.764766	0.0430437	-0.0797016	-0.316703	0.681489	-0.238579	1.62292	-0.0416145	-1.44309	-2.54128	0.456877
TraesCS1A01G261300	GDSL esterase/lipase	455607192	-0.154746	0.0455929	0.0333424	0.118901	-0.109454	1.40514	0.115336	2.07665	-0.668353	-0.771915	-0.652498	0.526508
TraesCS1A01G261400	MLO-like protein	455818471	0.429602	0.486371	-0.00721517	0.023945	0.825293	1.71013	0.255214	1.05778	0.216026	0.491521	0.663436	1.41066
TraesCS1A01G261500	transmembrane protein	456231388	0.233465	0.769006	-0.0407731	0.0425	-0.471016	-0.0252088	0.366867	1.41273	0.378945	1.8702	-1.01369	0.141247
TraesCS1A01G261600	Pentatricopeptide repeat-containing protein	456234083	-0.130175	-0.25632	-0.0036324	-0.0495322	0.175323	0.121949	0.712824	0.742103	-0.599552	0.387703	-0.128135	0.701488
TraesCS1A01G261800	NAC domain-containing protein	456321204	-0.0596293	0.130304	-0.0313146	0.0353435	0.126101	0.156759	-0.0522105	-0.112742	1.22649	1.27247	1.48448	1.14305
TraesCS1A01G261900	Histone H3	456650948	1.91738	1.37059	0.13954	0.0728232	-0.0960418	2.04408	-1.15657	0.663652	1.27159	-1.03792	-1.06554	-0.511829
TraesCS1A01G262000	Histone H4	456653631	1.60455	1.29881	0.016077	-0.0481385	-0.288552	1.65274	-1.10099	0.622037	1.66994	0.180307	-0.616102	0.0911861
TraesCS1A01G262100	Alpha/beta hydrolase, putative	456655323	-0.321315	-0.57135	0.106559	-0.0741063	0.145231	0.555222	0.606419	1.09445	-1.95615	-1.35116	-1.44529	-0.262833
TraesCS1A01G262300	Protein root UVB sensitive 6	456940070	0.355113	0.705879	0.0549174	0.26379	-0.0729358	0.543391	-0.154033	0.419197	1.0416	0.829482	0.631563	0.510616
TraesCS1A01G262600	KH domain-containing protein	457956311	-0.34233	-0.442186	-0.0102924	-0.0864358	-0.0245105	0.484624	0.649566	1.16569	-1.26445	-0.531311	-0.906708	0.350293
TraesCS1A01G262700	AGAMOUS-like MADS-box transcription factor	458216684	0.909952	1.07172	-0.00754181	0.105938	0.0457444	0.822883	0.622055	1.58592	-0.441338	0.762331	-1.49593	0.0238851
TraesCS1A01G262900	GDSL esterase/lipase	458394134	0.400034	-0.262586	0.0172967	-0.0823572	NA	-0.106868	0.0867486	0.402171	-0.646225	-0.702257	-2.48029	-0.069426
TraesCS1A01G263000	UPF0301 protein	458504528	-0.422049	-0.427009	-0.00767482	-0.00560704	0.00998933	-0.304424	0.768285	0.481838	-1.42229	-0.53813	-0.939012	-0.450778
TraesCS1A01G263100	Ethylene-responsive transcription factor	458510480	0.0911106	0.0815304	0.0109439	0.0617139	-0.964652	-0.386495	-0.871976	-0.32373	6.13346	4.09718	4.4707	0.614707
TraesCS1A01G263200	TPX2 (Targeting protein for Xklp2) family protein	458557065	-0.0888623	-0.0508653	-0.0881138	-0.0709901	-0.174504	0.122401	0.625643	0.931643	-1.27465	-0.446159	-1.35075	-0.31301
TraesCS1A01G263300	Cytochrome c	458564117	0.0119922	0.132182	0.0255915	0.117432	-0.638011	-0.536014	-0.52034	-0.462248	2.15805	1.611	1.53042	0.845502
TraesCS1A01G263400	Zinc finger CCCH domain protein	458896289	-0.289928	-0.211548	-0.0367574	0.0203937	-0.180422	0.246861	0.862204	1.33542	-1.60678	-0.60598	-1.48373	-0.190013
TraesCS1A01G263500	DUF538 family protein (Protein of unknown function, DUF538)	458918053	0.0501994	0.484154	-0.0154006	0.0284084	NA	0.395829	NA	0.472939	-0.646225	NA	-1.32394	-0.575704
TraesCS1A01G263600	Gibberellin 20 oxidase 2	459097180	0.253543	0.434405	-0.0709783	-0.0248509	0.632134	1.08769	1.16426	1.93824	-3.07597	-1.02772	-2.40563	-0.402874
TraesCS1A01G263700	NAC domain-containing protein	459186662	0.700608	0.211093	0.244034	-0.0992874	-0.0886901	0.0436018	-1.50531	-1.63526	2.8972	0.76233	2.10284	0.483208
TraesCS1A01G263900	Pectinesterase	459300719	1.87169	1.70557	0.0815435	0.135835	-0.315652	0.0444731	-0.554858	-0.225999	3.72024	2.78483	1.30483	0.600028
TraesCS1A01G264000	DNA helicase	459307640	1.06747	0.970261	-0.00288499	-0.0346286	-0.189215	0.598015	-0.461827	0.272145	0.973196	0.518418	-0.30626	-0.00349822
TraesCS1A01G264200	Required to maintain repression 2	459524187	0.0752584	-0.126725	0.0484206	-0.0759481	-0.388546	0.551572	0.366644	1.37679	-1.32802	-0.989692	-1.84509	-0.33625
TraesCS1A01G264300	PISTILLATA-like MADS-box transcription factor	459946840	-0.250634	-0.228556	0.0718048	0.107395	-0.0750461	0.00106028	0.94785	0.997771	-1.52395	-0.639512	-1.30766	-0.445862
TraesCS1A01G264400	Receptor-like kinase	459948922	0.844146	0.0867645	0.0595412	-0.233479	-0.362304	-1.3088	-0.240838	-1.21445	3.94819	3.41824	2.57477	1.67016
TraesCS1A01G264500	Amino acid permease	460279451	-0.304568	-0.570497	0.0568678	-0.147892	0.551247	0.704517	1.27151	1.41844	-2.44201	-1.17888	-1.52065	0.0646574
TraesCS1A01G264600	Cytochrome P450	460325309	0.79811	0.333426	0.0330424	-0.0172227	0.321245	-0.475047	0.306176	-0.645088	1.98287	1.30873	0.598989	0.00503857
TraesCS1A01G264800	DUF630 family protein, putative (DUF630 and DUF632)	460553635	0.29967	0.644862	0.00996284	0.0785927	NA	1.47394	NA	1.61828	NA	-0.650592	-1.39651	-0.473928
TraesCS1A01G264900	F-box family protein	460639089	0.042911	0.142067	-0.133653	-0.109446	-0.836729	-0.461533	-1.53568	-1.32497	2.10632	0.626832	1.17008	-0.0335335
TraesCS1A01G265000	Dual specificity phosphatase family protein	460669777	0.14838	-0.0501598	0.0238961	-0.122917	0.481598	1.00737	0.84409	1.4301	-2.25004	-1.20542	-1.78277	-0.191308
TraesCS1A01G265200	Bidirectional sugar transporter SWEET	460860063	2.05185	2.11443	-0.102962	-0.11263	2.23848	0.356398	-0.342129	-2.49263	3.72552	3.56426	4.1176	1.65605
TraesCS1A01G265400	P-loop containing nucleoside triphosphate hydrolases superfamily protein	460991110	-1.26739	-1.36952	-0.00336794	NA	-1.95488	-4.23691	-0.0160674	NA	0.970413	0.995241	NA	NA
TraesCS1A01G265600	Wound-induced protease inhibitor	461337578	-1.19811	-0.0986176	-0.476988	-0.123461	-1.13638	-4.39373	-1.6289	-5.04445	7.41586	7.30743	7.69815	2.74708
TraesCS1A01G265700	Wound-induced protease inhibitor	461351279	-0.649429	0.426716	-0.171489	0.00732852	-0.758233	-3.11826	-1.42343	-3.90875	7.80028	8.01129	8.11134	3.11719
TraesCS1A01G265800	Wound-induced protease inhibitor	461356735	-0.424405	0.998503	-0.38585	-0.019017	-1.53106	-3.31137	-0.986575	-2.81745	5.23145	6.01904	4.26616	1.37585
TraesCS1A01G265900	Wound-induced protease inhibitor	461372711	-0.623586	NA	-0.0619356	-0.0164235	-1.61586	-4.86098	-1.84755	-5.14791	7.86168	7.83339	7.70401	1.90929
TraesCS1A01G266000	Phospholipase A1	461521743	0.97426	1.79081	0.00970783	0.274477	0.493724	0.967139	0.498853	0.984124	3.30795	3.44533	1.56038	0.551042
TraesCS1A01G266100	Phospholipase A1	461641601	1.05729	1.50909	-0.0252406	0.102349	1.2134	0.809116	0.583175	0.265307	-0.0869357	1.95541	0.587904	0.271687
TraesCS1A01G266200	Clathrin assembly family protein	461768723	NA	0.107549	NA	0.0172603	-0.240119	NA	-0.366978	-0.849682	2.11055	NA	1.28984	-0.182364
TraesCS1A01G266300	NAC domain protein,	461775747	-0.116376	-0.0767017	-0.0443501	-0.00933386	-0.53349	-0.358457	-0.492899	-0.363825	0.939615	0.501124	0.549221	0.165548
TraesCS1A01G266500	Protein trichome birefringence	461995982	0.485104	0.223644	0.140067	-0.00964264	0.503265	0.535454	0.57112	0.555549	-0.871939	-0.518556	-0.803014	-0.254808
TraesCS1A01G266600	Hexosyltransferase	462000812	0.394209	0.378458	0.0488694	0.0431334	-0.562454	0.535301	0.371691	1.4418	-0.845642	-0.5254	-1.81084	-0.415395
TraesCS1A01G266700	Multidrug resistance 3	462122731	-0.605414	-0.273452	-0.000629564	0.0744962	NA	0.165352	0.410725	1.64517	-3.47003	-1.46862	-2.4376	-0.671807
TraesCS1A01G266900	Octicosapeptide/phox/Bem1p domain kinase superfamily protein	462333927	0.403394	0.27266	0.08541	-0.000470618	-0.0512976	0.516396	-0.734812	-0.262592	1.10537	0.139587	0.64246	0.309075
TraesCS1A01G267100	NBS-LRR-like resistance protein	462390320	-0.0801277	0.221327	0.00355014	0.0533374	NA	0.506351	NA	0.806709	-0.127375	-0.362146	NA	-0.186485
TraesCS1A01G267300	RNA-binding protein	462435597	-0.13619	0.161513	-0.00781982	0.231345	0.00269368	-0.133922	-0.379319	-0.576364	0.797237	0.425055	0.97312	0.0707493
TraesCS1A01G267600	Chaperone protein dnaJ	462617029	0.523634	0.410557	-0.0415832	-0.113256	-0.00314885	1.88707	-0.104244	1.42596	-2.59773	-2.79466	-3.31331	-0.543697
TraesCS1A01G267700	Beta-galactosidase	462742535	0.829555	-0.099516	0.0241043	-0.260668	0.0861209	0.144071	0.809886	1.25119	-2.75328	-0.798339	-3.13983	-0.378116
TraesCS1A01G267800	Adenine nucleotide alpha hydrolases-like superfamily	462776185	1.13358	0.325124	0.116225	-0.152697	-0.549568	1.64479	0.0156122	2.48207	-0.601489	-1.22039	-2.84326	0.0815541
TraesCS1A01G267900	Potassium channel	462793392	-0.907184	-1.38477	0.0147666	-0.355358	-0.00581254	0.320724	0.621644	1.02677	-2.491	-1.79089	-1.58536	-0.0585512
TraesCS1A01G268000	Tonoplast intrinsic protein, putative	463029972	-0.119971	0.516095	-0.0286484	0.0529598	-0.847453	0.751201	-0.837403	1.31496	1.60403	0.879334	-0.399633	0.222963
TraesCS1A01G268100	tonoplast intrinsic protein 4;1	463031416	0.784785	0.448491	0.0632352	-0.0565696	-0.414842	-0.00496399	0.291122	0.858398	0.471339	0.529151	-1.07689	-0.0365102
TraesCS1A01G268400	Isoflavone reductase-like protein	463246853	0.058655	-0.0202247	0.0802044	0.0498307	0.705723	0.208004	0.824508	0.289971	-0.916898	-0.143944	-0.161097	0.0354421
TraesCS1A01G268500	Phosphatidylinositol transfer protein	463288263	0.512866	0.311071	0.0972336	-0.0233064	0.685774	0.591083	0.595739	0.425276	-0.945167	-0.487691	-0.700948	-0.256318
TraesCS1A01G268600	1,4-beta-D-glucanase	463356638	0.0153661	-0.246431	0.165476	0.115068	0.518689	0.133169	0.916423	0.685527	-1.82979	-0.97178	-1.07859	-0.607809
TraesCS1A01G268700	C2 calcium/lipid-binding and GRAM domain protein	463400234	0.254924	0.0985666	0.153689	0.108236	0.477341	0.916622	0.845928	1.26124	-1.98432	-1.34553	-1.68657	-0.556033
TraesCS1A01G268800	Myb transcription factor	463460248	0.327709	0.146648	0.180007	0.160918	-0.795605	-0.27486	0.572847	1.23954	0.49907	0.692326	-0.738832	0.200316
TraesCS1A01G268900	Alpha/beta-Hydrolases superfamily protein	463521478	-0.442251	-0.101373	0.00472212	0.0455952	0.0556068	1.06405	-0.209795	0.298426	-0.0340805	-0.846216	1.72861	0.339972
TraesCS1A01G269000	Deoxycytidine kinase	463810370	-0.165678	-0.0615799	-0.0741762	-0.0586318	-0.601007	-0.64348	-0.00585718	-0.0321917	0.731469	0.979663	0.277034	0.315659
TraesCS1A01G269200	GTPase Der	463827548	0.185804	0.038619	-0.022373	-0.133558	0.912042	0.395913	0.790886	0.239888	-1.62985	-0.695547	-0.790547	-0.382941
TraesCS1A01G269300	Amidophosphoribosyltransferase	463921287	0.584755	0.404543	0.0478264	0.0170785	0.813377	0.0614012	1.28453	0.512703	-1.66984	-0.263274	-1.21244	-0.656731
TraesCS1A01G269400	Protein NRT1/ PTR FAMILY 5.5	463923731	-0.149296	-0.126163	0.0774553	0.117277	0.103529	-0.142297	-0.084612	-0.415582	0.51477	0.115087	0.858893	0.0619391
TraesCS1A01G269500	Protein NRT1/ PTR FAMILY 5.5	463929756	0.623923	0.394289	0.168736	0.112668	0.56536	-0.143955	1.5055	0.763312	-0.768805	0.432651	-0.787406	-0.167437
TraesCS1A01G269600	Protein NRT1/ PTR FAMILY 5.5	463958197	1.0021	1.66775	-0.0287532	0.234252	-0.425793	-1.13718	-0.274788	-1.03153	3.96596	3.95222	2.19663	0.344463
TraesCS1A01G270300	Aminotransferase	464249664	0.403056	0.603408	0.0181738	0.182588	-0.794994	-1.49427	-0.608927	-1.35388	3.51235	2.86318	2.31382	0.681965
TraesCS1A01G270700	Subtilisin-like protease	464809426	0.271534	0.319206	0.115918	0.118454	-0.0622847	0.0911849	-0.842816	-0.748391	2.14361	1.1221	1.82449	0.742762
TraesCS1A01G270800	Kinase family protein	464837012	-0.244451	-0.0543286	0.0818174	0.16671	1.36402	1.91347	1.51352	1.98102	-2.64853	-1.1402	-0.819281	0.709819
TraesCS1A01G270900	transmembrane protein, putative (DUF1218)	464901178	-0.0572973	0.0884995	0.0298755	0.100956	-0.943155	-0.379183	0.904804	1.53631	1.26552	2.1598	0.342946	1.43811
TraesCS1A01G271000	transmembrane protein, putative (DUF1218)	464911387	0.181273	0.16516	0.000682801	-0.00232776	0.174875	0.874778	0.124095	0.844541	NA	0.806468	0.426073	0.616906
TraesCS1A01G271300	transmembrane protein, putative (DUF1218)	465105185	-0.0248097	NA	-0.00984189	-0.0164235	0.255896	-0.279912	0.0106229	-1.19813	0.423298	1.20328	1.50275	0.247973
TraesCS1A01G271400	transmembrane protein, putative (DUF1218)	465128991	-0.0143293	-0.0714153	0.0023096	-0.00311403	-0.82821	-1.596	-1.69096	-3.95856	4.34944	1.22671	3.16887	-0.182364
TraesCS1A01G271700	transmembrane protein, putative (DUF1218)	465281934	0.273614	0.207705	0.289382	0.287411	-0.354777	-0.745686	-1.13464	-1.68332	2.78855	1.01607	2.15505	-0.0071878
TraesCS1A01G271800	3-methyl-2-oxobutanoate hydroxymethyltransferase	465283487	0.281384	-0.268731	0.0367617	-0.130612	0.174696	0.721134	-1.05941	-0.868234	1.12315	-0.526903	0.951186	0.441727
TraesCS1A01G272000	Subtilisin-like protease	465340924	0.167818	0.193373	0.00101823	0.0205751	-0.859803	0.590261	1.01799	2.71491	-1.55757	-0.409592	-2.79476	-0.0794833
TraesCS1A01G272100	Protein kinase family protein	465451853	0.719164	0.593901	0.0090909	-0.0179688	0.133871	1.70828	0.942145	2.49138	-2.9349	-1.2033	-3.10863	-0.160887
TraesCS1A01G272300	Ethylene-responsive transcription factor	465495668	-0.372192	0.42419	-0.0197101	0.0927569	-0.982095	-2.9298	0.00236445	-1.95481	6.65442	7.46213	7.25577	2.58543
TraesCS1A01G272500	Polypyrimidine tract-binding protein-like protein	465507377	-0.728907	0.152158	-0.155713	0.138454	-0.550447	0.466532	-0.847458	0.0912848	0.306945	-0.0954405	0.53317	0.1224
TraesCS1A01G272600	Protein YIPF	465522813	-0.408435	-0.214723	-0.00588573	0.0210914	-0.376243	-2.03272	-0.0206528	-1.71789	1.73829	1.77749	2.21622	-0.0164084
TraesCS1A01G272700	rRNA N-glycosidase	466036875	-0.524964	-0.616799	-0.0650875	-0.115298	-0.411195	0.0671146	-0.289279	0.242225	-0.636323	-0.585239	-0.535709	0.297532
TraesCS1A01G272800	Imidazole glycerol phosphate synthase subunit HisF	466341017	-0.727394	0.290819	-0.139934	0.0261935	0.377744	-0.436855	0.0177557	-0.96618	0.165965	1.54887	1.74675	0.433103
TraesCS1A01G272900	Two-component response regulator-like PRR1	466348841	-0.153032	0.250824	-0.0678567	0.0636591	-0.42257	0.0959823	-0.573664	-0.12545	0.626053	0.278942	0.350645	0.0142914
TraesCS1A01G273000	Transcription factor	466896602	0.141002	-0.0469913	0.228176	0.107914	0.577984	0.405871	0.451799	0.216316	-0.49265	-0.349158	0.00587551	0.0492647
TraesCS1A01G273200	RNA binding (RRM/RBD/RNP motifs) family protein	467156434	0.874705	0.312028	0.0967346	-0.0563765	0.9142	2.1466	0.496766	1.82429	-4.25836	-2.26448	-2.4065	-0.362829
TraesCS1A01G273500	Soluble inorganic pyrophosphatase	467184518	1.12624	1.35325	0.118337	0.23862	-0.436166	-1.08308	-0.662775	-1.36073	5.48907	4.55192	3.82469	1.59898
TraesCS1A01G273600	Receptor-like protein kinase	467191087	0.26336	0.344806	-0.0700607	-0.0314265	-0.840959	-2.04733	-1.14624	-2.55083	4.65359	3.45451	3.50493	0.82767
TraesCS1A01G273800	DUF674 family protein	467255799	0.696361	-0.169646	0.0953397	-0.286528	0.136244	2.09042	-0.747397	0.993123	-0.118116	-1.26303	-0.692177	0.905634
TraesCS1A01G273900	Fructose-1,6-bisphosphatase class 1	467257745	0.0174671	-0.0790755	-0.117953	-0.196416	0.296321	0.950156	0.400709	0.987467	-1.30577	-0.73219	-0.975075	0.242079
TraesCS1A01G274100	Mitochondrial distribution and morphology protein 12	468409266	-0.210936	0.315778	-0.0152269	0.0618685	0.119396	0.981371	-0.19657	0.0337741	0.0759453	-0.301556	1.0925	0.110516
TraesCS1A01G274200	Mitochondrial distribution and morphology protein 12	468460342	-0.116008	-0.362986	0.00179624	-0.0280206	0.0895128	-0.552758	0.48331	0.0429499	0.0814888	0.996414	0.704643	0.732723
TraesCS1A01G274300	Histone H3	468598785	1.36848	1.36536	-0.0226573	-0.0374093	0.325572	1.9574	-0.496901	0.660136	0.248476	-0.396358	-0.816444	-0.0965588
TraesCS1A01G274600	Pentatricopeptide repeat-containing protein	468822146	0.214169	0.233779	-0.00542	-0.0132079	0.162076	-1.24263	0.614085	-0.563558	0.526465	2.12729	0.389828	-0.0504802
TraesCS1A01G274800	U-box domain-containing family protein	468847622	0.579631	0.504445	0.00398035	-0.0339375	-0.0523862	-0.0015222	0.446894	0.472437	1.08847	1.53275	0.381411	0.850905
TraesCS1A01G275000	Dof zinc finger protein	469309603	-0.0304594	0.529689	-0.0191868	0.179733	0.228627	-0.379711	1.00698	0.354286	-3.99216	-1.00007	-1.91525	-1.76921
TraesCS1A01G275200	NC domain-containing protein	469369455	0.0183433	0.530883	-0.00718606	0.30021	0.550233	0.985096	0.342408	0.730904	-0.657293	-0.291828	-0.0761503	0.0788306
TraesCS1A01G275300	Histone deacetylase family protein	469374580	-0.229933	0.0996676	-0.131491	0.102381	-0.223283	-0.289349	0.0718023	-0.0371909	0.714958	0.999991	0.749491	0.53458
TraesCS1A01G275400	Kinase	469587133	0.344572	0.00802302	-0.0287019	-0.276974	0.757657	0.658251	-0.438726	-0.631316	-0.0333638	-0.437056	0.440339	0.16244
TraesCS1A01G275600	transcription repressor	469662814	-0.00745352	-0.0240771	-0.00843612	-0.0198839	NA	NA	NA	NA	-0.289891	NA	-0.72419	NA
TraesCS1A01G275800	MYB transcription factor	470685586	1.54559	0.782464	0.0853562	-0.0565708	-0.307758	1.78858	-0.565973	1.37262	0.835245	-0.784305	-1.5717	-0.0012836
TraesCS1A01G275900	NAC-domain protein	471261564	-1.18961	-0.668664	-0.0884229	0.0142427	-0.0828026	0.106966	0.0405212	0.180729	2.74235	3.3602	4.34985	3.60278
TraesCS1A01G276000	NAC-domain protein	471265111	NA	NA	NA	NA	0.702595	0.055684	-0.667653	-1.66257	5.80806	4.57416	5.74592	2.08317
TraesCS1A01G276200	Glucan endo-1,3-beta-glucosidase, putative	471480702	0.299259	-0.143665	-0.0667953	-0.283483	-0.674224	-1.32641	-0.75925	-1.4897	2.20148	1.6866	1.12258	0.410826
TraesCS1A01G276300	Ferredoxin	471488205	-0.392231	-0.393063	-0.0178347	-0.0195697	-0.224245	-0.530302	0.178495	-0.162432	0.33783	0.559044	0.541028	0.369941
TraesCS1A01G276600	transcription factor-like protein	471695008	-0.200423	0.0737404	-0.0208877	-0.000895579	NA	-0.142297	0.0867486	0.402171	-0.874262	0.629094	-0.573009	0.0372992
TraesCS1A01G276800	Zinc finger protein	471728744	0.344619	0.537185	-0.00784427	0.0880341	0.454507	-0.506273	-0.54219	-1.64418	1.74711	1.17697	1.9058	-0.0209727
TraesCS1A01G276900	Solute carrier family 35 protein	472079783	0.557512	0.68736	0.000599952	0.0388125	NA	-0.556765	0.0797029	NA	NA	0.72185	-2.15702	-1.01006
TraesCS1A01G277000	Solute carrier family 35 protein	472140797	-0.393383	-0.568701	0.0582244	-0.0467753	-0.0467074	-0.146873	0.505719	0.406539	-1.20177	-0.724808	-0.788939	-0.320221
TraesCS1A01G277100	Solute carrier family 35 protein	472164399	-0.214344	0.248343	-0.11734	0.00393363	0.441464	1.5916	0.744978	1.68919	-3.93038	-1.69717	-2.16945	-0.27305
TraesCS1A01G277300	#N/A	472429025	-0.450883	-0.364504	-0.0929545	-0.0338929	0.714073	0.217476	1.29459	0.825806	-2.60153	-1.00074	-1.32031	-0.462759
TraesCS1A01G277400	Cytochrome P450	472550277	0.876005	0.837822	0.231622	0.213805	0.290993	0.279991	0.0332865	-0.0341469	1.73141	1.32324	1.1218	0.60352
TraesCS1A01G277700	Structural maintenance of chromosomes protein 1	473037523	0.491152	-0.373893	0.0483594	-0.0418202	0.0925702	0.569011	0.522156	1.27502	0.438642	-0.232708	-0.613151	0.830856
TraesCS1A01G277900	rRNA N-glycosidase	473627921	NA	0.254246	NA	0.0408736	NA	0.395829	NA	0.472939	NA	NA	NA	-0.260699
TraesCS1A01G278000	DNA glycosylase	473630543	-0.414152	-0.570711	-0.0203892	-0.149265	0.0505326	0.211713	0.990553	1.21096	-2.1532	-1.00935	-1.64961	-0.263717
TraesCS1A01G278200	Phosphoglucan, water dikinase, chloroplastic	474197441	0.524177	0.243864	0.249457	0.0833407	0.214361	0.731065	0.573538	1.06431	-0.895617	-0.668795	-1.16732	-0.235826
TraesCS1A01G278400	Auxin influx transporter	474225096	0.0886806	0.20881	-0.11609	-0.0789656	-0.14727	0.733413	0.600099	1.77844	-2.17069	-1.03865	-2.58144	-0.538887
TraesCS1A01G278500	C4-dicarboxylate transport protein	474260219	-0.0987726	-0.179761	0.0371371	0.0287854	-0.103955	-0.630729	0.2412	-0.291101	0.714547	0.815519	0.757583	0.267597
TraesCS1A01G278600	Tetratricopeptide repeat (TPR)-like superfamily protein	474291361	0.78742	0.86753	0.187898	0.327484	0.431039	0.419664	1.26259	1.29826	-0.787173	0.231209	-1.09334	-0.317624
TraesCS1A01G278800	HXXXD-type acyl-transferase family protein	474430833	0.715007	1.08857	0.191335	0.388785	-0.960249	-0.214289	0.921263	1.67309	1.07306	1.74821	-0.65951	0.310205
TraesCS1A01G278900	MYB transcription factor	474449755	0.857568	0.674592	0.0436854	-0.0543504	0.489195	0.645559	-0.117076	-0.0326665	0.878875	0.651279	0.501761	0.506161
TraesCS1A01G279000	Beta-glucosidase	474640545	0.375597	0.361512	0.105761	0.123279	0.643487	0.315073	0.824721	0.45523	-1.0481	-0.317055	-0.696823	-0.4207
TraesCS1A01G279100	Coronatine insensitive 1-like protein	474699335	0.183067	-0.179244	0.219042	-0.0581999	0.678052	0.398757	1.06018	0.775341	-1.67672	-0.80358	-1.09686	-0.275489
TraesCS1A01G279200	UPF0503 protein, chloroplastic	474791494	0.598341	0.34694	0.0180765	-0.0905289	1.2657	1.42208	0.95048	0.712063	-2.59141	-0.91987	-0.895812	0.0706803
TraesCS1A01G279300	Phosphate transporter	475309490	0.334887	0.652204	0.0658936	0.280754	-0.772925	-1.09952	-0.921974	-1.28331	3.59169	2.53671	2.46438	0.631884
TraesCS1A01G279400	Pentatricopeptide repeat-containing protein	476902196	0.323995	-0.406707	0.0510773	-0.140227	-0.67977	-0.735249	-0.611645	-0.719909	1.72711	0.564373	0.484113	0.256513
TraesCS1A01G279500	Zinc finger protein LSD1	476908622	-0.493494	-0.674872	0.0133087	-0.126229	0.212667	-0.517949	0.669299	-0.0903174	-1.14446	-0.444307	-0.380582	-0.327418
TraesCS1A01G279600	Ataxin-3-like protein	476972557	-0.537438	0.496321	-0.0990292	0.0596752	-0.281946	0.323764	-0.722349	-0.369635	-0.171575	0.0719318	0.334477	-0.376624
TraesCS1A01G279800	O-fucosyltransferase family protein	477014828	0.691992	0.973538	-0.0208857	0.156541	-0.32593	-1.02502	-1.25013	-2.28307	3.76516	2.25026	2.72042	0.110961
TraesCS1A01G280100	Ankyrin repeat protein-like	477408532	-1.71361	-1.17144	-0.0980408	0.0028739	-1.03077	-1.6533	0.258145	0.910464	-1.48797	-0.367106	-1.29445	-0.193853
TraesCS1A01G280200	Ankyrin repeat protein-like	477655113	-0.532734	-0.896822	-0.0117568	-0.178355	-0.429553	-0.00587303	0.0780186	0.770728	-1.14627	-0.969598	-1.25345	0.0815694
TraesCS1A01G280300	RING/FYVE/PHD zinc finger superfamily protein	477730922	1.14951	1.14501	0.0219719	0.0234572	-0.489282	0.530732	-1.83882	-1.23905	3.21321	0.760083	1.25843	-0.0687409
TraesCS1A01G280400	Phosphatidylinositol:ceramide inositolphosphotransferase	477735712	-0.00650381	0.211649	-0.0738108	0.0805675	-0.760193	-0.926455	-1.0409	-1.29744	2.76573	1.7507	1.9968	0.50899
TraesCS1A01G280500	G patch domain protein	478256374	0.238238	0.274264	0.248049	0.238935	0.275951	0.498456	0.879243	1.05599	-1.56248	-0.975604	-1.48145	-0.74908
TraesCS1A01G280600	Guanylyl cyclase	478350773	-0.323223	-0.376036	-0.0258406	-0.0517807	0.258811	0.480325	0.800938	0.993643	-1.79083	-0.891728	-1.13153	-0.083855
TraesCS1A01G280700	Adenine nucleotide alpha hydrolases-like superfamily protein	478450779	0.893917	0.988647	0.150602	0.235618	-0.294631	0.703198	-1.29574	-0.491086	1.58469	-0.112339	0.381539	-0.447117
TraesCS1A01G280800	DNA replication complex GINS protein PSF1	478535519	0.290199	0.870334	-0.0409339	0.089285	-0.35267	-0.142946	-0.496734	-0.341477	2.09951	2.00985	1.25755	0.439704
TraesCS1A01G280900	Rop guanine nucleotide exchange factor, putative	478566906	0.883985	1.43193	-0.0300698	0.0863599	0.0830866	1.15405	0.159791	1.44059	-1.41641	0.562207	-2.29493	-0.827431
TraesCS1A01G281000	Plant/T7H20-70 protein	478625937	0.0879539	0.672951	0.0367214	0.3052	-0.25868	-0.681271	-0.401689	-0.88298	2.18308	1.63801	1.856	0.0522856
TraesCS1A01G281100	Bel1-like homeodomain protein 1	479540489	0.170154	0.136514	-0.0258017	-0.0548452	0.883466	0.426132	0.519277	0.0019985	-1.17309	-0.592348	-0.400223	-0.343688
TraesCS1A01G281200	Microtubule binding protein	479711767	1.18408	0.619843	-0.0034863	-0.172044	-0.317682	1.16322	-0.230027	1.61471	0.21809	-0.250977	-2.59416	-0.0867847
TraesCS1A01G281300	Transcription factor	479817767	-0.0332745	-0.250465	0.167283	0.0328014	0.249177	0.224743	0.67693	0.606305	-0.886327	-0.439337	-0.556864	-0.0147149
TraesCS1A01G281400	Gamma-glutamyl phosphate reductase	479827961	0.493364	0.832139	-0.144389	0.138148	0.511292	0.430316	-0.282561	-0.432294	0.75152	0.65561	0.810804	0.189213
TraesCS1A01G281500	#N/A	479833927	-1.85418	-1.48449	-0.112845	0.0345348	-2.9327	-2.6994	-0.491119	-0.10979	0.92986	0.647442	-0.236622	-0.383875
TraesCS1A01G281700	Uracil phosphoribosyltransferase	480429132	-0.23893	-0.441333	0.0400859	-0.0914181	0.324351	-0.0836943	0.682404	0.270055	-1.63385	-0.896996	-0.984639	-0.570515
TraesCS1A01G281900	Aldo-keto reductase	480564799	1.01834	-0.0163977	0.134273	-0.0568012	0.393381	1.08465	0.966222	1.91819	-2.31105	-1.28116	-2.38472	-0.131062
TraesCS1A01G282000	Aldo-keto reductase	480571080	0.159379	0.108312	-0.0260026	-0.0702155	0.572744	0.573672	0.203929	0.0750063	-0.856444	-0.557251	-0.294885	-0.142214
TraesCS1A01G282100	V-type proton ATPase subunit C	480578238	0.104804	NA	0.000707211	-0.0182854	-0.114342	-1.13156	0.220477	-0.154786	0.886855	1.59711	-0.364472	NA
TraesCS1A01G282200	Aldo-keto reductase	480592131	-0.379536	-0.00958727	-0.0764145	0.122973	-0.133547	0.0769316	0.396722	0.630147	-1.17371	-0.542606	-0.911933	-0.47523
TraesCS1A01G282300	Aldo-keto reductase	480595190	0.149662	-0.279706	0.0364937	-0.00379259	-0.255741	0.0737401	-0.162291	0.399496	1.71054	-1.01696	-0.72419	0.0104595
TraesCS1A01G282600	Aldo-keto reductase	480604085	NA	0.747772	NA	0.127358	0.421931	2.25224	NA	0.277038	NA	NA	2.19512	-0.146983
TraesCS1A01G282800	Legume-specific protein	480750172	-0.368449	0.0525661	0.0275132	0.266972	0.0541386	-0.726146	-0.696134	-1.56122	2.29935	1.47977	2.79496	0.59033
TraesCS1A01G282900	cytochrome-c oxidase/ electron carrier	480754639	-0.608515	0.236665	-0.037628	0.0727301	0.439395	1.31569	NA	-0.156457	-2.03435	-1.00325	1.63243	0.019116
TraesCS1A01G283000	Kinesin light chain 3	480755306	-0.11305	-0.347249	0.119862	-0.0395389	0.344172	0.506006	0.367507	0.48068	-0.727873	-0.495204	-0.198936	0.303549
TraesCS1A01G283100	Glycerol-3-phosphate acyltransferase	480808720	1.07574	1.41913	-0.0185543	0.0254458	-0.503708	-0.18259	-0.411699	-0.146913	5.23695	5.34746	2.60701	1.47918
TraesCS1A01G283300	Rotundifolia-like protein	480931446	0.0156162	0.486635	-0.00708827	0.0701697	0.1067	0.511306	-0.114023	-0.286976	0.449681	0.175747	0.822505	-0.416256
TraesCS1A01G283400	Laccase	480933518	-0.171038	-0.488272	0.0539965	-0.0901587	0.821081	0.784765	1.24665	1.55586	-4.03085	-2.19837	-2.68209	-0.819963
TraesCS1A01G283600	Heavy metal transport/detoxification superfamily protein	481289053	0.93096	0.800166	0.00614691	-0.0067634	-0.385062	1.14339	0.104353	2.62223	-0.803729	-0.616873	-3.80337	-0.458722
TraesCS1A01G283800	ATP-dependent zinc metalloprotease FtsH	481648099	0.0597381	0.217622	-0.0271486	0.109754	-0.275321	-0.525711	-1.22344	-1.59222	2.32584	1.05557	2.01375	0.24856
TraesCS1A01G283900	Laccase	481673552	1.73738	0.845682	0.0396566	-0.200657	0.518551	1.94305	NA	0.728197	-1.95776	-3.15786	-2.64422	-0.752637
TraesCS1A01G284000	Myb-like protein	481690847	0.766421	0.647378	0.0570781	-0.0152528	-0.0283507	0.946109	-0.164627	0.770605	0.728302	0.4459	-0.0875891	0.61272
TraesCS1A01G284100	Microneme/rhoptry antigen	481754147	1.27172	1.59365	-0.0535729	-0.0193843	1.55669	3.23074	0.596813	1.57772	-1.40411	0.601053	0.0777917	1.29586
TraesCS1A01G284200	ER-type Ca2+-ATPase 1	481756973	0.511748	0.371594	0.000647951	-0.0356254	0.126005	2.97836	NA	1.69471	NA	NA	-0.555884	1.19318
TraesCS1A01G284300	Kinesin-like protein	481880422	0.656253	1.05984	-0.0716212	0.0395845	0.096897	1.01213	-0.360908	0.402794	0.334466	0.281867	-0.294964	0.00251807
TraesCS1A01G284400	O-fucosyltransferase family protein	481921987	0.702536	0.992555	-0.0743567	-0.00600663	0.582146	0.340299	0.150944	-0.265694	0.221653	0.823216	0.190804	-0.0855913
TraesCS1A01G284500	Fasciclin-like arabinogalactan family protein	481932929	1.02661	0.174668	0.0792228	-0.223998	-0.172584	0.845114	0.614327	2.19286	-1.01697	-0.543723	-2.7753	0.0905567
TraesCS1A01G284600	Respiratory burst oxidase-like protein	482242431	0.584286	0.0556887	0.0356055	-0.0491598	0.431985	0.793248	0.228117	0.34465	-0.521259	-0.607084	-0.505458	0.145683
TraesCS1A01G284700	Pentatricopeptide repeat-containing protein	482248521	-0.161419	-0.47488	-0.0308103	-0.078545	-0.451324	-1.62935	0.258431	-0.579929	0.059445	0.922464	-0.402852	0.079267
TraesCS1A01G284800	60S ribosomal protein L36	482277206	0.36208	0.233549	0.0853453	-0.0122747	-0.538134	-0.525627	-0.112768	-0.142039	1.40212	1.17919	0.518837	0.360387
TraesCS1A01G284900	Chitinase	482328444	-0.190709	-0.0209636	-0.1449	-0.0343029	-0.23883	-1.02524	-0.319488	-1.14836	2.0561	1.95877	2.03868	0.863935
TraesCS1A01G285000	70 kDa heat shock protein	482335686	0.122881	-0.0205449	-0.181364	-0.234573	0.889665	1.69915	-0.36276	0.340542	-1.23304	-1.36086	-0.344099	0.331189
TraesCS1A01G285400	GTP cyclohydrolase II/3,4-dihydroxy-2-butanone 4-phosphate synthase	482767938	-0.261051	-0.437266	-0.0173554	-0.147974	0.947545	0.0604658	0.977798	0.0522482	-2.21575	-1.06925	-0.859376	-0.585903
TraesCS1A01G285500	50S ribosomal protein L17	482777474	-0.0195049	-0.655433	0.0715353	-0.0767942	0.262842	-0.86946	1.05326	0.0837789	-0.703006	0.320236	-0.225821	0.180636
TraesCS1A01G285600	Very-long-chain (3R)-3-hydroxyacyl-CoA dehydratase	482780626	-0.258815	-0.299481	0.0167731	-0.011307	0.579787	0.1418	0.60845	0.139151	-0.864974	-0.176567	0.0938165	0.215289
TraesCS1A01G285800	#N/A	482818833	-0.0311891	0.433976	-0.0449447	-0.0156225	NA	-0.306501	0.343343	1.03894	-1.84085	0.752834	-2.44557	-0.496141
TraesCS1A01G285900	Zinc finger protein	482963667	0.753786	0.783827	0.000621556	0.0057427	0.627971	1.21072	0.6777	1.10691	0.845498	2.52342	0.452995	1.15697
TraesCS1A01G286100	Zinc finger family protein	483025155	0.131389	0.168638	NA	0.0107212	0.296005	0.739813	-0.104244	-0.542942	NA	0.175747	1.43271	0.219665
TraesCS1A01G286300	30S ribosomal protein S8, putative	483033163	0.2249	0.320407	0.0748383	0.152365	-0.665477	-0.879542	-0.121959	-0.371735	1.76544	1.54844	0.883557	0.286379
TraesCS1A01G286400	HXXXD-type acyl-transferase family protein	483133188	0.363328	0.347094	-0.0463371	-0.112137	0.19354	0.303139	0.531627	0.764267	-0.933946	0.654641	-1.05443	0.251916
TraesCS1A01G286500	HXXXD-type acyl-transferase family protein	483195165	0.239822	0.358411	-0.0213097	0.0110509	0.395282	0.364523	0.729398	0.737138	-1.18129	-0.0268046	-0.845626	-0.12046
TraesCS1A01G286700	F-box family protein	483647802	NA	-0.299432	0.0205485	NA	NA	NA	NA	NA	NA	-1.01535	NA	NA
TraesCS1A01G287000	SacI domain-containing protein / WW domain-containing protein isoform 4	483861632	0.142713	-0.116039	0.336451	0.0926902	0.714777	1.13154	0.430618	0.748817	-0.268855	-0.242587	0.384103	0.876906
TraesCS1A01G287100	Metal tolerance protein	483920343	0.171206	0.390499	-0.139275	-0.14379	-0.23118	-0.284171	-0.289495	-0.391914	0.700878	0.950702	0.278406	0.140537
TraesCS1A01G287200	Plant protein 1589 of Uncharacterized protein function	483928064	-0.566748	-0.527837	0.0101971	0.0185292	-0.104814	0.450772	0.600089	2.49889	-4.49353	-2.72952	-4.57849	-1.40154
TraesCS1A01G287300	membrane-associated kinase regulator	484300415	0.946424	0.372383	0.0232293	-0.0540534	0.196898	1.17852	0.164349	1.33707	-1.10397	-0.531535	-1.69036	0.0560004
TraesCS1A01G287400	Phosphatidate phosphatase, Lipin	484328735	-0.0420043	0.107619	-0.0816997	0.0450719	-0.344331	-0.247785	-0.844014	-0.823305	1.32026	0.53332	1.03343	0.121961
TraesCS1A01G287500	Lung seven transmembrane receptor family protein	484998886	0.647415	0.474323	0.110102	0.0238392	0.227135	0.586107	0.602098	0.931414	-0.218989	0.225291	-0.614596	0.251982
TraesCS1A01G287600	SAC3/GANP/Nin1/mts3/eIF-3 p25 family protein	485002247	0.00784254	0.0470943	-0.146123	-0.118702	-0.175885	-0.209929	-0.553614	-0.649872	0.662856	0.279269	0.501655	-0.0296274
TraesCS1A01G287700	Histone H4	485010538	1.25863	0.850854	0.0400137	-0.0967905	-0.281447	1.38804	-0.229291	1.41107	0.713195	0.105195	-1.14236	0.450929
TraesCS1A01G287800	Histone H4	485012383	1.47206	1.11164	0.0509861	-0.149192	0.0931127	1.17706	-0.548015	0.412886	0.686121	-0.168174	-0.834462	-0.182048
TraesCS1A01G287900	Kinase family protein	485031352	0.989658	-0.187456	0.0414305	-0.122726	0.143333	0.385648	0.0797029	0.00598893	-0.127375	-1.35022	-1.41196	-0.182304
TraesCS1A01G288000	F-box and associated interaction domains-containing protein	485214489	-0.00156365	-0.258274	0.029974	0.0091485	0.204955	-0.45368	-0.482565	-1.6852	2.45636	0.488013	2.99629	0.259279
TraesCS1A01G288100	Protein IQ-DOMAIN 1	485337870	NA	NA	NA	NA	-0.371538	NA	-0.431497	NA	1.79552	NA	NA	NA
TraesCS1A01G288300	Bifunctional purine biosynthesis protein purH	485344775	0.710011	0.889848	-0.153518	-0.142079	0.748915	0.423505	0.927255	0.541619	-0.273379	1.20554	-0.139535	0.585897
TraesCS1A01G288500	Nuclear transcription factor Y subunit B	485359631	0.317482	0.595325	-0.0692073	0.12925	0.0303238	0.482603	-0.692279	-0.294691	0.923357	0.320274	0.662252	0.151251
TraesCS1A01G288600	E3 ubiquitin-protein ligase	485557978	0.334969	0.403847	-0.039391	0.0161715	0.302044	0.303649	-0.411732	-0.471988	0.601413	0.238849	0.599289	0.0814323
TraesCS1A01G288700	DNA helicase	486042159	0.327694	-0.212525	0.0879573	-0.033009	1.06519	0.737368	0.455738	-0.186071	-1.15776	-0.837057	0.259211	0.138211
TraesCS1A01G288800	30S ribosomal protein S12	486052173	0.3014	0.286503	0.0560974	0.04653	-0.231438	-0.498689	0.151441	-0.152162	1.18419	1.2812	0.674761	0.43683
TraesCS1A01G289100	hydroxyproline-rich glycoprotein family protein	486581084	0.471827	0.263947	0.0117436	-0.0121247	0.321423	0.0371658	0.429695	0.122562	0.555053	1.10592	0.272836	0.325138
TraesCS1A01G289300	Telomere repeat-binding factor 1	486663234	-0.239665	-0.780217	0.00949284	-0.11518	-0.592784	-2.07414	0.699982	0.389516	-0.985267	0.00417027	-2.16426	-0.493352
TraesCS1A01G289600	Glycerol-3-phosphate acyltransferase	486743602	-0.625964	-1.14947	-0.024658	-0.138766	-0.63866	-0.976124	0.29762	1.82395	-1.02596	-0.177183	-2.7516	0.903023
TraesCS1A01G289700	N-(5'-phosphoribosyl)anthranilate isomerase	486746813	-0.889524	-1.26266	0.0556407	-0.0348938	-1.39379	-1.47427	0.340427	0.924571	-0.29597	-0.0944892	-1.27676	-0.037702
TraesCS1A01G289800	Anthranilate phosphoribosyltransferase	486750894	0.10714	0.155722	-0.00559254	0.0129313	-1.07087	-1.43223	0.633706	0.42499	1.20441	1.95079	-0.121961	0.212385
TraesCS1A01G289900	Factor in the germline alpha	486816908	1.01067	0.971625	0.087945	0.191614	-0.855392	-0.847437	0.752528	0.920709	2.86122	3.20476	0.6899	1.04905
TraesCS1A01G290100	G1/S-specific cyclin-E protein	486896765	-0.0175667	0.268091	0.101867	0.27092	-0.939585	-1.15352	0.578254	0.362022	1.89574	2.14905	0.943245	0.56813
TraesCS1A01G290200	cytochrome P450, family 98, subfamily A, polypeptide 8	486953459	0.302677	0.953554	-0.0419778	0.103601	-1.64807	-1.47381	0.415165	0.610361	4.29296	5.28309	2.07348	2.00633
TraesCS1A01G290300	Coiled-coil domain-containing protein 115	486954012	0.323946	0.357229	0.0114159	0.0272211	-0.450725	-0.924313	0.42048	0.774868	3.12309	2.59941	0.112967	0.354235
TraesCS1A01G290400	Blue copper protein	487010513	NA	NA	NA	NA	0.378916	-0.370525	-0.250331	-2.19485	2.11055	0.912366	3.3212	0.0232008
TraesCS1A01G290500	TBC1 domain family member 8B	487010560	0.0784711	0.022881	0.0449937	0.00466922	-0.0122879	0.825432	0.646837	1.51649	-1.56168	-0.886836	-1.61665	-0.125555
TraesCS1A01G290700	Respiratory burst oxidase-like protein	487088736	-0.162196	-0.0686149	-0.0729333	-0.0507999	-0.365353	-0.428816	0.750452	0.82354	-1.24528	-0.171056	-1.50756	-0.540807
TraesCS1A01G290800	Basic helix-loop-helix transcription factor	487100407	-0.00288323	0.296059	0.00068216	0.048841	-0.105632	NA	NA	-0.152702	0.847674	NA	0.256745	-0.502645
TraesCS1A01G290900	Zinc finger protein CONSTANS	487308021	-0.00265438	-0.062545	0.014333	0.02684	0.107167	-1.69164	-0.702228	-2.77645	5.08848	2.69541	5.10975	0.648663
TraesCS1A01G291000	Kinase interacting (KIP1-like) family protein	487311107	0.754932	0.845164	-0.000186643	0.0272245	-0.168761	0.966395	0.0509024	1.24481	0.919705	0.995533	-0.454277	0.612565
TraesCS1A01G291100	Aminotransferase-related family protein	487330367	NA	0.499483	NA	0.0734646	NA	0.434379	NA	0.769886	NA	NA	NA	-0.224382
TraesCS1A01G291200	Aminotransferase-related family protein	487463045	1.4353	1.27147	0.0399872	0.00568586	0.117343	0.401537	-0.224264	-0.0112324	2.09325	1.62253	0.575174	0.487323
TraesCS1A01G291300	#N/A	487466847	0.0423249	-0.627476	0.0300936	-0.0458106	NA	-0.595456	0.226649	0.477424	-0.921017	-0.700118	-1.58084	0.0560684
TraesCS1A01G291500	Histone H4	487568658	1.19226	0.774442	0.00504727	-0.208808	0.286315	1.19575	0.173831	1.0035	0.0479968	0.245151	-0.987997	0.459797
TraesCS1A01G291600	Histone H4	487571246	0.501721	0.19985	0.116656	0.0779694	0.37581	0.431254	-0.176489	-0.270964	0.527759	-0.238669	0.401258	-0.0894817
TraesCS1A01G291700	Histone H4	487604483	1.42453	1.39062	-0.0652637	-0.119929	-0.378931	-0.659537	-0.993112	-1.52387	3.43778	2.49898	1.42396	0.120524
TraesCS1A01G291800	Peptide methionine sulfoxide reductase MsrB	487607237	0.0941409	0.379823	-0.029423	0.0235156	-0.293194	-2.66942	-1.24082	-3.81206	6.63893	5.56303	6.14065	1.64621
TraesCS1A01G291900	Pre-mRNA splicing factor	487695123	NA	NA	NA	NA	0.199357	NA	NA	-1.29163	NA	NA	1.87684	NA
TraesCS1A01G292000	CTD small phosphatase-like protein	487725420	-0.8177	-0.677923	-0.036846	0.022813	-0.207186	-0.103537	0.210308	0.293433	0.483119	0.801548	1.18659	1.32634
TraesCS1A01G292100	Kinase family protein	487728612	0.272944	0.0561266	0.0685037	-0.0916963	0.611977	0.357577	1.27322	1.03473	-2.20345	-0.915082	-1.79239	-0.652956
TraesCS1A01G292200	Calcium-dependent protein kinase	487735997	0.510776	0.601236	0.0555066	0.130564	0.636493	0.949053	0.368829	0.592443	0.194887	0.464798	0.366093	0.677505
TraesCS1A01G292400	lipid phosphate phosphatase 3	488071386	0.359864	-0.332363	0.109399	-0.185018	0.374467	0.31444	-0.30525	-0.492355	0.540536	-0.201467	0.581471	0.418277
TraesCS1A01G292500	Cytochrome P450 family protein	488097572	NA	NA	NA	NA	0.080903	-4.07971	-2.3338	-7.52725	9.47658	5.97227	9.37315	0.247973
TraesCS1A01G292700	Zinc finger CCCH domain-containing protein 4	488108899	0.106303	-0.486545	0.0501379	-0.0285606	NA	0.163001	0.0797029	0.794167	-1.38715	-1.73824	-2.25052	-0.187933
TraesCS1A01G292800	F-box and associated interaction domains-containing protein	488186694	-0.136862	0.315778	-0.0243615	0.031233	0.10809	-1.10151	1.14208	0.560419	-0.85264	2.21834	-0.0285875	0.110516
TraesCS1A01G293000	GDP-mannose transporter 1	488219151	1.10467	1.27882	-0.0314543	0.0501845	-1.04851	0.767767	-0.239644	1.69267	0.787858	0.615092	-1.71387	-0.0909006
TraesCS1A01G293100	F-box and Leucine Rich Repeat domains containing protein	488225463	-0.313625	0.0435865	0.0320257	0.142215	-0.603673	-0.69744	-0.767075	-0.931895	2.11393	0.826953	1.90262	-0.0215888
TraesCS1A01G293200	Zinc finger CCCH domain-containing protein 4	488235811	-0.114783	0.301918	0.0133347	0.086868	-1.1447	-1.75863	-1.07176	-1.78573	4.78061	2.6999	3.90519	-0.00348944
TraesCS1A01G293400	ER membrane protein complex subunit 4	488619059	0.188105	-0.0934632	0.0159168	-0.130418	0.208849	0.546967	0.153356	0.422313	-0.684564	-0.550872	-0.609227	0.0567691
TraesCS1A01G293500	#N/A	488621003	-0.176722	-0.193571	-0.151876	-0.20715	0.514117	0.521702	0.36413	0.307276	-1.614	-0.956299	-0.847601	-0.282047
TraesCS1A01G293600	#N/A	488776418	0.370641	0.490776	-0.00345466	0.029218	0.406377	0.893016	-0.655393	-0.66915	1.09563	0.121754	1.06091	0.147965
TraesCS1A01G293700	V-type proton ATPase catalytic subunit A	489164269	-0.302207	-0.340926	0.0282339	0.0226277	-0.659833	0.357052	-0.204383	1.50563	0.341692	-0.469016	-0.731303	0.33649
TraesCS1A01G293900	Zinc finger CCCH domain-containing protein 4	489178482	-0.20065	-0.345424	0.00376959	-0.0105209	NA	-0.647954	0.256876	0.152636	-1.38715	-0.149164	-0.76506	-0.119773
TraesCS1A01G294100	Zinc finger CCCH domain-containing protein 4	489264233	-0.472194	-0.0247979	-0.0339925	-0.0018054	-0.115085	0.0879995	0.150418	1.15841	-0.746852	1.38908	0.254913	0.783654
TraesCS1A01G294200	F-box family protein	489273606	0.291854	0.147027	-0.0153473	-0.0628643	0.263047	0.86307	-0.105299	-0.313406	-0.340005	-0.202441	-0.00675899	0.208906
TraesCS1A01G294300	Acetyl-coenzyme A carboxylase carboxyl transferase subunit beta	489278196	0.422083	0.475465	0.00124861	0.0306377	0.542661	0.248061	0.347639	-0.170816	-0.894897	-0.130935	-0.335126	-0.524601
TraesCS1A01G294400	F-box family protein	489324022	-0.110474	0.268323	-0.00756472	0.0460756	0.118207	-0.328513	0.17925	-0.338429	-0.0244197	0.803784	0.84159	-0.226452
TraesCS1A01G294800	Zinc finger CCCH domain-containing protein 4	489921391	-0.20197	NA	-0.0142138	NA	NA	NA	NA	NA	-0.589778	NA	NA	NA
TraesCS1A01G294900	CCCH-type zinc fingerfamily protein with RNA-binding domain-containing protein	490018586	0.00459657	0.376475	-0.0131268	0.0576151	NA	0.74035	0.159791	1.56376	-1.76405	-0.445469	-1.77251	-0.331308
TraesCS1A01G295000	GDSL esterase/lipase	490022143	NA	NA	NA	NA	-0.255741	NA	-0.246072	NA	1.71054	NA	NA	NA
TraesCS1A01G295100	CCCH-type zinc fingerfamily protein with RNA-binding domain-containing protein	490108941	-0.261882	-0.0247979	-0.0145891	NA	NA	NA	NA	NA	-0.570227	NA	NA	NA
TraesCS1A01G295200	UDP-sugar pyrophosphorylase 1	490306427	-0.0554894	-0.300595	0.042531	-0.117678	-0.37121	0.196023	-1.43485	-1.06596	1.18009	-0.55867	0.857469	-0.0633808
TraesCS1A01G295300	Ammonium transporter	490411509	0.19488	0.210459	-0.0109748	-0.0146943	-0.422263	-2.08505	-1.24199	-3.18423	7.39511	6.01276	6.62621	2.88245
TraesCS1A01G295600	Chaperone DnaK	490509793	-0.352532	-0.20362	-0.0376976	0.0754517	0.400367	0.403858	1.13121	1.15384	-2.14911	-0.845973	-1.31365	-0.280838
TraesCS1A01G295700	Histone H4	490759999	0.967526	0.948571	-0.0305515	-0.0571736	-0.214008	0.609898	-0.182334	0.607817	0.579157	0.527014	-0.717165	-0.0291098
TraesCS1A01G295800	Phosphatidylethanolamine-binding protein	490794344	1.36321	1.29183	0.188902	0.200429	2.47866	2.90801	1.4026	1.54889	-1.64049	-0.398232	0.135858	1.02648
TraesCS1A01G296300	Receptor protein kinase, putative	491148418	0.00173554	0.0862814	-0.0660294	-0.00332952	-0.865032	-1.22887	-1.08177	-1.5554	3.41697	2.31619	2.52701	0.859884
TraesCS1A01G296500	Glutaredoxin-like	491310966	-0.615611	0.338892	-0.0577741	0.0529453	-0.371538	0.477389	-0.409495	0.539123	-0.543688	-0.293366	-0.185202	-0.327801
TraesCS1A01G296600	CsAtPR5	491646960	-0.647729	-0.570768	-0.0359907	-0.0246336	-0.0659702	-1.00513	0.179912	-0.377186	-0.221632	0.835703	0.974214	0.592909
TraesCS1A01G296800	Pectin lyase-like superfamily protein	492000009	-0.667571	0.255932	-0.0329885	0.086342	NA	2.06409	NA	1.7108	-1.83857	-1.1296	0.258481	0.24131
TraesCS1A01G296900	LIGHT-DEPENDENT SHORT HYPOCOTYLS-like protein (DUF640)	492045923	0.406068	0.288418	0.0329342	5.22586e-05	0.553573	0.872517	0.716247	1.00767	-0.721437	0.0866678	-0.408055	0.544613
TraesCS1A01G297000	S-adenosyl-L-methionine-dependent methyltransferases superfamily protein	492123583	-0.0221868	-0.0287076	-0.00765972	-0.0126125	-0.393068	-0.549324	-0.389898	-0.59593	1.11575	0.736171	0.767878	0.159288
TraesCS1A01G297400	Zinc transporter protein	492271768	-0.622308	-0.467202	-0.0492519	-0.0345672	-0.518224	-2.50258	0.284251	-1.53318	0.939653	2.01376	1.47034	0.232526
TraesCS1A01G297500	Zinc transporter protein	492273999	-0.179334	-0.533756	0.0990243	-0.0459988	-0.486898	-1.178	0.334344	-0.334499	-0.0561405	0.0415796	-0.346696	-0.544969
TraesCS1A01G297600	Abscisic acid receptor	492652071	-0.0879709	0.597782	-0.00463632	0.207184	1.18322	-0.43658	1.90227	0.287237	-3.24295	0.243051	-0.435684	-0.828724
TraesCS1A01G297700	Cation/H(+) antiporter	492798612	0.0299214	0.158017	-0.00681584	-0.00194434	0.432121	1.27013	-0.433944	-0.914479	1.11604	NA	1.97888	0.451651
TraesCS1A01G297800	Exocyst complex component, putative	492807460	0.653625	0.628047	0.151422	0.0965143	-0.148516	-0.240369	-0.896373	-1.1227	2.26057	1.04494	1.43909	0.0834917
TraesCS1A01G298200	Aldose reductase	493217528	0.501467	0.388	0.00430671	-0.0173293	0.59544	1.74232	-0.104137	0.426843	0.555053	-0.0751339	0.741383	0.757865
TraesCS1A01G298300	tRNA (guanine-N(7)-)-methyltransferase	493266690	0.131389	NA	NA	-0.0164235	1.15607	0.0888849	0.121735	-1.22866	5.66006	5.53891	5.60396	2.52511
TraesCS1A01G298400	Glycine cleavage system H protein	493280380	1.35695	0.788947	0.0139641	-0.116497	0.324584	0.296567	-0.105299	-0.799308	-0.0249677	-1.07104	-1.6672	-1.08307
TraesCS1A01G298600	WRKY transcription factor	493500538	-0.368379	-0.217672	-0.0314667	-0.00864602	-1.17613	-3.06671	-1.18796	-3.37265	8.05935	6.78042	7.39483	3.03811
TraesCS1A01G298800	Proline-rich family protein	493736793	-0.707133	-0.753463	-0.0442104	-0.0847062	0.342963	-0.0354779	0.671977	0.265617	-1.67383	-0.872884	-0.546936	-0.196744
TraesCS1A01G298900	TOM1-like protein 2	493815619	-0.0869162	-0.20866	-0.0938424	-0.182361	-0.852396	-1.61455	-1.32432	-2.23864	3.99412	2.66913	3.23413	1.0937
TraesCS1A01G299000	Pentatricopeptide repeat-containing family protein	493821130	-0.073774	0.51582	-0.136378	-0.111014	0.306718	0.428393	-0.158616	-0.250755	0.135567	1.52985	0.696709	0.821321
TraesCS1A01G299100	Aminotransferase like protein	493919421	-0.518114	-0.456	0.011827	0.0630515	0.468127	0.198836	0.974469	0.690157	-2.22755	-1.18324	-1.15971	-0.560366
TraesCS1A01G299200	Nodulin-like / Major Facilitator Superfamily protein	494024032	0.108866	-0.210598	0.200529	-0.0173375	0.597651	0.323182	1.46362	1.14381	-1.89879	-0.665227	-1.32926	-0.176636
TraesCS1A01G299300	arginine N-methyltransferase, putative (DUF688)	494391592	-0.197815	0.160435	-0.00656892	0.0452938	0.545087	0.305104	-0.451443	-1.03326	3.17132	2.84406	5.01065	1.83079
TraesCS1A01G299400	WEAK movement UNDER BLUE LIGHT-like protein	494437301	0.454803	0.0254302	-0.0320355	-0.245541	0.0969551	1.31241	0.328217	1.68556	-2.70495	-1.88482	-3.0457	-0.472707
TraesCS1A01G299500	DNA helicase	494442747	1.02144	0.909149	0.0697055	0.0570901	-0.128796	0.908931	-0.407121	0.560085	0.612801	0.024215	-0.556286	-0.102628
TraesCS1A01G299600	Non-specific serine/threonine protein kinase	494449856	0.109519	-0.014691	0.0786758	0.072617	0.45661	0.227086	0.397435	0.0910676	-0.753809	-0.558848	-0.269107	-0.331013
TraesCS1A01G299900	Receptor-like kinase	494715224	0.0456757	-0.226425	0.0722656	0.067404	0.215726	-0.0601199	0.53208	0.427431	-0.201202	-0.14251	0.190998	0.101947
TraesCS1A01G300000	U-box domain-containing protein	494799446	1.25847	0.927113	0.285107	-0.051624	0.153079	-0.263718	-1.2554	-1.99504	4.50653	2.42363	2.99603	0.957653
TraesCS1A01G300100	transcription repressor	495129373	-0.14431	-0.479511	0.159894	-0.0130508	0.272196	0.0851164	0.502918	0.300381	-1.603	-1.33636	-1.05131	-0.58591
TraesCS1A01G300200	Expansin	495191440	0.319352	-0.0133159	0.136203	-0.00766627	-0.0350171	1.24931	0.982059	2.32288	-2.61246	-1.79507	-2.97908	-0.539248
TraesCS1A01G300300	Non-specific lipid-transfer protein	495284127	-0.379299	0.495729	-0.0427197	0.329143	-0.00076999	0.719949	0.533492	1.24111	1.99458	3.1462	2.56599	3.19877
TraesCS1A01G300600	Ring finger protein, putative	495332457	1.4858	1.54732	0.00836796	0.0414488	0.458417	1.66065	0.679703	1.81564	-0.408183	0.631792	-1.69385	0.08525
TraesCS1A01G300700	Ubiquitin carboxyl-terminal hydrolase-related protein	495334181	0.413209	0.215722	NA	-0.0311464	-0.0144467	0.892929	NA	0.699409	NA	NA	-0.501515	0.399526
TraesCS1A01G300900	WRKY transcription factor, putative	495455275	0.0782785	-0.0240771	0.000635791	-0.0148149	-0.557411	1.87869	-0.680124	1.42493	2.52062	NA	0.416975	1.0545
TraesCS1A01G301100	WRKY family transcription factor	495578650	0.801058	-0.449834	0.159449	-0.178432	1.0017	1.42788	1.37969	1.66521	-1.90389	-0.554008	-1.0282	1.09431
TraesCS1A01G301300	Extra-large G-like protein, putative (DUF3133)	495695408	NA	0.110663	NA	0.0127002	-1.21352	-4.06599	-1.80744	-5.01291	8.27717	5.87688	6.03972	0.0433322
TraesCS1A01G301400	Kinase family protein	495699527	0.569723	-0.0293442	0.293248	-0.109538	0.491771	0.575221	0.278345	0.307937	-0.522895	-0.703205	-0.573203	-0.144683
TraesCS1A01G301500	Thioredoxin	495703638	0.779985	0.575782	0.0455443	0.0546865	0.365874	1.31875	-1.6435	-1.47786	4.03688	-0.0475783	2.40279	0.341662
TraesCS1A01G301600	Ubiquitin-conjugating enzyme E2	495706747	0.0616991	0.116747	-0.0231558	0.0234312	-0.507458	-0.890348	-1.07619	-1.54026	2.70762	1.61413	2.15003	0.542916
TraesCS1A01G301800	Receptor-like kinase	496042550	-0.0172837	-0.0911859	-0.0667772	-0.143584	0.37258	0.244205	0.450262	0.285014	-1.35021	-0.533213	-0.81976	-0.212384
TraesCS1A01G301900	#N/A	496058039	-0.203355	-0.123918	-0.0145619	0.0536407	0.166771	0.435999	0.275105	0.493456	-0.970097	-0.656632	-0.554212	-0.146285
TraesCS1A01G302000	#N/A	496071061	-0.249878	-0.378197	-0.0462483	-0.143693	-0.147343	0.63594	0.302998	1.09373	-2.1511	-1.71774	-2.03929	-0.710221
TraesCS1A01G302100	Sulfotransferase	496088755	0.448828	0.460581	0.0521256	0.24542	-0.132145	0.384882	1.64797	2.46836	-0.565501	1.16147	-1.1911	0.905113
TraesCS1A01G302300	Glycosyltransferase	496141696	0.314131	0.213567	0.0408795	0.0390299	-0.523365	0.646077	0.411499	2.41107	-1.65579	-1.19802	-3.32534	-0.730741
TraesCS1A01G302400	Protein PHYTOCHROME KINASE SUBSTRATE 1	496169401	-0.170185	-0.38611	0.0978786	0.0598126	0.310321	-0.551569	0.415969	-0.482383	0.384636	0.429899	1.00001	0.248354
TraesCS1A01G302500	Acetyltransferase	496293433	-0.780526	-0.712388	-0.0557668	-0.0147613	0.460051	-0.121001	0.73731	0.124084	-1.87387	-0.932874	-0.503435	-0.359125
TraesCS1A01G302600	Protein kinase-like protein	496303414	-0.213672	-0.202348	-0.105447	-0.111662	0.210715	-0.162974	0.0293019	-0.415857	1.04191	1.26538	1.54597	1.22473
TraesCS1A01G302700	B3 domain-containing protein	496311912	0.426008	-0.0633715	0.0511601	0.000509388	-0.954238	-1.32307	-1.24734	-1.77884	5.7956	3.28089	3.87648	1.51808
TraesCS1A01G302800	KH domain-containing protein	496439334	0.115457	0.355722	-0.0104419	0.135735	-0.181625	-0.511996	-0.273469	-0.668497	1.24685	0.990262	0.971715	0.0316121
TraesCS1A01G302900	NADH dehydrogenase [ubiquinone] 1 alpha subcomplex subunit 1	496476714	0.31658	-0.335955	0.169996	-0.16191	0.243025	0.53886	-0.0215012	0.185496	-0.724831	-1.10791	-0.766712	-0.246082
TraesCS1A01G303000	heat-inducible transcription repressor	496480002	0.554407	-0.0308147	0.0114159	-0.0507722	NA	0.231816	0.138627	0.819887	NA	0.413947	-1.30975	0.289532
TraesCS1A01G303100	Cytochrome P450-like protein	496631342	1.40446	1.527	0.0781513	0.206543	0.14746	-1.2426	-1.20053	-3.01187	6.00175	4.14548	4.67176	0.802668
TraesCS1A01G303200	Late embryogenesis abundant (LEA) hydroxyproline-rich glycoprotein family	496645160	NA	NA	NA	NA	NA	0.890978	NA	1.02866	NA	NA	NA	0.519604
TraesCS1A01G303500	Disease resistance protein (TIR-NBS-LRR class) family	497182100	0.748829	0.756272	-0.00877672	-0.012522	-0.109095	0.73775	-0.457094	-0.0782585	1.5359	0.83196	-0.292465	-0.196854
TraesCS1A01G303600	LURP-one-like protein	497192150	0.615018	0.27822	0.273012	0.0272362	1.41027	1.20262	0.799132	0.435065	-0.956365	-0.512444	0.0136632	0.359164
TraesCS1A01G303700	GTP cyclohydrolase 1	497225054	-0.335845	-0.234083	0.018453	0.066624	0.251533	1.14945	-0.0520194	0.679871	-1.65324	-1.75326	-0.794908	-0.298243
TraesCS1A01G303800	Cation/H(+) antiporter	497240585	0.376131	0.206049	NA	-0.0254061	NA	0.890978	NA	0.790105	NA	NA	-1.05401	0.206525
TraesCS1A01G303900	BTB/POZ domain containing protein, expressed	497281374	0.825622	0.502982	0.00695128	-0.0969135	-0.0482679	0.0743502	0.151384	0.314977	-0.181349	-0.0152506	-1.29762	-0.554618
TraesCS1A01G304000	Scarecrow transcription factor family protein	497345478	0.469518	0.0247922	0.0213069	-0.0291519	NA	-0.197731	0.0867486	0.472939	NA	-0.214796	-2.01248	-0.260413
TraesCS1A01G304200	Protein kinase-like protein	497503763	0.302362	0.587933	-0.130423	-0.033963	-1.01886	-2.19521	-1.42696	-2.87531	7.5212	6.19318	6.08203	2.6392
TraesCS1A01G304700	Protein BREAST CANCER SUSCEPTIBILITY 1-like protein	497616948	-0.276121	-0.0126575	-0.191468	-0.088838	0.0313949	0.379203	0.854475	1.28064	-1.36775	0.0455344	-1.02602	0.367873
TraesCS1A01G304900	Xyloglucan galactosyltransferase KATAMARI1-like protein	497760516	1.25491	1.37813	0.0101719	0.0892893	-0.520448	-0.48315	-0.384448	-0.381521	2.7347	2.28904	0.846394	0.284677
TraesCS1A01G305300	Sec14p-like phosphatidylinositol transfer family protein	497902190	-0.174222	-0.720599	0.10372	-0.259515	-0.0735274	0.720202	0.72516	1.54245	-2.00036	-1.35027	-1.86601	0.0597046
TraesCS1A01G305400	Ribosomal protein L34e superfamily protein	498047045	0.812626	0.564678	0.133678	0.00551066	-0.20229	-0.283872	-0.415588	-0.558068	2.63031	1.88111	1.53854	0.849784
TraesCS1A01G305500	Myb family transcription factor APL	498048602	0.695818	0.557321	-0.0120722	-0.0651093	0.213298	0.982271	-0.00428023	0.688427	0.594383	0.642243	0.072043	0.772915
TraesCS1A01G305600	F-box/RNI-like superfamily protein	498052810	0.64375	0.992241	-0.0586325	0.00381192	0.541817	1.74044	-0.75096	0.252006	1.06004	0.464478	0.877935	0.812809
TraesCS1A01G305800	Type I inositol-1,4,5-trisphosphate 5-phosphatase	498162701	-0.555557	-0.398031	-0.145659	-0.0406592	-0.784821	-1.59888	-1.22416	-2.1946	3.05454	1.92467	2.83197	0.587111
TraesCS1A01G306000	Lipid-transfer protein	498174286	1.45827	1.35177	0.0203049	-0.0219395	-0.374412	0.563338	-0.0442846	0.980453	0.521918	0.3992	-1.59061	-0.548381
TraesCS1A01G306300	BZIP transcription factor	498532631	0.0504935	-0.0489608	0.0967198	0.0456793	0.41291	0.305662	0.132219	-0.0592543	-0.821179	-0.839297	-0.38349	-0.51559
TraesCS1A01G306400	Histone H3	498537150	1.23872	0.346744	0.0800004	-0.19457	0.129158	0.701092	-0.447765	-0.0259064	1.14224	0.1009	-0.209811	0.277419
TraesCS1A01G306500	Histone H3	498592842	-0.340103	0.0384843	0.0327158	0.246675	-0.13535	0.241169	0.834499	1.5646	-2.15275	-0.929813	-1.95346	-0.677498
TraesCS1A01G306600	Chlorophyll a-b binding protein, chloroplastic	498596555	0.779563	0.567704	0.154707	0.0244339	1.85176	0.802053	2.03521	1.18577	-3.61563	-1.18689	-2.15747	-0.967151
TraesCS1A01G306700	F-box family protein	498666745	0.234077	0.628623	-0.0806432	0.0823224	-0.128342	1.10887	-0.614251	0.495976	-0.261028	-0.700275	-0.637146	-0.304253
TraesCS1A01G306800	Orf152b protein	498685524	0.0692495	0.0905915	0.0116776	0.0264523	NA	-0.195389	0.0797029	0.210431	-0.75054	-0.545061	-0.888402	-0.55151
TraesCS1A01G306900	Maturase K	498688951	0.208739	-0.265671	0.0184524	-0.0333123	0.232791	0.697118	-0.105299	-0.326358	0.88075	-0.691828	0.775831	0.49917
TraesCS1A01G307000	RNA-directed RNA polymerase P1	498690625	-0.57897	-0.324387	-0.00229731	0.0327277	0.118951	-1.37861	0.109534	-1.50521	0.13983	0.431655	2.3938	-0.133353
TraesCS1A01G307200	protein kinase family protein	498802333	0.308077	0.245085	0.0726437	0.104226	-0.299892	0.849125	0.010779	1.20927	0.0599032	-0.338275	-0.715073	0.185
TraesCS1A01G307300	Protein KRI1	498806535	0.126996	-0.153453	0.0412297	-0.108421	-0.51285	-0.479972	-0.630044	-0.683448	1.78408	0.950082	1.10377	0.553705
TraesCS1A01G307400	60S ribosomal protein L30	498809336	0.233256	0.314243	0.0144183	0.0831563	-0.31858	-0.587597	-0.053853	-0.370027	1.32547	1.26191	0.798682	0.300435
TraesCS1A01G307500	Beta-1,3-N-acetylglucosaminyltransferase family protein	499175578	1.2047	0.792354	0.0486598	-0.198747	0.544702	0.57995	1.18893	1.20289	-1.48314	-0.178503	-2.05762	-0.464441
TraesCS1A01G307600	Beta-1,3-N-acetylglucosaminyltransferase family protein	499178956	-0.165548	0.791135	-0.0334826	0.266553	-0.559213	0.239558	-0.643018	0.0995319	0.211246	-0.298487	-0.431513	-1.15101
TraesCS1A01G307700	Endoplasmic reticulum-Golgi intermediate compartment protein 3	499183870	0.074165	0.160688	-0.0109652	0.0571845	-0.0385774	0.29998	-0.391533	-0.0911751	1.08832	0.707525	1.00476	0.738163
TraesCS1A01G307800	F-box protein	499194444	0.273519	0.238134	-0.00136923	-0.0350731	0.981287	0.388048	0.498375	-0.179429	-0.692025	-0.158406	0.0903146	-0.0683268
TraesCS1A01G307900	dentin sialophosphoprotein	499438826	0.63299	0.538254	0.0811372	0.0151128	0.55978	1.53804	0.217969	1.13974	-1.03811	-0.921358	-1.07756	0.0311363
TraesCS1A01G308000	UV radiation resistance-associated	499442990	1.52376	1.03499	0.235961	0.00842252	0.383579	1.10676	-0.404337	0.273623	1.4308	0.384876	0.148699	0.329082
TraesCS1A01G308200	tRNA uridine 5-carboxymethylaminomethyl modification enzyme MnmG	499616444	NA	NA	NA	-0.0018054	-0.339334	-2.61122	-1.41817	-4.59072	6.36921	3.83057	5.146	0.0230685
TraesCS1A01G308300	Histone-lysine N-methyltransferase, H3 lysine-9 specific	499620770	0.677846	0.797595	-0.0136547	0.0123545	0.3508	0.287614	-0.379797	-0.698322	1.13192	0.732723	0.656416	-0.110441
TraesCS1A01G308500	Photosystem I assembly protein Ycf4	499735832	-0.297589	-0.450698	0.13272	0.0767178	0.364139	-0.3135	1.24805	0.615392	-1.83796	-0.672989	-1.06899	-0.56841
TraesCS1A01G308700	Calmodulin	499783051	0.681468	0.167517	0.214562	0.0409049	-0.275026	-1.92318	-1.34368	-3.38824	4.85735	2.57229	3.86777	0.352994
TraesCS1A01G308800	Calmodulin	499785000	0.0346641	0.182595	0.00213032	0.120538	-0.301674	-0.317296	-0.308162	-0.370828	1.41946	1.11237	1.10579	0.542063
[truncated: 67,770 more rows]
