# Supplementary material for: Histology and RNA Sequencing Provide Insights Into Fusarium Head Blight Resistance in AAC Tenacious
Source: Front Plant Sci. 2021 Jan 13;11:570418. doi: 10.3389/fpls.2020.570418 (PMC7838103; doi:10.3389/fpls.2020.570418)
Supplement: Supplementary Dataset 2 — GO enrichment p-value matrix for each pairwise treatment combination in the transcriptomic analysis. [file Data_Sheet_2.xlsx]

## Sheet: Supplemental Dataset S2
Supplemental Dataset S2. GO enrichment p-value matrix for each pairwise treatment combination in the transcriptomic analysis.			p values - Fisher's exact test
			Control vs. Control				Inoculated vs. Inoculated				Control vs. Inoculated
			Intercultivar		Intracultivar		Intercultivar		Intracultivar		Intracultivar
GO Term	Go Class	GO Description	Roblin Control iii_vs_Tenacious Control iii	Roblin Control V_vs_Tenacious Control V	Roblin Control iii_vs_Roblin Control V	Tenacious Control iii_vs_Tenacious Control V	Roblin Inoculated iii_vs_Tenacious Inoculated iii	Roblin Inoculated V_vs_Tenacious Inoculated V	Roblin Inoculated iii_vs_Roblin Inoculated V	Tenacious Inoculated iii_vs_Tenacious Inoculated V	Roblin Control iii_vs_Roblin Inoculated iii	Roblin Control V_vs_Roblin Inoculated V	Tenacious Control iii_vs_Tenacious Inoculated iii	Tenacious Control V_vs_Tenacious Inoculated V
GO:0006468	Biological Process	protein phosphorylation	.	1.8e-06	.	.	1.6e-15	1.6e-24	.	4.4e-11	.	1e-30	1e-30	1.6e-18
GO:0016310	Biological Process	phosphorylation	.	4e-06	.	.	8.5e-15	2e-19	.	8e-08	.	1e-30	1e-30	5.6e-15
GO:0006464	Biological Process	cellular protein modification process	.	0.00049	.	.	1.1e-11	1.2e-13	.	4.7e-05	.	1e-30	3.3e-19	4.1e-12
GO:0036211	Biological Process	protein modification process	.	0.00049	.	.	1.1e-11	1.2e-13	.	4.7e-05	.	1e-30	3.3e-19	4.1e-12
GO:0006796	Biological Process	phosphate-containing compound metabolic ...	.	0.0018	.	.	9.2e-11	2.3e-08	.	0.06259	.	1e-30	6e-14	4.7e-08
GO:0006793	Biological Process	phosphorus metabolic process	.	0.00202	.	.	1.2e-10	3.6e-08	.	0.07323	.	1e-30	9e-14	6.1e-08
GO:0043412	Biological Process	macromolecule modification	.	0.00082	.	.	1.7e-10	1.3e-10	.	0.00371	.	1e-30	5.1e-13	5e-10
GO:0044267	Biological Process	cellular protein metabolic process	.	0.03134	.	.	2.7e-09	0.00012	.	.	.	1.9e-19	.	0.00034
GO:0019538	Biological Process	protein metabolic process	.	0.00383	.	.	3.7e-08	0.00036	.	.	.	4.3e-12	.	0.00565
GO:0055114	Biological Process	oxidation-reduction process	.	0.00219	.	.	4e-06	3.9e-27	5.8e-07	1e-30	.	7e-26	1e-30	1.7e-11
GO:0001101	Biological Process	response to acid chemical	0.04217	0.03521	1	1	1.1e-05	6.4e-05	0.2809	.	.	.	.	.
GO:0009415	Biological Process	response to water	.	0.03521	.	.	1.1e-05	6.4e-05	0.2809	.	.	.	.	.
GO:0051704	Biological Process	multi-organism process	.	0.08395	.	.	4.6e-05	3.9e-23	.	1.3e-21	.	1e-30	1e-30	1.7e-14
GO:0044702	Biological Process	single organism reproductive process	.	.	.	.	5.7e-05	1.2e-20	.	7.1e-18	.	1e-30	1.8e-23	4.3e-11
GO:0009628	Biological Process	response to abiotic stimulus	.	0.03423	.	.	0.00011	.	.	.	.	.	.	.
GO:0032501	Biological Process	multicellular organismal process	.	.	.	.	0.00012	1.8e-14	.	1.2e-11	.	4.7e-24	3.2e-16	1.6e-07
GO:0000003	Biological Process	reproduction	0.0439	0.0989	1	1	0.00015	4.8e-20	.	1.4e-20	7.1e-20	1e-30	1.1e-26	1e-09
GO:0022414	Biological Process	reproductive process	.	0.0989	.	.	0.00015	4.8e-20	.	1.4e-20	.	1e-30	1.1e-26	1e-09
GO:0008037	Biological Process	cell recognition	.	0.12103	.	.	0.00021	4.8e-19	.	2.9e-19	.	1e-30	4.7e-26	5.1e-13
GO:0009856	Biological Process	pollination	.	0.12103	.	.	0.00021	4.8e-19	.	2.9e-19	.	1e-30	4.7e-26	5.1e-13
GO:0009875	Biological Process	pollen-pistil interaction	.	0.12103	.	.	0.00021	4.8e-19	.	2.9e-19	.	1e-30	4.7e-26	5.1e-13
GO:0044706	Biological Process	multi-multicellular organism process	.	0.12103	.	.	0.00021	4.8e-19	.	2.9e-19	.	1e-30	4.7e-26	5.1e-13
GO:0048544	Biological Process	recognition of pollen	.	0.12103	.	.	0.00021	4.8e-19	.	2.9e-19	.	1e-30	4.7e-26	5.1e-13
GO:0010035	Biological Process	response to inorganic substance	.	0.04383	.	.	0.00037	0.00012	0.0961	.	.	.	.	.
GO:1901700	Biological Process	response to oxygen-containing compound	.	.	.	.	0.0004	0.00038	0.1001	.	.	.	.	.
GO:0044703	Biological Process	multi-organism reproductive process	.	0.0861	.	.	0.00049	1.4e-18	.	3.6e-22	.	1e-30	1.3e-29	2.1e-11
GO:0006950	Biological Process	response to stress	.	.	.	.	0.00098	2e-13	0.2557	5.4e-09	.	1.5e-05	8.7e-12	9.6e-05
GO:0008152	Biological Process	metabolic process	.	0.001	.	.	0.00152	1.2e-09	0.1485	0.00035	.	1.4e-20	0.00031	2.2e-09
GO:0006979	Biological Process	response to oxidative stress	.	.	.	.	0.00235	1.7e-22	.	2.6e-20	.	2.4e-21	2.6e-27	4.3e-10
GO:0009617	Biological Process	response to bacterium	.	.	.	.	0.00481	6.2e-06	.	.	.	1.3e-07	0.00077	1.2e-08
GO:0042742	Biological Process	defense response to bacterium	.	.	.	.	0.00481	6.2e-06	.	.	.	1.3e-07	0.00077	1.2e-08
GO:0043207	Biological Process	response to external biotic stimulus	.	.	.	.	0.00668	2.5e-06	.	.	.	1.2e-05	0.001	1.3e-05
GO:0051707	Biological Process	response to other organism	.	.	.	.	0.00668	2.5e-06	.	.	.	1.2e-05	0.001	1.3e-05
GO:0098542	Biological Process	defense response to other organism	.	.	.	.	0.00668	2.5e-06	.	.	.	1.2e-05	0.001	1.3e-05
GO:0009620	Biological Process	response to fungus	.	.	.	.	0.01001	1.6e-05	.	.	.	1e-05	0.00013	1.5e-07
GO:0050832	Biological Process	defense response to fungus	.	.	.	.	0.01001	1.6e-05	.	.	.	1e-05	0.00013	1.5e-07
GO:0006419	Biological Process	alanyl-tRNA aminoacylation	.	.	.	.	0.01346	0.00292	.	.	.	.	.	.
GO:0009605	Biological Process	response to external stimulus	.	.	.	.	0.01677	7.1e-05	.	.	.	0.00054	.	0.0001
GO:0046834	Biological Process	lipid phosphorylation	.	0.09102	.	.	0.01978	.	.	.	.	.	.	.
GO:0046854	Biological Process	phosphatidylinositol phosphorylation	.	0.09102	.	.	0.01978	.	.	.	.	.	.	.
GO:0044710	Biological Process	single-organism metabolic process	.	0.08711	.	.	0.02057	1e-09	0.0031	1.4e-17	.	4.3e-10	5.6e-16	3.9e-06
GO:0006772	Biological Process	thiamine metabolic process	.	0.0979	.	.	0.02218	.	.	.	.	.	.	.
GO:0042723	Biological Process	thiamine-containing compound metabolic p...	.	0.0979	.	.	0.02218	.	.	.	.	.	.	.
GO:0009790	Biological Process	embryo development	.	.	.	.	0.02474	0.00025	0.1437	.	.	.	.	.
GO:0009793	Biological Process	embryo development ending in seed dorman...	.	.	.	.	0.02474	0.00025	0.1437	.	.	.	.	.
GO:0010154	Biological Process	fruit development	.	.	.	.	0.02474	0.00025	0.1437	.	.	.	.	.
GO:0048316	Biological Process	seed development	.	.	.	.	0.02474	0.00025	0.1437	.	.	.	.	.
GO:0006433	Biological Process	prolyl-tRNA aminoacylation	.	.	.	.	0.03042	.	.	.	.	.	.	.
GO:0009698	Biological Process	phenylpropanoid metabolic process	.	.	.	.	0.03089	1.4e-07	6.8e-05	1.2e-09	.	1.7e-07	4.7e-11	3.6e-05
GO:0009808	Biological Process	lignin metabolic process	.	.	.	.	0.03089	1.4e-07	6.8e-05	1.2e-09	.	1.7e-07	4.7e-11	3.6e-05
GO:0046271	Biological Process	phenylpropanoid catabolic process	.	.	.	.	0.03089	1.4e-07	6.8e-05	1.2e-09	.	1.7e-07	4.7e-11	3.6e-05
GO:0046274	Biological Process	lignin catabolic process	.	.	.	.	0.03089	1.4e-07	6.8e-05	1.2e-09	.	1.7e-07	4.7e-11	3.6e-05
GO:0009611	Biological Process	response to wounding	.	.	.	.	0.03324	4.2e-10	.	2.5e-11	.	1.3e-08	4.6e-09	.
GO:0003006	Biological Process	developmental process involved in reprod...	.	.	1	1	0.03334	0.0007	0.1601	.	.	.	.	.
GO:0048608	Biological Process	reproductive structure development	.	.	.	.	0.03334	0.0007	0.1601	.	.	.	.	.
GO:0048731	Biological Process	system development	.	.	.	.	0.03334	0.0007	0.1601	.	.	.	.	.
GO:0061458	Biological Process	reproductive system development	.	.	.	.	0.03334	0.0007	0.1601	.	.	.	.	.
GO:0009791	Biological Process	post-embryonic development	.	.	.	.	0.03981	0.00127	0.1763	.	.	.	.	.
GO:0019748	Biological Process	secondary metabolic process	.	.	.	.	0.04001	1.5e-07	9e-05	7e-09	.	7.5e-07	9e-10	7.3e-05
GO:0006418	Biological Process	tRNA aminoacylation for protein translat...	.	.	.	.	0.04506	0.00011	.	.	.	.	.	0.0161
GO:0044260	Biological Process	cellular macromolecule metabolic process	.	.	.	.	0.04726	.	.	.	.	.	.	.
GO:0043038	Biological Process	amino acid activation	.	.	.	.	0.04998	0.00017	.	.	.	.	.	0.01878
GO:0043039	Biological Process	tRNA aminoacylation	.	.	.	.	0.04998	0.00017	.	.	.	.	.	0.01878
GO:0009228	Biological Process	thiamine biosynthetic process	.	0.04237	.	.	0.05433	.	.	.	.	.	.	.
GO:0042724	Biological Process	thiamine-containing compound biosyntheti...	.	0.04237	.	.	0.05433	.	.	.	.	.	.	.
GO:0043170	Biological Process	macromolecule metabolic process	.	.	.	.	0.05623	.	.	.	.	.	.	.
GO:0042221	Biological Process	response to chemical	.	.	.	.	0.06189	0.00513	.	0.01686	.	0.00559	.	.
GO:0006106	Biological Process	fumarate metabolic process	.	0.06488	.	.	0.07425	.	.	.	.	.	.	.
GO:0043461	Biological Process	proton-transporting ATP synthase complex...	.	0.06488	.	.	0.07425	.	.	.	.	.	.	.
GO:0070272	Biological Process	proton-transporting ATP synthase complex...	.	0.06488	.	.	0.07425	.	.	.	.	.	.	.
GO:0019566	Biological Process	arabinose metabolic process	.	0.05913	.	.	0.07534	.	.	.	.	.	.	.
GO:0046373	Biological Process	L-arabinose metabolic process	.	0.05913	.	.	0.07534	.	.	.	.	.	.	.
GO:0006334	Biological Process	nucleosome assembly	.	0.06274	.	.	0.08913	.	.	.	.	.	.	.
GO:0031497	Biological Process	chromatin assembly	.	0.06274	.	.	0.08913	.	.	.	.	.	.	.
GO:0034728	Biological Process	nucleosome organization	.	0.06274	.	.	0.08913	.	.	.	.	.	.	.
GO:0009435	Biological Process	NAD biosynthetic process	.	.	.	.	0.09054	.	.	.	.	.	.	.
GO:0016125	Biological Process	sterol metabolic process	.	0.08555	.	.	0.09776	.	.	.	.	.	.	.
GO:0009607	Biological Process	response to biotic stimulus	.	.	.	.	0.09834	0.00172	0.3389	0.02228	.	9.3e-08	2e-07	1.2e-11
GO:0044699	Biological Process	single-organism process	.	.	.	.	0.09866	0.00011	0.0539	3.3e-11	.	0.00038	2.1e-09	0.00157
GO:0006323	Biological Process	DNA packaging	.	0.07225	.	.	0.10262	.	.	.	.	.	.	.
GO:0006333	Biological Process	chromatin assembly or disassembly	.	0.07225	.	.	0.10262	.	.	.	.	.	.	.
GO:0019439	Biological Process	aromatic compound catabolic process	.	.	.	.	0.10497	.	0.0072	0.00155	.	.	.	.
GO:1901361	Biological Process	organic cyclic compound catabolic proces...	.	.	.	.	0.10497	.	0.0072	0.0008	.	.	.	.
GO:0072528	Biological Process	pyrimidine-containing compound biosynthe...	.	.	.	.	0.11819	.	.	.	.	.	.	.
GO:0006399	Biological Process	tRNA metabolic process	.	.	.	.	0.12059	.	.	.	.	.	.	.
GO:0008593	Biological Process	regulation of Notch signaling pathway	.	0.10577	.	.	0.12067	.	.	.	.	.	.	.
GO:0017186	Biological Process	peptidyl-pyroglutamic acid biosynthetic ...	.	0.12555	.	.	0.12067	.	.	.	.	.	.	.
GO:0018199	Biological Process	peptidyl-glutamine modification	.	0.12555	.	.	0.12067	.	.	.	.	.	.	.
GO:0045747	Biological Process	positive regulation of Notch signaling p...	.	0.10577	.	.	0.12067	.	.	.	.	.	.	.
GO:0031145	Biological Process	anaphase-promoting complex-dependent cat...	.	.	.	.	0.12067	.	.	.	.	.	.	.
GO:0042546	Biological Process	cell wall biogenesis	.	.	.	.	0.12231	.	0.0223	.	.	.	.	.
GO:0017148	Biological Process	negative regulation of translation	.	0.01724	.	.	0.1336	0.00481	0.0039	.	.	.	.	.
GO:0032269	Biological Process	negative regulation of cellular protein ...	.	0.01724	.	.	0.1336	0.00481	0.0039	.	.	.	.	.
GO:0034249	Biological Process	negative regulation of cellular amide me...	.	0.01724	.	.	0.1336	0.00481	0.0039	.	.	.	.	.
GO:0051248	Biological Process	negative regulation of protein metabolic...	.	0.01724	.	.	0.1336	0.00481	0.0039	.	.	.	.	.
GO:0050896	Biological Process	response to stimulus	.	.	.	.	0.13965	4.2e-05	0.2817	5.8e-05	.	.	4.4e-05	.
GO:0007275	Biological Process	multicellular organism development	.	.	.	.	0.13982	.	.	.	.	.	.	.
GO:0044707	Biological Process	single-multicellular organism process	.	.	.	.	0.13982	.	.	.	.	.	.	.
GO:0006422	Biological Process	aspartyl-tRNA aminoacylation	.	.	.	.	0.143	.	.	.	.	0.00806	0.00246	.
GO:0006427	Biological Process	histidyl-tRNA aminoacylation	.	.	.	.	0.143	.	.	.	.	.	.	.
GO:0000162	Biological Process	tryptophan biosynthetic process	.	.	1	1	.	7.3e-09	.	9.3e-09	2.7e-05	2.3e-08	7e-07	.
GO:0042435	Biological Process	indole-containing compound biosynthetic ...	.	.	.	.	.	7.3e-09	.	9.3e-09	.	2.3e-08	7e-07	.
GO:0046219	Biological Process	indolalkylamine biosynthetic process	.	.	.	.	.	7.3e-09	.	9.3e-09	.	2.3e-08	7e-07	.
GO:0006568	Biological Process	tryptophan metabolic process	.	.	.	.	.	1.6e-07	.	1.1e-09	.	5.2e-11	4e-07	0.00208
GO:0006586	Biological Process	indolalkylamine metabolic process	.	.	.	.	.	1.6e-07	.	1.1e-09	.	5.2e-11	4e-07	0.00208
GO:0042430	Biological Process	indole-containing compound metabolic pro...	.	.	.	.	.	1.6e-07	.	1.1e-09	.	5.2e-11	4e-07	0.00208
GO:0015696	Biological Process	ammonium transport	.	.	.	.	.	0.00012	.	2.4e-11	.	3.4e-07	2.7e-09	1.9e-05
GO:0072488	Biological Process	ammonium transmembrane transport	.	.	.	.	.	0.00012	.	2.4e-11	.	3.4e-07	2.7e-09	1.9e-05
GO:0006576	Biological Process	cellular biogenic amine metabolic proces...	.	.	.	.	.	0.00014	.	8e-07	.	2.2e-07	1.8e-05	0.00682
GO:0044106	Biological Process	cellular amine metabolic process	.	.	.	.	.	0.00014	.	8e-07	.	2.2e-07	1.8e-05	0.00682
GO:0006520	Biological Process	cellular amino acid metabolic process	.	.	.	.	.	0.00036	.	.	.	9.6e-09	.	2.2e-10
GO:0009309	Biological Process	amine biosynthetic process	.	.	.	.	.	0.00047	.	4.1e-05	.	8.4e-05	5.5e-05	.
GO:0042401	Biological Process	cellular biogenic amine biosynthetic pro...	.	.	.	.	.	0.00047	.	4.1e-05	.	8.4e-05	5.5e-05	.
GO:0019419	Biological Process	sulfate reduction	.	.	.	.	.	0.00132	.	0.00141	.	.	0.01049	.
GO:0006952	Biological Process	defense response	.	.	.	.	.	0.00142	0.0851	1.5e-05	.	.	1.3e-11	3.6e-06
GO:0009308	Biological Process	amine metabolic process	.	.	.	.	.	0.00266	.	8e-05	.	1.1e-06	6.1e-08	0.01082
GO:0010167	Biological Process	response to nitrate	.	.	.	.	.	0.00387	0.0442	1.3e-05	.	.	.	0.00179
GO:0015706	Biological Process	nitrate transport	.	.	.	.	.	0.00387	0.0442	1.3e-05	.	.	.	0.00179
GO:1901698	Biological Process	response to nitrogen compound	.	.	.	.	.	0.00387	0.0442	1.3e-05	.	.	.	0.00179
GO:0009072	Biological Process	aromatic amino acid family metabolic pro...	.	.	.	.	.	0.00683	.	0.00038	.	9.3e-07	0.00465	0.01571
GO:0006855	Biological Process	drug transmembrane transport	.	.	.	.	.	0.00839	.	0.00028	.	5.9e-08	3.5e-07	0.00353
GO:0015893	Biological Process	drug transport	.	.	.	.	.	0.00839	.	0.00028	.	5.9e-08	3.5e-07	0.00353
GO:0042493	Biological Process	response to drug	.	.	.	.	.	0.00839	.	0.00028	.	5.9e-08	3.5e-07	0.00353
GO:0002376	Biological Process	immune system process	.	.	1	1	.	0.00961	.	0.04943	.	.	.	.
GO:0002682	Biological Process	regulation of immune system process	.	.	1	1	.	0.00961	.	0.04943	.	.	.	.
GO:0006955	Biological Process	immune response	.	.	.	.	.	0.00961	.	0.04943	.	.	.	.
GO:0050776	Biological Process	regulation of immune response	.	.	.	.	.	0.00961	.	0.04943	.	.	.	.
GO:0006435	Biological Process	threonyl-tRNA aminoacylation	.	.	.	.	.	0.01161	.	0.07072	.	.	.	0.00405
GO:0000272	Biological Process	polysaccharide catabolic process	0.02719	0.02338	1	1	.	0.01339	.	.	.	.	.	.
GO:0009073	Biological Process	aromatic amino acid family biosynthetic ...	.	.	.	.	.	0.0147	.	0.01755	.	3.7e-05	.	.
GO:0006559	Biological Process	L-phenylalanine catabolic process	.	.	.	.	.	0.01554	.	.	.	9.9e-22	1.9e-10	6.6e-22
GO:0045229	Biological Process	external encapsulating structure organiz...	.	.	.	.	.	0.01566	.	0.00244	.	.	0.00273	.
GO:0071555	Biological Process	cell wall organization	.	.	.	.	.	0.01566	.	0.00244	.	.	0.00273	.
GO:0006026	Biological Process	aminoglycan catabolic process	.	.	1	1	.	0.01694	.	0.03541	4.1e-16	2.1e-19	3.7e-14	2.6e-17
GO:0006030	Biological Process	chitin metabolic process	.	.	1	1	.	0.01694	.	0.03541	4.1e-16	2.1e-19	3.7e-14	2.6e-17
GO:0006032	Biological Process	chitin catabolic process	.	.	1	1	.	0.01694	.	0.03541	4.1e-16	2.1e-19	3.7e-14	2.6e-17
GO:0000018	Biological Process	regulation of DNA recombination	.	.	1	1	.	.	.	.	.	.	.	.
GO:0000027	Biological Process	ribosomal large subunit assembly	.	.	1	1	.	.	.	.	.	.	.	.
GO:0000041	Biological Process	transition metal ion transport	.	.	1	1	.	.	.	.	.	.	.	.
GO:0000042	Biological Process	protein targeting to Golgi	.	.	1	1	.	.	.	.	.	.	.	.
GO:0000045	Biological Process	autophagosome assembly	.	.	1	1	.	.	.	.	.	.	.	.
GO:0000070	Biological Process	mitotic sister chromatid segregation	.	.	1	1	.	.	.	.	.	.	.	.
GO:0000075	Biological Process	cell cycle checkpoint	.	.	1	1	.	.	.	.	.	.	.	.
GO:0000077	Biological Process	DNA damage checkpoint	.	.	1	1	.	.	.	.	.	.	.	.
GO:0000079	Biological Process	regulation of cyclin-dependent protein s...	.	.	1	1	.	.	.	.	.	.	.	.
GO:0000103	Biological Process	sulfate assimilation	.	.	1	1	.	.	.	.	.	.	.	.
GO:0000105	Biological Process	histidine biosynthetic process	.	.	1	1	.	.	.	.	.	.	.	.
GO:0000154	Biological Process	rRNA modification	.	.	1	1	.	.	.	.	.	.	.	.
GO:0000160	Biological Process	phosphorelay signal transduction system	.	.	1	1	.	.	0.3787	.	.	.	.	.
GO:0000184	Biological Process	nuclear-transcribed mRNA catabolic proce...	.	.	1	1	.	.	.	.	.	.	.	.
GO:0000226	Biological Process	microtubule cytoskeleton organization	.	.	1	1	.	.	.	.	.	.	.	.
GO:0000245	Biological Process	spliceosomal complex assembly	.	.	1	1	.	.	.	.	.	.	.	.
GO:0000255	Biological Process	allantoin metabolic process	.	.	1	1	.	.	.	.	.	.	.	.
GO:0000256	Biological Process	allantoin catabolic process	.	.	1	1	.	.	.	.	.	.	.	.
GO:0000266	Biological Process	mitochondrial fission	.	.	1	1	.	.	.	.	.	.	.	.
GO:0000270	Biological Process	peptidoglycan metabolic process	.	.	1	1	.	.	.	.	.	.	.	.
GO:0000271	Biological Process	polysaccharide biosynthetic process	0.05922	.	1	1	.	.	0.1106	.	.	.	.	.
GO:0000278	Biological Process	mitotic cell cycle	.	.	1	1	.	.	.	.	.	.	.	.
GO:0000280	Biological Process	nuclear division	.	.	1	1	.	.	.	.	.	.	.	.
GO:0000281	Biological Process	mitotic cytokinesis	.	.	1	1	.	.	.	.	.	.	.	.
GO:0000288	Biological Process	nuclear-transcribed mRNA catabolic proce...	.	.	1	1	.	.	.	.	.	.	.	.
GO:0000290	Biological Process	deadenylation-dependent decapping of nuc...	.	.	1	1	.	.	.	.	.	.	.	.
GO:0000291	Biological Process	nuclear-transcribed mRNA catabolic proce...	.	.	1	1	.	.	.	.	.	.	.	.
GO:0000301	Biological Process	retrograde transport, vesicle recycling ...	.	.	1	1	.	.	.	.	.	.	.	.
GO:0000302	Biological Process	response to reactive oxygen species	.	.	1	1	.	.	.	.	.	.	.	.
GO:0000303	Biological Process	response to superoxide	.	.	1	1	.	.	.	.	.	.	.	.
GO:0000305	Biological Process	response to oxygen radical	.	.	1	1	.	.	.	.	.	.	.	.
GO:0000350	Biological Process	generation of catalytic spliceosome for ...	.	.	1	1	.	.	.	.	.	.	.	.
GO:0000375	Biological Process	RNA splicing, via transesterification re...	.	.	1	1	.	.	.	.	.	.	.	.
GO:0000377	Biological Process	RNA splicing, via transesterification re...	.	.	1	1	.	.	.	.	.	.	.	.
GO:0000387	Biological Process	spliceosomal snRNP assembly	.	.	1	1	.	.	.	.	.	.	.	.
GO:0000393	Biological Process	spliceosomal conformational changes to g...	.	.	1	1	.	.	.	.	.	.	.	.
GO:0000394	Biological Process	RNA splicing, via endonucleolytic cleava...	.	.	1	1	.	.	.	.	.	.	.	.
GO:0000398	Biological Process	mRNA splicing, via spliceosome	.	.	1	1	.	.	.	.	.	.	.	.
GO:0000413	Biological Process	protein peptidyl-prolyl isomerization	.	.	1	1	.	.	.	.	.	.	.	.
GO:0000462	Biological Process	maturation of SSU-rRNA from tricistronic...	.	.	1	1	.	.	.	.	.	.	.	.
GO:0000469	Biological Process	cleavage involved in rRNA processing	.	.	1	1	.	.	.	.	.	.	.	.
GO:0000723	Biological Process	telomere maintenance	.	.	1	1	.	.	.	.	.	.	.	.
GO:0000724	Biological Process	double-strand break repair via homologou...	.	.	1	1	.	.	.	.	.	.	.	.
GO:0000725	Biological Process	recombinational repair	.	.	1	1	.	.	.	.	.	.	.	.
GO:0000726	Biological Process	non-recombinational repair	.	.	1	1	.	.	.	.	.	.	.	.
GO:0000731	Biological Process	DNA synthesis involved in DNA repair	.	.	1	1	.	.	.	.	.	.	.	.
GO:0000737	Biological Process	DNA catabolic process, endonucleolytic	.	.	1	1	.	.	.	.	.	.	.	.
GO:0000819	Biological Process	sister chromatid segregation	.	.	1	1	.	.	.	.	.	.	.	.
GO:0000902	Biological Process	cell morphogenesis	.	.	1	1	.	.	.	.	.	.	.	.
GO:0000910	Biological Process	cytokinesis	.	.	1	1	.	.	.	.	.	.	.	.
GO:0000917	Biological Process	barrier septum assembly	.	.	1	1	.	.	.	.	.	.	.	.
GO:0000956	Biological Process	nuclear-transcribed mRNA catabolic proce...	.	.	1	1	.	.	.	.	.	.	.	.
GO:0001510	Biological Process	RNA methylation	.	.	1	1	.	.	.	.	.	.	.	.
GO:0001522	Biological Process	pseudouridine synthesis	.	.	1	1	.	.	.	.	.	.	.	.
GO:0001678	Biological Process	cellular glucose homeostasis	.	.	1	1	.	.	.	.	.	.	.	.
GO:0001682	Biological Process	tRNA 5'-leader removal	.	.	1	1	.	.	.	.	.	.	.	.
GO:0001932	Biological Process	regulation of protein phosphorylation	.	.	1	1	.	.	.	.	.	.	.	.
GO:0002097	Biological Process	tRNA wobble base modification	.	.	1	1	.	.	.	.	.	.	.	.
GO:0002098	Biological Process	tRNA wobble uridine modification	.	.	1	1	.	.	.	.	.	.	.	.
GO:0002100	Biological Process	tRNA wobble adenosine to inosine editing	.	.	1	1	.	.	.	.	.	.	.	.
GO:0002143	Biological Process	tRNA wobble position uridine thiolation	.	.	1	1	.	.	.	.	.	.	.	.
GO:0002831	Biological Process	regulation of response to biotic stimulu...	.	.	1	1	.	.	.	.	.	.	.	.
GO:0002949	Biological Process	tRNA threonylcarbamoyladenosine modifica...	.	.	1	1	.	.	.	.	.	.	.	.
GO:0003333	Biological Process	amino acid transmembrane transport	.	.	1	1	.	.	.	.	.	0.00129	.	.
GO:0005975	Biological Process	carbohydrate metabolic process	0.02728	.	1	1	.	.	0.1268	.	9.6e-16	.	7.7e-13	.
GO:0005976	Biological Process	polysaccharide metabolic process	0.04762	.	1	1	.	.	0.0426	.	.	.	0.01043	.
GO:0005977	Biological Process	glycogen metabolic process	0.00297	0.11206	1	1	.	.	.	.	.	.	.	.
GO:0005978	Biological Process	glycogen biosynthetic process	0.00297	0.11206	1	1	.	.	.	.	.	.	.	.
GO:0005984	Biological Process	disaccharide metabolic process	.	.	1	1	.	.	0.1338	.	.	.	.	.
GO:0005985	Biological Process	sucrose metabolic process	.	.	1	1	.	.	.	.	.	.	.	.
GO:0005986	Biological Process	sucrose biosynthetic process	.	.	1	1	.	.	.	.	.	.	.	0.00105
GO:0005991	Biological Process	trehalose metabolic process	.	.	1	1	.	.	0.0506	.	.	.	0.00722	.
GO:0005992	Biological Process	trehalose biosynthetic process	.	.	1	1	.	.	0.0459	.	.	.	.	.
GO:0005996	Biological Process	monosaccharide metabolic process	.	.	1	1	.	.	.	.	.	.	.	.
GO:0006000	Biological Process	fructose metabolic process	.	.	1	1	.	.	.	.	.	.	.	.
GO:0006002	Biological Process	fructose 6-phosphate metabolic process	.	.	1	1	.	.	.	.	.	.	.	.
GO:0006003	Biological Process	fructose 2,6-bisphosphate metabolic proc...	.	.	1	1	.	.	.	.	.	.	.	.
GO:0006006	Biological Process	glucose metabolic process	.	.	1	1	.	.	.	.	.	.	.	.
GO:0006007	Biological Process	glucose catabolic process	.	.	1	1	.	.	.	.	.	.	.	.
GO:0006011	Biological Process	UDP-glucose metabolic process	.	.	1	1	.	.	.	.	.	.	.	.
GO:0006012	Biological Process	galactose metabolic process	.	.	1	1	.	.	.	.	.	.	.	.
GO:0006013	Biological Process	mannose metabolic process	.	.	1	1	.	.	.	.	.	.	.	.
GO:0006014	Biological Process	D-ribose metabolic process	.	.	1	1	.	.	.	.	.	.	.	.
GO:0006020	Biological Process	inositol metabolic process	.	.	1	1	.	.	.	.	.	.	.	.
GO:0006021	Biological Process	inositol biosynthetic process	.	.	1	1	.	.	.	.	.	.	.	.
GO:0006022	Biological Process	aminoglycan metabolic process	.	.	1	1	.	.	.	0.07474	8.6e-14	2.1e-17	7.6e-13	4.9e-15
GO:0006023	Biological Process	aminoglycan biosynthetic process	.	.	1	1	.	.	.	.	.	.	.	.
GO:0006024	Biological Process	glycosaminoglycan biosynthetic process	.	.	1	1	.	.	.	.	.	.	.	.
GO:0006029	Biological Process	proteoglycan metabolic process	.	.	1	1	.	.	.	.	.	.	.	.
GO:0006040	Biological Process	amino sugar metabolic process	.	.	1	1	.	.	.	0.03541	4.1e-16	2.1e-19	3.7e-14	2.6e-17
GO:0006525	Biological Process	arginine metabolic process	.	.	.	.	.	.	.	.	.	4.4e-05	.	.
GO:0006536	Biological Process	glutamate metabolic process	.	.	.	.	.	.	.	.	.	0.00693	0.01223	.
GO:0006549	Biological Process	isoleucine metabolic process	.	.	.	.	.	.	.	.	.	0.00419	.	.
GO:0006558	Biological Process	L-phenylalanine metabolic process	.	.	.	.	.	.	.	.	.	2.8e-21	7.6e-10	4.8e-21
GO:0006835	Biological Process	dicarboxylic acid transport	.	.	.	.	.	.	.	0.00231	.	.	0.01223	.
GO:0009063	Biological Process	cellular amino acid catabolic process	.	.	.	.	.	.	.	.	.	1.8e-14	7.8e-07	5.2e-16
GO:0009064	Biological Process	glutamine family amino acid metabolic pr...	.	.	.	.	.	.	.	.	.	1.8e-06	0.00063	.
GO:0009097	Biological Process	isoleucine biosynthetic process	.	.	.	.	.	.	.	.	.	0.00419	.	.
GO:0009733	Biological Process	response to auxin	.	.	.	.	.	.	.	0.0518	.	.	.	.
GO:0015740	Biological Process	C4-dicarboxylate transport	.	.	.	.	.	.	.	0.00231	.	.	0.01223	.
GO:0015743	Biological Process	malate transport	.	.	.	.	.	.	.	0.00231	.	.	0.01223	.
GO:0015939	Biological Process	pantothenate metabolic process	.	.	.	.	.	.	.	.	.	0.00806	.	.
GO:0015940	Biological Process	pantothenate biosynthetic process	.	.	.	.	.	.	.	.	.	.	.	.
GO:0015976	Biological Process	carbon utilization	.	.	.	.	.	.	.	0.06323	.	.	.	.
GO:0016054	Biological Process	organic acid catabolic process	.	.	.	.	.	.	.	.	.	2e-09	0.00225	3.4e-12
GO:0016567	Biological Process	protein ubiquitination	.	.	.	.	.	.	.	0.00338	.	0.00087	0.01227	.
GO:0016998	Biological Process	cell wall macromolecule catabolic proces...	.	.	.	.	.	.	.	0.03541	.	2.1e-19	3.7e-14	2.6e-17
GO:0019953	Biological Process	sexual reproduction	.	.	.	.	.	.	0.2668	0.00027	.	.	6e-05	.
GO:0032446	Biological Process	protein modification by small protein co...	.	.	.	.	.	.	.	0.00825	.	0.00306	.	.
GO:0044036	Biological Process	cell wall macromolecule metabolic proces...	.	.	.	.	.	.	0.021	.	.	1.6e-06	7e-10	3.5e-07
GO:0044282	Biological Process	small molecule catabolic process	.	.	.	.	.	.	.	.	.	7.4e-07	.	1.7e-10
GO:0044712	Biological Process	single-organism catabolic process	.	.	.	.	.	.	0.1109	.	.	0.00077	0.00642	1.4e-06
GO:0046348	Biological Process	amino sugar catabolic process	.	.	.	.	.	.	.	0.03541	.	2.1e-19	3.7e-14	2.6e-17
GO:0046395	Biological Process	carboxylic acid catabolic process	.	.	.	.	.	.	.	.	.	9e-12	4.2e-05	2.1e-14
GO:0071554	Biological Process	cell wall organization or biogenesis	.	0.10035	.	.	.	.	0.0537	0.00492	.	7.1e-06	7.3e-11	0.00161
GO:1901071	Biological Process	glucosamine-containing compound metaboli...	.	.	.	.	.	.	.	0.03541	.	2.1e-19	3.7e-14	2.6e-17
GO:1901072	Biological Process	glucosamine-containing compound cataboli...	.	.	.	.	.	.	.	0.03541	.	2.1e-19	3.7e-14	2.6e-17
GO:1901136	Biological Process	carbohydrate derivative catabolic proces...	.	.	.	.	.	.	.	.	.	6.9e-10	4.8e-07	1.4e-11
GO:1901565	Biological Process	organonitrogen compound catabolic proces...	.	.	.	.	.	.	.	.	.	5.7e-18	5.3e-10	2.8e-22
GO:1901605	Biological Process	alpha-amino acid metabolic process	.	.	.	.	.	.	.	.	.	2.5e-05	.	.
GO:0006430	Biological Process	lysyl-tRNA aminoacylation	.	0.02352	.	.	.	.	.	.	.	.	.	.
GO:0006730	Biological Process	one-carbon metabolic process	.	.	.	.	.	.	0.1155	0.0112	.	0.00157	.	.
GO:0019752	Biological Process	carboxylic acid metabolic process	.	.	.	.	.	.	.	.	.	.	.	0.00091
GO:0043436	Biological Process	oxoacid metabolic process	.	.	.	.	.	.	.	.	.	.	.	0.0012
GO:0046351	Biological Process	disaccharide biosynthetic process	.	.	.	.	.	.	0.0556	.	.	.	.	.
GO:0006112	Biological Process	energy reserve metabolic process	.	0.11206	.	.	.	.	.	.	.	.	.	.
GO:0006417	Biological Process	regulation of translation	.	0.04596	.	.	.	.	0.0086	.	.	.	.	.
GO:0006629	Biological Process	lipid metabolic process	.	0.0473	.	.	.	.	.	.	.	.	.	.
GO:0006631	Biological Process	fatty acid metabolic process	.	0.00618	.	.	.	.	0.4216	.	.	.	.	.
GO:0006633	Biological Process	fatty acid biosynthetic process	.	0.02758	.	.	.	.	0.3276	.	.	.	.	.
GO:0008610	Biological Process	lipid biosynthetic process	.	0.00918	.	.	.	.	0.1253	.	.	.	.	.
GO:0009405	Biological Process	pathogenesis	.	.	.	.	.	.	.	.	.	0.00309	.	.
GO:0009890	Biological Process	negative regulation of biosynthetic proc...	.	0.03326	.	.	.	.	0.0066	.	.	.	.	.
GO:0009892	Biological Process	negative regulation of metabolic process	.	0.01289	.	.	.	.	0.0409	.	.	.	.	.
GO:0009967	Biological Process	positive regulation of signal transducti...	.	0.12555	.	.	.	.	.	.	.	.	.	.
GO:0010558	Biological Process	negative regulation of macromolecule bio...	.	0.03326	.	.	.	.	0.0066	.	.	.	.	.
GO:0010605	Biological Process	negative regulation of macromolecule met...	.	0.01289	.	.	.	.	0.0409	.	.	.	.	.
GO:0010608	Biological Process	posttranscriptional regulation of gene e...	.	0.04596	.	.	.	.	0.0086	.	.	.	.	.
GO:0010629	Biological Process	negative regulation of gene expression	.	0.00974	.	.	.	.	0.0359	.	.	.	.	.
GO:0010647	Biological Process	positive regulation of cell communicatio...	.	0.12555	.	.	.	.	.	.	.	.	.	.
GO:0016458	Biological Process	gene silencing	.	0.10762	.	.	.	.	.	.	.	.	.	.
GO:0023056	Biological Process	positive regulation of signaling	.	0.12555	.	.	.	.	.	.	.	.	.	.
GO:0031047	Biological Process	gene silencing by RNA	.	0.10762	.	.	.	.	.	.	.	.	.	.
GO:0031324	Biological Process	negative regulation of cellular metaboli...	.	0.04596	.	.	.	.	0.0086	.	.	.	.	.
GO:0031327	Biological Process	negative regulation of cellular biosynth...	.	0.03326	.	.	.	.	0.0066	.	.	.	.	.
GO:0032787	Biological Process	monocarboxylic acid metabolic process	.	0.03829	.	.	.	.	.	.	.	.	.	.
GO:0034248	Biological Process	regulation of cellular amide metabolic p...	.	0.04596	.	.	.	.	0.0086	.	.	.	.	.
GO:0042026	Biological Process	protein refolding	.	.	.	.	.	.	.	.	.	.	.	.
GO:0044255	Biological Process	cellular lipid metabolic process	.	.	.	.	.	.	.	.	.	.	.	.
GO:0044550	Biological Process	secondary metabolite biosynthetic proces...	.	0.10577	.	.	.	.	.	.	.	.	.	.
GO:0046937	Biological Process	phytochelatin metabolic process	.	0.10577	.	.	.	.	.	.	.	.	.	.
GO:0046938	Biological Process	phytochelatin biosynthetic process	.	0.10577	.	.	.	.	.	.	.	.	.	.
GO:0048519	Biological Process	negative regulation of biological proces...	.	0.05106	.	.	.	.	0.0765	.	.	.	.	.
GO:0051172	Biological Process	negative regulation of nitrogen compound...	.	0.04596	.	.	.	.	0.0086	.	.	.	.	.
GO:0072330	Biological Process	monocarboxylic acid biosynthetic process	.	0.04146	.	.	.	.	0.3626	.	.	.	.	.
GO:2000113	Biological Process	negative regulation of cellular macromol...	.	0.03326	.	.	.	.	0.0066	.	.	.	.	.
GO:0006729	Biological Process	tetrahydrobiopterin biosynthetic process	.	0.01953	.	.	.	.	.	.	.	.	.	.
GO:0006743	Biological Process	ubiquinone metabolic process	.	0.04773	.	.	.	.	.	.	.	.	.	.
GO:0006744	Biological Process	ubiquinone biosynthetic process	.	0.04773	.	.	.	.	.	.	.	.	.	.
GO:0009225	Biological Process	nucleotide-sugar metabolic process	.	0.11206	.	.	.	.	.	.	.	.	.	.
GO:0009664	Biological Process	plant-type cell wall organization	.	0.05072	.	.	.	.	0.3172	0.02701	.	.	.	.
GO:0019673	Biological Process	GDP-mannose metabolic process	.	0.05913	.	.	.	.	.	.	.	.	.	.
GO:0042180	Biological Process	cellular ketone metabolic process	.	0.10301	.	.	.	.	.	.	.	.	.	.
GO:0044038	Biological Process	cell wall macromolecule biosynthetic pro...	.	0.12671	.	.	.	.	0.013	.	.	.	.	.
GO:0045491	Biological Process	xylan metabolic process	.	0.11206	.	.	.	.	0.0112	.	.	.	.	.
GO:0045492	Biological Process	xylan biosynthetic process	.	0.11206	.	.	.	.	0.0112	.	.	.	.	.
GO:0046146	Biological Process	tetrahydrobiopterin metabolic process	.	0.01953	.	.	.	.	.	.	.	.	.	.
GO:0051246	Biological Process	regulation of protein metabolic process	.	0.11808	.	.	.	.	0.0436	.	.	.	.	.
GO:0065004	Biological Process	protein-DNA complex assembly	.	0.10786	.	.	.	.	.	.	.	.	.	.
GO:0070589	Biological Process	cellular component macromolecule biosynt...	.	0.12671	.	.	.	.	0.013	.	.	.	.	.
GO:0070592	Biological Process	cell wall polysaccharide biosynthetic pr...	.	0.11206	.	.	.	.	0.0112	.	.	.	.	.
GO:0071669	Biological Process	plant-type cell wall organization or bio...	.	0.05072	.	.	.	.	0.3172	0.02701	.	.	.	.
GO:0071824	Biological Process	protein-DNA complex subunit organization	.	0.10786	.	.	.	.	.	.	.	.	.	.
GO:0006527	Biological Process	arginine catabolic process	.	.	.	.	.	.	.	.	.	.	0.00706	.
GO:0006541	Biological Process	glutamine metabolic process	.	.	.	.	.	.	.	.	.	.	0.00744	.
GO:0006546	Biological Process	glycine catabolic process	.	.	.	.	.	.	.	.	.	.	.	.
GO:0007154	Biological Process	cell communication	.	.	.	.	.	.	.	0.00446	.	5.5e-05	0.00817	.
GO:0009065	Biological Process	glutamine family amino acid catabolic pr...	.	.	.	.	.	.	.	.	.	.	0.00706	.
GO:0009071	Biological Process	serine family amino acid catabolic proce...	.	.	.	.	.	.	.	.	.	.	.	.
GO:0009690	Biological Process	cytokinin metabolic process	.	.	.	.	.	.	.	.	.	.	4.3e-05	.
GO:0009812	Biological Process	flavonoid metabolic process	.	.	.	.	.	.	.	.	.	.	.	.
GO:0009813	Biological Process	flavonoid biosynthetic process	.	.	.	.	.	.	.	.	.	.	.	.
GO:0010383	Biological Process	cell wall polysaccharide metabolic proce...	.	.	.	.	.	.	0.0046	.	.	.	.	.
GO:0010410	Biological Process	hemicellulose metabolic process	.	.	.	.	.	.	0.0046	.	.	.	.	.
GO:0010817	Biological Process	regulation of hormone levels	.	.	.	.	.	.	.	.	.	.	4.3e-05	.
GO:0015994	Biological Process	chlorophyll metabolic process	.	.	.	.	.	.	.	.	.	.	.	.
GO:0015995	Biological Process	chlorophyll biosynthetic process	.	.	.	.	.	.	.	.	.	.	.	.
GO:0030243	Biological Process	cellulose metabolic process	.	.	.	.	.	.	.	0.03808	.	.	.	.
GO:0034754	Biological Process	cellular hormone metabolic process	.	.	.	.	.	.	.	.	.	.	4.3e-05	.
GO:0042445	Biological Process	hormone metabolic process	.	.	.	.	.	.	.	.	.	.	4.3e-05	.
GO:0044262	Biological Process	cellular carbohydrate metabolic process	.	.	.	.	.	.	0.018	.	.	.	.	.
GO:0044264	Biological Process	cellular polysaccharide metabolic proces...	.	.	.	.	.	.	0.0309	.	.	.	.	.
GO:0006082	Biological Process	organic acid metabolic process	.	.	.	.	.	.	.	.	.	0.00229	.	0.00118
GO:0006865	Biological Process	amino acid transport	.	.	.	.	.	.	.	.	.	0.00129	.	.
GO:0015849	Biological Process	organic acid transport	.	.	.	.	.	.	.	.	.	0.00129	.	.
GO:1903825	Biological Process	organic acid transmembrane transport	.	.	.	.	.	.	.	.	.	0.00129	.	.
GO:1905039	Biological Process	carboxylic acid transmembrane transport	.	.	.	.	.	.	.	.	.	0.00129	.	.
GO:0071705	Biological Process	nitrogen compound transport	.	.	.	.	.	.	.	0.01463	.	.	.	.
GO:0009298	Biological Process	GDP-mannose biosynthetic process	.	.	.	.	.	.	.	.	.	.	.	.
GO:0006073	Biological Process	cellular glucan metabolic process	.	.	.	.	.	.	0.2101	.	.	.	.	.
GO:0016051	Biological Process	carbohydrate biosynthetic process	.	.	.	.	.	.	0.0301	.	.	.	.	.
GO:0033692	Biological Process	cellular polysaccharide biosynthetic pro...	.	.	.	.	.	.	0.1106	.	.	.	.	.
GO:0034637	Biological Process	cellular carbohydrate biosynthetic proce...	.	.	.	.	.	.	0.0205	.	.	.	0.00323	.
GO:0044042	Biological Process	glucan metabolic process	.	.	.	.	.	.	0.2101	.	.	.	.	.
GO:0009094	Biological Process	L-phenylalanine biosynthetic process	.	.	.	.	.	.	.	.	.	.	.	.
GO:0030244	Biological Process	cellulose biosynthetic process	.	.	.	.	.	.	.	0.029	.	.	.	.
GO:0042545	Biological Process	cell wall modification	.	.	.	.	.	.	.	0.02701	.	.	0.00104	.
GO:0006222	Biological Process	UMP biosynthetic process	.	.	.	.	.	.	.	.	.	.	.	0.00848
GO:0006721	Biological Process	terpenoid metabolic process	.	.	.	.	.	.	.	.	.	.	.	0.00542
GO:0009056	Biological Process	catabolic process	.	.	.	.	.	.	.	.	.	.	.	0.00262
GO:0009173	Biological Process	pyrimidine ribonucleoside monophosphate ...	.	.	.	.	.	.	.	.	.	.	.	0.00848
GO:0009174	Biological Process	pyrimidine ribonucleoside monophosphate ...	.	.	.	.	.	.	.	.	.	.	.	0.00848
GO:0016114	Biological Process	terpenoid biosynthetic process	.	.	.	.	.	.	.	.	.	.	.	0.00542
GO:0044205	Biological Process	'de novo' UMP biosynthetic process	.	.	.	.	.	.	.	.	.	.	.	0.00848
GO:0044248	Biological Process	cellular catabolic process	.	.	.	.	.	.	0.2152	.	.	.	.	1.4e-06
GO:0046049	Biological Process	UMP metabolic process	.	.	.	.	.	.	.	.	.	.	.	0.00848
GO:1901575	Biological Process	organic substance catabolic process	.	.	.	.	.	.	.	.	.	.	.	0.00246
GO:0006750	Biological Process	glutathione biosynthetic process	.	.	.	.	.	.	.	0.03746	.	.	.	.
GO:0009250	Biological Process	glucan biosynthetic process	.	.	.	.	.	.	.	.	.	.	.	.
GO:0019184	Biological Process	nonribosomal peptide biosynthetic proces...	.	.	.	.	.	.	.	0.03746	.	.	.	.
GO:0006423	Biological Process	cysteinyl-tRNA aminoacylation	.	.	.	.	.	.	.	0.07072	.	.	.	0.00405
GO:0015748	Biological Process	organophosphate ester transport	.	.	.	.	.	.	.	0.01231	.	.	.	0.00467
GO:0015914	Biological Process	phospholipid transport	.	.	.	.	.	.	.	0.01231	.	.	.	0.00467
GO:0071804	Biological Process	cellular potassium ion transport	.	.	.	.	.	.	.	0.04987	.	.	.	0.01918
GO:0071805	Biological Process	potassium ion transmembrane transport	.	.	.	.	.	.	.	0.04987	.	.	.	0.01918
GO:0006813	Biological Process	potassium ion transport	.	.	.	.	.	.	0.1926	.	.	.	.	.
GO:0009311	Biological Process	oligosaccharide metabolic process	.	.	.	.	.	.	0.165	.	.	.	.	.
GO:0009312	Biological Process	oligosaccharide biosynthetic process	.	.	.	.	.	.	0.0806	.	.	.	.	.
GO:0010411	Biological Process	xyloglucan metabolic process	.	.	.	.	.	.	0.0922	.	.	.	.	.
GO:0019725	Biological Process	cellular homeostasis	.	.	.	.	.	.	0.394	.	.	.	.	.
GO:0031347	Biological Process	regulation of defense response	.	.	.	.	.	.	0.1709	.	.	.	.	.
GO:0032268	Biological Process	regulation of cellular protein metabolic...	.	.	.	.	.	.	0.0328	.	.	.	.	.
GO:0044723	Biological Process	single-organism carbohydrate metabolic p...	.	.	.	.	.	.	0.3403	.	.	.	.	.
GO:0045454	Biological Process	cell redox homeostasis	.	.	.	.	.	.	0.3346	.	.	.	.	.
GO:0046470	Biological Process	phosphatidylcholine metabolic process	.	.	.	.	.	.	0.2228	.	.	.	.	.
GO:0048523	Biological Process	negative regulation of cellular process	.	.	.	.	.	.	0.0263	.	.	.	.	.
GO:0050789	Biological Process	regulation of biological process	.	.	.	.	.	.	0.3825	.	.	.	.	.
GO:0050794	Biological Process	regulation of cellular process	.	.	.	.	.	.	0.4032	.	.	.	.	.
GO:0051726	Biological Process	regulation of cell cycle	.	.	.	.	.	.	0.3764	.	.	.	.	.
GO:0080134	Biological Process	regulation of response to stress	.	.	.	.	.	.	0.2279	.	.	.	.	.
GO:0097164	Biological Process	ammonium ion metabolic process	.	.	.	.	.	.	0.2228	.	.	.	.	.
GO:0006528	Biological Process	asparagine metabolic process	.	.	.	.	.	.	.	.	.	.	.	.
GO:0006529	Biological Process	asparagine biosynthetic process	.	.	.	.	.	.	.	.	.	.	.	.
GO:0006809	Biological Process	nitric oxide biosynthetic process	.	.	.	.	.	.	.	.	.	.	.	.
GO:0008202	Biological Process	steroid metabolic process	.	.	.	.	.	.	.	0.03532	.	.	.	.
GO:0015711	Biological Process	organic anion transport	.	.	.	.	.	.	.	.	.	.	.	.
GO:0032502	Biological Process	developmental process	.	.	.	.	.	.	.	.	.	.	.	.
GO:0044767	Biological Process	single-organism developmental process	.	.	.	.	.	.	.	.	.	.	.	.
GO:0046209	Biological Process	nitric oxide metabolic process	.	.	.	.	.	.	.	.	.	.	.	.
GO:0046942	Biological Process	carboxylic acid transport	.	.	.	.	.	.	.	.	.	.	.	.
GO:0048856	Biological Process	anatomical structure development	.	.	.	.	.	.	.	.	.	.	.	.
GO:0070071	Biological Process	proton-transporting two-sector ATPase co...	.	.	.	.	.	.	.	.	.	.	.	.
GO:1903409	Biological Process	reactive oxygen species biosynthetic pro...	.	.	.	.	.	.	.	.	.	.	.	.
GO:0006749	Biological Process	glutathione metabolic process	.	.	.	.	.	.	.	0.04473	.	.	.	.
GO:0005576	Cellular Component	extracellular region	0.01596	0.41996	1	1	2.4e-07	1e-30	5.1e-14	1e-30	1e-30	1e-30	1e-30	7.9e-17
GO:0000786	Cellular Component	nucleosome	7.8e-08	3.6e-06	1	1	0.00044	0.159	1	0.99989	.	.	.	1
GO:0044815	Cellular Component	DNA packaging complex	.	4.3e-06	.	.	0.00051	0.17879	.	0.99992	.	.	.	.
GO:0000785	Cellular Component	chromatin	1e-07	4.4e-06	1	1	0.00052	0.18221	1	0.99992	.	.	.	1
GO:0032993	Cellular Component	protein-DNA complex	.	4.6e-06	.	.	0.00053	0.18568	.	0.99992	.	.	.	.
GO:0005694	Cellular Component	chromosome	8.6e-06	0.00015	1	1	0.0016	0.70302	1	.	.	.	.	.
GO:0044427	Cellular Component	chromosomal part	.	3.9e-05	.	.	0.00275	0.45774	.	.	.	.	.	.
GO:0048046	Cellular Component	apoplast	.	0.60486	.	.	0.00429	6.9e-07	5.3e-06	8.3e-11	.	1.1e-07	4.3e-15	0.0005
GO:0043228	Cellular Component	non-membrane-bounded organelle	.	0.11384	.	.	0.01319	.	.	.	.	.	.	1
GO:0043232	Cellular Component	intracellular non-membrane-bounded organ...	.	0.11384	.	.	0.01319	.	.	.	.	.	.	1
GO:0016442	Cellular Component	RISC complex	.	0.05829	.	.	0.06687	0.26977	.	.	.	.	.	.
GO:0031332	Cellular Component	RNAi effector complex	.	0.05829	.	.	0.06687	0.26977	.	.	.	.	.	.
GO:0005673	Cellular Component	transcription factor TFIIE complex	0.09848	0.08616	1	1	0.09862	0.37602	1	.	.	.	.	.
GO:0031225	Cellular Component	anchored component of membrane	.	0.09544	.	.	0.12064	0.28779	.	0.0046	.	0.88475	0.31487	.
GO:0045254	Cellular Component	pyruvate dehydrogenase complex	.	0.11321	.	.	0.1293	0.46683	.	.	.	.	.	.
GO:0045239	Cellular Component	tricarboxylic acid cycle enzyme complex	.	0.12643	.	.	0.14424	0.50715	.	.	.	.	.	.
GO:0005887	Cellular Component	integral component of plasma membrane	.	0.12643	.	.	0.14424	0.54443	.	.	.	.	0.80311	.
GO:0030118	Cellular Component	clathrin coat	.	0.47628	.	.	0.16795	0.85572	.	.	.	.	.	.
GO:0005905	Cellular Component	clathrin-coated pit	.	.	.	.	0.17337	0.57889	.	.	.	.	.	.
GO:0012510	Cellular Component	trans-Golgi network transport vesicle me...	.	.	.	.	0.17337	0.57889	.	.	.	.	.	.
GO:0030125	Cellular Component	clathrin vesicle coat	.	.	.	.	0.17337	0.57889	.	.	.	.	.	.
GO:0030130	Cellular Component	clathrin coat of trans-Golgi network ves...	.	.	.	.	0.17337	0.57889	.	.	.	.	.	.
GO:0030132	Cellular Component	clathrin coat of coated pit	.	.	.	.	0.17337	0.57889	.	.	.	.	.	.
GO:0030140	Cellular Component	trans-Golgi network transport vesicle	.	.	.	.	0.17337	0.57889	.	.	.	.	.	.
GO:0030665	Cellular Component	clathrin-coated vesicle membrane	.	.	.	.	0.17337	0.57889	.	.	.	.	.	.
GO:0098589	Cellular Component	membrane region	.	.	.	.	0.17337	0.57889	.	.	.	.	.	.
GO:0030529	Cellular Component	intracellular ribonucleoprotein complex	.	0.78926	.	.	0.17371	.	.	.	.	.	.	1
GO:1990904	Cellular Component	ribonucleoprotein complex	.	0.78926	.	.	0.17371	.	.	.	.	.	.	1
GO:0071944	Cellular Component	cell periphery	.	0.32617	.	.	0.17387	0.24771	0.513	0.07697	.	5.3e-05	8.6e-09	0.71512
GO:0000145	Cellular Component	exocyst	0.40833	0.3265	1	1	0.17745	0.56425	1	0.52236	7e-05	5.7e-05	5.5e-06	0.0231
GO:0005938	Cellular Component	cell cortex	.	0.3265	.	.	0.17745	0.56425	.	0.52236	.	5.7e-05	5.5e-06	0.0231
GO:0044448	Cellular Component	cell cortex part	.	0.3265	.	.	0.17745	0.56425	.	0.52236	.	5.7e-05	5.5e-06	0.0231
GO:0099568	Cellular Component	cytoplasmic region	.	0.3265	.	.	0.17745	0.56425	.	0.52236	.	5.7e-05	5.5e-06	0.0231
GO:0000228	Cellular Component	nuclear chromosome	.	.	1	1	0.18643	.	1	.	.	.	0.9996	1
GO:0033588	Cellular Component	Elongator holoenzyme complex	.	.	.	.	0.18757	0.61075	.	.	.	.	.	.
GO:0031226	Cellular Component	intrinsic component of plasma membrane	.	0.16494	.	.	0.18757	0.6402	.	0.25666	.	.	0.87912	.
GO:0005840	Cellular Component	ribosome	.	0.87426	.	.	0.2019	.	.	.	.	.	.	1
GO:0032991	Cellular Component	macromolecular complex	.	0.21392	.	.	0.2196	.	1	.	.	.	.	1
GO:0000015	Cellular Component	phosphopyruvate hydratase complex	0.22839	0.20176	1	1	0.22871	0.02257	1	0.3143	0.10457	0.00246	0.01671	0.28244
GO:0016272	Cellular Component	prefoldin complex	.	.	.	.	0.25498	0.73736	.	.	.	0.83927	.	.
GO:0000152	Cellular Component	nuclear ubiquitin ligase complex	.	.	1	1	0.26778	0.75724	1	.	.	0.85567	0.74753	1
GO:0005680	Cellular Component	anaphase-promoting complex	.	.	1	1	0.26778	0.75724	1	.	.	0.85567	0.74753	.
GO:0099023	Cellular Component	tethring complex	.	0.42762	.	.	0.26798	0.77126	.	0.7415	.	0.00121	0.00039	0.05232
GO:0044445	Cellular Component	cytosolic part	.	0.29224	.	.	0.30487	0.09099	.	0.24902	.	0.00634	0.04604	0.39896
GO:0044459	Cellular Component	plasma membrane part	.	0.26362	.	.	0.32587	.	.	0.91168	.	0.97678	0.98196	.
GO:0031461	Cellular Component	cullin-RING ubiquitin ligase complex	.	.	.	.	0.3401	0.84864	.	.	.	0.92435	0.87967	.
GO:0048500	Cellular Component	signal recognition particle	.	0.32348	.	.	0.3626	0.31332	.	0.85958	.	0.94524	.	.
GO:0000151	Cellular Component	ubiquitin ligase complex	.	.	1	1	0.37355	0.8805	1	.	.	0.94524	0.91842	1
GO:0000502	Cellular Component	proteasome complex	0.41136	0.34615	1	1	0.39405	.	1	.	.	.	.	1
GO:1905369	Cellular Component	endopeptidase complex	.	0.34615	.	.	0.39405	.	.	.	.	.	.	.
GO:0005798	Cellular Component	Golgi-associated vesicle	.	.	.	.	0.39491	0.89792	.	.	.	.	.	.
GO:0030660	Cellular Component	Golgi-associated vesicle membrane	.	.	.	.	0.39491	0.89792	.	.	.	.	.	.
GO:0019867	Cellular Component	outer membrane	.	0.34072	.	.	0.40011	.	.	.	.	.	.	.
GO:0044422	Cellular Component	organelle part	.	0.31498	.	.	0.4234	.	.	.	.	.	.	1
GO:0044446	Cellular Component	intracellular organelle part	.	0.31498	.	.	0.4234	.	.	.	.	.	.	1
GO:0030131	Cellular Component	clathrin adaptor complex	.	0.3819	.	.	0.4256	0.92552	.	.	.	.	.	.
GO:0000159	Cellular Component	protein phosphatase type 2A complex	0.43497	0.40024	1	1	0.43548	0.92552	0.141	.	0.49004	0.97131	0.96813	1
GO:0005886	Cellular Component	plasma membrane	.	0.37309	.	.	0.44165	.	.	0.97038	.	0.95621	0.98256	.
GO:0043234	Cellular Component	protein complex	.	0.07847	.	.	0.44612	.	0.999	.	.	.	.	1
GO:0015934	Cellular Component	large ribosomal subunit	.	0.74635	.	.	0.44746	.	.	0.99923	.	.	.	.
GO:0030119	Cellular Component	AP-type membrane coat adaptor complex	.	0.4092	.	.	0.45474	.	.	.	.	.	.	.
GO:0005643	Cellular Component	nuclear pore	.	.	1	1	0.46412	0.76758	1	0.76667	.	0.89415	0.92255	.
GO:0008287	Cellular Component	protein serine/threonine phosphatase com...	.	0.42673	.	.	0.46412	.	0.153	.	.	0.97924	0.97893	.
GO:1903293	Cellular Component	phosphatase complex	.	0.42673	.	.	0.46412	.	0.153	.	.	0.97924	0.97893	.
GO:0005794	Cellular Component	Golgi apparatus	.	0.75016	.	.	0.47035	.	.	.	.	.	.	.
GO:0005618	Cellular Component	cell wall	0.30154	0.66877	1	1	0.47256	0.0091	0.16	0.00121	1.9e-07	0.00098	2.5e-08	1
GO:0030312	Cellular Component	external encapsulating structure	.	0.66877	.	.	0.47256	0.0091	0.16	0.00121	.	0.00098	2.5e-08	.
GO:0005829	Cellular Component	cytosol	.	0.45206	.	.	0.48241	0.35804	.	0.59005	.	0.10688	0.24339	0.58772
GO:1905368	Cellular Component	peptidase complex	.	0.44082	.	.	0.49815	.	.	.	.	.	.	.
GO:0005737	Cellular Component	cytoplasm	.	.	1	1	0.50006	.	1	.	.	.	.	0.7619
GO:0030133	Cellular Component	transport vesicle	.	.	.	.	0.51714	.	.	.	.	.	.	.
GO:0030658	Cellular Component	transport vesicle membrane	.	.	.	.	0.51714	.	.	.	.	.	.	.
GO:0005635	Cellular Component	nuclear envelope	.	.	1	1	0.52545	0.84667	1	0.84592	.	0.94244	0.96629	.
GO:0030136	Cellular Component	clathrin-coated vesicle	.	.	.	.	0.53362	.	.	0.40939	.	0.40746	0.90379	.
GO:0016592	Cellular Component	mediator complex	.	0.52874	.	.	0.57979	.	.	.	.	.	.	.
GO:0044444	Cellular Component	cytoplasmic part	.	.	.	.	0.5839	.	.	.	.	.	.	1
GO:0030117	Cellular Component	membrane coat	.	0.82895	.	.	0.59963	.	.	.	.	.	.	.
GO:0048475	Cellular Component	coated membrane	.	0.82895	.	.	0.59963	.	.	.	.	.	.	.
GO:0005874	Cellular Component	microtubule	.	.	.	.	0.60114	0.91768	.	.	.	0.99668	0.24557	.
GO:0099080	Cellular Component	supramolecular complex	.	.	.	.	0.60114	0.91768	.	.	.	0.99668	0.24557	.
GO:0099081	Cellular Component	supramolecular polymer	.	.	.	.	0.60114	0.91768	.	.	.	.	0.24557	.
GO:0099512	Cellular Component	supramolecular fiber	.	.	.	.	0.60114	0.91768	.	.	.	.	0.24557	.
GO:0099513	Cellular Component	polymeric cytoskeletal fiber	.	.	.	.	0.60114	0.91768	.	.	.	.	0.24557	.
GO:0005741	Cellular Component	mitochondrial outer membrane	0.61419	0.56297	1	1	0.60802	0.92754	.	.	.	.	.	.
GO:1990204	Cellular Component	oxidoreductase complex	.	0.27353	.	.	0.61799	.	0.107	0.90219	.	0.80884	0.88563	0.93213
GO:0012505	Cellular Component	endomembrane system	.	0.81656	.	.	0.61869	.	.	.	.	.	.	0.98977
GO:0098797	Cellular Component	plasma membrane protein complex	.	0.56297	.	.	0.62142	.	.	0.98955	.	0.93427	0.97379	.
GO:0031968	Cellular Component	organelle outer membrane	.	0.58231	.	.	0.62794	.	.	.	.	.	.	.
GO:0031981	Cellular Component	nuclear lumen	.	0.72923	.	.	0.63162	.	.	.	.	.	.	.
GO:0012506	Cellular Component	vesicle membrane	.	.	.	.	0.64686	.	.	.	.	.	.	.
GO:0030120	Cellular Component	vesicle coat	.	.	.	.	0.64686	.	.	.	.	.	.	.
GO:0030659	Cellular Component	cytoplasmic vesicle membrane	.	.	.	.	0.64686	.	.	.	.	.	.	.
GO:0030662	Cellular Component	coated vesicle membrane	.	.	.	.	0.64686	.	.	.	.	.	.	.
GO:0044433	Cellular Component	cytoplasmic vesicle part	.	.	.	.	0.64686	.	.	.	.	.	.	.
GO:0044798	Cellular Component	nuclear transcription factor complex	.	0.6008	.	.	0.65893	0.68697	.	0.99175	.	0.98887	0.99934	.
GO:0090575	Cellular Component	RNA polymerase II transcription factor c...	.	0.6008	.	.	0.65893	0.68697	.	0.99175	.	0.98887	0.99934	.
GO:0005839	Cellular Component	proteasome core complex	.	0.62983	.	.	0.66482	.	.	.	.	.	.	.
GO:0005783	Cellular Component	endoplasmic reticulum	0.47139	0.59945	1	1	0.68074	.	.	0.99991	.	.	.	0.83266
GO:0019898	Cellular Component	extrinsic component of membrane	.	.	.	.	0.68187	.	0.263	0.88405	.	0.51472	0.67383	.
GO:1902494	Cellular Component	catalytic complex	.	0.27953	.	.	0.69861	.	0.447	.	.	.	.	0.99992
GO:0044421	Cellular Component	extracellular region part	.	.	.	.	.	3.2e-07	.	2.7e-06	.	6.1e-07	5.9e-07	0.4738
GO:0031012	Cellular Component	extracellular matrix	.	.	.	.	.	0.0002	.	0.0002	.	5.6e-07	1.5e-05	0.24995
GO:0005615	Cellular Component	extracellular space	0.00013	.	1	1	.	0.00051	1	0.00383	0.86346	0.04669	0.00554	1
GO:0016020	Cellular Component	membrane	.	0.32119	.	.	.	0.02781	0.287	7.3e-14	.	4.5e-15	4.1e-29	0.00023
GO:0005758	Cellular Component	mitochondrial intermembrane space	.	.	1	1	.	0.11786	.	0.01797	0.26814	0.03992	0.10503	.
GO:0031970	Cellular Component	organelle envelope lumen	.	.	.	.	.	0.11786	.	0.01797	.	0.03992	0.10503	.
GO:0005811	Cellular Component	lipid particle	.	.	.	.	.	0.19981	.	0.03438	.	0.69349	0.09198	.
GO:0012511	Cellular Component	monolayer-surrounded lipid storage body	.	.	.	.	.	0.19981	.	0.03438	.	0.69349	0.09198	.
GO:0000124	Cellular Component	SAGA complex	.	.	1	1	.	0.21005	1	.	.	.	.	1
GO:0030288	Cellular Component	outer membrane-bounded periplasmic space	.	.	.	.	.	0.21005	.	.	.	.	.	.
GO:0030313	Cellular Component	cell envelope	.	.	.	.	.	0.21005	.	.	.	.	.	.
GO:0031224	Cellular Component	intrinsic component of membrane	.	0.10716	.	.	.	0.22111	0.93	0.00021	.	0.02316	1.1e-09	0.17433
GO:0016021	Cellular Component	integral component of membrane	.	0.16502	.	.	.	0.25416	0.923	0.00097	.	0.01694	1.6e-09	0.14442
GO:0005672	Cellular Component	transcription factor TFIIA complex	.	.	1	1	.	0.34363	1	0.7367	.	0.82101	0.9258	.
GO:0042597	Cellular Component	periplasmic space	.	.	.	.	.	0.37602	.	.	.	.	.	.
GO:0005786	Cellular Component	signal recognition particle, endoplasmic...	.	.	1	1	.	0.42321	.	0.4226	.	.	.	.
GO:0000276	Cellular Component	mitochondrial proton-transporting ATP sy...	.	.	1	1	.	0.47856	1	0.47757	.	0.8955	0.84503	1
GO:0000220	Cellular Component	vacuolar proton-transporting V-type ATPa...	.	.	1	1	.	0.50715	1	.	.	0.61994	.	1
GO:0005665	Cellular Component	DNA-directed RNA polymerase II, core com...	0.1873	0.16494	1	1	.	0.61075	1	0.22783	0.53925	0.72475	0.55639	.
GO:0005849	Cellular Component	mRNA cleavage factor complex	.	.	.	.	.	0.61075	.	.	.	.	.	.
GO:0005753	Cellular Component	mitochondrial proton-transporting ATP sy...	.	.	1	1	.	0.61604	.	0.61502	.	0.94524	0.92848	.
GO:0016602	Cellular Component	CCAAT-binding factor complex	.	.	.	.	.	0.6402	.	.	.	0.75282	0.87912	.
GO:0005666	Cellular Component	DNA-directed RNA polymerase III complex	.	.	1	1	.	0.66743	1	0.66673	0.0771	0.42507	0.35181	.
GO:0005774	Cellular Component	vacuolar membrane	.	.	1	1	.	0.69259	.	.	.	0.80068	.	.
GO:0016471	Cellular Component	vacuolar proton-transporting V-type ATPa...	.	.	.	.	.	0.69259	.	.	.	0.80068	.	.
GO:0044437	Cellular Component	vacuolar part	.	.	.	.	.	0.69259	.	.	.	0.80068	.	.
GO:0070461	Cellular Component	SAGA-type complex	.	.	.	.	.	0.69259	.	.	.	.	.	.
GO:0005773	Cellular Component	vacuole	.	.	1	1	.	0.71586	.	.	.	0.82101	0.91269	.
GO:0000428	Cellular Component	DNA-directed RNA polymerase complex	0.41732	0.35697	1	1	.	0.77969	1	0.89233	.	0.97867	0.99096	1
GO:0030880	Cellular Component	RNA polymerase complex	.	0.35697	.	.	.	0.77969	.	0.89233	.	0.97867	0.99096	.
GO:0055029	Cellular Component	nuclear DNA-directed RNA polymerase comp...	.	0.35697	.	.	.	0.77969	.	0.89233	.	0.97867	0.99096	.
GO:0016591	Cellular Component	DNA-directed RNA polymerase II, holoenzy...	.	0.28577	.	.	.	0.79465	.	0.91168	.	0.99568	0.99901	.
GO:0000123	Cellular Component	histone acetyltransferase complex	.	.	1	1	.	0.80831	1	.	.	.	.	1
GO:0031248	Cellular Component	protein acetyltransferase complex	.	.	.	.	.	0.80831	.	.	.	.	.	.
GO:1902493	Cellular Component	acetyltransferase complex	.	.	.	.	.	0.80831	.	.	.	.	.	.
GO:0005852	Cellular Component	eukaryotic translation initiation factor...	.	.	.	.	.	0.83347	.	0.83253	.	0.94799	0.98348	0.37113
GO:0098800	Cellular Component	inner mitochondrial membrane protein com...	.	.	.	.	.	0.8371	.	0.83633	.	0.98913	0.99093	.
GO:0033179	Cellular Component	proton-transporting V-type ATPase, V0 do...	.	.	.	.	.	0.8707	.	.	.	0.93901	.	.
GO:0000775	Cellular Component	chromosome, centromeric region	.	.	1	1	.	0.8805	1	0.88002	.	.	0.98762	1
GO:0005681	Cellular Component	spliceosomal complex	.	.	1	1	.	0.89792	1	.	.	0.95585	.	.
GO:0005667	Cellular Component	transcription factor complex	0.77881	0.73457	1	1	.	0.90786	1	0.99902	.	0.98306	.	.
GO:0061695	Cellular Component	transferase complex, transferring phosph...	.	0.49492	.	.	.	0.93267	.	0.97371	.	.	0.99604	.
GO:0098687	Cellular Component	chromosomal region	.	.	.	.	.	0.93638	.	0.93605	.	.	0.99664	.
GO:0000109	Cellular Component	nucleotide-excision repair complex	.	.	1	1	.	.	1	.	.	.	.	1
GO:0000139	Cellular Component	Golgi membrane	.	.	1	1	.	.	1	.	.	.	.	1
GO:0000148	Cellular Component	1,3-beta-D-glucan synthase complex	0.48187	0.42673	1	1	.	.	1	0.95332	.	0.98326	0.84224	1
GO:0000172	Cellular Component	ribonuclease MRP complex	.	.	1	1	.	.	1	.	.	.	.	1
GO:0000176	Cellular Component	nuclear exosome (RNase complex)	.	.	1	1	.	.	1	.	.	.	.	1
GO:0000178	Cellular Component	exosome (RNase complex)	.	.	1	1	.	.	1	.	.	.	.	1
GO:0000221	Cellular Component	vacuolar proton-transporting V-type ATPa...	.	.	1	1	.	.	1	.	.	.	.	1
GO:0000275	Cellular Component	mitochondrial proton-transporting ATP sy...	.	.	1	1	.	.	1	.	.	.	.	1
GO:0000313	Cellular Component	organellar ribosome	.	.	1	1	.	.	1	.	.	.	.	1
GO:0000323	Cellular Component	lytic vacuole	.	.	1	1	.	.	.	.	.	.	0.14993	1
GO:0000346	Cellular Component	transcription export complex	.	.	1	1	.	.	1	.	.	.	.	1
GO:0000347	Cellular Component	THO complex	.	.	1	1	.	.	1	.	.	.	.	1
GO:0000408	Cellular Component	EKC/KEOPS complex	.	.	1	1	.	.	1	.	.	.	.	1
GO:0000439	Cellular Component	core TFIIH complex	0.1873	0.16494	1	1	.	.	1	.	.	.	.	1
GO:0000445	Cellular Component	THO complex part of transcription export...	.	.	1	1	.	.	1	.	.	.	.	1
GO:0000776	Cellular Component	kinetochore	.	.	1	1	.	.	1	.	.	.	.	1
GO:0000777	Cellular Component	condensed chromosome kinetochore	.	.	1	1	.	.	1	.	.	.	.	1
GO:0000779	Cellular Component	condensed chromosome, centromeric region	.	.	1	1	.	.	1	.	.	.	.	1
GO:0000781	Cellular Component	chromosome, telomeric region	.	.	1	1	.	.	1	.	0.87424	.	.	1
GO:0000782	Cellular Component	telomere cap complex	.	.	1	1	.	.	1	.	0.72628	.	.	1
GO:0000783	Cellular Component	nuclear telomere cap complex	.	.	1	1	.	.	1	.	0.72628	.	.	1
GO:0000784	Cellular Component	nuclear chromosome, telomeric region	.	.	1	1	.	.	1	.	0.87424	.	.	1
GO:0000790	Cellular Component	nuclear chromatin	.	.	1	1	.	.	1	.	.	.	.	1
GO:0000793	Cellular Component	condensed chromosome	.	.	1	1	.	.	1	.	.	.	.	1
GO:0000794	Cellular Component	condensed nuclear chromosome	.	.	1	1	.	.	1	.	.	.	.	1
GO:0000796	Cellular Component	condensin complex	.	.	1	1	.	.	1	.	.	.	.	1
GO:0000808	Cellular Component	origin recognition complex	.	.	1	1	.	.	1	0.71518	.	.	.	1
GO:0000922	Cellular Component	spindle pole	.	.	1	1	.	.	1	.	.	.	.	1
GO:0000930	Cellular Component	gamma-tubulin complex	.	.	1	1	.	.	1	.	0.87424	.	.	1
GO:0000931	Cellular Component	gamma-tubulin large complex	.	.	1	1	.	.	1	.	0.72628	.	.	1
GO:0000940	Cellular Component	condensed chromosome outer kinetochore	.	.	1	1	.	.	1	.	.	.	.	1
GO:0005575	Cellular Component	cellular_component	.	.	1	1	.	.	1	.	.	.	.	1
GO:0005622	Cellular Component	intracellular	.	.	1	1	.	.	1	.	.	.	.	1
GO:0005623	Cellular Component	cell	.	.	1	1	.	.	1	.	.	.	.	1
GO:0005634	Cellular Component	nucleus	0.41176	0.52578	1	1	.	.	0.997	.	.	.	.	1
GO:0005637	Cellular Component	nuclear inner membrane	.	.	1	1	.	.	1	.	.	.	.	.
GO:0005639	Cellular Component	integral component of nuclear inner memb...	.	.	1	1	.	.	1	.	.	.	.	.
GO:0005654	Cellular Component	nucleoplasm	0.55607	0.46672	1	1	.	.	1	0.99927	.	.	.	.
GO:0005657	Cellular Component	replication fork	.	.	1	1	.	.	1	.	.	.	.	.
GO:0005663	Cellular Component	DNA replication factor C complex	.	.	1	1	.	.	1	.	.	.	.	.
GO:0005664	Cellular Component	nuclear origin of replication recognitio...	.	.	1	1	.	.	1	.	0.83701	.	.	.
GO:0005669	Cellular Component	transcription factor TFIID complex	.	.	1	1	.	.	1	.	.	.	.	.
GO:0005674	Cellular Component	transcription factor TFIIF complex	.	.	1	1	.	.	1	.	.	.	.	.
GO:0005685	Cellular Component	U1 snRNP	.	.	1	1	.	.	1	.	.	.	.	.
GO:0005730	Cellular Component	nucleolus	.	.	1	1	.	.	.	.	0.79748	0.6676	0.96813	.
GO:0005732	Cellular Component	small nucleolar ribonucleoprotein comple...	.	.	1	1	.	.	.	.	.	.	.	.
GO:0005739	Cellular Component	mitochondrion	.	.	1	1	.	.	.	0.99984	.	.	.	.
GO:0005740	Cellular Component	mitochondrial envelope	.	.	1	1	.	.	.	0.99151	.	0.98512	.	.
GO:0005742	Cellular Component	mitochondrial outer membrane translocase...	.	.	1	1	.	.	.	.	.	.	.	.
GO:0005743	Cellular Component	mitochondrial inner membrane	.	.	1	1	.	.	.	0.96247	.	0.9499	0.99347	.
GO:0005744	Cellular Component	mitochondrial inner membrane presequence...	.	.	1	1	.	.	.	.	.	.	.	.
GO:0005746	Cellular Component	mitochondrial respiratory chain	.	.	1	1	.	.	.	.	.	.	.	.
GO:0005747	Cellular Component	mitochondrial respiratory chain complex ...	.	.	1	1	.	.	.	.	.	.	.	.
GO:0005750	Cellular Component	mitochondrial respiratory chain complex ...	.	.	1	1	.	.	.	.	.	.	.	.
GO:0005751	Cellular Component	mitochondrial respiratory chain complex ...	.	.	1	1	.	.	.	.	.	.	.	.
GO:0005759	Cellular Component	mitochondrial matrix	.	.	1	1	.	.	.	.	.	.	.	.
GO:0005761	Cellular Component	mitochondrial ribosome	.	.	1	1	.	.	.	.	.	.	.	.
GO:0005764	Cellular Component	lysosome	.	.	1	1	.	.	.	.	.	.	0.14993	.
GO:0005777	Cellular Component	peroxisome	.	.	1	1	.	.	.	.	.	.	.	.
GO:0005778	Cellular Component	peroxisomal membrane	.	.	1	1	.	.	.	.	0.56603	.	.	.
GO:0005779	Cellular Component	integral component of peroxisomal membra...	.	.	1	1	.	.	.	.	0.56603	.	.	.
GO:0005784	Cellular Component	Sec61 translocon complex	.	.	1	1	.	.	.	.	.	.	.	.
GO:0005785	Cellular Component	signal recognition particle receptor com...	.	.	1	1	.	.	.	.	.	.	.	.
GO:0005787	Cellular Component	signal peptidase complex	.	.	1	1	.	.	.	.	.	0.80068	0.91269	.
GO:0005795	Cellular Component	Golgi stack	.	.	.	.	.	.	.	.	.	.	.	.
GO:0005834	Cellular Component	heterotrimeric G-protein complex	.	.	.	.	.	.	.	.	.	0.11794	.	.
GO:0005885	Cellular Component	Arp2/3 protein complex	.	.	.	.	.	.	.	.	.	0.8704	0.95445	.
GO:0005960	Cellular Component	glycine cleavage complex	.	.	.	.	.	.	.	.	.	.	.	.
GO:0009331	Cellular Component	glycerol-3-phosphate dehydrogenase compl...	.	.	.	.	.	.	.	0.7367	.	0.52883	0.74753	.
GO:0009360	Cellular Component	DNA polymerase III complex	.	.	.	.	.	.	.	.	.	.	0.68135	.
GO:0009512	Cellular Component	cytochrome b6f complex	.	.	.	.	.	.	.	0.83568	.	.	0.97982	.
GO:0009521	Cellular Component	photosystem	.	0.79788	.	.	.	.	0.346	0.99427	.	.	.	0.99806
GO:0009522	Cellular Component	photosystem I	.	0.63538	.	.	.	.	.	.	.	0.99368	.	.
GO:0009523	Cellular Component	photosystem II	.	0.81381	.	.	.	.	0.216	0.88633	.	0.99461	0.99591	0.98897
GO:0009538	Cellular Component	photosystem I reaction center	.	0.20176	.	.	.	.	.	.	.	.	.	.
GO:0009539	Cellular Component	photosystem II reaction center	.	.	.	.	.	.	.	0.59167	.	.	0.9971	.
GO:0009579	Cellular Component	thylakoid	.	0.8645	.	.	.	.	0.407	0.99757	.	.	.	0.99922
GO:0009654	Cellular Component	photosystem II oxygen evolving complex	.	0.30786	.	.	.	.	0.045	0.66548	.	0.50117	0.43276	0.80635
GO:0009898	Cellular Component	cytoplasmic side of plasma membrane	.	.	.	.	.	.	.	.	.	0.11794	.	.
GO:0019008	Cellular Component	molybdopterin synthase complex	.	.	.	.	.	.	.	.	.	.	0.22333	.
GO:0019897	Cellular Component	extrinsic component of plasma membrane	.	.	.	.	.	.	.	.	.	0.11794	.	.
GO:0030286	Cellular Component	dynein complex	.	.	.	.	.	.	.	.	.	0.72475	0.83266	.
GO:0031231	Cellular Component	intrinsic component of peroxisomal membr...	.	.	.	.	.	.	.	.	.	.	.	.
GO:0031234	Cellular Component	extrinsic component of cytoplasmic side ...	.	.	.	.	.	.	.	.	.	0.11794	.	.
GO:0031300	Cellular Component	intrinsic component of organelle membran...	.	.	.	.	.	.	.	.	.	.	.	.
GO:0031301	Cellular Component	integral component of organelle membrane	.	.	.	.	.	.	.	.	.	.	.	.
GO:0031515	Cellular Component	tRNA (m1A) methyltransferase complex	.	.	.	.	.	.	.	.	.	.	0.76835	.
GO:0031903	Cellular Component	microbody membrane	.	.	.	.	.	.	.	.	.	.	.	.
GO:0031984	Cellular Component	organelle subcompartment	.	.	.	.	.	.	.	.	.	.	.	.
GO:0033557	Cellular Component	Slx1-Slx4 complex	.	.	.	.	.	.	.	.	.	.	0.2774	.
GO:0034357	Cellular Component	photosynthetic membrane	.	0.82554	.	.	.	.	0.369	0.99698	.	.	.	0.99862
GO:0034708	Cellular Component	methyltransferase complex	.	.	.	.	.	.	.	.	.	.	0.76835	.
GO:0042575	Cellular Component	DNA polymerase complex	.	.	.	.	.	.	.	.	.	.	0.77595	.
GO:0042651	Cellular Component	thylakoid membrane	.	0.41002	.	.	.	.	0.067	0.8333	.	0.74367	0.7433	0.87318
GO:0043527	Cellular Component	tRNA methyltransferase complex	.	.	.	.	.	.	.	.	.	.	0.76835	.
GO:0044425	Cellular Component	membrane part	.	0.41291	.	.	.	.	0.957	0.38395	.	0.96853	0.10763	0.85054
GO:0044436	Cellular Component	thylakoid part	.	0.8645	.	.	.	.	0.407	0.99757	.	.	.	0.99922
GO:0044438	Cellular Component	microbody part	.	.	.	.	.	.	.	.	.	.	.	.
GO:0044439	Cellular Component	peroxisomal part	.	.	.	.	.	.	.	.	.	.	.	.
GO:0045240	Cellular Component	dihydrolipoyl dehydrogenase complex	.	.	.	.	.	.	.	.	.	.	.	.
GO:0045252	Cellular Component	oxoglutarate dehydrogenase complex	.	.	.	.	.	.	.	.	.	.	.	.
GO:0046658	Cellular Component	anchored component of plasma membrane	.	.	.	.	.	.	.	0.0162	.	.	.	.
GO:0070069	Cellular Component	cytochrome complex	.	.	.	.	.	.	.	0.94089	.	.	0.99757	.
GO:0097361	Cellular Component	CIA complex	.	.	.	.	.	.	.	0.37546	.	0.47526	0.62276	.
GO:0098552	Cellular Component	side of membrane	.	.	.	.	.	.	.	.	.	0.11794	.	.
GO:0098562	Cellular Component	cytoplasmic side of membrane	.	.	.	.	.	.	.	.	.	0.11794	.	.
GO:0098791	Cellular Component	Golgi subcompartment	.	.	.	.	.	.	.	.	.	.	.	.
GO:1905360	Cellular Component	GTPase complex	.	.	.	.	.	.	.	.	.	0.11794	.	.
GO:0005875	Cellular Component	microtubule associated complex	.	.	.	.	.	.	.	.	.	0.95585	0.98948	.
GO:0016023	Cellular Component	cytoplasmic, membrane-bounded vesicle	.	.	.	.	.	.	.	0.924	.	0.95909	.	.
GO:0030135	Cellular Component	coated vesicle	.	.	.	.	.	.	.	0.924	.	0.95909	.	.
GO:0031410	Cellular Component	cytoplasmic vesicle	.	.	.	.	.	.	.	0.924	.	0.95909	.	.
GO:0031982	Cellular Component	vesicle	.	.	.	.	.	.	.	0.924	.	0.95909	.	.
GO:0031988	Cellular Component	membrane-bounded vesicle	.	.	.	.	.	.	.	0.924	.	0.95909	.	.
GO:0042555	Cellular Component	MCM complex	.	0.23696	.	.	.	.	.	.	.	.	.	.
GO:0097708	Cellular Component	intracellular vesicle	.	.	.	.	.	.	.	0.924	.	0.95909	.	.
GO:0015935	Cellular Component	small ribosomal subunit	.	0.82099	.	.	.	.	.	0.99696	.	.	.	.
GO:0031966	Cellular Component	mitochondrial membrane	.	.	.	.	.	.	.	0.99962	.	.	.	.
GO:0031974	Cellular Component	membrane-enclosed lumen	.	0.80559	.	.	.	.	.	0.99996	.	.	.	.
GO:0043226	Cellular Component	organelle	.	.	.	.	.	.	1	.	.	.	.	1
GO:0043227	Cellular Component	membrane-bounded organelle	.	0.86849	.	.	.	.	1	.	.	.	.	1
GO:0043229	Cellular Component	intracellular organelle	.	.	.	.	.	.	1	.	.	.	.	1
GO:0043231	Cellular Component	intracellular membrane-bounded organelle	.	0.86849	.	.	.	.	1	.	.	.	.	1
GO:0043233	Cellular Component	organelle lumen	.	0.80559	.	.	.	.	.	0.99996	.	.	.	.
GO:0044391	Cellular Component	ribosomal subunit	.	0.81381	.	.	.	.	.	.	.	.	.	.
GO:0044428	Cellular Component	nuclear part	.	0.86881	.	.	.	.	.	.	.	.	.	.
GO:0044451	Cellular Component	nucleoplasm part	.	0.46672	.	.	.	.	.	0.99927	.	.	.	.
GO:0070013	Cellular Component	intracellular organelle lumen	.	0.80559	.	.	.	.	.	0.99996	.	.	.	.
GO:0098805	Cellular Component	whole membrane	.	.	.	.	.	.	.	.	.	.	.	.
GO:1990234	Cellular Component	transferase complex	.	0.65278	.	.	.	.	.	0.99989	.	.	.	.
GO:0008274	Cellular Component	gamma-tubulin ring complex	.	.	.	.	.	.	.	.	.	.	.	.
GO:0008622	Cellular Component	epsilon DNA polymerase complex	.	.	.	.	.	.	.	.	.	.	.	.
GO:0009507	Cellular Component	chloroplast	.	.	.	.	.	.	.	.	.	0.99124	0.99922	.
GO:0009536	Cellular Component	plastid	.	.	.	.	.	.	.	.	.	0.99124	0.99922	.
GO:0030894	Cellular Component	replisome	.	.	.	.	.	.	.	.	.	.	.	.
GO:0031390	Cellular Component	Ctf18 RFC-like complex	.	.	.	.	.	.	.	.	.	.	.	.
GO:0043596	Cellular Component	nuclear replication fork	.	.	.	.	.	.	.	.	.	.	.	.
GO:0043601	Cellular Component	nuclear replisome	.	.	.	.	.	.	.	.	.	.	.	.
GO:0044454	Cellular Component	nuclear chromosome part	.	.	.	.	.	.	.	.	.	.	0.99534	.
GO:1990391	Cellular Component	DNA repair complex	.	.	.	.	.	.	.	.	.	.	.	.
GO:1990879	Cellular Component	CST complex	.	.	.	.	.	.	.	.	.	.	.	.
GO:0019773	Cellular Component	proteasome core complex, alpha-subunit c...	.	.	.	.	.	.	.	.	.	0.96805	0.99452	.
GO:0019866	Cellular Component	organelle inner membrane	.	.	.	.	.	.	.	0.96856	.	0.95909	0.99531	.
GO:0031967	Cellular Component	organelle envelope	.	.	.	.	.	.	.	0.99429	.	0.99543	.	.
GO:0031975	Cellular Component	envelope	.	.	.	.	.	.	.	0.99508	.	0.99619	.	.
GO:0033176	Cellular Component	proton-transporting V-type ATPase comple...	.	.	.	.	.	.	.	.	.	0.99588	.	.
GO:0005956	Cellular Component	protein kinase CK2 complex	.	.	.	.	.	.	.	.	.	.	.	.
GO:0042579	Cellular Component	microbody	.	.	.	.	.	.	.	.	.	.	.	.
GO:0008023	Cellular Component	transcription elongation factor complex	.	.	.	.	.	.	.	.	.	.	.	.
GO:0016593	Cellular Component	Cdc73/Paf1 complex	.	.	.	.	.	.	.	.	.	.	.	.
GO:0008250	Cellular Component	oligosaccharyltransferase complex	.	.	.	.	.	.	.	.	.	.	.	.
GO:0015630	Cellular Component	microtubule cytoskeleton	.	.	.	.	.	.	.	.	.	.	0.92564	.
GO:0031360	Cellular Component	intrinsic component of thylakoid membran...	.	.	.	.	.	.	.	.	.	.	.	.
GO:0031361	Cellular Component	integral component of thylakoid membrane	.	.	.	.	.	.	.	.	.	.	.	.
GO:0043564	Cellular Component	Ku70:Ku80 complex	.	.	.	.	.	.	.	.	.	.	.	.
GO:0098799	Cellular Component	outer mitochondrial membrane protein com...	.	.	.	.	.	.	.	.	.	.	.	.
GO:0005856	Cellular Component	cytoskeleton	.	.	.	.	.	.	.	.	.	.	0.99936	.
GO:0044430	Cellular Component	cytoskeletal part	.	.	.	.	.	.	.	.	.	.	0.99914	.
GO:0045263	Cellular Component	proton-transporting ATP synthase complex...	.	.	.	.	.	.	.	0.99137	.	.	0.99956	.
GO:0098798	Cellular Component	mitochondrial protein complex	.	.	.	.	.	.	.	0.94361	.	.	0.99923	.
GO:0005789	Cellular Component	endoplasmic reticulum membrane	.	.	.	.	.	.	.	.	.	.	.	0.94573
GO:0042175	Cellular Component	nuclear outer membrane-endoplasmic retic...	.	.	.	.	.	.	.	.	.	.	.	0.94573
GO:0044424	Cellular Component	intracellular part	.	.	.	.	.	.	1	.	.	.	.	1
GO:0044432	Cellular Component	endoplasmic reticulum part	.	.	.	.	.	.	.	.	.	.	.	0.94573
GO:0044464	Cellular Component	cell part	.	.	.	.	.	.	1	.	.	.	.	1
GO:0098796	Cellular Component	membrane protein complex	.	.	.	.	.	.	0.85	.	.	.	.	1
GO:0033180	Cellular Component	proton-transporting V-type ATPase, V1 do...	.	.	.	.	.	.	.	.	.	.	.	.
GO:0016459	Cellular Component	myosin complex	.	.	.	.	.	.	.	.	.	.	.	.
GO:0030126	Cellular Component	COPI vesicle coat	.	.	.	.	.	.	.	.	.	.	.	.
GO:0030137	Cellular Component	COPI-coated vesicle	.	.	.	.	.	.	.	.	.	.	.	.
GO:0030663	Cellular Component	COPI-coated vesicle membrane	.	.	.	.	.	.	.	.	.	.	.	.
GO:0044431	Cellular Component	Golgi apparatus part	.	.	.	.	.	.	.	.	.	.	.	.
GO:0033177	Cellular Component	proton-transporting two-sector ATPase co...	.	.	.	.	.	.	.	0.9985	.	.	.	.
GO:0044429	Cellular Component	mitochondrial part	.	.	.	.	.	.	.	0.99793	.	.	.	.
GO:0044455	Cellular Component	mitochondrial membrane part	.	.	.	.	.	.	.	0.96189	.	.	.	.
GO:0045259	Cellular Component	proton-transporting ATP synthase complex	.	.	.	.	.	.	.	0.99969	.	.	.	.
GO:0043531	Molecular Function	ADP binding	.	1e-30	.	.	1e-30	1e-30	.	.	.	.	.	.
GO:0032559	Molecular Function	adenyl ribonucleotide binding	.	1e-30	.	.	1e-30	2.7e-28	.	.	.	1e-30	6.8e-10	2.8e-12
GO:0030554	Molecular Function	adenyl nucleotide binding	.	1e-30	.	.	1e-30	3.9e-28	.	.	.	1e-30	9.3e-10	3.1e-12
GO:0017076	Molecular Function	purine nucleotide binding	.	1e-30	.	.	4.1e-28	1.7e-19	.	.	.	2.3e-30	9.3e-05	1.1e-08
GO:0001883	Molecular Function	purine nucleoside binding	4.7e-28	1e-30	1	1	5.6e-28	1.2e-19	.	.	3.7e-07	3.5e-30	9.7e-05	8.9e-09
GO:0032549	Molecular Function	ribonucleoside binding	.	1e-30	.	.	5.6e-28	1.2e-19	.	.	.	3.5e-30	9.7e-05	8.9e-09
GO:0032550	Molecular Function	purine ribonucleoside binding	.	1e-30	.	.	5.6e-28	1.2e-19	.	.	.	3.5e-30	9.7e-05	8.9e-09
GO:0032555	Molecular Function	purine ribonucleotide binding	.	1e-30	.	.	5.6e-28	1.2e-19	.	.	.	3.5e-30	9.7e-05	8.9e-09
GO:0001882	Molecular Function	nucleoside binding	5.2e-28	1e-30	1	1	6.3e-28	1.4e-19	.	.	4.5e-07	4.7e-30	0.00011	9.5e-09
GO:0032553	Molecular Function	ribonucleotide binding	.	3.2e-30	.	.	3.5e-27	6.8e-20	.	.	.	1e-30	2.7e-05	1.3e-08
GO:0097367	Molecular Function	carbohydrate derivative binding	.	3.6e-30	.	.	8.5e-27	5.5e-20	.	.	.	1e-30	2.8e-06	7.6e-11
GO:0000166	Molecular Function	nucleotide binding	6e-25	1.6e-27	1	1	1.9e-25	7.2e-18	.	.	2.9e-09	1e-30	5.6e-06	4.5e-07
GO:1901265	Molecular Function	nucleoside phosphate binding	.	1.6e-27	.	.	1.9e-25	7.2e-18	.	.	.	1e-30	5.6e-06	4.5e-07
GO:0036094	Molecular Function	small molecule binding	.	1.8e-27	.	.	4.4e-25	4.9e-17	.	.	.	3.3e-30	7.1e-06	1e-06
GO:0004672	Molecular Function	protein kinase activity	.	0.00021	.	.	1.2e-12	2e-26	.	1.6e-18	.	1e-30	1e-30	1.3e-27
GO:0097159	Molecular Function	organic cyclic compound binding	.	6.3e-09	.	.	1.6e-11	3.5e-10	.	.	.	5.2e-20	.	9.8e-05
GO:1901363	Molecular Function	heterocyclic compound binding	.	6.3e-09	.	.	1.6e-11	3.5e-10	.	.	.	5.2e-20	.	9.8e-05
GO:0016773	Molecular Function	phosphotransferase activity, alcohol gro...	.	0.00154	.	.	1.1e-10	4e-19	.	2.4e-12	.	1e-30	1e-30	2.8e-22
GO:0016301	Molecular Function	kinase activity	.	0.00251	.	.	2.3e-10	1.1e-16	.	1.6e-10	.	1e-30	1e-30	1.6e-20
GO:0001871	Molecular Function	pattern binding	0.00032	0.00564	1	1	1.1e-09	1.3e-27	0.47599	2.3e-18	1.8e-30	1e-30	1e-30	2e-19
GO:0030247	Molecular Function	polysaccharide binding	.	0.00564	.	.	1.1e-09	1.3e-27	0.47599	2.3e-18	.	1e-30	1e-30	2e-19
GO:0030246	Molecular Function	carbohydrate binding	.	0.00976	.	.	4e-09	1e-30	0.13274	1e-30	.	1e-30	1e-30	6.1e-21
GO:0016772	Molecular Function	transferase activity, transferring phosp...	.	0.00782	.	.	1.2e-08	2.4e-10	.	1.3e-05	.	1e-30	4.4e-29	6.7e-15
GO:0020037	Molecular Function	heme binding	.	0.01201	.	.	1e-07	1e-30	3.1e-06	1e-30	.	1e-30	1e-30	1e-30
GO:0005524	Molecular Function	ATP binding	.	0.04011	.	.	1.3e-07	2.3e-09	.	0.00034	.	1e-30	4.1e-19	1.2e-16
GO:0046906	Molecular Function	tetrapyrrole binding	.	0.01488	.	.	1.6e-07	1e-30	3.8e-06	1e-30	.	1e-30	1e-30	1e-30
GO:0005488	Molecular Function	binding	.	0.04532	.	.	2.2e-07	.	.	.	.	.	.	.
GO:0030145	Molecular Function	manganese ion binding	.	.	.	.	3.5e-06	1e-30	2.5e-08	1e-30	.	1e-30	1e-30	1e-30
GO:0016705	Molecular Function	oxidoreductase activity, acting on paire...	.	0.00409	.	.	4e-06	1e-30	4.1e-07	1e-30	.	1e-30	1e-30	7.7e-25
GO:0035639	Molecular Function	purine ribonucleoside triphosphate bindi...	.	0.13727	.	.	4.9e-06	7.3e-05	.	.	.	1e-30	1.7e-10	4.8e-12
GO:0005506	Molecular Function	iron ion binding	.	0.00052	.	.	1.3e-05	1e-30	1.3e-08	1e-30	.	1e-30	1e-30	9.5e-27
GO:0010333	Molecular Function	terpene synthase activity	.	0.00398	.	.	1.3e-05	2.7e-08	0.41596	9.3e-06	.	1.3e-13	2.6e-08	1.6e-05
GO:0016740	Molecular Function	transferase activity	.	0.00476	.	.	3.3e-05	1.5e-21	0.4484	2.8e-24	.	1e-30	1e-30	8.4e-25
GO:0016838	Molecular Function	carbon-oxygen lyase activity, acting on ...	.	0.00816	.	.	3.8e-05	4.1e-07	0.45101	7.4e-05	.	1.1e-13	1.2e-07	5.9e-05
GO:0045735	Molecular Function	nutrient reservoir activity	.	.	.	.	7.1e-05	1e-30	1.7e-07	1e-30	.	1e-30	1e-30	1.4e-26
GO:0016491	Molecular Function	oxidoreductase activity	.	0.15046	.	.	0.00031	2.5e-30	3.6e-10	1e-30	.	1e-30	1e-30	1.8e-18
GO:0016835	Molecular Function	carbon-oxygen lyase activity	.	0.01781	.	.	0.00233	1.1e-06	.	2.3e-06	.	3.3e-16	1.4e-07	4.3e-06
GO:0004867	Molecular Function	serine-type endopeptidase inhibitor acti...	.	.	.	.	0.0031	1e-30	0.00457	1e-30	.	6e-28	1e-30	0.00061
GO:0016682	Molecular Function	oxidoreductase activity, acting on diphe...	.	.	.	.	0.00563	7.4e-08	0.00035	1e-15	.	7.1e-14	5.2e-20	1.2e-09
GO:0004097	Molecular Function	catechol oxidase activity	.	.	.	.	0.00674	.	.	0.00058	.	.	9.8e-06	.
GO:0004601	Molecular Function	peroxidase activity	.	.	.	.	0.007	1e-22	.	1.3e-24	.	2.4e-26	1e-30	2.2e-13
GO:0016684	Molecular Function	oxidoreductase activity, acting on perox...	.	.	.	.	0.00772	2.8e-22	.	3.7e-24	.	2.3e-26	1e-30	3.3e-13
GO:0004417	Molecular Function	hydroxyethylthiazole kinase activity	.	0.00808	.	.	0.00989	.	.	.	.	.	.	.
GO:0004674	Molecular Function	protein serine/threonine kinase activity	.	.	.	.	0.01109	1.2e-12	.	3.1e-12	.	1e-30	1.1e-23	9.6e-16
GO:0003857	Molecular Function	3-hydroxyacyl-CoA dehydrogenase activity	0.01091	0.00857	1	1	0.01139	.	.	.	.	.	.	.
GO:0004866	Molecular Function	endopeptidase inhibitor activity	.	.	.	.	0.01333	1.1e-23	0.00115	1.2e-25	.	1.4e-15	9.8e-19	0.02577
GO:0030414	Molecular Function	peptidase inhibitor activity	.	.	.	.	0.01333	1.1e-23	0.00115	1.2e-25	.	1.4e-15	9.8e-19	.
GO:0061134	Molecular Function	peptidase regulator activity	.	.	.	.	0.01333	1.1e-23	0.00115	1.2e-25	.	1.4e-15	9.8e-19	.
GO:0061135	Molecular Function	endopeptidase regulator activity	.	.	.	.	0.01333	1.1e-23	0.00115	1.2e-25	.	1.4e-15	9.8e-19	.
GO:0004813	Molecular Function	alanine-tRNA ligase activity	.	.	.	.	0.01529	0.00244	.	.	.	.	.	.
GO:0016679	Molecular Function	oxidoreductase activity, acting on diphe...	.	.	.	.	0.01585	5.4e-06	0.00082	1.3e-12	.	1.9e-10	1e-14	3e-08
GO:0051213	Molecular Function	dioxygenase activity	.	.	.	.	0.01938	.	.	.	.	.	0.00057	.
GO:0016209	Molecular Function	antioxidant activity	.	.	.	.	0.01964	1.9e-19	.	3.5e-22	.	3.1e-24	1e-30	8.7e-12
GO:0070403	Molecular Function	NAD+ binding	.	0.01848	.	.	0.02251	.	.	.	.	.	.	.
GO:0004514	Molecular Function	nicotinate-nucleotide diphosphorylase (c...	.	0.1962	.	.	0.02251	.	.	.	.	.	.	.
GO:0003824	Molecular Function	catalytic activity	.	0.1208	1	1	0.02501	1e-30	0.00013	1e-30	1e-30	1e-30	1e-30	1e-30
GO:0004827	Molecular Function	proline-tRNA ligase activity	.	.	.	.	0.0332	.	.	.	.	.	.	.
GO:0052716	Molecular Function	hydroquinone:oxygen oxidoreductase activ...	.	.	.	.	0.0368	8.1e-08	5.6e-05	1.1e-10	.	1.3e-08	1.1e-12	7.9e-06
GO:0005516	Molecular Function	calmodulin binding	.	0.19413	.	.	0.03803	.	.	.	.	.	.	.
GO:0016840	Molecular Function	carbon-nitrogen lyase activity	.	.	.	.	0.04151	.	.	.	.	7.3e-17	1.2e-07	1.9e-15
GO:0016702	Molecular Function	oxidoreductase activity, acting on singl...	.	.	.	.	0.04332	.	.	.	.	.	0.00015	.
GO:0004190	Molecular Function	aspartic-type endopeptidase activity	.	.	.	.	0.04538	.	0.29056	.	.	.	.	.
GO:0070001	Molecular Function	aspartic-type peptidase activity	.	.	.	.	0.04538	.	0.29056	.	.	.	.	.
GO:0008146	Molecular Function	sulfotransferase activity	.	0.01868	.	.	0.04657	.	.	0.00091	.	.	.	.
GO:0016829	Molecular Function	lyase activity	.	.	.	.	0.04956	6.2e-06	0.35088	0.00016	.	1.2e-26	9e-15	3.9e-19
GO:0016841	Molecular Function	ammonia-lyase activity	.	.	.	.	0.05857	0.00083	.	.	.	5.1e-25	1.6e-12	5.6e-23
GO:0004812	Molecular Function	aminoacyl-tRNA ligase activity	.	.	.	.	0.06466	8.7e-05	.	.	.	.	.	0.00468
GO:0016875	Molecular Function	ligase activity, forming carbon-oxygen b...	.	.	.	.	0.06466	8.7e-05	.	.	.	.	.	0.00468
GO:0016876	Molecular Function	ligase activity, forming aminoacyl-tRNA ...	.	.	.	.	0.06466	8.7e-05	.	.	.	.	.	0.00468
GO:0016308	Molecular Function	1-phosphatidylinositol-4-phosphate 5-kin...	.	.	.	.	0.07395	.	.	.	.	.	.	.
GO:0000030	Molecular Function	mannosyltransferase activity	0.07656	0.07021	1	1	0.07775	.	.	.	.	.	.	.
GO:0004333	Molecular Function	fumarate hydratase activity	.	0.07021	.	.	0.07775	.	.	.	.	.	.	.
GO:0004584	Molecular Function	dolichyl-phosphate-mannose-glycolipid al...	.	0.07021	.	.	0.07775	.	.	.	.	.	.	.
GO:0004639	Molecular Function	phosphoribosylaminoimidazolesuccinocarbo...	.	0.07021	.	.	0.07775	.	.	.	.	.	.	.
GO:0016706	Molecular Function	oxidoreductase activity, acting on paire...	.	0.07021	.	.	0.07775	.	.	.	.	.	.	.
GO:0030604	Molecular Function	1-deoxy-D-xylulose-5-phosphate reductois...	.	.	.	.	0.07775	.	.	.	.	.	.	.
GO:0003938	Molecular Function	IMP dehydrogenase activity	.	.	.	.	0.07775	.	.	.	.	.	.	.
GO:0046556	Molecular Function	alpha-L-arabinofuranosidase activity	.	0.06819	.	.	0.08177	.	.	.	.	.	.	.
GO:0004366	Molecular Function	glycerol-3-phosphate O-acyltransferase a...	.	0.0925	.	.	0.1023	.	.	.	.	.	.	.
GO:0047750	Molecular Function	cholestenol delta-isomerase activity	.	0.0925	.	.	0.1023	.	.	.	.	.	.	.
GO:0004797	Molecular Function	thymidine kinase activity	.	.	.	.	0.1023	.	.	.	.	.	.	.
GO:0019136	Molecular Function	deoxynucleoside kinase activity	.	.	.	.	0.1023	.	.	.	.	.	.	.
GO:0004848	Molecular Function	ureidoglycolate hydrolase activity	.	0.11426	.	.	0.12619	.	.	.	.	.	.	.
GO:0016603	Molecular Function	glutaminyl-peptide cyclotransferase acti...	.	0.13549	.	.	0.12619	.	.	.	.	.	.	.
GO:0030597	Molecular Function	RNA glycosylase activity	.	0.01787	.	.	0.12937	0.00208	0.00288	.	.	.	.	.
GO:0030598	Molecular Function	rRNA N-glycosylase activity	.	0.01787	.	.	0.12937	0.00208	0.00288	.	.	.	.	.
GO:0005507	Molecular Function	copper ion binding	.	.	.	.	0.13053	7.3e-05	0.00595	1.3e-09	.	6.4e-05	1e-11	0.00415
GO:0016701	Molecular Function	oxidoreductase activity, acting on singl...	.	.	.	.	0.13417	.	.	0.00306	.	.	0.00038	.
GO:0004347	Molecular Function	glucose-6-phosphate isomerase activity	.	0.13549	.	.	0.14945	.	.	.	.	.	.	.
GO:0004815	Molecular Function	aspartate-tRNA ligase activity	.	.	.	.	0.14945	.	.	.	.	.	0.00143	0.01473
GO:0004516	Molecular Function	nicotinate phosphoribosyltransferase act...	.	.	.	.	0.14945	.	.	.	.	.	.	.
GO:0004794	Molecular Function	L-threonine ammonia-lyase activity	.	.	.	.	0.14945	.	.	.	.	.	.	.
GO:0004821	Molecular Function	histidine-tRNA ligase activity	.	.	.	.	0.14945	.	.	.	.	.	.	.
GO:0004089	Molecular Function	carbonate dehydratase activity	.	.	.	.	0.15153	0.00072	0.1431	3.7e-05	.	6.7e-06	.	.
GO:0016161	Molecular Function	beta-amylase activity	.	0.02134	.	.	0.15153	0.00567	.	.	.	.	.	.
GO:0000287	Molecular Function	magnesium ion binding	.	.	1	1	0.16371	.	.	.	.	.	.	0.00127
GO:0016843	Molecular Function	amine-lyase activity	.	.	.	.	0.1704	.	.	.	.	.	.	.
GO:0016844	Molecular Function	strictosidine synthase activity	.	.	.	.	0.1704	.	.	.	.	.	.	.
GO:0008428	Molecular Function	ribonuclease inhibitor activity	.	0.01461	.	.	0.17209	.	.	.	.	.	.	.
GO:0019206	Molecular Function	nucleoside kinase activity	.	.	.	.	0.17209	.	.	.	.	.	.	.
GO:0016758	Molecular Function	transferase activity, transferring hexos...	.	0.07496	.	.	.	5e-15	0.02927	1e-30	.	3.9e-24	1e-30	1.6e-09
GO:0004857	Molecular Function	enzyme inhibitor activity	.	0.16774	.	.	.	6.5e-14	0.01158	6.6e-16	.	3.1e-08	3.2e-19	.
GO:0016747	Molecular Function	transferase activity, transferring acyl ...	.	0.1037	.	.	.	7.8e-11	0.00414	6.9e-15	.	1.4e-08	7.9e-16	5.8e-11
GO:0016757	Molecular Function	transferase activity, transferring glyco...	.	0.15049	.	.	.	4.7e-10	0.07635	1.4e-29	.	1.3e-20	1e-30	5.2e-09
GO:0016746	Molecular Function	transferase activity, transferring acyl ...	.	0.08868	.	.	.	1.6e-09	0.01173	6.1e-11	.	1.1e-06	4.9e-12	9.9e-09
GO:0030234	Molecular Function	enzyme regulator activity	.	.	.	.	.	9.4e-07	0.00895	4.1e-08	.	.	2.5e-08	.
GO:0001071	Molecular Function	nucleic acid binding transcription facto...	.	.	1	1	.	3.1e-06	0.37479	0.00013	5e-23	5.1e-17	2.3e-10	0.00014
GO:0003700	Molecular Function	transcription factor activity, sequence-...	.	.	1	1	.	3.1e-06	0.37479	0.00013	5e-23	5.1e-17	2.3e-10	0.00014
GO:0030170	Molecular Function	pyridoxal phosphate binding	.	.	.	.	.	5.2e-06	0.1666	2e-05	.	3.2e-07	0.00075	1e-05
GO:0046914	Molecular Function	transition metal ion binding	.	.	.	.	.	5.9e-06	1.7e-09	1.1e-25	.	3.1e-09	7.5e-16	2.5e-07
GO:0098772	Molecular Function	molecular function regulator	.	.	.	.	.	1.8e-05	0.01429	1.2e-06	.	.	7e-07	.
GO:0008519	Molecular Function	ammonium transmembrane transporter activ...	.	.	.	.	.	9.6e-05	.	6e-12	.	9.3e-08	4.5e-10	7.4e-06
GO:0016798	Molecular Function	hydrolase activity, acting on glycosyl b...	.	0.02833	.	.	.	0.00011	.	0.00013	.	2.2e-07	3.1e-29	8e-07
GO:0004553	Molecular Function	hydrolase activity, hydrolyzing O-glycos...	.	0.04732	.	.	.	0.00027	.	0.00015	.	1.2e-07	3.2e-29	3.1e-07
GO:0043167	Molecular Function	ion binding	.	.	.	.	.	0.00027	2.3e-05	1.6e-18	.	7.6e-17	5.3e-18	1.4e-08
GO:0004834	Molecular Function	tryptophan synthase activity	.	.	.	.	.	0.00072	.	8.1e-06	.	2.1e-07	1e-05	.
GO:0004497	Molecular Function	monooxygenase activity	.	.	.	.	.	0.00111	0.25644	1e-06	.	3.6e-06	6.2e-05	0.00045
GO:0003852	Molecular Function	2-isopropylmalate synthase activity	.	.	1	1	.	0.00121	.	.	.	.	.	.
GO:0004048	Molecular Function	anthranilate phosphoribosyltransferase a...	.	.	.	.	.	0.00121	.	0.00104	.	.	.	.
GO:0046872	Molecular Function	metal ion binding	.	.	.	.	.	0.00154	1.6e-05	1.1e-18	.	3.9e-15	3.4e-18	3.1e-07
GO:0043169	Molecular Function	cation binding	.	.	.	.	.	0.00232	3.2e-05	4.4e-17	.	9.9e-14	1.2e-16	1.4e-06
GO:0043565	Molecular Function	sequence-specific DNA binding	.	.	.	.	.	0.00233	.	0.00088	.	7e-09	8.4e-08	1.3e-05
GO:0016831	Molecular Function	carboxy-lyase activity	.	.	.	.	.	0.00308	0.22241	7e-06	.	5.7e-08	1.1e-08	3.5e-09
GO:0018580	Molecular Function	nitronate monooxygenase activity	.	.	.	.	.	0.00444	.	0.00011	.	.	.	.
GO:0015238	Molecular Function	drug transmembrane transporter activity	.	.	.	.	.	0.00549	.	3.7e-05	.	9.9e-10	4e-09	0.00073
GO:0090484	Molecular Function	drug transporter activity	.	.	.	.	.	0.00549	.	3.7e-05	.	9.9e-10	4e-09	0.00073
GO:0003885	Molecular Function	D-arabinono-1,4-lactone oxidase activity	.	.	1	1	.	0.00567	0.1431	0.0007	0.00058	.	.	.
GO:0016836	Molecular Function	hydro-lyase activity	.	0.11532	.	.	.	0.00618	.	0.00243	.	9e-08	0.00145	0.00556
GO:0004970	Molecular Function	ionotropic glutamate receptor activity	.	.	.	.	.	0.00765	.	.	.	3.2e-05	.	.
GO:0005230	Molecular Function	extracellular ligand-gated ion channel a...	.	.	.	.	.	0.00765	.	.	.	3.2e-05	.	.
GO:0008066	Molecular Function	glutamate receptor activity	.	.	.	.	.	0.00765	.	.	.	3.2e-05	.	.
GO:0015276	Molecular Function	ligand-gated ion channel activity	.	.	.	.	.	0.00765	.	.	.	3.2e-05	.	.
GO:0022824	Molecular Function	transmitter-gated ion channel activity	.	.	.	.	.	0.00765	.	.	.	3.2e-05	.	.
GO:0022834	Molecular Function	ligand-gated channel activity	.	.	.	.	.	0.00765	.	.	.	3.2e-05	.	.
GO:0022835	Molecular Function	transmitter-gated channel activity	.	.	.	.	.	0.00765	.	.	.	3.2e-05	.	.
GO:0030594	Molecular Function	neurotransmitter receptor activity	.	.	.	.	.	0.00765	.	.	.	3.2e-05	.	.
GO:0004049	Molecular Function	anthranilate synthase activity	.	.	.	.	.	0.01022	.	0.00889	.	.	.	.
GO:0004829	Molecular Function	threonine-tRNA ligase activity	.	0.1962	.	.	.	0.0104	.	.	.	.	.	0.00254
GO:0004888	Molecular Function	transmembrane signaling receptor activit...	.	.	.	.	.	0.01082	.	.	.	6.5e-05	.	.
GO:0099600	Molecular Function	transmembrane receptor activity	.	.	.	.	.	0.01082	.	.	.	6.5e-05	.	.
GO:0000049	Molecular Function	tRNA binding	.	.	1	1	.	.	.	.	.	.	.	.
GO:0000062	Molecular Function	fatty-acyl-CoA binding	.	.	1	1	.	.	.	.	.	.	.	.
GO:0000107	Molecular Function	imidazoleglycerol-phosphate synthase act...	.	.	1	1	.	.	.	.	.	.	.	.
GO:0000149	Molecular Function	SNARE binding	.	.	1	1	.	.	.	.	.	.	.	.
GO:0000150	Molecular Function	recombinase activity	.	.	1	1	.	.	.	.	.	.	.	.
GO:0000155	Molecular Function	phosphorelay sensor kinase activity	.	.	1	1	.	.	.	.	.	.	.	.
GO:0000175	Molecular Function	3'-5'-exoribonuclease activity	.	.	1	1	.	.	.	.	.	.	.	.
GO:0000179	Molecular Function	rRNA (adenine-N6,N6-)-dimethyltransferas...	.	.	1	1	.	.	.	.	.	.	.	.
GO:0000213	Molecular Function	tRNA-intron endonuclease activity	.	.	1	1	.	.	.	.	.	.	.	.
GO:0000234	Molecular Function	phosphoethanolamine N-methyltransferase ...	.	.	1	1	.	.	.	.	.	.	.	.
GO:0000295	Molecular Function	adenine nucleotide transmembrane transpo...	.	.	1	1	.	.	.	.	.	.	.	.
GO:0000702	Molecular Function	oxidized base lesion DNA N-glycosylase a...	.	.	1	1	.	.	.	.	.	.	.	.
GO:0000774	Molecular Function	adenyl-nucleotide exchange factor activi...	.	.	1	1	.	.	.	.	.	.	.	.
GO:0000988	Molecular Function	transcription factor activity, protein b...	.	.	1	1	.	.	.	.	.	.	.	.
GO:0000989	Molecular Function	transcription factor activity, transcrip...	.	.	1	1	.	.	.	.	.	.	.	.
GO:0000990	Molecular Function	transcription factor activity, core RNA ...	.	.	1	1	.	.	.	.	.	.	.	.
GO:0000996	Molecular Function	core DNA-dependent RNA polymerase bindin...	.	.	1	1	.	.	.	.	.	.	.	.
GO:0001076	Molecular Function	transcription factor activity, RNA polym...	.	.	1	1	.	.	.	.	.	.	.	.
GO:0001104	Molecular Function	RNA polymerase II transcription cofactor...	.	.	1	1	.	.	.	.	.	.	.	.
GO:0001671	Molecular Function	ATPase activator activity	.	.	1	1	.	.	.	.	.	.	.	.
GO:0001716	Molecular Function	L-amino-acid oxidase activity	.	.	1	1	.	.	.	.	.	.	.	.
GO:0002161	Molecular Function	aminoacyl-tRNA editing activity	0.0919	.	1	1	.	.	.	.	.	.	.	.
GO:0003674	Molecular Function	molecular_function	.	.	1	1	.	.	.	.	.	.	.	.
GO:0003676	Molecular Function	nucleic acid binding	.	.	1	1	.	.	.	.	.	.	.	.
GO:0003677	Molecular Function	DNA binding	.	.	1	1	.	.	.	.	.	.	.	.
GO:0003678	Molecular Function	DNA helicase activity	.	.	1	1	.	.	.	.	.	.	.	.
GO:0003682	Molecular Function	chromatin binding	.	.	1	1	.	.	.	.	.	.	.	.
GO:0003684	Molecular Function	damaged DNA binding	.	.	1	1	.	.	.	.	.	.	.	.
GO:0003688	Molecular Function	DNA replication origin binding	.	.	1	1	.	.	.	.	.	.	.	.
GO:0003689	Molecular Function	DNA clamp loader activity	.	.	1	1	.	.	.	.	.	.	.	.
GO:0003690	Molecular Function	double-stranded DNA binding	.	.	1	1	.	.	.	.	.	.	.	.
GO:0003697	Molecular Function	single-stranded DNA binding	.	.	1	1	.	.	.	.	.	.	.	.
GO:0003712	Molecular Function	transcription cofactor activity	.	.	1	1	.	.	.	.	.	.	.	.
GO:0003713	Molecular Function	transcription coactivator activity	.	.	1	1	.	.	.	.	.	.	.	.
GO:0003714	Molecular Function	transcription corepressor activity	.	.	1	1	.	.	.	.	.	.	.	.
GO:0003720	Molecular Function	telomerase activity	.	.	1	1	.	.	.	.	.	.	.	.
GO:0003721	Molecular Function	telomerase RNA reverse transcriptase act...	.	.	1	1	.	.	.	.	.	.	.	.
GO:0003723	Molecular Function	RNA binding	.	.	1	1	.	.	.	.	.	.	.	.
GO:0003724	Molecular Function	RNA helicase activity	.	.	1	1	.	.	.	.	.	.	.	.
GO:0003725	Molecular Function	double-stranded RNA binding	.	.	1	1	.	.	.	.	.	.	.	.
GO:0003729	Molecular Function	mRNA binding	.	.	1	1	.	.	.	.	.	.	.	.
GO:0003735	Molecular Function	structural constituent of ribosome	.	.	1	1	.	.	.	.	.	.	.	.
GO:0003743	Molecular Function	translation initiation factor activity	.	.	1	1	.	.	.	.	.	.	.	.
GO:0003746	Molecular Function	translation elongation factor activity	.	.	1	1	.	.	.	.	.	.	.	.
GO:0003747	Molecular Function	translation release factor activity	.	.	1	1	.	.	.	.	.	.	.	.
GO:0003755	Molecular Function	peptidyl-prolyl cis-trans isomerase acti...	.	.	1	1	.	.	.	.	.	.	.	.
GO:0003756	Molecular Function	protein disulfide isomerase activity	.	.	1	1	.	.	.	.	.	.	.	.
GO:0003774	Molecular Function	motor activity	.	.	1	1	.	.	.	.	.	.	.	.
GO:0003777	Molecular Function	microtubule motor activity	.	.	1	1	.	.	.	.	.	.	.	.
GO:0003779	Molecular Function	actin binding	.	.	1	1	.	.	0.49345	.	.	.	.	.
GO:0003825	Molecular Function	alpha,alpha-trehalose-phosphate synthase...	.	.	1	1	.	.	.	.	.	.	.	.
GO:0003830	Molecular Function	beta-1,4-mannosylglycoprotein 4-beta-N-a...	.	.	1	1	.	.	.	.	.	.	.	.
GO:0003839	Molecular Function	gamma-glutamylcyclotransferase activity	.	.	1	1	.	.	.	.	.	.	.	.
GO:0003841	Molecular Function	1-acylglycerol-3-phosphate O-acyltransfe...	.	.	1	1	.	.	.	.	.	.	.	.
GO:0003843	Molecular Function	1,3-beta-D-glucan synthase activity	.	.	1	1	.	.	.	.	.	.	.	.
GO:0003844	Molecular Function	1,4-alpha-glucan branching enzyme activi...	0.00051	0.04904	1	1	.	.	.	.	.	.	.	.
GO:0003848	Molecular Function	2-amino-4-hydroxy-6-hydroxymethyldihydro...	.	.	1	1	.	.	.	.	.	.	.	.
GO:0003849	Molecular Function	3-deoxy-7-phosphoheptulonate synthase ac...	.	.	1	1	.	.	.	.	.	.	.	.
GO:0003854	Molecular Function	3-beta-hydroxy-delta5-steroid dehydrogen...	.	.	1	1	.	.	.	0.01016	.	.	.	.
GO:0003855	Molecular Function	3-dehydroquinate dehydratase activity	.	.	1	1	.	.	.	.	.	.	.	.
GO:0003856	Molecular Function	3-dehydroquinate synthase activity	.	.	1	1	.	.	.	.	.	.	.	.
GO:0003860	Molecular Function	3-hydroxyisobutyryl-CoA hydrolase activi...	.	.	1	1	.	.	.	.	.	.	.	.
GO:0003862	Molecular Function	3-isopropylmalate dehydrogenase activity	.	.	1	1	.	.	.	.	.	.	.	.
GO:0003864	Molecular Function	3-methyl-2-oxobutanoate hydroxymethyltra...	.	.	1	1	.	.	.	.	.	.	.	.
GO:0003865	Molecular Function	3-oxo-5-alpha-steroid 4-dehydrogenase ac...	.	.	1	1	.	.	.	.	.	.	.	.
GO:0003866	Molecular Function	3-phosphoshikimate 1-carboxyvinyltransfe...	.	.	1	1	.	.	.	.	.	.	.	.
GO:0003868	Molecular Function	4-hydroxyphenylpyruvate dioxygenase acti...	.	.	1	1	.	.	.	.	.	.	.	.
GO:0003871	Molecular Function	5-methyltetrahydropteroyltriglutamate-ho...	.	.	1	1	.	.	.	.	.	.	.	.
GO:0003872	Molecular Function	6-phosphofructokinase activity	.	.	1	1	.	.	.	.	.	.	.	.
GO:0003873	Molecular Function	6-phosphofructo-2-kinase activity	.	.	1	1	.	.	.	.	.	.	.	.
GO:0003876	Molecular Function	AMP deaminase activity	.	.	1	1	.	.	.	.	.	.	.	.
GO:0003879	Molecular Function	ATP phosphoribosyltransferase activity	.	.	1	1	.	.	.	.	.	.	.	.
GO:0003880	Molecular Function	protein C-terminal carboxyl O-methyltran...	.	.	1	1	.	.	.	.	.	.	.	.
GO:0003883	Molecular Function	CTP synthase activity	.	.	1	1	.	.	.	.	.	.	.	.
GO:0003887	Molecular Function	DNA-directed DNA polymerase activity	.	.	1	1	.	.	.	.	.	.	.	.
GO:0003896	Molecular Function	DNA primase activity	.	.	1	1	.	.	.	.	.	.	.	.
GO:0003899	Molecular Function	DNA-directed RNA polymerase activity	0.07363	0.04887	1	1	.	.	.	.	.	.	.	.
GO:0003904	Molecular Function	deoxyribodipyrimidine photo-lyase activi...	.	.	1	1	.	.	.	.	.	.	.	.
GO:0003905	Molecular Function	alkylbase DNA N-glycosylase activity	.	.	1	1	.	.	.	.	0.00054	.	0.00075	.
GO:0003906	Molecular Function	DNA-(apurinic or apyrimidinic site) lyas...	.	.	1	1	.	.	.	.	.	.	.	.
GO:0003909	Molecular Function	DNA ligase activity	.	.	1	1	.	.	.	.	.	.	.	.
GO:0003910	Molecular Function	DNA ligase (ATP) activity	.	.	1	1	.	.	.	.	.	.	.	.
GO:0003913	Molecular Function	DNA photolyase activity	.	.	1	1	.	.	.	.	.	.	.	.
GO:0003916	Molecular Function	DNA topoisomerase activity	.	.	1	1	.	.	.	.	.	.	.	.
GO:0003917	Molecular Function	DNA topoisomerase type I activity	.	.	1	1	.	.	.	.	.	.	.	.
GO:0003918	Molecular Function	DNA topoisomerase type II (ATP-hydrolyzi...	.	.	1	1	.	.	.	.	.	.	.	.
GO:0003919	Molecular Function	FMN adenylyltransferase activity	.	.	1	1	.	.	.	.	.	.	.	.
GO:0003922	Molecular Function	GMP synthase (glutamine-hydrolyzing) act...	.	.	1	1	.	.	.	.	.	.	.	.
GO:0004457	Molecular Function	lactate dehydrogenase activity	.	.	.	.	.	.	.	.	.	.	0.00074	.
GO:0004459	Molecular Function	L-lactate dehydrogenase activity	.	.	.	.	.	.	.	.	.	.	0.00074	.
GO:0004568	Molecular Function	chitinase activity	.	0.1565	.	.	.	.	.	.	.	3.3e-21	7.7e-16	8.6e-19
GO:0004842	Molecular Function	ubiquitin-protein transferase activity	.	.	.	.	.	.	.	0.00294	.	0.00041	.	.
GO:0005509	Molecular Function	calcium ion binding	.	.	.	.	.	.	.	.	.	3.4e-18	1.4e-08	0.00165
GO:0008061	Molecular Function	chitin binding	.	.	.	.	.	.	.	.	.	9e-13	3.8e-11	4.9e-14
GO:0008171	Molecular Function	O-methyltransferase activity	.	.	.	.	.	.	0.42314	.	.	.	.	.
GO:0009916	Molecular Function	alternative oxidase activity	.	.	.	.	.	.	.	0.00085	.	1.5e-05	0.0002	4.7e-06
GO:0015035	Molecular Function	protein disulfide oxidoreductase activit...	.	.	.	.	.	.	0.21114	.	.	.	.	.
GO:0015036	Molecular Function	disulfide oxidoreductase activity	.	.	.	.	.	.	0.22467	.	.	.	.	.
GO:0015291	Molecular Function	secondary active transmembrane transport...	.	.	.	.	.	.	.	0.00049	.	2.3e-05	2.6e-05	0.02095
GO:0015297	Molecular Function	antiporter activity	.	.	.	.	.	.	.	0.0002	.	1.3e-06	8.2e-07	0.00593
GO:0016667	Molecular Function	oxidoreductase activity, acting on a sul...	.	.	.	.	.	.	0.34688	.	.	.	.	.
GO:0019787	Molecular Function	ubiquitin-like protein transferase activ...	.	.	.	.	.	.	.	0.00294	.	0.00041	.	.
GO:0048037	Molecular Function	cofactor binding	.	.	.	.	.	.	0.00085	5.5e-10	.	6.3e-11	3.8e-10	.
GO:0050660	Molecular Function	flavin adenine dinucleotide binding	.	.	.	.	.	.	0.00852	1.5e-09	.	.	7.6e-09	.
GO:0050662	Molecular Function	coenzyme binding	.	.	.	.	.	.	0.01754	2.3e-06	.	1.6e-05	3.8e-07	.
GO:0052736	Molecular Function	beta-glucanase activity	.	.	.	.	.	.	.	.	.	.	.	.
GO:0052861	Molecular Function	glucan endo-1,3-beta-glucanase activity,...	.	.	.	.	.	.	.	.	.	.	.	.
GO:0003955	Molecular Function	NAD(P)H dehydrogenase (quinone) activity	.	.	.	.	.	.	0.15362	.	.	.	.	.
GO:0004351	Molecular Function	glutamate decarboxylase activity	.	.	.	.	.	.	.	.	.	.	.	.
GO:0004427	Molecular Function	inorganic diphosphatase activity	.	.	.	.	.	.	.	.	.	.	.	.
GO:0004824	Molecular Function	lysine-tRNA ligase activity	.	0.02736	.	.	.	.	.	.	.	.	.	.
GO:0009678	Molecular Function	hydrogen-translocating pyrophosphatase a...	.	.	.	.	.	.	.	.	.	.	.	.
GO:0010181	Molecular Function	FMN binding	.	.	.	.	.	.	0.05307	0.00939	.	0.00028	.	.
GO:0016717	Molecular Function	oxidoreductase activity, acting on paire...	.	.	.	.	.	.	.	.	.	.	.	.
GO:0016830	Molecular Function	carbon-carbon lyase activity	.	.	.	.	.	.	0.3491	0.00053	.	1.9e-05	6.7e-06	1.1e-06
GO:0019825	Molecular Function	oxygen binding	.	0.01848	.	.	.	.	.	.	.	.	.	0.00254
GO:0043168	Molecular Function	anion binding	.	.	.	.	.	.	0.40193	.	.	0.0003	.	0.00077
GO:0004175	Molecular Function	endopeptidase activity	.	0.15056	.	.	.	.	.	.	.	.	.	.
GO:0004252	Molecular Function	serine-type endopeptidase activity	.	0.02754	.	.	.	.	.	0.0125	.	.	0.00127	0.00446
GO:0004326	Molecular Function	tetrahydrofolylpolyglutamate synthase ac...	.	.	.	.	.	.	.	.	.	.	.	.
GO:0004564	Molecular Function	beta-fructofuranosidase activity	.	0.11211	.	.	.	.	.	.	.	.	.	.
GO:0004575	Molecular Function	sucrose alpha-glucosidase activity	.	0.11211	.	.	.	.	.	.	.	.	.	.
GO:0004742	Molecular Function	dihydrolipoyllysine-residue acetyltransf...	.	0.17645	.	.	.	.	.	.	.	.	.	.
GO:0004869	Molecular Function	cysteine-type endopeptidase inhibitor ac...	.	0.02641	.	.	.	.	0.06601	.	.	.	.	.
GO:0008441	Molecular Function	3'(2'),5'-bisphosphate nucleotidase acti...	.	0.17645	.	.	.	.	.	.	.	.	.	.
GO:0008446	Molecular Function	GDP-mannose 4,6-dehydratase activity	.	0.07021	.	.	.	.	.	.	.	.	.	.
GO:0008863	Molecular Function	formate dehydrogenase (NAD+) activity	.	.	.	.	.	.	.	.	.	.	.	.
GO:0015926	Molecular Function	glucosidase activity	.	0.13618	.	.	.	.	.	.	.	.	.	.
GO:0016160	Molecular Function	amylase activity	.	0.12326	.	.	.	.	.	.	.	.	.	.
GO:0016418	Molecular Function	S-acetyltransferase activity	.	0.17645	.	.	.	.	.	.	.	.	.	.
GO:0016755	Molecular Function	transferase activity, transferring amino...	.	0.08209	.	.	.	.	.	.	.	.	.	.
GO:0016756	Molecular Function	glutathione gamma-glutamylcysteinyltrans...	.	0.11426	.	.	.	.	.	.	.	.	.	.
GO:0016892	Molecular Function	endoribonuclease activity, producing 3'-...	.	.	.	.	.	.	.	.	.	.	.	.
GO:0016894	Molecular Function	endonuclease activity, active with eithe...	.	.	.	.	.	.	.	.	.	.	.	.
GO:0030523	Molecular Function	dihydrolipoamide S-acyltransferase activ...	.	0.17645	.	.	.	.	.	.	.	.	.	.
GO:0031072	Molecular Function	heat shock protein binding	.	0.17406	.	.	.	.	.	.	.	.	.	.
GO:0033897	Molecular Function	ribonuclease T2 activity	.	.	.	.	.	.	.	.	.	.	.	.
GO:0034062	Molecular Function	RNA polymerase activity	.	0.04166	.	.	.	.	.	.	.	.	.	.
GO:0035299	Molecular Function	inositol pentakisphosphate 2-kinase acti...	.	0.07021	.	.	.	.	.	.	.	.	.	.
GO:0046982	Molecular Function	protein heterodimerization activity	.	0.02602	.	.	.	.	.	.	.	.	.	.
GO:0046983	Molecular Function	protein dimerization activity	.	.	.	.	.	.	.	.	.	.	.	.
GO:0090599	Molecular Function	alpha-glucosidase activity	.	0.11211	.	.	.	.	.	.	.	.	.	.
GO:0004615	Molecular Function	phosphomannomutase activity	.	0.1962	.	.	.	.	.	.	.	.	.	.
GO:0004828	Molecular Function	serine-tRNA ligase activity	.	0.1962	.	.	.	.	.	.	.	.	.	.
GO:0008124	Molecular Function	4-alpha-hydroxytetrahydrobiopterin dehyd...	.	0.02274	.	.	.	.	.	.	.	.	.	.
GO:0008176	Molecular Function	tRNA (guanine-N7-)-methyltransferase act...	.	0.1962	.	.	.	.	.	.	.	.	.	.
GO:0008236	Molecular Function	serine-type peptidase activity	.	0.13487	.	.	.	.	.	.	.	.	.	.
GO:0016671	Molecular Function	oxidoreductase activity, acting on a sul...	.	0.11211	.	.	.	.	.	.	.	.	.	.
GO:0016782	Molecular Function	transferase activity, transferring sulfu...	.	0.08411	.	.	.	.	.	.	.	.	.	.
GO:0016799	Molecular Function	hydrolase activity, hydrolyzing N-glycos...	.	0.12178	.	.	.	.	0.0143	.	.	.	.	.
GO:0017171	Molecular Function	serine hydrolase activity	.	0.13487	.	.	.	.	.	.	.	.	.	.
GO:0033743	Molecular Function	peptide-methionine (R)-S-oxide reductase...	.	0.01848	.	.	.	.	.	.	.	.	.	.
GO:0004499	Molecular Function	N,N-dimethylaniline monooxygenase activi...	.	.	.	.	.	.	0.33082	2.1e-05	.	.	0.00063	.
GO:0005215	Molecular Function	transporter activity	.	.	.	.	.	.	.	0.00329	.	.	0.00134	.
GO:0008661	Molecular Function	1-deoxy-D-xylulose-5-phosphate synthase ...	.	.	.	.	.	.	.	0.00095	.	.	.	4.2e-06
GO:0016614	Molecular Function	oxidoreductase activity, acting on CH-OH...	.	.	.	.	.	.	0.15007	.	.	.	.	.
GO:0016709	Molecular Function	oxidoreductase activity, acting on paire...	.	.	.	.	.	.	0.37869	0.00026	.	.	.	.
GO:0016759	Molecular Function	cellulose synthase activity	.	.	.	.	.	.	0.39011	0.00279	.	.	0.00072	.
GO:0016760	Molecular Function	cellulose synthase (UDP-forming) activit...	.	.	.	.	.	.	0.39011	0.00279	.	.	0.00072	.
GO:0016851	Molecular Function	magnesium chelatase activity	.	.	.	.	.	.	.	.	.	.	.	.
GO:0016872	Molecular Function	intramolecular lyase activity	.	.	.	.	.	.	.	.	.	.	.	.
GO:0050661	Molecular Function	NADP binding	.	.	.	.	.	.	.	.	.	.	.	.
GO:0050664	Molecular Function	oxidoreductase activity, acting on NAD(P...	.	.	.	.	.	.	.	.	.	.	.	.
GO:0051002	Molecular Function	ligase activity, forming nitrogen-metal ...	.	.	.	.	.	.	.	.	.	.	.	.
GO:0051003	Molecular Function	ligase activity, forming nitrogen-metal ...	.	.	.	.	.	.	.	.	.	.	.	.
GO:0003942	Molecular Function	N-acetyl-gamma-glutamyl-phosphate reduct...	.	.	.	.	.	.	.	.	.	9.5e-06	.	.
GO:0004425	Molecular Function	indole-3-glycerol-phosphate synthase act...	.	.	.	.	.	.	.	0.00016	.	0.00011	.	0.00354
GO:0016899	Molecular Function	oxidoreductase activity, acting on the C...	.	.	.	.	.	.	0.18443	0.00559	.	.	.	.
GO:0035251	Molecular Function	UDP-glucosyltransferase activity	.	.	.	.	.	.	.	.	.	.	.	.
GO:0071949	Molecular Function	FAD binding	.	.	.	.	.	.	0.02526	1.1e-05	.	.	5.7e-05	.
GO:0019139	Molecular Function	cytokinin dehydrogenase activity	.	.	.	.	.	.	.	.	.	.	8.3e-06	.
GO:0030599	Molecular Function	pectinesterase activity	.	.	.	.	.	.	.	0.01249	.	.	0.00015	.
GO:0004588	Molecular Function	orotate phosphoribosyltransferase activi...	.	.	.	.	.	.	.	.	.	.	.	0.01003
GO:0004590	Molecular Function	orotidine-5'-phosphate decarboxylase act...	.	.	.	.	.	.	.	.	.	.	.	0.01003
GO:0004640	Molecular Function	phosphoribosylanthranilate isomerase act...	.	.	.	.	.	.	.	.	.	.	.	0.00315
GO:0008987	Molecular Function	quinolinate synthetase A activity	.	.	.	.	.	.	.	.	.	.	.	0.00315
GO:0016744	Molecular Function	transferase activity, transferring aldeh...	.	.	.	.	.	.	.	.	.	.	.	0.0027
GO:0016887	Molecular Function	ATPase activity	.	.	.	.	.	.	.	0.01213	.	.	.	0.00086
GO:0022804	Molecular Function	active transmembrane transporter activit...	.	.	.	.	.	.	.	0.00076	.	.	.	.
GO:0050307	Molecular Function	sucrose-phosphate phosphatase activity	.	.	.	.	.	.	.	.	.	.	.	0.00065
GO:0046527	Molecular Function	glucosyltransferase activity	.	.	.	.	.	.	.	.	.	.	.	.
GO:0004012	Molecular Function	phospholipid-translocating ATPase activi...	.	.	.	.	.	.	.	0.00675	.	.	.	0.00231
GO:0004817	Molecular Function	cysteine-tRNA ligase activity	.	.	.	.	.	.	.	.	.	.	.	0.00254
GO:0005319	Molecular Function	lipid transporter activity	.	.	.	.	.	.	.	.	.	.	.	0.02535
GO:0005548	Molecular Function	phospholipid transporter activity	.	.	.	.	.	.	.	0.00675	.	.	.	0.00231
GO:0019203	Molecular Function	carbohydrate phosphatase activity	.	.	.	.	.	.	.	.	.	.	.	0.02296
GO:0050308	Molecular Function	sugar-phosphatase activity	.	.	.	.	.	.	.	.	.	.	.	0.02296
GO:0004177	Molecular Function	aminopeptidase activity	.	.	.	.	.	.	0.23331	.	.	.	.	.
GO:0004402	Molecular Function	histone acetyltransferase activity	.	.	.	.	.	.	0.15884	.	.	.	.	.
GO:0004620	Molecular Function	phospholipase activity	.	.	.	.	.	.	0.28813	.	.	.	.	.
GO:0004630	Molecular Function	phospholipase D activity	.	.	.	.	.	.	0.18443	.	.	.	.	.
GO:0005096	Molecular Function	GTPase activator activity	.	.	.	.	.	.	0.24273	.	.	.	.	.
GO:0005244	Molecular Function	voltage-gated ion channel activity	.	.	.	.	.	.	0.3552	.	.	.	.	.
GO:0005249	Molecular Function	voltage-gated potassium channel activity	.	.	.	.	.	.	0.17429	.	.	.	.	.
GO:0005261	Molecular Function	cation channel activity	.	.	.	.	.	.	0.23331	.	.	.	.	.
GO:0005267	Molecular Function	potassium channel activity	.	.	.	.	.	.	0.22378	.	.	.	.	.
GO:0008047	Molecular Function	enzyme activator activity	.	.	.	.	.	.	0.33082	.	.	.	.	.
GO:0008081	Molecular Function	phosphoric diester hydrolase activity	.	.	.	.	.	.	0.14958	.	.	.	.	.
GO:0008194	Molecular Function	UDP-glycosyltransferase activity	.	.	.	.	.	.	0.33196	.	.	.	.	.
GO:0008234	Molecular Function	cysteine-type peptidase activity	.	.	.	.	.	.	0.11415	.	.	.	.	.
GO:0008235	Molecular Function	metalloexopeptidase activity	.	.	.	.	.	.	0.18443	.	.	.	.	.
GO:0008238	Molecular Function	exopeptidase activity	.	.	.	.	.	.	0.39302	.	.	.	.	.
GO:0008270	Molecular Function	zinc ion binding	.	.	.	.	.	.	0.41705	.	.	.	.	.
GO:0008375	Molecular Function	acetylglucosaminyltransferase activity	.	.	.	.	.	.	0.15172	.	.	.	.	.
GO:0015079	Molecular Function	potassium ion transmembrane transporter ...	.	.	.	.	.	.	0.16682	.	.	.	.	.
GO:0016298	Molecular Function	lipase activity	.	.	.	.	.	.	0.37483	.	.	.	.	.
GO:0016762	Molecular Function	xyloglucan:xyloglucosyl transferase acti...	.	.	.	.	.	.	0.10061	.	.	.	.	.
GO:0016846	Molecular Function	carbon-sulfur lyase activity	.	.	.	.	.	.	0.18946	.	.	.	.	.
GO:0016901	Molecular Function	oxidoreductase activity, acting on the C...	.	.	.	.	.	.	0.07716	.	.	.	.	.
GO:0019208	Molecular Function	phosphatase regulator activity	.	.	.	.	.	.	0.22856	.	.	.	.	.
GO:0019888	Molecular Function	protein phosphatase regulator activity	.	.	.	.	.	.	0.21412	.	.	.	.	.
GO:0022832	Molecular Function	voltage-gated channel activity	.	.	.	.	.	.	0.3552	.	.	.	.	.
GO:0022843	Molecular Function	voltage-gated cation channel activity	.	.	.	.	.	.	0.17429	.	.	.	.	.
GO:0030695	Molecular Function	GTPase regulator activity	.	.	.	.	.	.	0.33494	.	.	.	.	.
GO:0034212	Molecular Function	peptide N-acetyltransferase activity	.	.	.	.	.	.	0.15884	.	.	.	.	.
GO:0042578	Molecular Function	phosphoric ester hydrolase activity	.	.	.	.	.	.	0.47912	.	.	.	.	.
GO:0048038	Molecular Function	quinone binding	.	.	.	.	.	.	0.30552	.	.	.	.	.
GO:0051087	Molecular Function	chaperone binding	.	.	.	.	.	.	0.03405	.	.	.	.	.
GO:0060589	Molecular Function	nucleoside-triphosphatase regulator acti...	.	.	.	.	.	.	0.41596	.	.	.	.	.
GO:0061733	Molecular Function	peptide-lysine-N-acetyltransferase activ...	.	.	.	.	.	.	0.15884	.	.	.	.	.
GO:0004420	Molecular Function	hydroxymethylglutaryl-CoA reductase (NAD...	.	.	.	.	.	.	.	.	.	.	.	.
GO:0004047	Molecular Function	aminomethyltransferase activity	.	.	.	.	.	.	.	.	.	.	.	.
GO:0004066	Molecular Function	asparagine synthase (glutamine-hydrolyzi...	.	.	.	.	.	.	.	.	.	.	.	.
GO:0008169	Molecular Function	C-methyltransferase activity	.	.	.	.	.	.	.	.	.	.	.	.
GO:0008193	Molecular Function	tRNA guanylyltransferase activity	.	.	.	.	.	.	.	.	.	.	.	.
GO:0008940	Molecular Function	nitrate reductase activity	.	.	.	.	.	.	.	.	.	.	.	.
GO:0016884	Molecular Function	carbon-nitrogen ligase activity, with gl...	.	.	.	.	.	.	.	.	.	.	.	.
GO:0033764	Molecular Function	steroid dehydrogenase activity, acting o...	.	.	.	.	.	.	.	0.01016	.	.	.	.
GO:0043546	Molecular Function	molybdopterin cofactor binding	.	.	.	.	.	.	.	.	.	.	.	.
GO:0050464	Molecular Function	nitrate reductase (NADPH) activity	.	.	.	.	.	.	.	.	.	.	.	.
GO:0052624	Molecular Function	2-phytyl-1,4-naphthoquinone methyltransf...	.	.	.	.	.	.	.	.	.	.	.	.
GO:0008265	Molecular Function	Mo-molybdopterin cofactor sulfurase acti...	.	.	.	.	.	.	.	0.00104	.	.	.	.
GO:0009055	Molecular Function	electron carrier activity	.	.	.	.	.	.	.	0.00212	.	.	.	.
GO:0016229	Molecular Function	steroid dehydrogenase activity	.	.	.	.	.	.	.	0.00129	.	.	.	.
GO:0016673	Molecular Function	oxidoreductase activity, acting on a sul...	.	.	.	.	.	.	.	0.00104	.	.	.	.
GO:0022857	Molecular Function	transmembrane transporter activity	.	.	.	.	.	.	.	0.00238	.	.	.	.
GO:0047150	Molecular Function	betaine-homocysteine S-methyltransferase...	.	.	.	.	.	.	.	0.01027	.	.	.	.
GO:0050311	Molecular Function	sulfite reductase (ferredoxin) activity	.	.	.	.	.	.	.	0.00104	.	.	.	.
