# Supplementary material for: Histology and RNA Sequencing Provide Insights Into Fusarium Head Blight Resistance in AAC Tenacious
Source: Front Plant Sci. 2021 Jan 13;11:570418. doi: 10.3389/fpls.2020.570418 (PMC7838103; doi:10.3389/fpls.2020.570418)
Supplement: Supplementary Dataset 3 — Candidate differentially expressed genes between Roblin and AAC Tenacious at the rachis node below the POI (section “v”). Filters were applied requiring no differential expression in intercultivar comparisons between water inoculated controls, and differential expression in the comparison RI vs TI at section “v”. [file Data_Sheet_3.xlsx]

## Sheet: Sheet1
Supplemental Dataset S3. Candidate differentially expressed genes between Roblin and AAC Tenacious at the rachis node below the POI. Filters were applied requiring no differential expression in intercultivar comparisons between water inoculated controls, and differential expression in the comparison RI vs TI at the rachis node below the POI.			Log2 Fold Change
			Control vs. Control				Inoculated vs. Inoculated				Control vs. Inoculated
			Intercultivar		Intracultivar		Intercultivar		Intracultivar		Intracultivar
RefSeq v1.0 Gene Name	Annotation	Position	Roblin_Control_iii_vs_Tenacious_Control_iii	Roblin_Control_V_vs_Tenacious_Control_V	Roblin_Control_iii_vs_Roblin_Control_V	Tenacious_Control_iii_vs_Tenacious_Control_V	Roblin_Inoculated_iii_vs_Tenacious_Inoculated_iii	Roblin_Inoculated_V_vs_Tenacious_Inoculated_V	Roblin_Inoculated_iii_vs_Roblin_Inoculated_V	Tenacious_Inoculated_iii_vs_Tenacious_Inoculated_V	Roblin_Control_iii_vs_Roblin_Inoculated_iii	Roblin_Control_V_vs_Roblin_Inoculated_V	Tenacious_Control_iii_vs_Tenacious_Inoculated_iii	Tenacious_Control_V_vs_Tenacious_Inoculated_V
TraesCS1A01G002400	Cytochrome P450	1228914	-1.21003	-0.752721	-0.0222392	0.0136102	-2.15463	-4.35894	-0.0637369	NA	1.61536	1.82785	NA	-0.152916
TraesCS1A01G002500	Phospholipid-transporting ATPase	1232354	0.10234	0.239107	-0.21967	-0.134022	-1.11983	-2.803	-1.51895	-3.48126	5.40992	3.93139	4.15138	0.768965
TraesCS1A01G016000	Serine/threonine-protein kinase	8331822	-0.977024	-0.752211	-0.106301	-0.0682259	-1.11857	-2.66507	-1.10335	-2.72863	7.46209	7.57164	8.1134	4.6558
TraesCS1A01G018100	Serine/threonine-protein kinase	9369967	-1.34135	-0.311918	-0.0737166	0.0279666	-3.78701	-2.5291	-1.04162	0.685822	3.74215	3.59726	1.85089	0.720664
TraesCS1A01G021000	Trypsin inhibitor	10135659	-1.28554	-1.44104	0.0129038	NA	-9.35879	-9.29748	-1.78831	-1.58526	10.272	7.55433	2.05051	NA
TraesCS1A01G021400	Trypsin inhibitor	10210714	-0.0359972	0.261872	-0.130383	-0.172823	-0.257713	-2.26078	-1.2228	-3.53891	3.82821	3.17157	3.66602	0.382408
TraesCS1A01G035700	Protein kinase family protein	19891445	0.0832712	0.401953	0.0277173	0.0958437	-1.06237	-2.74466	-1.32869	-3.30804	7.90542	4.61094	6.06999	0.207302
TraesCS1A01G037700	Phenylalanine ammonia-lyase	20924887	-0.654488	0.115339	0.0203506	0.305748	-1.74586	-2.71038	-0.760406	-1.76083	6.49005	5.63932	5.48276	2.25267
TraesCS1A01G037800	Phenylalanine ammonia-lyase	20935423	-0.573166	-0.112799	-0.101191	0.0204995	-1.173	-2.00821	-0.761754	-1.63911	5.7499	5.42846	5.26017	3.06193
TraesCS1A01G047400	Small integral membrane protein 14	29280019	-0.32827	0.474823	0.0350417	0.344825	1.03217	2.76606	0.345838	1.57897	-1.84974	-1.51478	0.377145	0.689527
TraesCS1A01G048000	Receptor-like protein kinase	29796504	-0.000723441	0.0507647	-0.0386344	-0.0366027	-0.515342	-2.51799	-1.15203	-3.26086	4.46291	3.40326	3.97149	0.699273
TraesCS1A01G049100	BURP domain protein RD22	30771909	-0.283602	-0.11398	-0.00796143	NA	-2.08109	-3.92373	-0.913819	-2.73657	6.71752	5.94181	6.33209	1.27368
TraesCS1A01G051000	F-box protein	32472235	-0.667317	-0.627841	-0.065652	-0.105982	-1.63648	-2.45002	-0.214702	-0.740384	0.838192	1.0506	-0.369216	-0.371712
TraesCS1A01G051600	F-box family protein	33226677	0.696832	0.622952	0.0154522	-0.00724804	1.58512	2.81939	0.0463342	0.576694	-2.3036	-2.35852	-0.895855	-0.327059
TraesCS1A01G059500	E3 ubiquitin-protein ligase	40892389	0.305586	-0.0669702	0.00768354	-0.0411131	-0.995597	-4.04409	-1.20748	-4.50234	6.24708	3.89459	3.58901	-0.129946
TraesCS1A01G062700	Protease inhibitor/seed storage/lipid transfer family protein	42695416	1.40209	0.596683	0.144193	-0.0384422	-0.749863	2.51804	-0.450107	3.06773	0.244393	-1.60475	-3.07037	0.189965
TraesCS1A01G065300	Transducin/WD-like repeat-protein	47578260	-0.102777	0.375639	-0.213735	0.126777	-0.642315	-2.26338	-1.15939	-2.90439	4.40288	3.49422	3.87931	0.765929
TraesCS1A01G072200	Aminotransferase like protein	54461054	0.505289	0.555739	0.0361299	0.0833545	-0.890021	-2.04118	-0.600511	-1.87584	4.4786	3.71759	3.05699	0.924444
TraesCS1A01G073200	Leucine-rich repeat receptor-like protein kinase family protein	57204825	-0.120285	0.634591	-0.138126	0.038248	-0.419961	-2.25229	-0.894925	-2.81151	4.29575	4.22428	4.05226	0.918884
TraesCS1A01G073300	Kinase, putative	57209812	1.46442	0.814737	0.0327844	-0.161685	0.400804	-2.81704	-0.748396	-4.244	7.0031	5.75641	5.50351	1.62115
TraesCS1A01G082200	Thioesterase family protein	65391963	-0.44247	0.174683	-0.103732	0.248533	-0.613024	-2.04593	-0.716677	-2.22256	4.54139	4.03184	4.42223	1.64235
TraesCS1A01G088300	Agmatine coumaroyltransferase-1	76537333	0.32753	0.660749	-0.0603263	-0.0370531	-0.768024	-3.9965	-1.25273	-4.79454	8.42014	7.38803	7.31751	2.18539
TraesCS1A01G093500	BTB/POZ and MATH domain-containing protein 2	86607176	-0.55478	-0.315948	-0.0244571	NA	-1.19963	-3.30458	-1.06329	-3.32462	5.62014	5.285	7.31467	1.94557
TraesCS1A01G100400	Serine/threonine-protein kinase	96470434	-0.483099	-0.187007	-0.147841	0.0685736	-1.20079	-2.0237	-0.600985	-1.45237	2.36122	1.97185	1.6592	0.0741645
TraesCS1A01G102700	Glutathione S-transferase	99018552	0.672357	0.822241	0.0131123	0.0596417	-0.105566	-3.96826	-1.71949	-5.89943	11.1725	8.74836	9.79559	2.67802
TraesCS1A01G102800	Glutathione S-transferase	99071008	0.162248	0.531146	-0.0512264	0.0258591	-0.165093	-2.68701	-1.55171	-4.39088	7.52019	6.08939	7.19289	2.44739
TraesCS1A01G103000	Glutathione S-transferase	99148620	0.082933	0.0865162	-0.00923703	-0.016404	-0.787737	-2.6295	-1.07499	-3.10289	5.68147	4.48187	4.75111	1.37261
TraesCS1A01G119500	Copper ion binding protein	130909358	-0.375527	-0.251202	-0.138952	-0.0753875	-0.688596	-2.03927	-1.29062	-2.86624	3.78591	2.549	3.47877	0.663296
TraesCS1A01G125400	Calmodulin binding protein	149352287	-0.128382	0.67516	-0.138862	0.0797863	-1.24092	-4.00607	-1.4957	-4.60195	8.71724	7.61171	7.57833	2.15748
TraesCS1A01G141500	Chitinase	239905712	0.166189	0.805646	-0.0327313	0.122313	-0.899991	-3.48795	-1.34948	-4.34358	8.28676	6.90066	7.13625	1.88966
TraesCS1A01G145100	Cysteine--tRNA ligase	251341931	0.834827	0.0391786	0.0213752	-0.131093	-1.23505	-2.94719	-1.43263	-3.39288	10.6816	8.09694	7.81907	3.21216
TraesCS1A01G166200	Plant basic secretory family protein	298646085	-0.912411	0.0996251	-0.087735	0.115397	-1.90239	-2.89577	-1.51771	-2.61527	5.72263	5.16719	5.43515	1.76727
TraesCS1A01G178700	SAUR-like auxin-responsive protein family	323204777	-0.27208	-0.400297	0.0295709	0.00434057	-0.795824	-2.65343	-0.919512	-3.00697	4.48016	3.18994	4.00421	0.69717
TraesCS1A01G179400	Response to low sulfur protein, putative	324490254	-0.747131	-0.875215	-0.0409343	-0.0736535	-0.427038	-3.72703	-1.50318	-5.8989	5.17611	3.05656	5.67171	-0.0197796
TraesCS1A01G186100	Glutathione S-transferase	337300647	0.0473636	0.475336	-0.231626	-0.0386435	-0.862471	-3.33285	-1.20179	-3.851	7.04447	6.22546	6.13078	2.30882
TraesCS1A01G186300	Glutathione S-transferase	337653975	0.104585	0.540997	-0.0387908	0.0379311	-0.486045	-2.49612	-1.34708	-3.54941	7.86054	6.83712	7.1967	3.13314
TraesCS1A01G186400	Glutathione S-transferase	337655367	0.771495	1.01243	0.000635791	0.0488754	-0.385199	-3.74818	-1.25803	-4.81571	13.4535	11.6773	10.8524	4.92345
TraesCS1A01G186500	Glutathione S-transferase	337657366	-0.118183	-0.0338847	-0.0353229	-0.0990286	-0.0812679	-2.79933	-1.4051	-4.38337	7.44205	6.18541	7.71601	3.27921
TraesCS1A01G186600	Glutathione S-transferase	337677452	0.348135	1.40588	NA	0.12722	-0.714769	-5.08371	-1.65604	-6.53398	16.5373	13.8883	12.013	3.61866
TraesCS1A01G187700	Peptidoglycan-binding LysM domain-containing protein	338600466	0.82987	0.19953	0.0890548	-0.193573	1.21754	2.37314	0.320604	1.16051	-0.741162	-0.501861	-0.0457153	1.34675
TraesCS1A01G187900	Dehydration-responsive element binding factor protein	339097721	1.06174	1.10414	0.0198809	0.0242929	0.827823	3.90358	NA	1.81333	-0.570227	-1.65335	-0.953933	0.532835
TraesCS1A01G196100	Cellulose synthase-like protein	354295106	0.60491	0.670889	-0.0294545	-0.0464327	-1.6206	-2.68774	-1.70562	-2.9541	5.29566	3.57869	2.82152	-0.0611026
TraesCS1A01G203600	Chitinase	365492204	-1.31929	-0.421433	-0.0455963	0.0427563	-0.835603	-2.69271	-0.242572	-2.14285	5.41287	6.25104	7.67444	5.05168
TraesCS1A01G210800	Oxysterol-binding protein, expressed	373313408	0.664138	0.65761	0.0756784	0.0488255	1.03606	2.08698	0.670346	1.6591	-1.06381	-0.468219	-0.647729	0.803387
TraesCS1A01G211100	Flavin-containing monooxygenase	374054709	-0.180771	0.564982	-0.148733	0.0325532	-2.72911	-2.12044	0.204979	1.23056	1.21238	2.27076	-1.80489	-0.543625
TraesCS1A01G215900	Kinase family protein	381819326	0.736784	0.976001	0.0635526	0.202471	1.39688	2.16006	0.42119	1.0796	-0.607886	-0.28552	0.180628	0.693172
TraesCS1A01G221400	Metalloendoproteinase 1, putative	390638795	0.291086	-0.287034	0.053951	-0.149941	-0.987044	-2.00899	-1.04914	-2.29002	5.00595	3.4871	3.54912	1.66421
TraesCS1A01G235200	Threonine--tRNA ligase	415634920	-0.580609	-0.295848	-0.155108	-0.0567526	-1.4506	-4.65087	-0.994022	-4.32357	8.98044	8.35253	8.14056	3.36493
TraesCS1A01G235300	Phosphatidylinositol N-acetylglucosaminyltransferase subunit Y	415642009	0.000482336	0.316938	-0.0325388	-0.00406033	-1.61696	-2.70093	-0.994047	-2.18921	5.04209	4.53985	3.26084	0.737162
TraesCS1A01G235800	L-lactate dehydrogenase	417398129	-0.0320181	0.229359	-0.0616562	0.00408342	-0.352921	-2.20219	-1.70969	-3.97424	4.78364	3.00934	4.4733	0.378664
TraesCS1A01G241100	DUF4228 domain protein	428663706	0.846628	0.481657	0.0212744	-0.0503932	-1.70521	-2.44736	-1.55348	-2.47414	5.35186	3.36333	2.41733	0.0470465
TraesCS1A01G243400	ATP-dependent RNA helicase	431780841	0.183339	0.222476	0.00198411	0.0112017	-0.773247	-3.59042	-1.08926	-4.42302	5.52323	4.02951	4.45479	-0.13
TraesCS1A01G250000	Chitinase	441841792	0.0798522	0.304392	-0.00481517	0.0266741	0.351995	-2.33332	-0.450709	-3.4095	5.96997	5.5067	6.01719	1.6324
TraesCS1A01G250200	Sulfotransferase	441931206	1.19639	0.723832	0.187262	0.15498	0.19398	2.17017	0.273417	2.51452	-1.7098	-1.98332	-2.78284	-0.543976
TraesCS1A01G251900	Eukaryotic aspartyl protease family protein, putative	443703298	0.34014	0.653856	0.0382976	0.190725	0.358304	-2.11099	-0.130876	-2.68704	6.28727	5.56049	6.08763	2.23254
TraesCS1A01G257200	ATP-dependent zinc metalloprotease FtsH	449518415	0.577565	0.342361	0.138252	-0.0245508	-0.65797	-2.75492	-1.14768	-3.45519	5.75228	4.22156	4.51575	0.893463
TraesCS1A01G257700	F-box family protein	449805942	0.135762	-0.194331	0.0143503	-0.0218533	-1.13895	-2.76133	-0.866029	-2.68606	11.0781	7.89862	8.42749	2.70823
TraesCS1A01G259900	Serine/threonine-protein kinase	453071838	0.028149	0.476455	-0.0516397	0.105195	-0.79883	-3.14531	-1.3414	-4.09398	7.4749	6.01882	6.64927	2.01327
TraesCS1A01G261100	F-box family protein	455040418	0.131389	0.0617944	NA	-0.000609447	-1.27078	-3.48221	-1.52163	-4.06825	9.34212	6.26555	6.35502	0.709582
TraesCS1A01G265400	P-loop containing nucleoside triphosphate hydrolases superfamily protein	460991110	-1.26739	-1.36952	-0.00336794	NA	-1.95488	-4.23691	-0.0160674	NA	0.970413	0.995241	NA	NA
TraesCS1A01G265600	Wound-induced protease inhibitor	461337578	-1.19811	-0.0986176	-0.476988	-0.123461	-1.13638	-4.39373	-1.6289	-5.04445	7.41586	7.30743	7.69815	2.74708
TraesCS1A01G265700	Wound-induced protease inhibitor	461351279	-0.649429	0.426716	-0.171489	0.00732852	-0.758233	-3.11826	-1.42343	-3.90875	7.80028	8.01129	8.11134	3.11719
TraesCS1A01G265800	Wound-induced protease inhibitor	461356735	-0.424405	0.998503	-0.38585	-0.019017	-1.53106	-3.31137	-0.986575	-2.81745	5.23145	6.01904	4.26616	1.37585
TraesCS1A01G272300	Ethylene-responsive transcription factor	465495668	-0.372192	0.42419	-0.0197101	0.0927569	-0.982095	-2.9298	0.00236445	-1.95481	6.65442	7.46213	7.25577	2.58543
TraesCS1A01G273600	Receptor-like protein kinase	467191087	0.26336	0.344806	-0.0700607	-0.0314265	-0.840959	-2.04733	-1.14624	-2.55083	4.65359	3.45451	3.50493	0.82767
TraesCS1A01G273800	DUF674 family protein	467255799	0.696361	-0.169646	0.0953397	-0.286528	0.136244	2.09042	-0.747397	0.993123	-0.118116	-1.26303	-0.692177	0.905634
TraesCS1A01G284100	Microneme/rhoptry antigen	481754147	1.27172	1.59365	-0.0535729	-0.0193843	1.55669	3.23074	0.596813	1.57772	-1.40411	0.601053	0.0777917	1.29586
TraesCS1A01G291800	Peptide methionine sulfoxide reductase MsrB	487607237	0.0941409	0.379823	-0.029423	0.0235156	-0.293194	-2.66942	-1.24082	-3.81206	6.63893	5.56303	6.14065	1.64621
TraesCS1A01G295300	Ammonium transporter	490411509	0.19488	0.210459	-0.0109748	-0.0146943	-0.422263	-2.08505	-1.24199	-3.18423	7.39511	6.01276	6.62621	2.88245
TraesCS1A01G298600	WRKY transcription factor	493500538	-0.368379	-0.217672	-0.0314667	-0.00864602	-1.17613	-3.06671	-1.18796	-3.37265	8.05935	6.78042	7.39483	3.03811
TraesCS1A01G304200	Protein kinase-like protein	497503763	0.302362	0.587933	-0.130423	-0.033963	-1.01886	-2.19521	-1.42696	-2.87531	7.5212	6.19318	6.08203	2.6392
TraesCS1A01G323000	NB-ARC domain-containing disease resistance protein	513660647	0.367632	0.450232	-0.0321782	0.00303174	-0.520766	-2.04132	-1.26509	-2.92772	5.01008	3.72309	4.10638	1.074
TraesCS1A01G336100	28 kDa heat-and acid-stable phosphoprotein, putative	522964517	0.214982	0.619004	-0.0973088	0.0606674	-0.99982	-2.64679	-1.07897	-2.82407	6.21698	5.39056	4.97161	1.75815
TraesCS1A01G339200	glucan synthase-like 3	529242438	-0.605368	0.115482	-0.024228	0.13297	-1.23367	-2.93721	-1.58338	-3.48809	4.21014	2.63802	3.94707	-0.470636
TraesCS1A01G341200	Avr9/Cf-9 rapidly elicited protein	530883540	0.0569212	-0.735524	0.0407088	-0.0452031	-0.985829	-2.97213	-1.71019	-4.37436	7.62493	4.1183	6.28388	1.55068
TraesCS1A01G342900	ABC(ATP-binding) family transporter	531682419	-0.69662	-0.0186255	-0.354014	-0.0762175	-1.60225	-3.00728	-1.37032	-2.95317	5.20737	4.54298	4.35537	1.43225
TraesCS1A01G343000	ATP-binding cassette transporter subfamily A member	531717107	-0.753588	0.217209	-0.28532	-0.0761205	-1.00156	-2.96703	-1.34258	-3.55036	6.03562	5.86369	5.99508	2.43712
TraesCS1A01G347000	Late embryogenesis abundant hydroxyproline-rich glycoprotein	533211925	-1.38147	-0.978069	-0.0417435	-0.0218533	-0.575155	-3.55766	-0.840623	-3.94712	6.87089	6.89625	9.87783	4.85618
TraesCS1A01G347200	Glycosyltransferase	533257093	0.0884105	0.438563	-0.00367056	0.141933	-0.015186	-2.62853	-1.70433	-5.19505	6.23011	3.85705	6.21344	0.466618
TraesCS1A01G349900	Chaperone DnaJ	534930977	-0.352056	-0.22671	0.0814245	0.166713	-0.752827	-3.01696	-1.75123	-4.49378	4.65718	1.99168	4.37589	-0.775608
TraesCS1A01G350400	Heat shock transcription factor	535311667	-0.739332	0.372188	-0.221505	-0.121601	-1.19538	-3.00519	-1.3816	-3.43052	7.5463	8.40037	7.37655	4.08451
TraesCS1A01G350800	Leucine-rich repeat receptor-like protein kinase family protein	535434886	0.245494	0.399232	0.00121363	0.0759504	-0.0156566	2.51578	0.237498	3.33802	-3.51332	-2.63819	-3.89088	-0.446197
TraesCS1A01G351000	senescence regulator (Protein of unknown function, DUF584)	535446433	0.0863963	-0.231356	0.10149	0.0366488	-4.01001	-2.66343	-1.731	-0.367223	5.09913	2.42294	0.345468	-0.142238
TraesCS1A01G351600	Cytochrome P450 family protein, expressed	536067155	-1.08588	-0.533372	0.126494	0.365031	-1.40211	-3.64353	-0.891702	-3.30859	5.59723	4.05196	5.44246	0.777783
TraesCS1A01G354200	NBS-LRR-like resistance protein	537090210	-0.629911	-0.204417	-0.0261363	NA	-1.59584	-4.64139	-1.60829	-4.92397	7.53963	6.6879	8.86232	1.60333
TraesCS1A01G364800	Pectin lyase-like superfamily protein	544389268	-0.490586	-0.291201	-0.0890315	-0.0725414	0.270974	-2.04897	-0.262635	-2.63896	3.42433	3.70054	4.37418	1.73505
TraesCS1A01G373200	RING/U-box superfamily protein	549418214	-0.299572	-0.723202	-0.0017626	-0.104184	-1.34688	-3.0802	-0.226426	-1.97578	4.08818	3.84908	3.13998	1.44958
TraesCS1A01G374700	Protein kinase family protein	549708385	0.491207	0.565461	-0.00954599	0.00240517	-0.499771	-3.01881	-1.15697	-3.98793	9.64065	8.3896	8.0297	2.687
TraesCS1A01G377900	Hexosyltransferase	550967927	0.404463	0.101252	0.0220437	-0.00305445	-0.731909	-3.5377	-1.31464	-4.69844	11.4842	7.56385	8.33646	2.66044
TraesCS1A01G386500	Core-2/I-branching beta-1,6-N-acetylglucosaminyltransferase family protein	555652920	-0.0383586	-0.250396	0.00446247	-0.0323153	-0.637085	-3.32304	-0.702682	-3.54072	8.18313	7.19477	7.58459	3.45939
TraesCS1A01G391100	protein kinase family protein	558321455	1.19628	0.740526	NA	-0.0724779	4.99013	3.80026	-0.527385	-3.9057	2.58565	NA	5.62732	1.38953
TraesCS1A01G401800	WRKY transcription factor	565291854	0.669986	0.504626	0.120499	0.112859	-0.716386	-3.42738	-1.23461	-4.3575	6.17459	4.19708	4.68375	0.040473
TraesCS1A01G401900	Receptor-like kinase	565420551	0.296138	0.261155	0.0322964	0.0431796	-0.389806	-2.64495	-0.47144	-2.86279	4.85953	3.51239	3.56929	0.14117
TraesCS1A01G411200	Protein phosphatase 2c, putative	571986755	0.851968	-0.113058	0.16964	-0.219809	1.5589	2.44069	0.951797	1.57755	-1.76377	-1.0276	-0.539885	1.36795
TraesCS1A01G412800	Phospholipase A1	573030030	-0.769832	-0.647237	-0.0430995	0.0177005	-0.784833	-3.89193	1.72054	0.764048	-2.36596	1.86052	-2.28849	-0.531995
TraesCS1A01G413400	3-ketoacyl-CoA synthase	573242423	-1.41897	-0.729082	-0.107784	-0.0477048	-0.799446	-3.63993	-1.37734	-4.60372	6.95335	7.02036	9.19116	3.90609
TraesCS1A01G414500	2-oxoglutarate-dependent dioxygenase-related family protein	573925775	-0.174928	-0.221417	0.0132213	0.0432878	-0.202498	-2.29804	-0.535265	-2.74841	4.37302	3.36592	5.21113	0.947691
TraesCS1A01G414600	Glycerol-3-phosphate dehydrogenase [NAD(+)], cytoplasmic	573930526	-0.0700893	0.158932	-0.0724636	-0.0781992	-1.16906	-2.91489	-1.13073	-3.09199	5.75973	4.91914	4.61519	1.53004
TraesCS1A01G414700	Glycerol-3-phosphate dehydrogenase [NAD(+)], cytoplasmic	573944098	0.364539	0.345527	-0.0206244	-0.0641159	-1.03177	-2.74259	-0.987195	-2.98011	6.82951	5.76997	5.21617	2.09674
TraesCS1A01G417800	Cinnamoyl-CoA reductase	575581119	0.668707	0.841769	-0.0319119	-0.0278161	-1.08158	-2.36667	-0.661913	-2.03436	5.99284	5.66596	3.87685	1.72771
TraesCS1A01G424100	FAD-binding Berberine family protein	579171915	0.254181	0.920506	-0.0409387	-0.0711673	-0.561219	-4.51924	-1.21324	-6.06968	6.13319	6.80553	6.54043	0.577526
TraesCS1A01G429800	ATP-dependent zinc metalloprotease FtsH	582841107	-0.0817028	0.766303	-0.0887852	-0.0163962	-0.657354	-2.96247	-1.03171	-3.40355	7.90073	9.15189	7.37521	2.46484
TraesCS1A01G431300	Type II proteinase inhibitor family protein	583587305	-0.973502	-0.142531	-0.0759864	-0.0218533	-1.72841	-4.56444	-0.811758	-3.6566	4.97354	6.27334	5.50541	1.31931
TraesCS1B01G004100	Receptor-like protein kinase	2354399	-1.4941	-1.40621	0.0342578	0.0136102	-2.83607	-4.94839	-0.0922437	NA	1.8118	1.40361	NA	-0.152916
TraesCS1B01G038000	50S ribosomal protein L2, putative	17884038	-1.47604	-1.35639	0.00779397	0.0605814	-3.66722	-5.48274	0.246555	-0.148128	1.35034	1.03574	-1.05064	-0.979224
TraesCS1B01G038100	PGR5-like protein 1A, chloroplastic	17889740	-0.37824	-0.554304	-0.00189189	0.00987647	-3.08399	-5.15187	-0.0540371	NA	-0.40642	-0.333031	-1.25194	-0.571073
TraesCS1B01G038700	Nitrate transporter 1.1	18385559	-0.467368	-0.231164	0.00535029	-0.0266694	-0.969986	-4.60556	1.08291	NA	-1.63368	-0.365324	-0.8198	NA
TraesCS1B01G038800	Protein kinase	18419377	-0.441062	-0.377666	-0.00582139	-0.000475416	-6.81009	-7.71209	-0.85236	-0.1504	2.56972	1.89074	-2.42922	-0.608195
TraesCS1B01G039100	Pentatricopeptide repeat-containing protein	18683374	-1.01886	-0.467805	-0.0125662	0.0337981	-2.19925	-4.78244	0.277451	NA	1.07421	1.70785	NA	-0.282293
TraesCS1B01G048200	Phenylalanine ammonia-lyase	28322038	-0.973409	-0.142531	-0.059612	NA	-2.49476	-3.48969	-0.910595	-1.8237	4.51909	5.09745	4.89951	0.644235
TraesCS1B01G048400	Phenylalanine ammonia-lyase	28442914	-1.65405	0.37345	-0.216582	0.140655	-1.88689	-2.7067	-0.701501	-1.59672	6.37851	7.15582	6.60532	2.53264
TraesCS1B01G048500	Phenylalanine ammonia-lyase	28483566	0.408754	1.02159	-0.0411053	0.091832	-1.28155	-2.25145	-1.10745	-2.13089	8.68911	8.05928	6.62735	2.6283
TraesCS1B01G049200	Inorganic pyrophosphatase family protein	28764434	0.369291	0.880099	0.0600641	0.370522	1.48456	2.43887	1.9783	2.9383	-4.29888	-1.9832	-2.81661	-0.396591
TraesCS1B01G053800	Ankyrin repeat protein-like	34251331	0.839143	-0.012377	0.104821	-0.0579806	0.95141	2.87062	0.0797029	0.992098	-2.49448	-2.80147	-0.924336	0.263792
TraesCS1B01G059500	methyl-coenzyme M reductase II subunit gamma, putative (DUF3741)	42012149	-0.00753712	-0.0549814	-0.0623906	-0.115807	-1.72028	-2.78165	-1.18174	-2.36678	4.85752	3.91658	3.03156	0.942257
TraesCS1B01G062200	Receptor-like protein kinase	47176704	0.425722	0.295687	-0.0582424	-0.166548	0.162436	-2.1372	-1.08373	-3.75322	4.97728	3.90942	4.73357	1.24687
TraesCS1B01G062600	CsAtPR5	47544015	-0.324188	-1.02015	0.0703509	-0.152072	-2.63344	-2.23798	-0.823038	-0.276643	2.30774	1.08311	-0.145549	0.0342135
TraesCS1B01G083400	Transducin/WD-like repeat-protein	67440263	0.404536	0.175194	-0.0206397	-0.204011	-0.797206	-2.10716	-1.11982	-2.55168	4.41989	3.25561	3.22492	0.885891
TraesCS1B01G089000	Aminotransferase-related family protein	87970242	0.213875	-0.171262	-0.000196687	-0.163506	-0.703692	-2.53514	-0.941543	-2.94901	4.78451	3.71837	3.84169	1.12581
TraesCS1B01G090600	Aminotransferase like protein	91877727	0.443536	0.334223	0.132515	0.0953319	-1.49727	-2.5122	-0.607383	-1.66545	4.70926	3.7881	2.70609	0.82367
TraesCS1B01G090700	Endoglucanase	91880063	1.57243	1.68666	NA	0.0239245	0.115413	3.81186	-0.366978	1.84808	2.11055	NA	-1.37764	0.396256
TraesCS1B01G094500	MYB transcription factor	96487639	-0.0235425	-0.410108	0.00623687	-0.0683062	-2.07863	-2.82903	-1.54191	-2.60946	6.65295	4.5134	4.32334	1.23872
TraesCS1B01G096800	Peroxidase	101142877	0.624399	0.0669288	NA	-0.0761806	-1.1751	-3.51625	-1.17448	-3.94891	11.3212	8.5055	7.42091	2.94694
TraesCS1B01G097300	Lecithin-cholesterol acyltransferase-like 1	101526841	-1.1423	-0.952123	0.0443349	0.144297	-1.45753	-2.45424	-0.912461	-1.94131	3.92628	2.60656	4.29131	1.08298
TraesCS1B01G101500	Benzyl alcohol O-benzoyltransferase	111258175	-0.213832	0.251093	-0.0472525	-0.0139391	-0.504005	-2.37924	-0.721826	-2.69309	5.51561	6.03256	5.45334	2.13254
TraesCS1B01G103600	FBD-associated F-box protein	113514666	0.79579	1.12465	-0.0406694	0.0772255	2.59822	2.09155	1.18992	0.156757	-2.86868	-0.641266	0.185196	0.142912
TraesCS1B01G106400	Alpha-mannosidase	118116549	0.116455	0.447874	-0.0554541	0.0201842	-0.198445	-2.31502	-0.221406	-2.49041	3.42855	3.52796	3.12829	0.463042
TraesCS1B01G107300	Agmatine coumaroyltransferase-1	119248046	-0.588229	-0.386758	-0.0163915	0.000575611	-2.05565	-5.71407	-1.34145	-5.42931	9.44828	8.23873	9.20749	1.682
TraesCS1B01G107400	Agmatine coumaroyltransferase-1	119492646	1.37925	1.06503	0.0318852	0.0215145	-1.13715	-3.65789	-1.27401	-3.93884	8.61781	6.85381	5.66458	1.11254
TraesCS1B01G113500	Glutathione S-transferase	132938169	1.22888	0.542626	0.0364937	-0.0495599	-0.0299708	-4.29206	-1.61872	-6.40418	13.8559	9.40967	10.2359	3.01113
TraesCS1B01G113600	Glutathione S-transferase	133032469	-0.00314938	0.199096	NA	0.0236789	0.580811	-4.84211	-1.71337	-8.46314	9.89187	7.84889	10.4743	0.460389
TraesCS1B01G113700	Glutathione S-transferase	133075570	-0.789188	-1.00259	0.0475257	0.0134824	0.61584	-3.17295	-1.27809	-5.22294	6.07045	4.38492	7.95429	2.01741
TraesCS1B01G115800	Peroxidase	136167712	0.0228009	0.241243	-0.0637817	-0.0780621	-0.835358	-2.76092	-0.819987	-2.76554	5.07381	5.2078	4.07533	1.5386
TraesCS1B01G115900	Peroxidase	136312347	-0.825777	-0.802006	-0.0242573	-0.0235909	-1.8091	-2.2949	-0.672041	-1.05133	3.77701	3.37227	3.69197	1.7142
TraesCS1B01G135300	Embryo-specific 3	172256793	1.26446	0.635148	0.0519949	-0.183167	1.98761	3.16146	0.00714901	0.571	-1.83553	-1.94036	-0.4789	0.562599
TraesCS1B01G142000	Phosphotransferase	189715363	0.774576	1.0793	0.00777969	0.157243	-0.831392	-2.15076	-1.62494	-3.22729	6.94844	5.00495	5.19977	1.27552
TraesCS1B01G143800	Calmodulin binding protein	195552668	0.703674	1.16162	0.093941	0.287502	-1.187	-3.73121	-1.47292	-4.38682	6.87524	4.8114	4.83715	-0.456312
TraesCS1B01G158000	Chitinase	268286158	0.153091	0.736051	-0.10753	-0.00453007	-0.562118	-3.28517	-1.7231	-4.84202	8.33299	7.00106	7.62525	2.47813
TraesCS1B01G162400	Cysteine--tRNA ligase	280167780	0.273935	-0.0470368	-0.00684634	-0.0722721	-1.22214	-3.622	-1.42371	-4.10971	11.9641	10.3973	9.99434	3.62477
TraesCS1B01G164800	Zinc finger ring-type protein	287840829	0.17672	0.342223	-0.0211699	-0.00255572	-0.225042	-2.85018	-1.38983	-4.39611	6.99139	5.66215	6.51455	1.61808
TraesCS1B01G188400	Short-chain dehydrogenase/reductase family protein	336783279	0.283377	0.505291	NA	0.0235013	-0.928167	-3.26953	-0.832903	-3.29177	6.80936	5.44767	3.59504	-0.214429
TraesCS1B01G193800	Transcription factor	348861678	0.656043	0.342659	0.162218	0.0810074	1.04154	2.15314	1.25059	2.17776	-2.8453	-1.4477	-1.69281	0.28578
TraesCS1B01G194100	Glutathione S-transferase	349510875	0.259345	0.692372	-0.17479	0.00961474	-0.655097	-2.59336	-1.30325	-3.43484	6.44857	5.44156	5.51824	1.88805
TraesCS1B01G194800	Glutathione S-transferase	349725883	0.205516	0.383765	-0.00708827	0.0204165	-1.36697	-2.47582	-1.19916	-2.48523	7.94801	6.86959	5.6984	1.8357
TraesCS1B01G194900	Glutathione s-transferase, putative	349830457	0.0600207	0.740231	-0.100421	0.190212	-0.251599	-3.42302	-1.39175	-4.86473	8.0958	6.88012	7.82863	2.50975
TraesCS1B01G195500	Peptidoglycan-binding LysM domain-containing protein	350630695	0.508478	0.323724	-0.0484612	-0.110599	1.15612	2.08799	0.492567	1.19847	-1.28421	-0.629867	-0.381572	0.934402
TraesCS1B01G201100	Response to low sulfur protein, putative	359909549	-1.05724	-1.14074	0.0807135	-0.00205599	-0.418951	-3.6038	-1.42979	-5.73086	4.22111	1.84339	5.08757	-0.449379
TraesCS1B01G201800	Auxin-responsive family protein	361461822	-0.194652	-0.254321	0.0112382	0.007151	-0.95588	-2.61552	-1.31346	-3.12373	5.91683	4.35009	5.266	1.51219
TraesCS1B01G203400	Nucleotide-diphospho-sugar transferases superfamily protein	365689472	0.819757	0.503342	0.328556	0.192848	1.77365	2.19467	1.23487	1.45579	-1.66351	-0.893808	-0.32489	0.69589
TraesCS1B01G203800	YABBY protein	367839427	0.197958	0.704887	-0.14641	0.102607	1.45188	2.09198	0.279703	0.702208	-2.09444	-1.3302	-0.523359	-0.00965814
TraesCS1B01G204700	Valine--tRNA ligase	368557027	0.406475	0.861728	-0.0310866	0.264896	-1.07182	-2.70371	-1.27136	-3.01877	7.35259	6.03061	5.82887	1.90018
TraesCS1B01G210700	Cellulose synthase-like protein	383791996	-0.373606	-0.783442	-0.00790698	-0.127766	-1.4847	-3.07015	-1.23362	-2.96019	5.36716	3.88239	4.15271	1.33052
TraesCS1B01G211300	4-coumarate--CoA ligase family protein	384335695	1.61115	1.27014	-0.00611883	-0.133653	0.579522	3.72077	-0.246072	0.883052	-0.283248	-1.60811	-1.33831	0.00447756
TraesCS1B01G220600	Metallo-beta-lactamase-like	397666794	-0.428267	-0.303431	-0.033939	0.0247578	-0.0721433	-2.29046	-1.27344	-3.75265	3.68103	2.33142	4.09985	0.255723
TraesCS1B01G234700	Metalloendoproteinase 1, putative	420415512	0.166999	-0.0607987	0.113795	0.107546	-0.646008	-3.09866	-1.1813	-4.05587	7.3666	5.08425	6.45597	1.72043
TraesCS1B01G245700	NRR repressor homolog 1	434835384	-0.133387	-1.00315	0.0082934	-0.130461	-2.29457	-3.94242	-1.82646	-3.62204	5.2329	2.98648	2.91509	0.344926
TraesCS1B01G248500	Phosphatidylinositol N-acetylglucosaminyltransferase subunit Y	439448714	-0.0191374	-0.668263	0.0664778	-0.00923717	-1.03947	-2.30036	-1.007	-2.40686	5.68199	3.3051	4.54881	1.48887
TraesCS1B01G250600	2-nitropropane dioxygenase-like protein	442622871	0.247137	0.312432	0.0406077	0.0923059	-0.819119	-2.30473	-1.48375	-3.18999	5.66739	3.92054	4.57781	1.16341
TraesCS1B01G253000	DUF4228 domain protein	445877856	-0.425705	-0.925895	-0.0140416	-0.124196	-1.63736	-3.8728	-1.85671	-4.67028	7.05553	4.70732	5.92278	1.7037
TraesCS1B01G254900	ATP-dependent RNA helicase	449391826	0.184183	-0.472946	0.115882	0.00472468	-1.02328	-3.70156	-1.43002	-4.69498	6.82226	3.95517	5.41756	0.480697
TraesCS1B01G258600	Cytochrome P450 family protein, putative	455983799	0.339052	0.990261	-0.0254587	0.165947	0.853289	2.37747	-0.0315918	1.03156	-0.836469	-0.736135	-0.00815744	0.366101
TraesCS1B01G260500	Endo-1,3;1,4-beta-D-glucanase	458005826	-0.26749	0.124098	-0.0433453	0.0283187	-0.192326	-2.84044	-1.80368	-5.1424	6.60387	4.65636	6.87126	1.28981
TraesCS1B01G260700	Chitinase	458262996	0.0734775	0.110153	NA	-0.000895579	-1.13493	-3.84468	-1.30731	-4.61639	7.38115	6.01439	5.40542	0.265746
TraesCS1B01G264600	Pyrophosphate-energized vacuolar membrane proton pump	465378842	0.949832	1.17884	0.000621556	0.0382019	-0.715265	-3.41074	-1.33468	-4.76641	9.50072	7.2349	5.64831	0.253711
TraesCS1B01G267700	ATP-dependent zinc metalloprotease FtsH	470716305	0.713689	0.789763	0.0660307	0.19035	-0.782685	-2.97744	-1.2575	-3.64344	7.094	5.48724	5.57091	1.29837
TraesCS1B01G270300	Serine/threonine-protein kinase	474834287	-0.724828	-0.215766	-0.052322	-0.00478945	-1.09857	-2.69156	-0.988485	-2.70738	7.6264	7.83551	8.3174	4.42267
TraesCS1B01G276500	Wound-induced protease inhibitor	484297163	-0.645327	0.266731	-0.387571	-0.0819447	-1.25543	-3.43339	-1.26584	-3.49183	5.23247	5.08306	4.68818	1.22704
TraesCS1B01G276700	Wound-induced protease inhibitor	484360535	-0.462977	1.04376	-0.117083	-0.00474469	-1.87757	-4.11722	-1.60101	-4.0739	7.56693	9.68226	6.48603	1.9774
TraesCS1B01G276900	Wound-induced protease inhibitor	484376294	-1.0827	0.656	-0.139802	0.0856721	-1.68184	-5.5542	-1.20897	-5.25783	8.27914	9.37414	8.49677	1.64851
TraesCS1B01G280600	Aminotransferase	488820212	-0.0637529	0.221535	-0.07928	0.138407	-1.4838	-2.24382	-0.841105	-1.65268	3.87519	3.11329	2.4429	0.574693
TraesCS1B01G282300	Ethylene-responsive transcription factor	491231072	-0.520388	0.0456985	-0.0507969	-0.00607163	-0.83415	-2.34982	-0.334903	-1.88243	6.07024	7.51527	6.62532	3.06509
TraesCS1B01G285400	Glucan endo-1,3-beta-glucosidase, putative	496504336	0.224708	0.282633	-0.0047333	0.00350365	-1.08004	-4.24101	-0.501097	-3.34014	3.04659	2.4267	0.928303	-1.39453
TraesCS1B01G296100	F-box protein	514603906	-0.615142	-0.860747	0.0141218	NA	-1.20982	-3.94571	0.693739	-1.02642	1.22259	1.82886	1.76851	0.0230685
TraesCS1B01G296400	arginine-glutamic acid dipeptide repeat protein	515050824	0.945677	0.815018	0.00809016	-0.0269771	0.571599	2.80388	0.702101	2.52931	-2.39254	-0.887959	-1.83169	0.784026
TraesCS1B01G297100	Histone H4	516961006	1.39483	1.1567	0.0315858	-0.0220066	0.389094	2.06278	0.127667	1.64759	-0.424758	-0.482383	-1.56937	0.139737
TraesCS1B01G308200	WRKY transcription factor	530778348	-1.2014	-0.393393	-0.106719	0.105662	-1.322	-3.40105	-1.11901	-3.51883	7.27372	6.4488	7.54475	2.78071
TraesCS1B01G335200	NBS-LRR-like resistance protein	562455259	0.194489	0.105083	0.0428015	0.0518332	-1.34105	-2.25673	-1.24126	-2.20718	5.07347	3.44581	3.42207	0.854454
TraesCS1B01G335500	Disease resistance protein RGA2	562471622	0.389434	-0.106696	0.000865454	-0.159006	-0.28241	-2.09698	-0.700702	-2.71126	4.3893	3.52394	3.60984	1.27028
TraesCS1B01G335800	NB-ARC domain-containing disease resistance protein	562488652	-0.0112008	0.723753	-0.0551323	0.019883	-0.821334	-2.89845	-1.15075	-3.43365	6.09911	6.76448	5.24521	0.973651
TraesCS1B01G337300	LRR receptor-like serine/threonine-protein kinase FLS2	564631830	-0.914819	-1.22242	0.00339633	-0.0170176	-0.619403	-2.75548	1.24794	0.913984	-1.34285	0.503235	-1.16535	0.0807625
TraesCS1B01G339900	Ribosomal protein L11 methyltransferase	567854799	-0.285061	-0.24438	0.0204333	NA	-2.70618	-4.50053	-0.305332	NA	1.41954	0.594241	NA	NA
TraesCS1B01G340000	Chitinase	567978774	-0.528466	-1.63421	-0.00229386	-0.0018487	-1.33271	-3.90966	0.59575	-0.1504	-1.07722	0.196259	-0.147023	-0.129946
TraesCS1B01G342300	#N/A	570507790	0.686129	0.434062	0.0954233	-0.0422676	1.26093	2.22502	0.270222	0.866514	-2.212	-2.03163	-1.19577	-0.267253
TraesCS1B01G349500	28 kDa heat-and acid-stable phosphoprotein, putative	579937112	1.04491	0.535577	0.0747392	-0.0443091	-1.09014	-2.8377	-1.46158	-3.37225	7.63628	5.48191	5.24496	1.46439
TraesCS1B01G351100	Protein FLOWERING LOCUS T	581413459	0.262138	0.736467	-0.0985869	-0.0391894	1.2019	2.6143	-0.109222	0.540906	-2.09626	-1.52583	-0.430086	0.188725
TraesCS1B01G355900	Short-chain dehydrogenase/reductase family protein	585203288	-0.276372	-0.142531	-0.00760414	NA	-0.581945	-5.48369	-1.78862	-7.28951	12.4992	10.3543	12.7374	4.23644
TraesCS1B01G356100	ABC(ATP-binding) family transporter	585306242	0.120972	0.620159	-0.249054	0.00137995	-1.09162	-3.13626	-1.32193	-3.68731	5.68574	4.61983	4.44214	0.690016
TraesCS1B01G356200	ATP-binding cassette transporter subfamily A member	585326048	1.05763	0.922886	-0.00772341	-0.111097	-0.861223	-3.18765	-1.2197	-3.84108	6.37336	4.93692	4.34438	0.578504
TraesCS1B01G361200	Late embryogenesis abundant hydroxyproline-rich glycoprotein family, putative	589758942	-0.839945	0.122142	-0.0554373	0.041564	-0.803507	-3.15311	-1.24934	-3.82225	8.30343	8.77032	10.1623	3.73604
TraesCS1B01G363500	Cytochrome P450	592171713	0.481905	0.49528	-0.0171457	-0.0325545	-0.403544	-4.51591	-1.6524	-6.09128	9.91897	8.51561	8.53691	1.79353
TraesCS1B01G367900	NBS-LRR-like resistance protein	598686692	0.29933	0.226992	-0.0203298	-0.0617597	-0.802272	-2.31498	-0.848435	-2.42425	5.43859	5.06606	4.02571	1.59494
TraesCS1B01G368000	NBS-LRR-like resistance protein	598691244	-0.109546	0.0221188	-0.0253322	-0.0137147	-3.10812	-4.12368	-0.44926	-0.856544	5.34791	5.03306	1.44823	0.505355
TraesCS1B01G368200	NBS-LRR-like resistance protein	598699307	-1.08789	-0.120786	-0.116702	0.143787	-1.62491	-2.79718	-0.880736	-2.08169	3.92122	3.73269	3.64902	0.950756
TraesCS1B01G371900	Cytochrome P450 family protein, expressed	602002882	0.54296	1.1207	0.0231334	0.327469	-0.856963	-3.00857	-1.27646	-3.67824	8.73854	6.74608	7.07876	1.55628
TraesCS1B01G372400	Serine/threonine-protein kinase	603091105	0.114083	-0.571952	0.0334099	-0.207014	-0.719239	-2.08224	-0.389401	-1.81569	3.31978	2.68294	2.43472	1.09422
TraesCS1B01G377500	Receptor-like protein kinase, putative,expressed	610001110	0.680712	0.6927	-0.0166828	-0.0354638	-1.30742	-2.35718	-1.0312	-2.23966	6.04641	5.36315	3.19828	0.900106
TraesCS1B01G389900	Ethylene-responsive transcription factor	623688073	0.729368	0.619357	0.0102886	0.0256726	0.814661	3.01919	-0.765372	1.39397	1.84857	-0.097016	-0.240604	0.676963
TraesCS1B01G395400	Transporter-like protein	627097264	-1.50285	-1.09981	0.103204	0.20114	-0.698432	-2.41916	-0.385546	-2.11868	1.41288	0.583639	2.68589	-0.50833
TraesCS1B01G396000	Heat shock transcription factor	627926374	0.983224	0.270221	0.10285	-0.271191	0.996394	2.4877	-1.18817	0.105633	-0.081822	-1.52835	0.0409037	0.605052
TraesCS1B01G401400	Short-chain dehydrogenase/reductase	631822128	1.72756	1.29718	-0.00194766	-0.0243646	2.62275	2.24365	0.516319	-0.0934116	-0.0447184	0.587442	-0.438378	-0.517089
TraesCS1B01G409700	LEM domain-containing protein 1	636817366	-0.359354	-0.175457	-0.00954599	NA	-1.42248	-2.93398	-0.880511	-2.36177	5.50435	4.75833	5.75239	0.785268
TraesCS1B01G413900	Core-2/I-branching beta-1,6-N-acetylglucosaminyltransferase family protein	638940602	-0.437749	0.984548	-0.109309	0.17318	-0.501481	-2.54317	-0.845217	-3.00383	6.84732	7.33843	7.05913	2.95802
TraesCS1B01G414700	Segregation and condensation protein B	639561389	-0.263235	-0.231702	0.00250153	NA	-2.69215	-4.99716	-0.105867	NA	0.651169	0.399094	NA	NA
TraesCS1B01G423200	Cytochrome P450 family protein, expressed	645886648	-1.64051	-0.226157	-0.0209149	-0.0974295	-0.0413775	-3.0813	-0.895807	-4.04703	7.86539	6.37817	11.2455	7.00553
TraesCS1B01G423900	Tesmin/TSO1-like CXC domain-containing protein	646775147	-0.270884	-0.0257119	-0.0142138	NA	-1.97191	-2.79448	-1.24129	-2.13426	5.42975	4.65605	4.8923	0.755624
TraesCS1B01G427300	F-box protein (DUF295)	652638559	-0.51442	-0.647703	0.0148547	NA	NA	-3.6544	1.46513	NA	-1.42785	1.20827	NA	NA
TraesCS1B01G430400	F-box family protein	654809138	0.903006	0.443661	0.0153442	-0.0881078	-0.523872	-2.21316	-1.01816	-2.8012	8.94123	7.3705	6.58622	3.00637
TraesCS1B01G430500	Receptor-like kinase	654854994	-0.0464688	0.562985	-0.0156182	0.0628406	0.397908	-2.13573	-0.232529	-2.93771	4.69268	5.26852	5.14776	0.88435
TraesCS1B01G433800	Multidrug resistance protein ABC transporter family protein	658491409	-0.183265	-0.519024	0.083276	-0.0879836	0.452378	-3.35566	-1.71007	-6.24482	5.14046	2.75206	5.89921	-0.226356
TraesCS1B01G437500	Short chain dehydrogenase/reductase	660104843	-1.07313	-0.228852	-0.192364	0.030897	-0.676688	-2.29381	-0.745872	-2.46398	5.42364	5.65667	6.19606	3.42772
TraesCS1B01G440600	WRKY transcription factor	662016062	0.253689	1.13372	0.0271296	-0.0598026	0.422666	2.46206	0.417712	2.40113	4.22767	2.75991	0.197083	2.46596
TraesCS1B01G440800	1-acyl-sn-glycerol-3-phosphate acyltransferase	662020213	0.440516	0.1865	0.0165822	-0.121863	0.530109	2.08084	-0.0109116	1.48215	-0.696472	-0.733121	-0.508659	1.05435
TraesCS1B01G444600	2-oxoglutarate-dependent dioxygenase-related family protein	665064888	-0.276125	-0.551189	0.0382752	0.00965566	-3.27174	-5.15515	-0.204361	-1.43306	5.53412	4.02992	2.69518	0.238128
TraesCS1B01G444700	Glycerol-3-phosphate dehydrogenase [NAD(+)], cytoplasmic	665099103	0.391116	0.157735	-0.036099	-0.166348	-1.3868	-2.08169	-1.70296	-2.56027	6.61983	4.94856	4.73098	2.25329
TraesCS1B01G445600	Galactoside 2-alpha-L-fucosyltransferase	665452505	-1.03649	-0.122286	-0.0714382	-0.00183337	-2.89908	-5.41954	-1.77238	-4.26095	4.58213	4.62056	4.11669	NA
TraesCS1B01G447900	Cinnamoyl-CoA reductase	667423340	0.903017	1.41275	-0.0929524	-0.0914567	-1.1289	-2.60377	-1.03202	-2.71542	5.71612	5.40281	3.39183	0.756123
TraesCS1B01G454200	Glucan endo-1,3-beta-glucosidase 3	670142374	0.128464	0.883947	-0.0889434	0.099409	-2.58488	-3.03589	0.430604	0.0164117	2.62108	3.80319	-0.53043	-0.533114
TraesCS1B01G454500	Glucan endo-1,3-beta-glucosidase 3	670158858	-0.30134	-0.358222	0.00323024	-0.00203572	-2.65367	-2.99126	0.171691	-0.172178	6.83511	6.80556	5.48889	3.17087
TraesCS1B01G454600	Receptor-like protein kinase, putative,expressed	670164777	-1.74701	-1.02953	-0.100747	-0.0018054	-3.38269	-4.65772	-0.601149	-1.07003	4.44275	4.847	3.91804	1.29785
TraesCS1B01G456900	FAD-binding Berberine family protein	671258795	-0.307467	-0.11398	-0.0395413	-0.0588026	-1.39269	-4.60027	-1.94526	-6.27636	8.28015	6.78475	7.48705	0.751701
TraesCS1B01G464900	ATP-dependent zinc metalloprotease FtsH	676070193	-0.0366477	-0.0697761	0.0666846	0.0556175	-3.49432	-2.43934	-1.45261	-0.410817	7.35854	5.57581	3.61612	2.59995
TraesCS1B01G466200	Pathogen-related protein	676745851	-0.807371	-0.665297	-0.150711	NA	-2.98777	-6.91181	-0.921065	-4.88594	7.36439	9.36092	10.3447	3.14204
TraesCS1B01G467700	Lectin receptor kinase	677319109	0.585193	0.281363	NA	-0.0305004	-0.484338	-3.90281	0.730699	-1.98026	3.75637	5.19763	0.63429	-0.372278
TraesCS1B01G468100	Ubiquitin carboxyl-terminal hydrolase 2	677617563	-0.704222	-0.526855	-0.0182644	NA	-3.49137	-5.40482	-0.0401801	NA	3.72336	3.99354	NA	NA
TraesCS1D01G004700	Phospholipid-transporting ATPase	2139321	0.34024	0.451818	-0.0254662	0.0433037	-0.905742	-2.16809	-1.34889	-2.80196	5.66637	4.17389	4.38283	1.3386
TraesCS1D01G013600	12-oxophytodienoate reductase-like protein	6817464	-0.105698	0.129001	-0.0456015	-0.0513603	0.783274	-2.91186	-1.71966	-5.81202	4.32132	3.43716	5.42333	-0.0439896
TraesCS1D01G013700	12-oxophytodienoate reductase-like protein	6864265	-0.000588647	-0.267925	0.0197302	-0.0216371	0.228937	-2.03555	-0.710615	-3.09076	5.92129	4.93008	6.16269	2.61737
TraesCS1D01G020600	Trypsin inhibitor	8836433	-0.189535	-0.0902746	-0.023959	-0.0270277	-1.82246	-5.22126	-0.80231	-4.45894	7.1672	6.82005	5.79284	1.01998
TraesCS1D01G036900	Cysteine-rich receptor-kinase-like protein	17236484	0.592546	0.662612	0.050343	0.138757	-0.411752	-2.04873	-1.52223	-3.47468	5.5793	3.66352	4.56463	0.784544
TraesCS1D01G037200	Protein kinase family protein	17627518	0.210039	0.00993366	0.032467	0.0106722	-1.44818	-4.77798	-1.11535	-4.62513	9.00038	6.14973	6.08822	0.688617
TraesCS1D01G039400	Phenylalanine ammonia-lyase	19012091	-0.0442269	0.570648	-0.07311	0.0424169	-2.43458	-2.88635	-1.2397	-1.77728	8.62064	8.14932	6.11064	2.51635
TraesCS1D01G048900	Receptor-like protein kinase	28569318	-0.159982	0.268028	-0.0337953	0.16351	-1.19176	-2.33938	-1.15099	-2.37065	5.325	4.23843	4.31191	1.35812
TraesCS1D01G049100	transmembrane protein	28611878	-1.21665	-0.376221	-0.122193	-0.0201383	-1.01866	-2.72131	-1.05984	-2.91425	6.07039	6.80887	7.50436	3.69412
TraesCS1D01G050000	Non-specific lipid-transfer protein-like protein	30107453	0.414905	0.968852	-0.0855947	0.100323	-0.76829	-3.58801	-1.62766	-4.77957	9.38885	7.76124	8.08629	2.32011
TraesCS1D01G050300	Receptor protein kinase, putative	30429599	-0.539776	-0.483273	-0.0155932	-0.0418899	-1.62871	-4.052	0.199314	-0.832686	1.98456	2.59104	0.426951	0.0232008
TraesCS1D01G061600	Ribosome biogenesis regulatory protein-like protein	41749543	-1.00634	-1.37989	0.0470515	-0.00530081	-2.1828	-2.76535	-0.0699998	-0.46788	2.06965	1.68068	1.14682	0.564649
TraesCS1D01G066000	Transducin/WD-like repeat-protein	47706578	0.0663997	0.0993043	-0.106647	-0.0911047	-0.701102	-2.13608	-1.19967	-2.76833	4.32401	3.19763	3.5683	0.870959
TraesCS1D01G066100	Nuclear pore complex protein Nup98-Nup96	47872956	-0.982755	-1.32807	0.0123541	-0.124317	-2.90044	-3.0994	-1.50745	-1.75646	3.80116	2.08859	2.09187	0.635261
TraesCS1D01G069900	Peptide methionine sulfoxide reductase MsrB	50723570	-0.855634	-0.570934	0.0206067	0.0799992	-2.0586	-3.0364	-0.82502	-1.74255	4.13169	2.97352	3.98997	0.540339
TraesCS1D01G073000	Aminotransferase-related family protein	53868287	-0.0157512	-0.033546	-0.0156354	-0.0163515	-0.694398	-3.7552	-0.918523	-4.18583	8.05862	7.1684	6.84423	2.59327
TraesCS1D01G074600	Aminotransferase like protein	56425651	0.515589	0.240076	0.14524	-0.00722956	-0.782506	-2.01397	-0.554943	-1.89441	4.09251	3.2007	2.77781	0.831127
TraesCS1D01G080400	Peroxidase	62889675	0.272194	0.214327	NA	-0.00599007	-1.52588	-4.28496	-1.29225	-4.35056	12.7969	11.5299	10.227	4.17158
TraesCS1D01G081100	Lecithin-cholesterol acyltransferase-like 1	63428204	0.110251	0.099211	0.00836874	0.0140083	-0.936346	-2.61235	-0.952274	-2.82413	6.14346	4.90359	5.00375	1.76503
TraesCS1D01G089600	Agmatine coumaroyltransferase-1	75766018	-0.898827	-0.13915	-0.0624193	-0.000622067	-0.746078	-3.81563	-1.53759	-4.95644	5.74669	5.5476	7.1779	1.17911
TraesCS1D01G089900	Agmatine coumaroyltransferase-1	75915171	-0.407067	-0.0432832	0.0280088	0.109964	-0.939896	-4.00413	-1.20833	-4.41581	10.7226	9.07278	10.8256	3.81891
TraesCS1D01G092400	Serine/threonine-protein kinase	78980387	-0.282932	-0.299432	-0.0428599	-0.0859273	-1.2934	-2.43197	-1.19761	-2.51033	5.01382	4.68849	4.25415	2.19601
TraesCS1D01G094700	Glutathione S-transferase	80448245	0.428057	0.403362	0.00197208	-0.00816667	-0.10882	-2.73501	-1.38368	-4.29305	6.03355	4.44449	5.50939	1.17458
TraesCS1D01G094900	Glutathione S-transferase	80539771	0.0307959	0.307918	-0.0916815	0.0688812	0.217712	-2.26045	-1.36372	-4.07408	4.42522	3.07768	4.64545	0.359914
TraesCS1D01G095100	Glutathione S-transferase	80633352	0.245846	0.207522	0.000599952	-0.00979782	-0.871033	-3.50308	-1.07167	-3.86727	6.81067	5.34412	4.68986	0.424816
TraesCS1D01G095400	Glutathione S-transferase	80816978	1.3641	1.45121	-0.00595222	-0.0393094	0.152287	-3.07535	-1.39577	-4.87115	8.51706	7.01264	6.79224	1.82689
TraesCS1D01G096300	Peroxidase	81481784	-0.295178	-0.457373	-0.00294708	-0.0265331	-0.178065	-2.01144	-0.779116	-2.88953	6.54007	5.75026	7.40022	3.46824
TraesCS1D01G101300	Histidine--tRNA ligase	89126827	-0.0308743	0.14573	0.0271219	0.177005	-1.09111	-2.5357	-1.08465	-2.67428	4.39419	3.14187	3.30081	0.357946
TraesCS1D01G101700	Translocator protein-like protein	89517748	0.823723	0.299663	0.252459	0.111969	1.56592	2.1257	0.959752	1.38087	-1.67405	-1.01523	-0.366072	0.68605
TraesCS1D01G101900	Glucan 1,3-beta-glucosidase	90148304	0.651799	1.10871	-0.0190692	0.159467	-0.227352	-2.74941	-1.60985	-4.3551	8.77723	7.10803	7.82102	2.56984
TraesCS1D01G113800	#N/A	109979508	-1.78339	-1.34552	-0.0475391	-0.0380014	-3.56262	-5.65993	0.0623392	-0.152702	1.34144	2.09665	-0.765802	0.0228783
TraesCS1D01G114600	Glycerophosphodiester phosphodiesterase	110603031	-0.429262	-0.33087	-0.0375481	-0.0126487	-1.10909	-2.06014	-0.938614	-1.90857	2.69303	2.21256	2.44815	0.440551
TraesCS1D01G116200	Imidazoleglycerol-phosphate dehydratase	111967743	-1.05218	-0.234996	0.0548777	NA	-3.2805	-5.39366	0.0276834	NA	2.07085	0.94132	NA	NA
TraesCS1D01G128400	Calmodulin binding protein	141545585	0.203129	-0.314399	0.0329834	-0.153737	-1.11894	-4.38649	-1.41818	-5.09405	8.9237	6.9661	7.53556	2.52564
TraesCS1D01G144900	Zinc finger ring-type protein	200093088	-0.145307	0.541508	-0.0412048	0.0531729	-0.441171	-2.31018	-1.32859	-3.31541	6.91557	6.71055	6.84257	2.27429
TraesCS1D01G157700	Zinc finger CCCH domain-containing protein 4	222330633	1.05918	-0.440259	0.111175	-0.179578	-1.09273	-2.72226	-1.07409	-2.96382	6.255	3.44396	3.24657	1.01673
TraesCS1D01G177700	Response to low sulfur protein, putative	252912359	-0.365694	-0.762727	7.25915e-05	-0.200658	-0.295331	-2.28494	-1.75022	-4.31876	3.76866	1.55337	3.90338	-0.0508595
TraesCS1D01G184500	Cystathionine gamma-lyase	254790690	0.933006	0.16021	0.0152251	-0.113252	0.753834	-3.52703	-1.93573	-7.46221	8.03467	4.60068	7.21375	0.306231
TraesCS1D01G189600	Glutathione s-transferase, putative	261892130	0.0019942	0.197951	-0.0319444	0.0877096	-0.232869	-2.22586	-1.56975	-3.88494	5.52072	3.77062	5.32141	1.21649
TraesCS1D01G189800	Glutathione S-transferase	262036136	-0.0474764	0.589337	-0.177874	-0.0718938	-0.45503	-2.54682	-1.9037	-4.58847	6.84674	5.31268	6.49395	1.90475
TraesCS1D01G190000	Glutathione S-transferase	262252623	0.347482	0.867732	-0.0466297	0.081591	0.138094	-2.45045	-1.04019	-3.74335	8.38322	7.66503	8.04507	3.20849
TraesCS1D01G190100	Glutathione S-transferase	262287825	0.118509	1.0155	-0.0582418	0.0825504	-0.0889296	-3.24201	-1.30381	-4.70257	9.63699	9.2064	9.37699	3.83417
TraesCS1D01G190200	Glutathione S-transferase	262302522	0.149662	0.290751	NA	0.0236395	-0.263122	-4.51631	-1.31051	-5.7694	14.2975	12.36	12.5715	5.12997
TraesCS1D01G190300	Glutathione S-transferase	262310633	0.212449	1.26442	-0.0416259	0.289588	-0.0847792	-2.44621	-0.957777	-3.51908	7.37424	6.64195	7.01974	2.3436
TraesCS1D01G203000	PLAC8 family protein	286642300	-0.802982	-0.542973	-0.0469545	-0.0200807	-0.369253	-2.52202	-1.11969	-3.3615	7.24448	6.95648	8.91128	4.3669
TraesCS1D01G207000	Chitinase	293458672	-1.43899	-0.455366	-0.031288	0.0668681	-1.53424	-2.87468	-0.22172	-1.56802	5.63743	5.9494	6.6561	4.23398
TraesCS1D01G210100	Metallo-beta-lactamase-like	296167616	-0.482109	-0.286195	-0.0429224	0.0135173	-0.340031	-3.23034	-1.34244	-4.5129	4.91762	3.55165	5.15687	0.500733
TraesCS1D01G223000	Matrix metalloproteinase	310774108	0.265316	-0.235937	0.0575244	-0.154069	-0.872498	-2.51526	-1.23957	-3.12535	5.48666	3.77328	4.26474	1.38618
TraesCS1D01G228700	Ubiquitin	316678391	0.751461	0.0408194	0.00924912	-0.100761	-2.73654	-3.86494	-1.09678	-1.82731	7.64913	5.61444	2.06106	0.634167
TraesCS1D01G232700	Beta-glucosidase, putative	321271006	0.0451253	0.271309	-0.18496	-0.193156	-0.138162	-2.69861	-1.25938	-4.00982	6.12759	5.33284	5.9682	2.05384
TraesCS1D01G233800	NRR repressor homolog 1	322165112	0.263088	-0.691686	0.0580853	-0.142072	-1.14198	-2.97693	-1.25417	-3.43997	5.5512	3.14778	3.91121	0.515088
TraesCS1D01G236900	Threonine--tRNA ligase	326155813	1.17278	0.419869	0.0167625	-0.111055	-1.31948	-4.15247	-1.28981	-4.33169	12.0112	9.59835	8.07955	3.00619
TraesCS1D01G237000	Phosphatidylinositol N-acetylglucosaminyltransferase subunit Y	326168371	-0.219601	-0.407639	0.0514354	0.0531701	-1.09523	-2.02431	-1.31963	-2.38856	5.33469	3.07799	4.60023	1.20922
TraesCS1D01G238900	L-lactate dehydrogenase	328454829	0.233354	0.0899007	0.06673	-0.0273356	-0.42672	-3.20029	-1.30805	-4.31716	7.43479	5.84993	6.80202	2.39686
TraesCS1D01G241100	DUF4228 domain protein	331505737	0.340241	0.612279	-0.0764491	-0.0572747	-1.54911	-3.36227	-1.34681	-3.33275	5.45233	4.47964	3.31223	0.050574
TraesCS1D01G243400	ATP-dependent RNA helicase	333500488	0.369187	0.131569	0.0360173	0.00486876	-0.877773	-4.59871	-1.42501	-5.63835	7.61155	5.08212	5.71834	-0.0456026
TraesCS1D01G249600	Chitinase	342170234	0.0358952	0.120789	-0.00708827	0.0030903	-0.779448	-2.53345	-1.12773	-3.12952	10.1124	9.03117	9.27717	4.73804
TraesCS1D01G253200	Pyrophosphate-energized vacuolar membrane proton pump	345405605	0.728912	0.483381	NA	-0.0447755	-0.804342	-3.66189	-1.11765	-4.4649	10.4282	8.58409	6.7507	1.75764
TraesCS1D01G257800	Glutathione S-transferase	350652789	1.03207	0.76251	0.0283943	0.0551866	0.605426	4.22577	NA	1.51348	-1.37783	-2.26487	-0.664047	0.519193
TraesCS1D01G259700	Serine/threonine-protein kinase	352541049	-0.74348	0.25946	-0.0598074	0.103578	-0.633764	-3.03222	-1.28398	-3.99293	9.01687	8.22627	9.63255	3.56365
TraesCS1D01G265400	Bidirectional sugar transporter SWEET	361151329	0.074434	-0.0139126	-0.103288	-0.195337	0.358821	-2.11435	-0.292813	-2.88511	5.53587	5.46097	5.86878	3.21703
TraesCS1D01G265800	Wound-induced protease inhibitor	361802498	0.0179787	0.632624	-0.212027	0.0129246	-0.806477	-3.21876	-1.22128	-3.74519	6.51769	5.88488	5.7089	1.81256
TraesCS1D01G265900	Wound-induced protease inhibitor	361844934	-0.643886	-0.248775	-0.0567584	0.0412126	-0.907301	-3.18724	-0.823275	-3.17602	5.8433	5.38139	5.94739	2.24259
TraesCS1D01G266000	Wound-induced protease inhibitor	361907486	-0.68104	-0.106805	-0.100448	0.130044	-0.5099	-3.19492	-0.828932	-3.61411	7.1226	6.4726	7.37128	3.07909
TraesCS1D01G271000	Kinase family protein	365727612	-0.614733	-0.697967	0.115407	0.0786279	1.53549	2.00457	1.28846	1.61505	-3.21051	-1.95552	-0.732402	0.691179
TraesCS1D01G272200	Sulfate adenylyltransferase subunit 1	366226396	0.135762	-0.169314	0.0280126	0.0149587	-0.711668	-3.13194	-1.0536	-3.73502	10.888	7.22401	8.75299	2.74813
TraesCS1D01G275700	Glucan endo-1,3-beta-glucosidase, putative	371740979	-0.715953	-0.76031	-0.0393893	-0.0440546	-0.95247	-2.10159	-0.556652	-1.71231	2.54025	2.13016	2.45548	0.675158
TraesCS1D01G292700	WRKY transcription factor	391860635	-0.665782	-0.603816	-0.0831253	-0.10027	-1.22475	-3.34747	-1.13913	-3.59997	7.85847	7.17028	7.68243	3.52706
TraesCS1D01G296600	Ammonium transporter	394670377	-0.385602	0.0640415	-0.0224908	0.0282021	-0.505148	-2.65912	-0.969136	-3.54487	7.19091	6.68063	8.30492	2.43314
TraesCS1D01G323500	NB-ARC domain-containing disease resistance protein	416126389	0.206426	0.311573	-0.0369041	-0.0557461	-0.531779	-2.03756	-1.488	-3.30732	5.17021	4.28237	4.16679	0.959898
TraesCS1D01G325300	Tetratricopeptide repeat (TPR)-like superfamily protein	418043909	-0.771598	-1.21032	0.0760938	-0.117866	0.359467	-2.13474	-1.52331	-4.27397	1.88951	-0.0132166	3.15035	-0.710472
TraesCS1D01G338500	28 kDa heat-and acid-stable phosphoprotein, putative	427627123	0.482838	0.229572	0.070857	-0.0247243	-1.07767	-2.97931	-1.33058	-3.38915	9.02767	7.28422	7.39714	2.82662
TraesCS1D01G344500	Peroxidase	433092514	0.491853	1.04832	-0.00947954	0.0705048	NA	3.6234	NA	4.34711	-0.192364	NA	-2.24056	1.09585
TraesCS1D01G344800	Inorganic pyrophosphatase family protein	433251826	-0.116496	0.20888	-0.00947954	0.0279495	-0.46692	-3.32238	-0.267424	-3.16149	6.85354	7.77312	6.93	1.64359
TraesCS1D01G345100	ABC(ATP-binding) family transporter	433274314	0.364567	0.527315	-0.0823839	-0.0232579	-0.797609	-3.02507	-1.12553	-3.53572	7.09979	6.0223	5.91079	1.9896
TraesCS1D01G345200	ATP-binding cassette transporter subfamily A member	433363632	0.721006	0.524371	0.0231912	-0.106614	-0.655441	-2.12479	-1.297	-2.97019	5.19049	3.63994	3.74981	0.781521
TraesCS1D01G350100	Glycosyltransferase	436085585	-0.616441	-0.443157	0.0338793	0.124009	0.0628381	-3.31321	-1.25396	-4.9324	6.28515	4.74326	7.1037	1.74263
TraesCS1D01G350200	Glycosyltransferase	436095693	0.120441	0.499452	-0.0268064	0.127366	-0.245021	-2.22328	-1.12229	-3.36216	6.83726	5.61011	6.47911	2.52711
TraesCS1D01G351500	Malate dehydrogenase	436652810	-0.374216	-0.307961	0.0632393	0.116186	-0.56641	-2.085	-0.953801	-2.54281	3.51749	2.45596	3.34631	0.607457
TraesCS1D01G351800	Cytochrome P450	436999306	0.62719	0.232832	-0.0185543	-0.159052	0.345312	-2.2637	-1.11069	-3.9187	7.92518	7.49063	7.08199	3.72946
TraesCS1D01G355100	Pathogenesis-related protein PR-4	439874401	-0.86756	-0.192185	-0.0835073	-0.201111	-0.765562	-2.08981	-0.216701	-1.56376	4.72256	6.34583	5.80091	4.09025
TraesCS1D01G356300	NBS-LRR-like resistance protein	441009747	-0.704664	-0.296599	-0.0302179	0.0303536	-1.47002	-3.63069	-1.06527	-3.31449	7.11814	6.73548	7.80057	2.81886
TraesCS1D01G356400	NBS-LRR-like resistance protein	441011849	-0.378253	-0.399179	-0.0858586	-0.153189	-1.09991	-2.14853	-0.727933	-1.79364	2.89535	3.08247	2.25653	1.21
TraesCS1D01G356500	NBS-LRR-like resistance protein	441015641	-1.05506	-0.527131	-0.0665214	-0.0316021	-1.06409	-2.34146	-0.640566	-1.88375	2.98614	3.44832	4.00947	1.72784
TraesCS1D01G356600	NBS-LRR-like resistance protein	441017472	-0.382691	-0.204417	-0.0366774	-0.0610849	-1.09157	-3.26186	-1.23357	-3.53029	5.70863	5.72112	5.52443	2.01616
TraesCS1D01G369300	Late embryogenesis abundant protein	448376690	0.0758093	0.364425	-0.0810634	-0.0269426	0.121736	2.79953	-0.0388393	2.40089	-1.72485	-1.25888	-1.52322	0.889312
TraesCS1D01G371500	MYB transcription factor	449674394	0.861048	0.712199	0.0990628	0.123269	1.21888	2.31246	0.810528	1.47439	-2.19524	-1.26817	-0.940084	0.204323
TraesCS1D01G372400	Protein kinase-like	450579110	0.996279	1.19522	0.0212625	0.143921	-0.963078	-2.6184	-1.05246	-3.00722	11.8398	6.92862	6.87348	1.92103
TraesCS1D01G378900	AP2/B3 transcription factor family protein	454812639	0.715384	0.604379	NA	0.0044099	-0.146838	-2.71079	-2.09634	-5.36475	9.73826	5.99448	6.69701	0.870838
TraesCS1D01G381800	Protein kinase family protein	457069503	0.872592	1.2656	-0.0831119	-0.0704634	-0.365376	-2.2891	-1.20925	-3.45236	8.34596	7.87012	6.65904	2.80416
TraesCS1D01G381900	Kinase family protein	457072167	0.373549	-0.0753109	0.00960087	-0.0546511	-0.439197	-2.69694	-1.50488	-4.07013	8.66998	6.33429	7.25584	2.94079
TraesCS1D01G383700	F-box protein	458136620	0.534189	0.65918	-0.242551	-0.19436	1.26023	2.01704	0.349567	0.950191	-1.06227	-0.23529	-0.173512	0.984781
TraesCS1D01G384900	Hexosyltransferase	458481669	0.564046	0.371719	0.0720376	0.0730103	-0.894182	-2.40206	-1.30543	-3.19595	6.01067	3.88346	4.37526	0.780291
TraesCS1D01G386100	Microtubule-associated protein-like	458878123	1.25564	1.05715	0.00478114	-0.0357952	-0.0484559	2.57523	-0.79709	1.27288	0.684554	-0.838982	-1.15531	0.224571
TraesCS1D01G389900	GDSL esterase/lipase	461485299	0.984102	0.974833	0.101521	0.23618	0.156055	2.36363	0.268364	2.61183	-1.55963	-1.61742	-2.38858	-0.372131
TraesCS1D01G394500	Core-2/I-branching beta-1,6-N-acetylglucosaminyltransferase family protein, putative	463471615	-0.466883	0.438525	-0.118245	0.00208247	-0.668987	-2.99982	-0.967863	-3.49747	6.92352	7.36421	7.12003	3.21131
TraesCS1D01G400300	transcription factor-like protein	466493735	0.567815	0.24381	0.0120739	-0.00983395	-0.669965	-3.56352	-1.0935	-4.1123	7.22883	4.22803	3.82324	-0.218763
TraesCS1D01G403100	Cytochrome P450 family protein, expressed	467848413	-1.36047	-1.36779	-0.041782	-0.128204	-0.106272	-3.38571	-0.920612	-4.37371	7.72556	7.82469	12.3755	7.90097
TraesCS1D01G403300	Cytochrome P450 family protein, expressed	467861346	0.0991164	-0.14824	-0.044674	-0.189472	-0.312248	-2.40858	-1.41404	-4.17293	5.75062	4.04107	5.35086	1.47753
TraesCS1D01G409200	F-box family protein	471113837	0.444858	0.125865	0.0104826	-0.0313313	-0.812896	-2.94781	-1.08826	-3.35148	12.0243	9.94296	9.43759	3.07121
TraesCS1D01G409300	Receptor-like kinase	471133006	-0.365483	0.171779	-0.0315004	0.0512512	-0.0471937	-2.01301	-0.691106	-2.80576	4.02834	3.8661	4.78948	1.08805
TraesCS1D01G412500	WRKY family transcription factor	473855761	-0.0801277	0.10023	-0.00892421	0.00903359	-1.20671	-3.28736	-1.50014	-3.81676	7.06101	6.37993	6.20971	0.588826
TraesCS1D01G421500	S-adenosyl-L-methionine-dependent methyltransferases superfamily protein	477286167	-0.536596	0.279113	-0.0551002	0.0365242	0.198138	-2.4225	-0.117756	-2.84013	6.16059	7.5388	7.82654	3.25255
TraesCS1D01G421900	2-oxoglutarate-dependent dioxygenase-related family protein	477483687	0.106522	-0.144784	0.0216854	-0.00755759	-0.499908	-2.40087	-0.243722	-2.18984	3.67809	2.80791	2.74098	0.330368
TraesCS1D01G422000	Glycerol-3-phosphate dehydrogenase [NAD(+)], cytoplasmic	477499555	0.705889	0.736982	0.021715	0.0453864	-0.72704	-2.62845	-0.984371	-3.15655	7.66612	6.30798	6.00016	2.38483
TraesCS1D01G422600	Oleosin	478115914	0.233118	-0.575827	0.219232	-0.0944478	0.124601	2.21136	0.10775	2.13518	-1.74816	-2.17482	-1.73818	0.624442
TraesCS1D01G423100	Galactoside 2-alpha-L-fucosyltransferase	478253550	-0.276372	-0.34082	0.0107324	-0.00183337	-1.76787	-5.18642	-1.29302	-5.2081	5.94967	3.85475	5.07392	NA
TraesCS1D01G425400	Cinnamoyl-CoA reductase	479212529	0.835746	0.214482	0.0765468	-0.0908278	-1.26349	-2.40628	-1.00327	-2.24358	6.1055	4.41203	3.71705	1.50546
TraesCS1D01G429900	WRKY transcription factor	481341123	0.783774	1.06389	-0.0155602	0.0568898	-0.486417	-2.25024	-1.57431	-3.66347	5.79728	4.07767	4.20647	0.266086
TraesCS1D01G430700	Glucan endo-1,3-beta-glucosidase 3	481451709	-0.598432	-0.185319	0.00351957	0.0689547	-1.66116	-2.61435	0.184977	-0.823532	6.80985	6.85195	7.36195	3.28994
TraesCS1D01G430800	Receptor-like protein kinase, putative,expressed	481464104	-0.899922	0.457081	-0.187806	0.0893349	-1.78271	-2.70058	-0.903546	-1.88116	5.72626	6.43082	5.37796	2.45177
TraesCS1D01G431000	Receptor-like protein kinase, putative,expressed	481480571	-0.930341	-0.213992	-0.0782517	0.0939944	-1.65638	-3.1514	-0.834352	-2.40006	5.35249	5.19749	5.19152	1.80684
TraesCS1D01G431200	Glucan endo-1,3-beta-glucosidase 3	481499534	0.303311	0.245218	-0.0276912	-0.122357	-1.36822	-2.16279	0.610281	-0.135157	4.06888	4.89451	2.28288	2.30624
TraesCS1D01G431400	Receptor-like protein kinase, putative,expressed	481556383	-1.36804	0.301975	-0.126537	0.202542	-0.850211	-2.45874	-0.687406	-2.35104	4.58048	4.989	6.02259	1.76537
TraesCS1D01G437700	Tryptophan synthase alpha chain	485053411	0.302105	0.306859	-0.0153843	-0.0155214	-0.601893	-3.10474	-1.11021	-3.76734	6.44139	5.25715	5.55589	1.69502
TraesCS1D01G439100	ATP-dependent zinc metalloprotease FtsH	485538281	-0.149517	0.290578	-0.0488157	-0.0169738	-1.21238	-2.72674	-1.46599	-3.07439	8.68636	9.37995	7.61207	2.16946
TraesCS1D01G440400	Type II proteinase inhibitor family protein	486006974	-0.261882	-0.0246632	-0.0145891	NA	-1.69525	-4.51236	-0.504517	-3.10135	4.13759	4.39416	3.70513	NA
TraesCS1D01G441400	Receptor lectin kinase	486381597	-1.07613	-0.0751668	-0.111157	0.0816634	-0.333668	-3.0143	0.390656	-2.33084	2.81587	4.13179	4.35762	0.852839
TraesCS2A01G000400	Protein phosphatase 2c, putative	278821	0.883139	0.0574978	0.0423103	-0.250537	1.28201	2.28462	0.0973341	0.553447	-0.469053	-0.624958	0.325647	1.42632
TraesCS2A01G005100	Cytochrome P450	2655708	0.0645417	0.413947	-0.0168777	0.0211165	-0.258852	-3.75174	-0.853787	-4.47926	8.20892	7.8056	7.67926	2.28937
TraesCS2A01G008900	NBS-LRR-like resistance protein	3639742	-1.16226	-0.087075	-0.0979856	-0.00819842	-1.5748	-4.59704	-1.23501	-4.38445	7.25697	8.62867	8.56202	3.25979
TraesCS2A01G012500	Receptor-kinase, putative	4944069	-0.511949	-0.925896	-0.0967987	-0.0164235	-0.042832	-2.94985	-1.51077	-4.62086	8.41221	8.91322	12.6635	6.99198
TraesCS2A01G020000	NBS-LRR-like resistance protein	9316530	-0.809044	-0.31353	-0.0744731	-0.0404783	-0.392709	-2.12457	-0.767586	-2.54389	5.31109	6.1261	6.68182	3.68699
TraesCS2A01G026600	12-oxophytodienoate reductase-like protein	12287484	0.113104	0.798831	-0.0465306	0.249183	-0.0317897	-2.01349	-0.919341	-3.10147	5.55378	4.71569	5.43392	1.64611
TraesCS2A01G026800	2-oxoglutarate (2OG) and Fe(II)-dependent oxygenase superfamily protein, putative	12315023	0.509355	0.727007	0.00720164	0.00171258	-0.157205	-4.11993	-1.66965	-6.20712	11.2121	8.8436	9.69706	2.6981
TraesCS2A01G027500	Cytochrome P450	12698384	-0.0599945	0.718164	-0.0233059	0.120694	-1.44352	-3.77866	-0.247928	-2.60501	9.11394	9.59843	7.66709	1.82423
TraesCS2A01G027600	Kaurene synthase	12737989	-0.00293028	0.987308	0.000682801	0.17419	-1.92619	-4.01316	-0.308251	-2.39192	12.0284	11.3389	9.98285	3.71423
TraesCS2A01G027700	Cytochrome P450	12803704	0.0722417	0.455147	0.000707211	0.0194115	-0.843897	-3.65184	0.0612162	-2.75769	12.2608	11.8835	10.6999	1.27672
TraesCS2A01G030700	Exocyst complex component, putative	14069433	0.0765575	-0.437788	0.0145265	-0.0452031	-0.794046	-2.07856	-0.628916	-1.96983	6.97924	5.77164	5.81739	3.54025
TraesCS2A01G031500	NBS-LRR-like resistance protein	14529282	-0.623466	-0.698238	0.0079084	-0.0186608	-1.63341	-2.49222	-0.991713	-1.81731	4.72469	3.31138	4.71395	1.64137
TraesCS2A01G046100	Cyclopropane-fatty-acyl-phospholipid synthase	18015865	0.277516	-0.242274	0.0966442	-0.0783511	-0.563594	-3.2544	-1.26782	-4.14881	6.46659	4.65841	5.5779	1.49488
TraesCS2A01G053300	Cytochrome P450	21273526	-0.458526	-1.62687	-0.0219094	0.02684	-0.804998	-3.22534	-1.21167	-3.74673	4.48385	5.30537	11.6753	5.81128
TraesCS2A01G056800	ABC subfamily C transporter	24058267	0.0645416	0.425614	-0.0280484	0.0134735	-0.328168	-3.29049	-1.12078	-4.34084	8.41424	7.65575	8.01588	2.77897
TraesCS2A01G058000	Clathrin light chain	24312662	-1.6238	-1.41835	-0.0307439	NA	-3.46799	-4.7745	-0.668346	NA	2.05753	1.57508	NA	NA
TraesCS2A01G058100	Acidic chitinase	24363913	0.387221	0.497143	NA	0.021046	0.36119	-2.28896	-1.76127	-4.97714	12.8501	10.9643	11.8568	4.68707
TraesCS2A01G062300	Disease resistance protein (NBS-LRR class) family	27727463	-0.862007	-0.671015	0.027339	0.063467	-1.55133	-2.70229	-0.992051	-2.24443	3.65369	2.18123	3.07134	0.22437
TraesCS2A01G064000	Glutamyl-tRNA (Gln) amidotransferase subunit A	28674672	-0.526414	-0.696416	0.0322324	0.0250681	-2.19825	-2.50186	-1.25728	-1.60968	3.64037	1.91583	2.11404	0.23207
TraesCS2A01G073500	Glycosyltransferase	32455000	-0.0259189	0.11651	0.000889408	0.034735	-0.891343	-3.49269	-1.01393	-3.72773	9.20096	7.96557	8.35452	2.69811
TraesCS2A01G074100	Ubiquitin thioesterase	32540039	-0.799964	-0.403706	-0.0174632	0.0790504	-0.866107	-2.45453	-0.102226	-1.64449	1.42551	1.43918	1.57327	-0.462212
TraesCS2A01G078100	Cytochrome P450	35634328	-0.125682	0.0337862	-0.037077	-0.0480352	-0.765349	-3.66928	-1.0862	-4.2418	10.4796	10.262	9.94547	4.59394
TraesCS2A01G079000	Repetitive proline-rich cell wall protein	35950027	-0.114783	0.199096	-0.00984189	0.0236789	-0.446553	-3.87887	-1.5149	-5.19779	9.88666	9.28216	9.9581	1.48411
TraesCS2A01G083600	MLO-like protein	38321535	-1.34881	0.633148	-0.132297	0.211159	-0.995534	-2.49509	-0.867867	-2.45195	8.07404	9.14661	9.85603	4.50674
TraesCS2A01G083700	MLO-like protein	38329586	-0.149801	0.0617944	-0.0154006	-0.000385611	-1.17168	-3.20088	-1.27189	-3.44578	11.8254	11.051	11.0144	4.98426
TraesCS2A01G084700	D-ribose-binding periplasmic	38908480	-0.0683385	0.328391	-0.0694811	0.0686562	-1.10447	-2.85391	-1.00483	-2.89761	4.4296	3.58596	3.37136	0.193761
TraesCS2A01G094500	Hexosyltransferase	48249835	0.68827	0.357623	-0.00496588	-0.159353	1.37805	2.48301	-0.373333	0.698734	1.85653	1.42793	2.53726	2.8064
TraesCS2A01G101400	NAC domain-containing protein	54472197	0.0544139	0.277747	-0.198881	-0.0774779	-1.28541	-2.30272	-1.4238	-2.75196	5.01458	3.59817	3.57929	0.666586
TraesCS2A01G104200	Eukaryotic translation initiation factor 2 subunit beta	57697276	-0.136732	-0.433197	0.0111483	-0.0130086	-1.64975	-4.1198	-0.778154	-3.33609	6.78845	5.38747	5.46791	1.39343
TraesCS2A01G107500	Peroxidase	59872552	-0.764457	-0.47807	-0.0351757	NA	-1.06725	-4.61051	0.479314	-3.05065	7.493	9.19754	10.0518	4.26843
TraesCS2A01G107600	Peroxidase	59879260	-1.57845	-0.556923	-0.201974	0.00562286	-0.540061	-4.72363	-0.314234	-4.572	1.66239	2.58776	3.35127	-0.92956
TraesCS2A01G110300	Thaumatin-like protein	62221862	-1.05391	-0.401431	-0.0662907	-0.0317678	-0.43748	-2.56868	-0.389389	-2.56855	5.50363	7.0203	7.69165	4.62882
TraesCS2A01G135900	Terpene synthase	82026789	-0.45563	-0.30923	-0.0419762	-0.0103126	-1.60138	-4.04082	-1.03194	-3.73336	4.78881	3.80377	3.69608	-0.0212368
TraesCS2A01G136200	ARM repeat superfamily protein	82130113	-0.105755	-0.338003	0.0106962	-0.0183792	-1.46277	-3.65692	-1.03078	-3.47358	7.20274	5.43979	6.10398	1.78118
TraesCS2A01G137000	ARM repeat superfamily protein	82536019	0.443183	0.359657	-0.00947954	0.0278976	-0.117851	2.96453	0.132675	4.0403	0.449681	1.64659	-1.53042	1.29968
TraesCS2A01G138800	SKP1-like 7	84143617	1.18694	0.727764	0.0964971	0.0162825	1.73622	2.54376	0.280482	0.225053	-1.6324	-1.77389	-0.220136	-0.052737
TraesCS2A01G152200	Cytochrome P450	100538269	0.853891	1.32341	-0.0205382	0.0072703	-0.81374	-4.54756	-1.68399	-5.81873	12.8698	10.9335	9.37038	3.18135
TraesCS2A01G152400	Cytochrome P450	100631163	0.347994	0.468003	0.0436982	0.123232	-0.779267	-2.90231	-1.52723	-3.94037	6.79582	4.88467	5.63749	1.07898
TraesCS2A01G154900	Calmodulin-binding family protein, putative, expressed	102130189	1.01049	0.909906	0.0966464	0.00170314	0.478434	2.25962	-0.440694	1.34917	0.664285	-0.011309	0.0106445	1.06975
TraesCS2A01G158700	Chymotrypsin inhibitor	105531352	-0.387698	-0.074045	0.00895796	0.0919855	-0.519334	-2.37307	-1.89162	-4.41195	5.80413	3.11667	6.74535	0.520857
TraesCS2A01G158800	Chymotrypsin inhibitor	105541272	0.0414521	0.159897	-0.0341862	0.012814	-0.619721	-2.12185	-1.90534	-4.01089	5.57594	3.24379	4.92602	0.818264
TraesCS2A01G163300	Alpha/beta-hydrolase superfamily protein	115704701	0.035599	-0.281239	0.126371	0.0651057	0.62172	2.08003	-0.394489	0.534312	-0.809928	-1.86677	0.192312	0.510913
TraesCS2A01G166900	Receptor-like protein kinase	119089791	0.264688	0.213059	-0.100467	-0.151477	0.690216	2.34059	0.872789	2.45161	-2.97581	-1.73124	-2.31753	0.363282
TraesCS2A01G174500	PI-PLC X domain-containing protein	133353006	0.369059	0.605068	-0.0079159	0.0291407	-0.262196	-2.16969	-1.19492	-3.28051	6.03648	5.0188	4.98897	1.19677
TraesCS2A01G174600	B12D protein	133469197	0.439989	0.622146	-0.0151529	0.0248682	-0.0589405	-2.67133	-1.87277	-4.80494	10.8028	9.17702	10.0328	3.93298
TraesCS2A01G186700	vacuolar sorting-associated protein (DUF946)	148603983	-0.546702	0.638026	-0.0485186	0.209698	-0.514126	-2.24764	0.595718	-0.868434	0.556047	2.25396	1.09573	-0.776641
TraesCS2A01G188600	Polyol transporter	154413654	-1.23433	-0.652266	-0.046953	-0.180814	-0.585827	-2.50145	-1.04267	-3.16428	4.88472	5.42828	6.59001	3.72792
TraesCS2A01G191900	ZCF37, putative	159066900	-0.294639	-1.03051	0.0151713	-0.168543	-1.03815	-3.0243	-1.51312	-3.85742	7.96106	5.90996	7.25767	2.98428
TraesCS2A01G211300	Serine/threonine-protein kinase	195644489	-0.00288323	1.24632	NA	0.212467	-0.494865	-2.70756	-1.46847	-4.24804	10.3716	8.83118	9.84357	1.86711
TraesCS2A01G214000	Lectin receptor kinase	199713870	-0.833839	-0.0726278	-0.24725	0.0585087	-0.775094	-2.27927	-0.91777	-2.50466	2.58761	2.32728	2.75123	0.0304261
TraesCS2A01G216500	Receptor-like protein kinase, putative,expressed	203317879	0.252734	0.661785	-0.0436165	0.0213675	-0.985848	-2.54785	-0.932858	-2.69742	5.90394	5.24964	4.42614	1.44378
TraesCS2A01G217600	Protein kinase	204885066	-0.880752	-0.345052	-0.0332786	NA	-3.02956	-6.38426	-0.887518	-4.85006	8.5803	7.23754	8.09533	1.1091
TraesCS2A01G217700	Aspartic proteinase nepenthesin-1	204929647	0.7845	0.184779	NA	-0.0512663	-0.885418	-3.70913	-1.09981	-4.28569	12.6119	9.95892	8.77457	3.04702
TraesCS2A01G218700	Glutathione S-transferase	205910871	0.560767	0.971759	0.0352771	0.385968	-1.54404	-2.67091	-0.600621	-1.80749	5.3197	4.46602	3.1251	0.595488
TraesCS2A01G231400	myosin heavy chain, embryonic smooth protein	271879174	-1.2794	-1.17154	-0.0107997	0.0328861	-1.31688	-2.68575	0.0813556	-1.00511	0.413006	0.581384	0.650029	-0.468651
TraesCS2A01G259500	Sugar transporter, putative	407739279	-0.911628	0.210378	-0.188923	0.0423654	-1.02907	-3.20988	-1.46875	-4.07452	6.71945	6.33033	7.01602	2.62885
TraesCS2A01G262800	Cytochrome P450	415062120	0.520154	0.288488	0.094081	0.106066	-0.38853	-3.06997	-1.55973	-4.6601	7.97206	5.40662	6.91492	1.73155
TraesCS2A01G274700	Aldo/keto reductase family protein	450993736	-0.336907	0.0479201	-0.242192	0.01092	-0.314475	-4.06066	-1.65519	-5.78144	8.06578	6.48825	8.13299	2.13197
TraesCS2A01G276600	DnaJ / Sec63 Brl domains-containing protein	457221647	-0.125761	0.211971	0.00241568	0.0685841	-1.31876	-3.71527	-1.4247	-4.15038	11.9962	9.84402	10.9941	3.4824
TraesCS2A01G278500	Protein DETOXIFICATION	461411285	0.734746	0.758653	-0.00472263	-0.0276935	-1.07006	-3.64027	-0.96965	-3.70003	8.91095	7.8702	7.01575	2.8871
TraesCS2A01G285900	Glycerophosphodiester phosphodiesterase	485260674	-0.0246053	-0.259716	-0.0709648	-0.233298	-1.04428	-3.03751	-1.30181	-3.439	5.98653	4.97992	4.97313	1.80035
TraesCS2A01G297100	Protease inhibitor/seed storage/lipid transfer family protein	511095096	1.1904	1.46573	-0.0340433	0.116091	0.654388	3.00445	0.0249078	2.17434	0.572881	0.828003	-0.0919122	0.695847
TraesCS2A01G298000	U-box domain-containing family protein	513093121	0.116003	0.436101	-0.00947954	0.0418337	-2.52329	-3.41023	-1.51668	-2.55964	8.53318	7.81874	5.29304	0.974562
TraesCS2A01G301500	Abscisic stress ripening	516531802	0.906115	0.435482	0.058701	-0.0591601	0.189761	3.17999	0.237659	3.37587	-3.47759	-2.41266	-3.33516	0.360856
TraesCS2A01G304000	Scarecrow transcription factor family protein	522487693	0.73199	-0.518786	0.0409431	-0.15014	-0.338944	-3.64163	-1.45808	-5.39632	11.179	7.93155	9.18486	3.6495
TraesCS2A01G305900	Amino acid permease	526097516	0.180429	0.15557	0.0329002	0.034351	-0.596289	-2.13443	-1.0414	-2.9464	4.63256	3.16323	3.8171	0.666759
TraesCS2A01G314700	Proline-rich family protein	539650828	0.224356	-0.374157	0.143465	-0.15145	1.15593	2.12238	1.67872	2.31755	-5.09953	-2.40556	-2.58887	0.143428
TraesCS2A01G315600	Reductase 1	541200447	-1.14744	0.334622	-0.0794636	0.108416	-0.192303	-2.81627	-1.44895	-4.35518	8.55176	8.74679	10.9603	5.75085
TraesCS2A01G317300	transmembrane protein	542686655	0.452683	0.227902	0.0283112	-0.111177	-0.914322	-2.86056	-1.31625	-3.48353	6.32862	4.71961	4.8975	1.2936
TraesCS2A01G319500	guanylate kinase	546343119	1.0778	0.824593	0.0805544	0.0552283	1.21332	3.23011	0.580701	2.22636	-0.780157	-0.637957	-0.370908	1.25363
TraesCS2A01G322500	Cytochrome P450	551721391	0.46323	-0.119214	0.0100724	-0.0590606	-0.913724	-3.25195	-1.28568	-3.76176	9.95556	6.85418	6.75263	2.41844
TraesCS2A01G323000	BTB/POZ and TAZ domain protein	552837951	-0.445636	-0.385097	0.0253098	0.0699425	-0.910992	-2.2882	-1.0337	-2.75857	2.43406	0.921772	1.98158	-0.900613
TraesCS2A01G325100	Cytochrome P450	554833631	0.321211	0.262964	0.100518	0.167125	-0.322936	-2.58405	-0.915521	-3.49476	4.44044	2.72371	3.73478	-0.277306
TraesCS2A01G325800	Aldo/keto reductase family oxidoreductase	555886225	-0.0149468	0.162077	-0.00588838	0.0114366	-0.726036	-5.1678	-1.78846	-7.72321	10.4038	7.17934	9.74391	0.979986
TraesCS2A01G332700	Heavy metal transport/detoxification protein	565348937	-1.80208	-0.928799	-0.126412	-0.0125329	-1.2138	-2.51677	-0.476692	-1.81068	4.59613	6.01356	6.90811	4.28639
TraesCS2A01G333100	Heavy metal transport/detoxification protein	566083466	0.125561	0.227447	-0.00907283	-0.00261951	-1.15484	-2.626	-0.258288	-1.54649	4.17742	4.19674	2.15931	0.318222
TraesCS2A01G336500	Anthranilate synthase	570189214	-0.0849317	0.152973	0.0201866	0.204815	-0.588296	-3.21011	-1.64253	-4.58906	7.18087	5.21128	6.69561	1.58679
TraesCS2A01G345900	Leucine-rich repeat receptor-like protein kinase	584143334	-1.30718	-0.676794	-0.0717315	-0.0404783	-1.42299	-2.87667	-1.16589	-2.71554	6.14922	6.1615	7.52562	4.34421
TraesCS2A01G355700	Cysteine desulfurase	598620283	-0.101622	0.174921	0.00396325	0.0532728	-1.24009	-3.08688	-1.04293	-3.01167	10.0546	8.69536	9.11185	3.12635
TraesCS2A01G362500	Benzyl alcohol O-benzoyltransferase	606812971	-0.112925	-0.110558	0.00559584	0.0109101	-0.474662	-3.36951	-0.744811	-3.79551	9.11749	8.07301	8.9737	3.93998
TraesCS2A01G364100	Zinc finger (C3HC4-type RING finger) family protein	607995741	0.237149	0.498793	-0.0872488	0.0485315	-0.476051	-3.05591	-1.62575	-4.59984	5.6344	3.91892	4.93524	0.17539
TraesCS2A01G371400	Short chain dehydrogenase/reductase	613874612	-0.147165	0.0724358	-0.0069814	0.0176984	-0.162182	-3.80717	-1.7551	-7.02058	7.6794	5.10759	8.9109	0.0372992
TraesCS2A01G377700	Receptor-like protein kinase	619770002	-0.866743	-0.142531	-0.0542803	NA	-1.58935	-2.86227	-0.688395	-1.41293	2.61244	3.45873	2.74854	0.405991
TraesCS2A01G378100	Glycosyltransferase	620711481	0.142227	0.237834	0.000662477	0.00721102	-0.182259	-2.10694	-1.2918	-3.35457	8.01479	6.37458	6.70052	2.05936
TraesCS2A01G380800	Phenylalanine ammonia-lyase	624359166	-0.474397	-0.18866	-0.0725513	0.0624621	-1.37155	-2.33983	-0.982496	-2.00963	6.60431	5.80834	5.80256	3.4643
TraesCS2A01G395000	2-oxoglutarate (2OG) and Fe(II)-dependent oxygenase superfamily protein	646620988	-0.856583	0.53241	-0.119192	0.160636	-0.326206	-2.61014	-1.14013	-3.56162	6.61922	7.1397	7.90777	3.48382
TraesCS2A01G396400	1-aminocyclopropane-1-carboxylate synthase	650243368	0.477483	0.3415	0.193443	0.0904752	-0.928818	-2.18745	-1.02159	-2.48982	6.05344	4.37936	4.50573	1.33794
TraesCS2A01G400500	Cytochrome P450	653857971	1.55916	1.45839	0.0430591	0.123804	0.296199	2.68928	0.144447	2.61027	-1.48422	-1.28438	-2.67125	-0.227678
TraesCS2A01G406000	Lysine/histidine transporter	661712486	-0.0250024	0.821002	-0.133684	0.294484	-1.20084	-3.08767	-0.815715	-2.79542	6.0594	5.54322	4.87478	1.21917
TraesCS2A01G410000	Glycosyltransferase	667942162	1.19653	0.122746	0.113156	-0.00629421	-0.498495	-2.8826	-1.48923	-4.32683	10.4067	6.29918	7.50407	2.48624
TraesCS2A01G413300	Cyclin family protein	670641058	0.895309	0.836753	0.0378125	0.0725218	0.780398	2.13514	0.908823	2.19403	-1.95153	-0.60905	-1.58861	0.433955
TraesCS2A01G417100	Ethylene-responsive transcription factor	673194842	-0.452588	-0.848746	-0.0272324	-0.0182854	-0.874076	-2.93247	-0.789317	-2.97809	6.46115	7.01913	10.3317	5.93349
TraesCS2A01G417700	Histone H4	673419934	1.15579	0.683176	0.026592	-0.0993464	0.410516	3.27439	-0.0938243	1.83418	-0.935916	-2.17366	-1.78062	0.435865
TraesCS2A01G418200	SHR5-receptor-like kinase	674024087	-0.0878643	0.342094	-0.0571668	0.109705	-0.757995	-4.22549	-1.4665	-5.25739	8.54665	7.01877	7.88281	2.02739
TraesCS2A01G418300	SHR5-receptor-like kinase	674044097	0.744809	0.685011	-0.0952303	-0.175262	-0.463383	-2.44515	-1.44696	-3.65158	5.79388	4.36302	4.58147	1.11314
TraesCS2A01G419800	Argonaute family protein	675746501	-0.211214	-0.627693	0.0852251	0.0811602	-1.30194	-2.50071	-1.45627	-2.98432	5.11391	2.14259	4.2364	0.303191
TraesCS2A01G420400	jasmonate-zim-domain protein 5	676243346	0.895005	0.988228	-0.023534	-0.0187137	1.56378	3.26661	0.138627	0.572399	-2.31748	-1.06185	0.0478352	0.581544
TraesCS2A01G420700	cysteine-rich/transmembrane domain A-like protein	676371324	0.100417	0.396052	NA	0.0329135	-0.601127	-4.6408	-1.37749	-5.67456	12.4171	11.2686	11.2055	3.77481
TraesCS2A01G430400	SAUR-like auxin-responsive family protein	683535974	-1.46789	-0.279357	-0.144176	0.000919501	0.205673	-2.71195	-0.840797	-3.88094	4.74008	5.99694	7.75853	2.87786
TraesCS2A01G439500	Glucan endo-1,3-beta-glucosidase	690742922	-1.05338	-0.834149	-0.0155407	0.0409207	-0.876161	-2.0211	0.82684	-0.12602	1.80958	2.87776	2.54653	1.49034
TraesCS2A01G443600	Peptide transporter	693427744	0.767226	0.356422	-0.00236114	-0.0643296	-0.395182	-2.23739	-1.38618	-3.33264	10.9105	9.51352	8.91723	5.05712
TraesCS2A01G448500	Basic helix loop helix (BHLH) family transcription factor	697375346	-1.25472	0.895405	-0.142808	0.176532	0.160537	-3.1446	1.38339	-1.44119	-1.76317	3.19859	1.34227	-1.20009
TraesCS2A01G449800	Seed maturation protein	699575164	0.37024	0.382471	0.00386545	0.0520271	0.253704	2.87729	-0.00806119	2.32213	-2.38381	-2.28062	-2.19023	0.0821613
TraesCS2A01G449900	Methyl esterase	699605159	-0.635175	-0.577522	-0.0284511	-0.0164778	-4.49468	-3.65049	-2.20049	-1.16541	5.90535	3.87337	2.22771	0.78671
TraesCS2A01G455600	Lectin receptor kinase	704753174	0.053612	0.492772	-0.0412754	-0.0248881	-0.869357	-3.75829	-1.14123	-4.45789	7.75729	8.43886	6.67827	1.40522
TraesCS2A01G456800	F-box family protein	705525401	-0.916175	-1.10338	0.0307203	NA	-1.84552	-4.41725	0.353898	NA	0.91337	0.712003	NA	NA
TraesCS2A01G458000	UBiQuitin family member	705880996	-0.00314938	0.492772	NA	0.0601306	-1.39266	-5.39214	-1.15462	-5.32534	12.3555	11.4254	10.7828	2.75025
TraesCS2A01G458100	UBiQuitin family member	705917628	0.393994	0.107549	NA	-0.0430638	-1.44192	-4.92211	-1.05747	-4.66866	12.3921	10.7902	8.67226	2.49785
TraesCS2A01G458800	Ubiquitin	706200210	0.423079	0.42578	-0.00517772	-0.00346324	-0.942244	-2.82398	-0.939994	-2.96465	5.72607	4.67886	4.33059	1.23623
TraesCS2A01G459400	filamentous hemagglutinin transporter	706509625	-0.181842	-1.33716	0.0741622	-0.0405333	-1.87024	-3.43026	-0.846868	-1.97015	2.92054	0.804451	0.725675	0.02376
TraesCS2A01G459500	filamentous hemagglutinin transporter	706529351	0.599113	0.317914	0.0604725	0.0533084	-0.377444	-2.48409	-1.22914	-3.55346	4.43481	2.15093	2.99632	-0.740321
TraesCS2A01G466900	Protein kinase family protein	711466003	-1.5103	-0.779501	-0.109269	0.0194927	-2.34769	-2.14077	0.384369	1.00283	2.03453	3.60931	2.0756	2.24038
TraesCS2A01G474500	Protein translation factor SUI1-like protein	715617495	0.85761	0.972605	0.0144554	0.0789366	-1.44077	-4.59514	-1.34342	-4.7791	10.8652	8.77556	7.70002	1.35126
TraesCS2A01G482200	Anthocyanidin reductase	718916692	-0.46019	-0.925902	0.0191573	-0.0826439	-0.81464	-5.06658	-1.91662	-6.35385	9.60627	7.41279	9.65086	3.20198
TraesCS2A01G483400	Organic cation transporter-like protein	719302696	-0.0325147	0.302704	-0.0117656	0.0558529	0.351494	-2.13579	-0.0107737	-2.60836	4.916	5.08748	5.40423	2.00712
TraesCS2A01G485600	Serine/threonine-protein kinase	721008029	-1.12951	0.149082	-0.13262	0.0432195	-0.892111	-3.72911	-1.80817	-4.86639	7.05087	6.74376	8.03375	1.45473
TraesCS2A01G491500	Glutamate--tRNA ligase	724380534	-0.681287	-0.119214	-0.063904	-0.0462336	-1.13087	-3.252	-0.628403	-2.81666	6.06036	7.60087	6.59349	3.49463
TraesCS2A01G491600	G-box regulating factor 6	724397862	-0.253476	-0.437	-0.00260987	-0.0162805	-1.29081	-2.96211	-0.790122	-2.57329	6.47636	5.65141	6.40786	2.75459
TraesCS2A01G491700	Heme transporter hrg1-B	724416409	-0.93321	-0.315948	-0.0644362	NA	-1.15476	-2.58173	-0.105182	-1.24081	2.15307	4.00023	3.85817	1.44629
TraesCS2A01G505500	Zinc transporter	733794580	-0.339691	0.186876	-0.0298826	0.0412843	-0.9409	-3.889	-1.41814	-4.70538	5.78391	4.75837	5.92278	0.116925
TraesCS2A01G508900	D-3-phosphoglycerate dehydrogenase	735006756	0.215185	0.0956263	0.165178	0.114133	-0.381335	-2.02467	-0.761539	-2.52249	3.95757	2.85923	3.37366	0.667349
TraesCS2A01G509900	Kinase, putative	735389472	-0.00298929	0.215722	NA	0.0282021	-1.37396	-3.34834	-1.29639	-3.53552	9.19164	8.16008	7.68132	1.59396
TraesCS2A01G510400	Isoaspartyl peptidase/L-asparaginase	735600028	0.660392	0.190734	0.0498678	-0.0974899	0.327362	-2.28848	-0.0223617	-2.74953	4.27367	3.92582	3.81163	1.21526
TraesCS2A01G510800	Isoaspartyl peptidase/L-asparaginase	735761320	-1.17545	-1.30376	-0.0338556	-0.118444	-0.24915	-2.62778	-0.513526	-2.96806	3.52983	3.10902	4.67572	1.83572
TraesCS2A01G524700	Serine/threonine-protein kinase	745390534	0.732086	-0.023123	0.082609	0.0282346	-2.0774	-3.39083	-0.729646	-1.93253	6.03368	3.051	1.76618	-0.346489
TraesCS2A01G524800	Plant elicitor peptide 2	745407639	0.762449	0.940958	0.000599952	0.0499351	-1.35621	-2.87973	-0.953317	-2.5059	6.7666	5.28101	2.70942	-0.243999
TraesCS2A01G525000	Anthocyanin 5-aromatic acyltransferase	745427907	1.32737	1.2441	0.0545756	0.0748084	-0.157605	-2.09243	-1.12378	-3.38136	6.72091	5.04345	5.04648	1.19446
TraesCS2A01G529900	Cytochrome P450 family protein, expressed	748078167	0.131389	0.110663	NA	-0.00194878	-1.00098	-4.23791	-1.42925	-5.01852	9.98443	7.853	7.36267	1.3981
TraesCS2A01G534600	Cytochrome P450	750148150	0.247875	0.551869	NA	0.0732252	-0.0632803	-4.39922	-1.3515	-6.16015	13.7962	12.3189	12.8586	3.76092
TraesCS2A01G539600	Heavy metal transport/detoxification superfamily protein	752048194	0.883443	0.405887	0.0307965	-0.206082	0.680374	2.00344	-0.968344	0.203246	1.76491	0.570288	1.5285	1.94226
TraesCS2A01G541800	Blue copper protein	752976533	-0.355452	0.339175	-0.0205013	0.0743857	-1.96084	-4.27471	-1.51755	-4.11867	9.82207	10.0443	10.1038	2.85332
TraesCS2A01G541900	Blue copper protein	752995859	0.143648	0.530945	-0.0099661	0.0635095	-1.52822	-4.01464	-1.4131	-4.17102	11.4662	10.2023	9.44497	2.67877
TraesCS2A01G542400	Blue copper protein	753060825	0.746351	0.278633	0.0285502	-0.0226813	-1.31889	-3.82094	-1.50815	-4.28554	10.451	8.11947	7.98732	2.29539
TraesCS2A01G551000	Pathogenesis-related protein PR-4	758055390	-0.195679	1.07447	-0.100689	0.00272971	-0.687631	-2.34764	-0.525623	-2.24023	5.77349	8.08155	5.43172	2.77285
TraesCS2A01G560700	Disease resistance protein (NBS-LRR class) family	762770075	0.699813	1.41565	-0.0193893	0.200318	0.760455	2.83182	-0.861804	0.849539	2.11591	1.32298	1.98486	2.10633
TraesCS2A01G564600	disease resistance protein (TIR-NBS-LRR class)	764725510	-0.788254	-0.626535	0.00388076	0.0462275	-2.04338	-3.0191	0.482905	1.00914	1.64657	2.14765	NA	0.0681086
TraesCS2A01G573900	Peroxidase	769144844	0.0254404	-0.0276691	0.0254165	0.0165284	-1.95734	-3.46242	-0.754581	-2.21802	7.34188	6.36055	5.14522	2.65228
TraesCS2A01G590800	Dof zinc finger protein	778788878	0.691753	0.478877	0.0353597	0.00305823	0.606437	2.02715	0.851406	2.3413	-2.52285	-1.35953	-2.32215	0.0540576
TraesCS2B01G005500	Leucine-rich repeat receptor-like protein kinase family protein	3659755	-0.394392	-0.315948	-0.00725159	NA	-2.72619	-3.84965	-1.92954	-3.15471	6.06699	4.1059	5.38244	0.412916
TraesCS2B01G006300	Chalcone synthase	4013566	1.76038	1.22609	NA	-0.0611509	1.86423	4.21967	-0.707445	-0.981507	3.03794	NA	1.87252	0.924896
TraesCS2B01G007300	Ankyrin repeat-containing protein	4622069	0.73681	0.397467	NA	-0.0250194	-1.47863	-3.19864	0.176505	0.203548	3.54166	5.80898	-0.594981	-0.0179873
TraesCS2B01G023500	Reductase 1	10991298	0.14738	0.50431	NA	0.0467963	-0.377577	-4.29224	-1.3606	-5.78875	11.9385	9.78587	10.0845	2.65285
TraesCS2B01G024200	NB-ARC domain-containing disease resistance protein	11224865	-0.258845	0.0821815	-0.200938	-0.121346	-1.10635	-2.44825	-1.19636	-2.64341	3.26239	2.66087	2.42586	0.0165752
TraesCS2B01G027000	receptor kinase 1	12875422	-0.964291	-0.275246	-0.053347	0.0302131	-0.606319	-2.63287	0.010497	-1.92307	2.27479	3.14786	3.59539	0.55716
TraesCS2B01G038000	receptor kinase 1	17593456	-1.81363	-1.47503	-0.0524909	NA	-0.927175	-3.80672	0.462231	NA	-0.525645	0.584521	NA	NA
TraesCS2B01G040400	Copalyl diphosphate synthase	18306312	-0.509615	-1.52586	-0.0340589	NA	-6.07653	-8.17051	-0.140899	NA	3.08722	4.71971	0.253595	NA
TraesCS2B01G041700	Glycosyltransferase	18948630	-1.4028	-1.72441	-0.0311308	-0.0786921	-7.59956	-7.56704	-1.14583	0.790868	6.8024	5.75618	-1.36651	0.4867
TraesCS2B01G042300	Exocyst complex protein exo70	19171858	-1.65747	-1.27364	-0.0272724	NA	-3.63304	-5.34131	-0.892052	-0.638736	2.66155	1.94055	0.838041	NA
TraesCS2B01G052600	Glycosyltransferase	25736018	0.583983	0.662175	0.00622734	0.0763232	-1.53587	-2.63951	-1.37725	-2.58913	6.48842	4.82696	3.90952	0.704805
TraesCS2B01G053300	Kinase, putative	26175394	-1.17415	0.0910018	-0.114844	0.0820862	-1.62255	-3.16336	-0.574867	-2.28029	4.13788	4.61973	4.29479	0.923158
TraesCS2B01G058800	Sugar transporter, putative	28471663	-0.644026	-0.551109	-0.00997412	NA	-0.892951	-4.47773	0.927749	NA	0.568458	2.28538	NA	NA
TraesCS2B01G058900	NBS-LRR disease resistance protein, putative, expressed	28602295	-0.50323	-0.234094	-0.0251254	NA	-4.86962	-7.40937	-1.09386	-2.42834	2.63963	3.83428	3.12502	NA
TraesCS2B01G060900	ABC transporter G family member	29151886	0.860774	0.159976	0.0362108	-0.30728	-2.24851	-2.46352	-1.50502	-1.81694	7.50965	5.5783	4.21574	2.56258
TraesCS2B01G061000	Terpene synthase	29173179	-0.1113	0.498837	-0.022074	0.0413025	-2.38691	-4.00656	-0.392373	-0.1504	4.1074	4.73301	-0.48363	-0.768668
TraesCS2B01G072300	Leucine-rich repeat receptor-like protein kinase family protein	38416437	-0.62431	-0.184966	-0.0228916	0.0809817	-1.24049	-2.34922	0.308	-0.084191	0.724041	1.31007	-0.38203	-0.676562
TraesCS2B01G080100	Receptor-kinase, putative	44742387	-0.851327	-0.345166	-0.114212	0.0799094	-1.3361	-2.4143	-0.389898	-1.48656	1.98006	1.9454	1.56231	-0.138832
TraesCS2B01G093100	Cytochrome P450, putative	53582993	0.0767637	0.496593	-0.0661972	0.0415706	-0.808217	-3.03921	-1.26608	-3.75481	8.79427	7.65345	7.90444	2.96215
TraesCS2B01G093800	Repetitive proline-rich cell wall protein	54270716	-0.391095	0.00876355	-0.102168	-0.0372392	0.0492623	-3.06393	-1.57521	-5.0891	6.20024	4.97331	6.85135	1.35081
TraesCS2B01G097800	MLO-like protein	57679415	-1.4518	-0.551189	-0.0734155	0.00906907	-0.968205	-3.68679	-1.03076	-3.85603	8.65693	9.29017	11.7862	5.63243
TraesCS2B01G097900	MLO-like protein	57778375	0.142227	0.10023	NA	-0.0128025	-1.61292	-3.46083	-1.1653	-3.17598	12.7285	11.7657	10.1004	4.57419
TraesCS2B01G100200	Disease resistance protein (NBS-LRR class) family	59636629	-0.121226	-0.0208512	0.00137528	0.0263021	-1.2623	-3.14698	-0.987243	-3.00181	3.32538	2.15621	2.09185	-0.848754
TraesCS2B01G100300	receptor kinase 1	59640592	-1.14516	-0.760048	-0.167645	-0.00393608	-1.51612	-2.8332	-1.10646	-2.55496	2.46635	1.68181	2.18282	-0.381771
TraesCS2B01G101300	NBS-LRR-like resistance protein	62203076	-0.790283	-0.525393	-0.0212448	0.0100945	-0.201306	-2.72896	-1.13398	-3.77161	6.18399	5.23099	7.53401	2.7716
TraesCS2B01G106200	Lectin receptor kinase	67079728	-1.28605	-0.841881	-0.155903	-0.0363422	-1.29529	-2.06171	-0.662444	-1.45817	3.44596	3.46887	3.75582	2.21346
TraesCS2B01G110700	O-methyltransferase-like protein	72587849	-0.905357	-0.956824	-0.0109832	-0.010807	-0.181288	-2.3986	0.576914	-1.52883	0.557431	1.38347	2.05208	0.327285
TraesCS2B01G114100	Myb/SANT-like DNA-binding domain protein	77333796	-0.73652	-0.680516	-0.00390188	NA	-1.36135	-3.80672	-0.13983	NA	1.90185	1.76426	NA	NA
TraesCS2B01G121200	Eukaryotic translation initiation factor 2 subunit beta	88845683	-0.842569	-0.218594	-0.0308499	0.141201	-1.91386	-4.19121	-0.990444	-3.38686	6.83179	5.91629	6.00716	1.4856
TraesCS2B01G121600	extra-large G-like protein, putative (DUF3133)	88975755	-0.243989	-0.706676	-0.0132609	-0.119137	-3.68157	-3.14454	-1.26661	-0.96713	6.23323	4.49496	2.37355	1.52225
TraesCS2B01G137200	Subtilisin-like protease	104079929	-1.41931	-1.31592	-0.0657923	-0.00760623	-1.10052	-3.71146	0.132231	NA	-0.521207	0.372767	-0.719789	-0.185226
TraesCS2B01G148500	Lectin receptor kinase	114519808	-0.644026	-0.751554	-0.00540287	NA	-2.08199	-3.26033	-0.0765782	0.162262	2.00845	2.08148	NA	0.190095
TraesCS2B01G149600	Receptor-kinase, putative	116274448	-1.10221	-0.175457	-0.0935389	NA	-1.13935	-3.71594	0.100484	NA	0.633284	3.61381	NA	NA
TraesCS2B01G156500	BRI1 suppressor 1 (BSU1)-like 3	130030417	-0.596173	-1.37823	0.0442368	-0.0683473	-1.45715	-2.8547	-0.319278	-1.28364	2.02616	1.06743	1.13839	0.599631
TraesCS2B01G162100	Myb/SANT-like DNA-binding domain protein	135004471	0.881711	0.656103	0.0486773	0.0547115	1.89164	2.85731	-0.0636599	0.137109	-1.81476	-2.2528	-0.286022	-0.263138
TraesCS2B01G162800	SKP1-like 13	135357949	0.427266	-0.140923	0.117304	-0.0396145	1.01016	2.9974	-0.292724	0.728213	-1.88903	-3.00754	-0.559312	0.241266
TraesCS2B01G164500	SKP1-like 7	136636973	0.668349	0.221753	0.0511391	-0.118369	1.38741	2.02462	0.414783	0.568758	-2.64597	-2.08919	-1.14849	-0.354604
TraesCS2B01G164800	SKP1-like 7	136813116	1.1331	0.0940221	0.118388	-0.210132	1.98539	2.41682	0.549231	0.527689	-2.76461	-1.96567	-0.648073	0.316604
TraesCS2B01G164900	F-box protein	136950255	0.702315	0.447985	-0.0130103	-0.255858	2.22729	2.92413	0.232162	0.282739	-2.22007	-1.8628	-0.200467	0.490775
TraesCS2B01G165300	F-box protein	137607206	0.596364	1.18917	-0.1406	0.0474251	2.14057	2.65533	0.277381	0.157281	-2.36741	-1.16862	-0.000869196	0.044139
TraesCS2B01G167500	Cytochrome P450, putative	140750069	0.6176	0.653629	-0.05336	-0.0773548	2.3233	2.09026	0.497409	0.0484746	-2.5103	-1.7652	-0.582239	-0.450872
TraesCS2B01G168900	B3 domain-containing protein	141836385	-0.240818	0.0238264	-0.0751333	-0.0287479	1.85146	2.10381	1.10865	0.941484	-5.23763	-2.58878	-1.60289	-0.545545
TraesCS2B01G173500	Peroxidase	147490811	0.608578	0.679281	NA	-0.0363977	0.898284	3.16159	-0.0403025	1.32223	0.855072	0.987185	0.780702	1.85013
TraesCS2B01G177500	Cytochrome P450	152568875	-0.164215	-0.325115	0.123012	0.0046118	-0.814306	-2.55254	-1.51899	-3.52602	5.47415	3.50554	4.80912	0.964534
TraesCS2B01G177600	Cytochrome P450	152608315	0.736706	0.678793	0.064688	0.0704718	-1.23703	-3.39358	-1.34602	-3.7413	10.5607	8.4213	8.11864	2.36991
TraesCS2B01G184300	Chymotrypsin inhibitor	159299697	-0.402723	0.356668	-0.0235589	0.0699156	-1.05716	-3.8096	-1.56789	-4.65585	6.37353	5.23858	6.53573	-0.0062161
TraesCS2B01G192000	calmodulin-binding protein (DUF1645)	167475903	-0.191502	0.506581	-0.122734	0.015005	-0.67788	-2.99341	-1.19532	-3.81017	6.30654	5.7149	5.88372	1.81945
TraesCS2B01G200100	Sulfotransferase	178730819	1.06288	0.682573	0.00402687	-0.159311	-0.8504	-3.36783	-0.901789	-3.56251	8.9687	7.8092	6.85707	3.10078
TraesCS2B01G203000	Disease resistance protein RGA2	182861726	-0.0794285	0.0666187	-0.0355287	-0.0500508	-0.878997	-2.29676	-1.01404	-2.53249	6.2352	5.99797	5.41097	2.27147
TraesCS2B01G212600	DUF936 family protein	197208147	-0.094076	-0.161616	0.0016631	-0.00203572	-1.75649	-3.8215	-1.49252	-3.77096	5.30602	3.11905	3.64849	NA
TraesCS2B01G214900	ZCF37, putative	200081162	-0.37531	-0.296502	-0.00316457	0.0321577	-1.00234	-3.07028	-1.49782	-3.8423	6.70045	4.90277	6.11792	1.60607
TraesCS2B01G218700	Polyol transporter	207598095	-1.26086	-0.233279	-0.0272403	0.00466927	-0.994178	-2.84257	-0.943531	-2.95263	5.40386	6.4384	7.10823	3.56419
TraesCS2B01G220900	Lectin receptor kinase	211153210	-0.0189069	-0.565168	0.0731408	-0.0504061	-0.38734	-3.01648	-1.47669	-4.24828	7.29999	5.2182	6.95145	2.58725
TraesCS2B01G236600	Cellulose synthase-like protein	236881376	-1.32734	-1.68274	0.109353	0.0221974	NA	-3.66035	1.28308	NA	-2.184	-0.451357	NA	-0.2389
TraesCS2B01G241200	Glucan endo-1,3-beta-glucosidase 3	245128909	-0.89315	-0.231915	-0.0828613	-0.00972379	-1.00061	-2.13696	0.294072	-0.811596	3.7846	5.45003	4.46645	2.91678
TraesCS2B01G241500	Receptor-like protein kinase, putative,expressed	245653697	-0.485138	0.207325	-0.121915	0.0537266	-0.784319	-2.01888	-0.372334	-1.64831	4.0785	4.4435	3.94068	1.87993
TraesCS2B01G241800	receptor kinase 1	245790182	0.0431146	0.828103	-0.0974172	0.0816333	-0.975152	-2.41397	-0.496373	-1.97111	4.534	4.81025	3.47341	1.02316
TraesCS2B01G243200	Aspartic proteinase nepenthesin-1	247517948	0.814954	0.677175	0.0480506	0.0744119	-2.11633	-4.37094	-1.23306	-4.05316	9.35814	6.65598	5.5419	0.901406
TraesCS2B01G250400	Filament-like plant protein	259781668	0.630419	0.609188	-0.157069	-0.254404	1.49439	2.40209	0.567941	1.27712	-4.064	-2.84024	-2.70844	-0.998062
TraesCS2B01G264000	Jasmonate zim-domain protein	356582219	-0.279987	-0.383682	0.0440347	0.0381825	-1.93055	-2.18646	-0.98002	-1.05469	5.49597	3.68623	3.59838	1.36453
TraesCS2B01G275800	electron transporter, putative (Protein of unknown function, DUF547)	381234013	-0.258591	-0.369189	-0.030718	-0.0961804	-1.673	-2.35266	0.61887	1.29094	0.770605	2.03971	-1.90042	0.219935
TraesCS2B01G279200	Cytochrome P450	385560644	-0.376984	-0.211359	0.0613874	0.15665	-1.14005	-2.01338	-0.676711	-1.67897	4.4954	3.49326	3.75774	1.30573
TraesCS2B01G282400	Sugar transporter, putative	390923233	-1.04346	0.569745	-0.175152	0.256236	-0.57707	-2.7727	-1.42303	-3.93362	6.76132	6.6843	7.90093	3.03431
TraesCS2B01G294300	DnaJ / Sec63 Brl domains-containing protein	410943005	0.0704538	0.388405	0.00068216	0.0450533	-1.13632	-3.75975	-1.57381	-4.63918	12.9867	10.5225	11.2105	3.64147
TraesCS2B01G296100	Protein DETOXIFICATION	413061420	0.0379478	0.218456	-0.0353505	0.00773521	-0.430147	-3.32768	-0.975199	-3.98605	6.60405	5.77047	6.17742	1.94828
TraesCS2B01G303200	Glycerophosphodiester phosphodiesterase	429436293	0.222882	-0.178362	0.03473	-0.0726004	-1.72678	-2.12064	-0.760575	-1.29364	4.84205	3.65778	2.69344	1.34821
TraesCS2B01G307200	Desiccation-related protein PCC13-62	439641776	0.488199	0.0262815	0.0149364	-0.070686	-0.130704	-2.83048	-1.79532	-4.80158	5.14632	2.71722	3.92504	-0.255757
TraesCS2B01G308100	UPF0496 protein	440826339	1.4101	1.40403	0.0437087	0.152103	1.18539	3.05302	0.254974	1.61976	-1.84458	-1.14252	-0.919711	0.236427
TraesCS2B01G314500	U-box domain-containing family protein	449514513	0.584023	0.0669288	NA	-0.0656066	-1.75184	-3.45366	-1.2368	-2.90279	8.39038	5.80737	3.6948	0.987346
TraesCS2B01G318300	Nicotinate phosphoribosyltransferase	454010225	-0.169593	-0.0536671	-0.0480835	0.0445258	-2.86243	-2.32016	-1.09928	-0.570264	3.89229	2.75478	1.06548	0.407129
TraesCS2B01G320700	Scarecrow transcription factor family protein	457335579	0.90013	0.409749	0.0995227	-0.0527601	-0.388046	-3.14239	-1.61295	-4.96409	7.85282	5.31314	6.49668	1.39048
TraesCS2B01G324900	Kinase family protein	464464912	1.34105	0.555762	NA	-0.155382	-0.594152	-2.20919	-1.00351	-2.85498	10.6188	8.22583	5.6903	2.93663
TraesCS2B01G333900	Reductase 1	477568287	-0.396509	0.709635	-0.0869381	-0.10491	-0.174694	-2.59675	-1.01726	-3.58006	6.60951	7.37793	7.3578	3.72263
TraesCS2B01G335000	transmembrane protein	478467148	-0.388044	-0.208706	-0.0889742	-0.0141484	-0.801148	-3.23408	-1.54664	-4.39584	5.5073	3.81335	5.10402	0.615748
TraesCS2B01G337700	guanylate kinase 1	482709927	1.09767	1.57301	-0.0206191	0.0130235	1.43616	3.96809	0.53195	2.66918	-1.17778	0.789581	-0.262194	1.68778
TraesCS2B01G338400	Sugar transporter, putative	483463343	0.560815	0.0728186	0.000599952	-0.0782314	0.291889	-3.72501	0.0557776	-4.4108	4.70549	4.42105	3.04366	-0.142566
TraesCS2B01G341800	ABC transporter ATP-binding protein	487231445	-0.12784	-0.192326	0.0115259	0.00931547	-1.98188	-3.37567	-0.449289	-0.987431	4.07327	2.98205	0.986331	-0.187933
TraesCS2B01G343400	transmembrane protein	489031506	0.00295446	0.745237	-0.0610951	0.155355	-0.690281	-2.17426	-0.80127	-2.35735	4.24099	3.73291	3.51556	0.242848
TraesCS2B01G345400	Anthranilate synthase	492148886	0.443525	0.871135	-0.0928854	0.177457	-0.948596	-2.08387	-1.36607	-2.68674	6.53024	5.15046	5.11209	1.84845
TraesCS2B01G347400	1-deoxy-D-xylulose-5-phosphate synthase	494263874	0.077112	0.00274544	0.0074897	-0.0240247	-0.232107	-2.229	-0.736914	-2.85634	3.67686	2.84508	3.37912	0.490993
TraesCS2B01G357200	Cytochrome P450	510393498	0.637143	0.92129	-0.00888377	0.0322537	-0.163975	-3.98084	-1.26619	-5.66243	7.81015	6.3559	6.16605	0.0797615
TraesCS2B01G359600	BTB/POZ and TAZ domain protein	513252641	-1.00577	-0.222652	-0.10755	0.0131801	-0.889009	-3.4679	-1.25376	-4.59913	3.01448	2.1174	3.43777	-0.972272
TraesCS2B01G360300	Cytochrome P450	513479141	0.0146034	-0.101699	-0.0910822	-0.185604	0.0112924	-2.38238	-0.362001	-2.84919	6.78689	7.82764	6.80881	4.80589
TraesCS2B01G365900	Kinase family protein	521516359	0.625936	0.647206	0.17337	0.262757	-0.325069	-2.46817	-1.18392	-3.71754	5.33279	3.47356	4.38484	0.191468
TraesCS2B01G372600	Cysteine desulfurase	531129377	0.224993	0.263769	0.0120739	0.0177142	-2.33185	-3.40351	-0.962837	-2.17482	11.4023	8.45331	6.69626	2.5203
TraesCS2B01G382300	Zinc finger (C3HC4-type RING finger) family protein	546201659	0.294917	0.527294	-0.0946066	0.0267154	-0.584128	-3.22987	-1.59312	-4.60909	5.99395	4.31584	5.10925	0.339763
TraesCS2B01G385000	Clavaminate synthase-like protein	548650724	-0.102514	0.322712	-0.0403642	-0.00566945	0.275302	-3.25424	-1.43532	-5.1171	5.82527	6.01671	6.35586	0.701122
TraesCS2B01G392300	GRAM domain-containing protein / ABA-responsive protein-related	556676142	0.00206392	0.254246	-0.0046078	0.0295216	-0.734929	-3.5173	-1.25629	-4.21109	7.94028	6.90956	7.11788	1.2271
TraesCS2B01G395900	Oxygen-evolving enhancer protein 3-2	561282468	1.15594	1.10076	-0.0226073	-0.0779211	-0.750652	-2.44135	-1.51681	-3.41391	8.03861	6.47552	5.79379	1.82786
TraesCS2B01G410700	Ubiquitous surface protein a2h	584133870	1.27672	1.29403	0.106275	0.25924	0.298052	2.71231	0.104863	2.14865	-0.172963	-1.11041	-1.36618	0.0828824
TraesCS2B01G413000	2-oxoglutarate (2OG) and Fe(II)-dependent oxygenase superfamily protein	588724086	-0.962273	-0.545124	-0.0672328	0.0157185	-0.434697	-2.4216	-0.966556	-3.04779	6.25867	5.99305	7.52673	3.82018
TraesCS2B01G414800	1-aminocyclopropane-1-carboxylate synthase	592801835	0.244974	-0.328082	0.0806442	-0.0771294	-0.931276	-3.11755	-1.32472	-3.79574	6.70744	4.94175	5.35006	1.6564
TraesCS2B01G417600	Dehydration responsive element binding transcription factor	597224198	0.626391	1.30076	0.0378471	0.283208	0.279637	2.47589	0.188096	2.19534	-2.09691	-1.98852	-2.25483	-0.946641
TraesCS2B01G419600	Heat Stress Transcription Factor family protein	601211842	1.0657	0.185947	0.113194	-0.0930803	0.865675	2.5898	-1.26803	0.00395631	1.15709	-1.37506	0.900719	0.893853
TraesCS2B01G428300	Glycosyltransferase	615577453	1.19708	0.901271	0.11149	0.0741242	-0.509146	-2.33671	-1.71393	-3.98817	7.83826	5.06144	5.88554	1.33843
TraesCS2B01G428700	Glycosyltransferase	615797357	0.212244	0.670194	-0.0341833	0.0205136	-0.175705	-2.41727	-1.19133	-3.68689	7.33559	6.56822	6.76784	2.57759
TraesCS2B01G428800	Glycosyltransferase	615803051	0.423359	-0.201347	0.0443462	-0.0279771	-0.587443	-3.06058	-1.58616	-4.42393	8.52632	5.11895	6.45056	1.54294
TraesCS2B01G437200	SHR5-receptor-like kinase	629017401	-0.312987	0.346615	-0.0949731	0.243901	-0.641061	-3.21927	-1.55505	-4.50513	6.39853	4.75791	6.10754	0.925152
TraesCS2B01G439700	cysteine-rich/transmembrane domain A-like protein	631601733	0.0881135	0.23196	-0.0533248	-0.045214	-1.06204	-4.40704	-1.2343	-4.74004	10.6789	11.6672	9.45375	4.00138
TraesCS2B01G439800	cysteine-rich/transmembrane domain A-like protein	631700441	-0.371501	0.442743	-0.0131388	0.0921872	0.0586983	-3.43783	-1.15186	-4.73945	9.98005	9.2508	11.9348	2.4505
TraesCS2B01G445600	Cytochrome P450	638751575	-1.10858	-1.51799	-0.0485987	-0.00922398	-0.749218	-3.20155	-1.08482	-3.68602	7.83437	8.60412	12.1194	7.7571
TraesCS2B01G451000	SAUR-like auxin-responsive protein family, putative	644168162	-0.71805	-0.0366324	-0.080678	0.0689891	-0.331266	-2.43791	-0.762596	-3.01523	4.07616	3.85768	4.8277	1.13332
TraesCS2B01G451400	Sodium transporter	644844360	-0.26223	1.04736	-0.0359241	0.175305	-0.819483	-3.64896	-0.869537	-3.79598	5.14818	5.71031	4.89542	-0.596214
TraesCS2B01G464700	Major facilitator superfamily protein	659001604	1.0636	0.51181	0.000647951	-0.0986771	-1.21658	-3.88594	-0.839284	-3.70194	12.1944	10.7978	8.03046	4.18103
TraesCS2B01G468800	3-hydroxy-5-phosphonooxypentane-2,4-dione thiolase	664413010	0.851436	0.438436	0.0536567	-0.0654417	0.892924	2.50555	-0.159223	0.61527	-0.399995	-1.17351	0.0730583	0.767227
TraesCS2B01G471100	NBS-LRR disease resistance protein-like protein	667785962	1.20467	1.15544	-0.0257944	-0.0737604	1.02425	2.00733	-0.544637	0.104921	-0.271188	-0.819895	-0.347917	-0.120873
TraesCS2B01G474900	senescence-associated family protein (DUF581)	672023148	-0.759548	-0.848452	0.0815049	0.0492427	-0.0331849	-2.27819	-0.575565	-2.88815	2.16145	1.32892	2.97324	-0.0249762
TraesCS2B01G477600	Lectin receptor kinase	675332588	-0.205183	0.112536	-0.110427	-0.124706	-0.969976	-2.61383	-0.977758	-2.88408	5.05806	4.69912	4.32567	1.67748
TraesCS2B01G480300	UBiQuitin family member	677809335	0.063628	0.465824	-0.00728925	0.0395027	-0.389892	-3.56003	-1.55001	-4.75629	10.2171	8.91386	9.35404	2.10189
TraesCS2B01G480500	Ubiquitin	677953641	0.326457	0.50417	0.0134534	0.077014	-1.43648	-4.15655	-0.92518	-3.88948	6.98953	5.75257	5.00848	0.70945
TraesCS2B01G480600	Ubiquitin	678197570	0.313397	0.285552	-0.0846457	-0.177839	-1.26801	-3.8746	-1.01301	-3.78372	6.80739	5.95089	5.18478	1.56771
TraesCS2B01G482600	Acclimation protein	680237495	-0.352911	-0.0462986	-0.0824024	0.0279239	-0.0142153	-2.27222	0.00752374	-2.28237	1.10492	1.37252	1.5237	-0.780404
TraesCS2B01G483500	Leucine-rich repeat receptor-like protein kinase family protein	680753312	-0.191716	0.214683	-0.0143913	0.0339712	-0.611026	-4.14087	0.208644	-2.96258	2.48789	3.9809	2.87665	-0.289884
TraesCS2B01G484900	Leucine-rich repeat protein kinase family protein	682138407	0.978063	1.04231	0.0599786	0.193943	0.959861	2.29192	0.435101	1.48436	-2.26079	-1.38866	-1.30013	-0.243289
TraesCS2B01G490400	Pectinesterase inhibitor domain containing protein	688234797	-0.00260055	-0.486431	0.213499	-0.0840334	1.09982	2.24589	0.681604	1.74114	-2.26009	-1.85677	-1.00305	0.808778
TraesCS2B01G497200	NBS-LRR disease resistance protein-like protein	693723708	0.408533	1.37196	-0.0905068	0.289387	3.09148	3.12682	0.972598	0.448958	-2.47324	-0.433993	1.44551	0.882393
TraesCS2B01G498100	Protein translation factor SUI1-like protein	694532159	1.04625	0.504844	0.0401842	-0.0506559	-1.35892	-4.6833	-1.28037	-4.88006	12.0531	9.69899	8.93782	3.01922
TraesCS2B01G498300	Glycosyltransferase	694943732	0.189316	-0.223061	0.0330989	-0.111328	-0.539209	-3.21639	-1.5945	-4.83796	5.38166	3.15622	4.62704	0.0171862
TraesCS2B01G506300	RNA helicase	701757689	1.2895	1.49284	-0.0279698	-0.0139185	-0.921043	2.61058	-0.535619	3.25597	0.727401	0.266136	-2.34862	0.953776
TraesCS2B01G509700	Organic cation transporter-like protein	705724492	0.495033	0.0888997	-0.0435641	-0.201917	0.374484	-2.23264	-0.448832	-3.38948	3.96782	4.22686	3.59033	1.42037
TraesCS2B01G518900	Agmatine coumaroyltransferase-2	713791046	-0.964757	-0.228364	-0.0117666	0.110703	-1.3031	-2.29847	-0.637096	-1.67197	8.04376	7.47904	8.82576	5.04429
TraesCS2B01G519100	Agmatine coumaroyltransferase-2	713938837	-0.689613	0.831874	-0.145001	0.233081	-1.46833	-2.07832	-0.551152	-1.17633	6.76963	7.672	6.4347	3.72684
TraesCS2B01G519200	Auxin response factor	714127089	-0.664891	-0.212521	-0.111055	-0.00519593	-1.16261	-2.00043	0.61865	0.0912928	0.732612	2.03249	0.109404	0.177847
TraesCS2B01G524300	Receptor-kinase, putative	718604311	0.127671	-0.122485	-0.0237573	-0.10866	0.565023	-3.20884	0.230259	-3.63689	3.41028	4.14248	3.80072	0.72876
TraesCS2B01G533000	Homeodomain-like superfamily protein	729140321	0.135762	0.10023	NA	-0.000385611	-0.356602	-3.19637	-1.44255	-4.6872	10.5541	8.43376	8.75202	1.73426
TraesCS2B01G533500	Sulfhydryl oxidase 1	729877980	-0.00614611	0.20888	-0.00947954	0.011168	-1.24631	-4.08719	-1.47262	-4.69644	8.95414	8.28093	7.61407	1.57306
TraesCS2B01G533800	Zinc transporter	730079440	-0.192548	-0.565442	-0.0126705	-0.0893076	-0.993648	-3.65268	-1.60117	-4.46374	6.11746	4.4605	5.38525	1.32394
TraesCS2B01G536500	Kinase, putative	732037589	-1.33387	-0.384967	-0.285452	-0.0186232	-0.885054	-2.01657	-0.92052	-2.11963	4.96822	5.42045	5.90077	2.92252
TraesCS2B01G536700	Receptor-like protein kinase, putative	732222759	-1.08453	-0.73997	-0.101771	-0.0372253	-2.42049	-2.44219	-0.261624	-0.158695	3.18091	3.63937	2.19924	1.90261
TraesCS2B01G545300	Tryptophan decarboxylase	742171099	0.993645	1.04271	-0.013682	-0.0375325	-1.05672	-4.97913	-1.64336	-5.97707	13.3942	11.6277	10.5621	3.6416
TraesCS2B01G551700	6,7-dimethyl-8-ribityllumazine synthase	747820903	0.14738	-0.175457	0.0114159	-0.0235909	-6.48462	-8.58145	-1.27217	-3.06721	12.5508	9.57424	4.14562	0.514399
TraesCS2B01G553700	glutamate receptor 2.6	749043905	-0.782985	0.483381	-0.0650813	0.0614136	-4.442	-5.83156	0.189066	-0.330039	5.74111	8.78307	2.54411	0.306601
TraesCS2B01G554800	Reticulocyte-binding protein 2 homolog a	749853739	0.831878	0.497143	NA	-0.0222707	6.38607	4.06868	NA	-5.43327	NA	NA	7.46379	1.58359
TraesCS2B01G560400	Cytochrome P450 family protein, expressed	753827405	0.00122359	-0.0257119	-0.00728925	-0.0190611	-3.62601	-5.24169	-1.07839	-3.08594	7.69977	6.48359	3.47617	0.152926
TraesCS2B01G561200	Wound-responsive family protein	753997009	-0.502457	-0.531474	-0.0126576	NA	-2.40541	-5.20539	0.473935	NA	2.73727	3.69855	NA	NA
TraesCS2B01G563800	Receptor-like protein kinase	755591232	1.21007	0.65442	NA	-0.112993	2.12528	3.65531	0.0724272	0.11911	NA	0.912366	1.85776	2.39479
TraesCS2B01G582100	Pathogenesis-related protein PR-4	769490817	0.74093	1.01809	NA	0.0610707	2.84171	4.98451	NA	-0.350498	NA	NA	3.42639	1.96916
TraesCS2B01G588000	CsAtPR5	775004590	-1.64949	-0.470111	-0.145113	0.130842	-0.966446	-2.71927	-0.0322396	-1.5655	-0.0969888	0.601426	0.975235	-1.1487
TraesCS2B01G588700	Pentatricopeptide repeat-containing protein	775336921	-0.336318	-0.645666	0.0327535	0.0132555	-0.63866	-3.61973	0.63964	NA	1.02259	1.05125	NA	-0.186116
TraesCS2B01G591000	Late embryogenesis abundant (LEA) hydroxyproline-rich glycoprotein	776707625	-0.108688	-0.0325989	0.0144349	0.0505861	-0.862139	-3.00471	-1.64922	-4.11835	9.78774	7.5129	9.09032	3.25587
TraesCS2B01G592200	WD-repeat protein, putative	777356355	1.21192	1.16275	0.0794582	0.148259	1.25252	2.24707	1.56191	2.23835	-4.13886	-1.0529	-2.10922	-0.153486
TraesCS2B01G592900	Dof zinc finger protein	777658029	0.36147	0.247112	0.0399858	0.0109011	0.364189	2.46554	0.795363	2.71566	-4.64694	-2.56728	-3.12898	-0.259918
TraesCS2B01G594100	Receptor-like kinase	778845348	-0.228866	0.183727	-0.0480925	0.151274	-0.761805	-2.66729	-1.54194	-3.63167	6.12894	4.55163	5.61225	1.40883
TraesCS2B01G595400	defensin-like protein	779353773	0.49764	0.499811	-0.0271494	-0.0537324	-0.612097	-2.29914	-0.237358	-1.97227	4.57513	4.51277	3.39302	1.425
TraesCS2B01G613900	Peroxidase	793033781	1.09095	1.12886	0.0174031	0.111924	-0.889113	-2.42448	-0.339221	-1.93209	10.6053	8.96106	6.79616	2.7911
TraesCS2B01G614100	Peroxidase	793140608	0.396015	0.7466	-0.052322	-0.124228	-1.14552	-2.93983	-1.23666	-3.15391	7.16799	7.16823	5.40233	2.4716
TraesCS2B01G625200	Receptor-kinase, putative	798128178	-0.498657	-0.35921	-0.0203149	0.0177109	-1.16398	-2.73206	-1.67212	-3.66664	4.8672	2.89898	4.30427	0.41159
TraesCS2B01G626400	1-deoxy-D-xylulose 5-phosphate synthase	798629197	-1.49824	-1.36275	-0.00381124	-0.0186608	-0.464546	-2.75782	-0.874575	-3.25155	5.10192	4.46327	8.62298	4.21887
TraesCS2B01G627200	NAC domain-containing protein, putative	799046082	0.475859	0.524748	0.0254509	0.046295	1.0275	2.23536	0.270439	1.33676	-1.73098	-1.21835	-0.742224	0.381367
TraesCS2D01G000200	Reductase 1	39478	1.05543	1.10194	-0.051158	-0.135888	-0.465466	-3.37997	-1.14723	-4.40915	8.83922	7.81458	7.11096	2.70312
TraesCS2D01G006500	Cytochrome P450	3033744	0.131389	0.145911	0.0224771	0.0452525	-0.771985	-4.48819	-0.857351	-4.64783	13.2272	10.2626	10.9574	4.58676
TraesCS2D01G010100	NBS-LRR-like resistance protein	5191027	-1.50474	-0.095198	-0.118919	0.0380291	-0.896007	-4.09498	-1.0993	-4.47828	5.99185	7.09555	8.8844	2.2735
TraesCS2D01G011700	WRKY transcription factor	5668870	0.519961	0.844719	-0.0557712	-0.147508	-0.618093	-2.28065	-1.27657	-3.10144	7.48778	7.26067	6.05153	2.58373
TraesCS2D01G012400	ATP-dependent DNA helicase PcrA	5882146	1.14815	1.08458	0.0486662	0.0473785	-0.877919	2.30993	-1.18406	1.84452	1.05991	-1.13558	-1.85369	-0.0703482
TraesCS2D01G013100	Receptor-kinase, putative	6522368	-1.61056	-1.50253	-0.0466333	-0.239022	-0.752983	-2.15966	0.490118	-0.737804	0.861206	3.24704	3.88054	4.02413
TraesCS2D01G013300	Receptor-kinase, putative	6599740	-1.58644	-0.288651	-0.0426864	0.0434961	-0.736157	-2.72373	-1.28784	-3.42551	8.26479	8.91709	10.6462	5.97729
TraesCS2D01G016400	NBS-LRR disease resistance protein, putative, expressed	7969021	-1.23271	-1.01138	0.00836663	0.054831	-2.27786	-2.0305	0.118361	1.02689	1.60057	1.6769	0.923378	0.827905
TraesCS2D01G018200	Disease resistance protein RGA2	8666215	-0.578777	-0.626461	-0.0429367	-0.063198	-0.580866	-2.19389	-1.70214	-3.60285	4.63818	2.73951	4.67653	0.946873
TraesCS2D01G019400	NB-ARC domain-containing disease resistance protein	9371476	-0.30024	-0.0255817	-0.0161983	NA	-3.12183	-5.99086	-0.399579	-3.07593	6.33376	6.6389	4.39909	0.0228783
TraesCS2D01G021400	NBS-LRR-like resistance protein	9878268	-0.590289	-0.142531	-0.0316543	NA	-1.04013	-4.50824	-0.82046	-4.36381	3.94166	4.36597	5.76489	NA
TraesCS2D01G021500	Cytochrome P450	9882737	-1.50495	-1.56783	-0.0534836	-0.0541661	-1.17031	-3.26085	-0.905709	-3.08098	4.93363	5.83211	8.42733	4.84029
TraesCS2D01G026500	Protein kinase family protein	11212998	1.24508	1.07314	0.0459357	-0.0220356	1.28745	2.47736	-0.0821849	0.543928	0.108076	-0.454504	0.191486	0.724942
TraesCS2D01G028900	2-oxoglutarate (2OG) and Fe(II)-dependent oxygenase superfamily protein, putative	11823401	-0.390129	0.0714071	-0.0282539	0.0124326	-0.140776	-4.06985	-1.90676	-6.44668	10.2586	8.882	11.3145	3.04853
TraesCS2D01G029600	Copalyl diphosphate synthase	12258410	-0.65116	-1.28316	-0.0160621	-0.0558017	-1.12231	-3.03809	-1.1795	-3.21031	7.42224	6.86566	10.1135	6.22583
TraesCS2D01G029800	Glycosyltransferase	12294915	-1.6229	-1.32567	-0.0457859	-0.115731	-1.1845	-2.68983	-0.702694	-2.28196	4.15409	5.52772	8.08139	5.75708
TraesCS2D01G030100	Kaurene synthase	12328393	-0.471802	-1.16953	-0.025766	-0.00155081	-0.831681	-2.77433	-0.486031	-2.50099	4.63162	6.68998	9.9395	5.67139
TraesCS2D01G039400	Receptor lectin kinase	14394564	-1.07377	0.140392	-0.314866	0.227537	-0.666629	-2.18771	-0.625475	-2.20445	4.88847	5.21185	5.49665	2.59673
TraesCS2D01G044100	Glutathione S-transferase	15966412	0.378035	-0.0247496	NA	-0.0498219	-0.354088	-5.54392	-1.41138	-7.02476	11.7844	8.96909	9.23948	1.9671
TraesCS2D01G050700	Serine/threonine-protein kinase	18755065	-0.219639	0.214327	-0.0156714	0.034704	-1.06498	-4.89505	-0.723792	-5.06747	6.50681	7.15062	7.29462	0.0646603
TraesCS2D01G051800	Pleiotropic drug resistance ABC transporter	19603312	-0.803269	-0.732938	-0.0632147	-0.00237994	-1.96412	-2.61984	0.200322	0.161515	0.792337	4.03934	2.86264	2.08531
TraesCS2D01G055000	Glycosyltransferase	22144303	0.967656	1.05921	-0.069455	-0.102264	-0.682862	-2.50395	-0.842995	-2.79925	8.58304	7.97144	6.83319	3.80293
TraesCS2D01G055200	Glycosyltransferase	22155271	1.15683	0.581389	0.000599952	-0.124141	-0.898279	-2.63942	-1.19583	-3.05762	10.4612	8.78529	6.67579	2.47507
TraesCS2D01G057600	disease resistance protein (TIR-NBS-LRR class)	22915990	-0.11794	-0.0257119	-0.00728925	-0.0018054	-1.731	-3.97804	-1.90259	-3.99692	7.48715	5.80594	6.01817	0.610673
TraesCS2D01G072500	Leucine-rich repeat receptor-like protein kinase family protein	30446487	-0.468356	-0.349886	-0.0121181	-0.0018615	-1.0994	-4.54759	-1.4086	-5.07468	6.64253	5.42369	7.35524	0.740097
TraesCS2D01G072600	Glycosyltransferase	30456104	0.874957	0.869764	-0.0194503	-0.0493185	-0.995589	-3.25407	-0.681014	-3.0637	9.94571	9.38531	7.72199	3.66941
TraesCS2D01G075200	L-lactate dehydrogenase	32150745	1.05468	1.30374	0.0158814	0.149632	0.196915	-2.31708	-1.50375	-4.31931	10.3272	7.65758	8.11091	2.40664
TraesCS2D01G076500	Proline-rich protein	32638462	-0.466059	-0.331642	-0.0062365	0.0132376	-0.553182	-3.10749	-1.0914	-3.95418	6.64888	5.39141	7.69783	1.33791
TraesCS2D01G081400	MLO-like protein	34999904	-0.754756	-0.486545	0.0029373	0.0566283	-0.988243	-3.03385	-0.894645	-3.02571	10.0188	8.93734	12.1134	5.45398
TraesCS2D01G088500	Lectin receptor kinase	38250501	-0.747533	-0.457095	-0.159852	-0.15528	-0.458328	-2.42303	-0.450668	-2.45128	2.95526	3.38577	3.47916	1.30883
TraesCS2D01G088800	Short-chain dehydrogenase/reductase family protein	38637280	-0.155444	-0.765168	0.175674	-0.0891581	-0.736399	-2.30363	0.0846787	-1.41031	1.38772	0.96827	0.64879	-0.603945
TraesCS2D01G088900	Short-chain dehydrogenase/reductase family protein	38678559	-0.00273847	-0.61836	0.173966	-0.141918	-1.04837	-2.16601	-0.508419	-1.75756	2.55574	1.48341	1.38739	-0.161857
TraesCS2D01G089000	Short-chain dehydrogenase/reductase family protein	38781097	-0.0678709	0.117935	0.0906918	0.194634	-1.22362	-2.80817	-0.505205	-2.18815	4.31423	3.10427	2.95683	-0.0918109
TraesCS2D01G107600	Peroxidase	59727020	-0.132645	0.760734	-0.0409398	0.0242941	-1.96285	-5.10488	0.425791	-2.32892	6.09881	9.33907	4.24693	1.1351
TraesCS2D01G107800	Peroxidase	60014820	-0.668406	-0.707156	0.0247735	NA	-1.96909	-5.48925	0.568439	-2.81372	7.14992	7.09539	7.76857	2.63492
TraesCS2D01G107900	Peroxidase	60021772	-1.55455	-0.32407	-0.216079	0.0256431	-1.61994	-5.26079	0.255965	-3.24608	3.61794	5.38783	4.03945	0.379445
TraesCS2D01G128700	Metallo-beta-lactamase-like	74974821	-0.826844	-0.298575	-0.27303	-0.0509019	-0.399817	-2.50982	-1.04545	-3.44567	3.17888	2.63169	3.70448	0.316815
TraesCS2D01G129100	Lectin receptor kinase	74998896	-1.46998	-0.488898	-0.188004	0.00687741	-1.3304	-2.1079	-0.703767	-1.52055	4.61244	5.31852	5.46602	3.31314
TraesCS2D01G151500	FAD-binding Berberine family protein	94868441	-0.12996	-0.674368	0.0376704	-0.0191156	-2.22595	-3.96874	-1.43276	-4.48082	6.96703	3.61949	4.90062	0.149957
TraesCS2D01G157300	Cytochrome P450	100420264	1.09285	1.47209	-0.0724143	-0.124102	-0.777507	-4.99965	-1.89376	-6.64486	13.1423	12.0533	10.7794	3.67888
TraesCS2D01G157500	Cytochrome P450	100782421	1.12657	0.446192	0.0119067	-0.0736318	-0.610137	-4.00198	-1.74496	-5.47733	11.8277	9.08653	8.64916	2.13206
TraesCS2D01G165100	Glycosyltransferase	109554073	0.5406	0.563086	0.00241568	0.035795	-0.0799276	-4.09595	-0.838223	-5.02509	9.77791	8.66059	8.32433	2.37317
TraesCS2D01G165800	Chymotrypsin inhibitor	109901630	-0.230039	0.222576	-0.126615	-0.0266873	-0.590535	-3.87574	-1.62003	-5.4735	7.10469	5.54856	6.84622	0.974758
TraesCS2D01G182000	B12D protein	126899204	0.429439	0.932044	0.0214078	0.2788	0.00525996	-2.4017	-1.70474	-4.38367	10.4783	8.05593	9.83086	3.78276
TraesCS2D01G194500	Beta-1,4-xylosidase	139745821	0.271971	0.311022	0.000682801	0.0120791	-1.17321	-3.9926	-1.32956	-4.32738	11.2786	9.48386	8.76155	2.4687
TraesCS2D01G195600	ZCF37, putative	142063681	-0.512294	-0.143772	-0.0357583	0.00865573	-0.923651	-3.64018	-1.45612	-4.6128	9.69262	8.31879	9.78002	2.95266
TraesCS2D01G201700	Lectin receptor kinase	153271857	-0.80561	-0.306958	-0.0842812	-0.0143413	-0.778806	-4.05861	-1.32015	-4.82324	6.12518	5.48519	6.61518	1.33257
TraesCS2D01G213700	Cytochrome P450, putative	174456525	-0.353658	-0.0526568	-0.0112408	0.0483709	-0.130116	-2.71674	0.348335	-2.25247	1.79553	2.45077	2.51746	-0.220821
TraesCS2D01G216500	Beige/BEACH and WD40 domain-containing protein	179285633	1.13285	0.524446	0.175414	-0.0391044	0.979061	2.24544	0.893093	2.09343	-1.24506	-0.806156	-1.31113	0.788882
TraesCS2D01G223000	Protein kinase	190032131	0.267121	0.442484	-0.0494971	-0.0340083	-0.327884	-2.14688	-1.15611	-3.20819	7.57839	6.64137	6.92414	3.25726
TraesCS2D01G251600	9-cis-epoxycarotenoid dioxygenase	301377821	1.24317	0.820848	-0.0071343	-0.0775834	0.623889	3.61104	-0.476633	2.00635	1.76957	0.227194	0.0908146	1.52569
TraesCS2D01G257100	Glycine-rich protein	312447632	0.919613	0.952169	0.0796935	0.0881071	1.20967	2.48278	0.178951	1.32258	-0.609267	-0.540591	-0.219187	0.786041
TraesCS2D01G257300	AP2/B3-like transcriptional factor family protein	313027818	0.085966	-0.573885	0.00318599	-0.128947	-1.87853	-2.9211	-1.36275	-2.81483	5.35684	3.47078	3.0821	0.954425
TraesCS2D01G258100	F-box family protein	314167646	-0.113013	0.310179	0.00103469	0.0630538	-1.99433	-2.93999	-1.28487	-2.1529	6.18894	4.52933	4.47435	0.194669
TraesCS2D01G264200	Sugar transporter, putative	323074622	-0.765755	0.155512	-0.256876	-0.0497595	-0.810958	-2.05612	-1.45639	-2.99446	6.27294	5.83714	6.43249	3.34305
TraesCS2D01G273600	Aldo/keto reductase family oxidoreductase	340510804	-0.803838	-1.03715	0.0341715	-0.0684268	-0.0671451	-3.42235	-1.81245	-5.65422	5.84103	3.58274	6.7432	0.953733
TraesCS2D01G275600	DnaJ / Sec63 Brl domains-containing protein	345248090	0.246314	0.239369	NA	0.0128261	-1.20624	-3.52406	-1.51562	-4.14661	13.8856	10.779	10.8506	3.04061
TraesCS2D01G277400	Protein DETOXIFICATION	347791529	-0.123207	-0.320441	-0.0441804	-0.17911	-0.942499	-2.99673	-0.969855	-3.15041	6.2522	5.28717	5.45145	2.44127
TraesCS2D01G277600	Protein DETOXIFICATION	347807207	0.600197	0.231322	-0.0427372	-0.27041	-0.907326	-2.85484	-1.09093	-3.14932	7.77646	6.86913	6.15513	3.39967
TraesCS2D01G283600	Yellow stripe-like transporter 12	357702680	-0.230083	-0.157116	-0.0603405	-0.046466	-0.393992	-2.24686	-1.64887	-3.8468	4.35402	2.61834	4.23357	0.39115
TraesCS2D01G289900	Arogenate dehydratase	372014334	0.329986	0.450505	-0.000321094	0.0300369	-1.67953	-2.58784	-0.979481	-2.0398	9.43128	8.01942	6.27846	2.40335
TraesCS2D01G296100	U-box domain-containing family protein	378362127	0.191114	0.679902	0.0326924	0.150039	-2.12745	-3.70219	-1.58352	-3.21461	6.85091	4.01697	3.79966	-0.797299
TraesCS2D01G302600	Scarecrow transcription factor family protein	386479947	0.483214	0.169898	0.0667737	0.0380687	-0.395268	-3.42421	-1.45638	-4.99135	9.84029	7.33018	8.85651	2.99943
TraesCS2D01G303800	Late embryogenesis abundant protein	388087088	1.21169	0.156433	0.12588	-0.0547579	2.02944	3.58481	0.487545	0.852406	-1.08044	-1.42609	1.51658	1.7194
TraesCS2D01G304300	Amino acid permease	389287016	-0.655723	0.338297	-0.0760758	0.105283	-0.57172	-2.66507	-1.11952	-3.50907	5.52691	4.90477	6.14105	1.34978
TraesCS2D01G312900	Proline-rich family protein	402550994	0.237125	0.162457	-0.098582	-0.173948	0.553262	2.36207	0.319635	1.95666	-3.0211	-2.29207	-2.3835	-0.0360508
TraesCS2D01G313700	Reductase 1	403468881	-0.271454	0.696402	-0.214619	0.137567	-0.0630363	-4.57191	-1.61348	-6.53641	8.2748	7.13298	8.55579	1.59479
TraesCS2D01G315100	Phosphatase 2C family protein	404398871	0.221585	0.465873	0.0592663	0.25226	-0.896111	-2.33516	-1.17602	-2.92127	4.42007	2.83041	3.25093	-0.122705
TraesCS2D01G315200	transmembrane protein	404794302	-0.506075	-0.192637	-0.0445164	0.14345	-0.946722	-3.44171	-1.34468	-4.21536	5.07428	3.51019	4.63168	0.112896
TraesCS2D01G317300	guanylate kinase 1	406733288	1.20085	1.04301	0.0432307	0.0365666	0.893991	3.71217	0.889306	2.76088	-1.52529	-0.333702	-0.637721	1.63474
TraesCS2D01G326400	Anthranilate synthase	419784062	0.143278	0.499162	-0.0138931	0.214448	-0.634463	-2.90832	-1.40314	-3.88309	7.36528	5.81049	6.60918	1.99828
TraesCS2D01G327800	Gibberellin-regulated protein 2	420990553	1.58439	1.55205	0.000446724	-0.0511274	0.640432	4.17806	NA	1.80136	-1.25785	-1.9767	-1.89275	0.144752
TraesCS2D01G328400	1-deoxy-D-xylulose-5-phosphate synthase	421793353	0.334833	0.414988	0.0108755	0.0556734	-0.308911	-2.13022	-0.97525	-2.91294	4.07313	2.99934	3.41065	0.280954
TraesCS2D01G332300	WRKY transcription factor	425215377	0.222682	-0.0562736	0.0121151	-0.0186636	0.29571	-3.47999	-1.45625	-6.62148	7.32585	4.33772	6.94622	0.132041
TraesCS2D01G339900	BTB/POZ and TAZ domain protein	434138340	-0.573503	-0.637253	-0.0118971	-0.0468061	-0.931581	-3.43927	-1.41088	-4.72329	5.01892	3.15507	5.04165	0.255859
TraesCS2D01G344600	Leucine-rich repeat receptor-like protein kinase	440633947	-0.781208	-0.402113	-0.0408164	0.0219738	-1.44243	-3.39579	-1.16465	-3.22643	6.95638	6.26922	7.24161	2.95705
TraesCS2D01G348600	Nitrate transporter 1.2	446599970	-0.141545	0.162924	-0.0444986	-0.0413221	-1.34949	-2.70186	-1.4221	-3.04968	5.34363	5.38096	4.15016	0.887199
TraesCS2D01G359900	Benzyl alcohol O-benzoyltransferase	461801445	0.266517	-0.128183	-0.00498812	-0.110072	-1.03678	-2.08272	-0.778904	-1.94121	7.26509	6.37326	5.73985	3.33041
TraesCS2D01G361900	Zinc finger (C3HC4-type RING finger) family protein	467240638	-0.0610672	0.215095	-0.084027	0.0866994	-0.368505	-2.51249	-1.58376	-4.01816	4.78579	3.15575	4.50942	0.304417
TraesCS2D01G371400	GRAM domain-containing protein / ABA-responsive	475499132	0.131389	0.10023	NA	0.000575611	-1.50278	-2.83162	-1.16718	-2.68753	9.02321	7.30785	5.86755	1.08842
TraesCS2D01G371700	GRAM domain-containing protein / ABA-responsive	476017089	1.27966	0.770546	0.0819878	-0.0781876	-0.76678	2.32263	-0.976498	2.07184	1.73605	0.138463	-0.850303	1.27817
TraesCS2D01G374400	Glycosyltransferase	477831015	0.156066	0.636648	-0.0304608	0.0371918	-0.410159	-3.23758	-1.57395	-4.78017	9.30007	8.32201	8.66708	1.88158
TraesCS2D01G374500	Glycosyltransferase	477992196	0.959495	0.729844	0.0191374	0.0462794	-0.0228916	-2.65337	-1.94173	-5.26757	9.45927	6.02109	7.39304	1.21724
TraesCS2D01G380800	CC-NBS-LRR family disease resistance protein	484910932	-1.30137	-0.997054	-0.137609	-0.026365	-0.114322	-2.02104	-0.817035	-2.80681	2.51936	2.08504	3.95352	1.00159
TraesCS2D01G382600	Acid beta-fructofuranosidase	486499933	0.627963	-0.00492781	0.0981633	0.00963775	-0.818613	-3.35088	-1.25389	-4.39349	8.02398	5.21093	6.19852	1.33241
TraesCS2D01G394200	1-aminocyclopropane-1-carboxylate synthase	505814183	0.173073	-0.620581	0.140958	-0.210868	-1.11277	-2.67105	-1.10179	-2.84912	5.58427	3.97208	4.17244	1.60689
TraesCS2D01G397000	Dehydration-responsive element binding factor	508063150	0.367821	0.197352	0.159248	0.111131	0.632719	2.54079	0.927452	2.78993	-2.805	-1.84653	-1.83165	0.559739
TraesCS2D01G407200	Glycosyltransferase	522629697	1.06352	1.3221	-0.0586438	-0.071533	-0.459201	-3.32935	-1.61497	-5.34321	7.7968	5.87727	6.09314	0.730602
TraesCS2D01G407300	Glycosyltransferase	522689327	-0.0595297	-0.122351	0.0669504	0.0672256	-0.806232	-4.13657	-1.56877	-5.44985	7.74795	5.49927	7.00505	1.26273
TraesCS2D01G414300	Ethylene-responsive transcription factor	528472502	-1.08415	-0.562763	-0.146726	-0.132459	-0.850655	-2.17347	-0.849174	-2.26125	6.42122	7.1438	7.46864	5.01703
TraesCS2D01G415600	SHR5-receptor-like kinase	529531126	-0.330785	0.111521	-0.177405	0.0649856	-0.985411	-3.99217	-1.35216	-4.60624	6.87596	5.67089	6.21531	1.38064
TraesCS2D01G417100	Calcium-binding EF-hand family protein	531473236	0.662659	0.944531	0.0114473	0.16707	1.55342	2.29088	0.331871	0.990276	-0.607376	-0.248196	0.486914	0.953853
TraesCS2D01G417400	cysteine-rich/transmembrane domain A-like protein	531711723	-0.257053	-0.0239387	-0.0144959	NA	-0.60706	-4.33179	-1.14649	-5.07296	10.6609	10.0541	11.6649	4.13412
TraesCS2D01G428000	SAUR-like auxin-responsive family protein	539895264	-1.15954	-0.818471	-0.0355126	0.0229409	-0.191049	-2.85476	-1.07526	-4.01012	6.10202	5.45701	9.07524	3.455
TraesCS2D01G436100	Ubiquinol oxidase	546872156	-0.000355455	0.148516	-0.016943	-0.000805667	-0.928721	-2.29514	-1.20648	-2.74423	9.6967	8.62829	8.87294	4.28168
TraesCS2D01G436700	Ubiquinol oxidase	547250088	0.339857	0.241309	0.0788922	0.0573701	-0.391814	-2.41969	-1.27664	-3.47598	6.01074	4.42178	5.29742	1.53627
TraesCS2D01G437800	O-methyltransferase-like protein	547694471	0.465267	0.369852	0.000707211	-0.0131323	-0.496733	-3.0728	-0.760149	-3.56798	6.79067	5.57306	4.4942	0.605644
TraesCS2D01G438000	Hypoxia-responsive family protein-like	547762760	0.578273	0.00510597	0.0908348	-0.114806	-0.797847	-2.11068	-0.953151	-2.35325	4.64715	3.20006	3.13417	0.947183
TraesCS2D01G442000	Receptor-like protein kinase	552192513	-0.957969	-0.871069	-0.115932	-0.0852136	-1.28561	-2.31863	0.00973035	-0.991252	3.27385	3.64778	2.99064	1.80898
TraesCS2D01G442700	Major facilitator superfamily protein	553251322	1.30544	0.499293	0.0261439	-0.0227413	-1.22847	-3.20652	-0.766388	-2.88957	11.969	8.05056	7.61543	4.48973
TraesCS2D01G444600	E3 ubiquitin-protein ligase RNF14	555851962	0.116003	-0.0257119	-0.00714063	-0.034145	-1.191	-3.15897	-1.17611	-3.67847	5.78364	4.56255	3.98397	0.380422
TraesCS2D01G449400	Methyl esterase	558977082	-1.20848	-0.297545	-0.0669759	0.454696	-0.862447	-2.66635	-1.06165	-2.95331	4.92171	3.99112	5.44601	1.38992
TraesCS2D01G449900	U-box domain-containing protein	559310675	0.423774	0.311414	-0.0046078	-0.0470189	-0.357439	-4.18091	-1.29361	-5.74077	9.28922	7.86738	7.73051	1.41755
TraesCS2D01G455900	Lectin receptor kinase	564070686	-0.175124	0.480539	-0.0611338	-0.0134887	-0.293601	-2.4881	-1.04335	-3.51733	5.24249	5.77327	5.29236	1.44173
TraesCS2D01G458700	UBiQuitin family member	565515535	-0.151756	-0.171747	0.0107595	0.0178159	-5.63612	-9.67216	-0.834995	-4.83276	11.4994	9.91153	6.79417	0.0297704
TraesCS2D01G459100	Ubiquitin	565758514	-0.0754257	0.102643	0.0221026	0.0784809	-1.9351	-3.62293	-0.820956	-2.69118	7.57834	5.54285	6.072	0.987826
TraesCS2D01G459200	Ubiquitin	565860704	0.0913804	0.50788	-0.0816103	0.0608341	-1.14503	-4.4827	-1.096	-4.6608	8.51726	7.55199	7.23903	2.11945
TraesCS2D01G462200	DTW domain containing protein	568230708	-0.301275	0.451026	-0.0198252	0.196555	-0.786579	-2.80005	-0.453911	-2.50187	3.44954	3.08653	3.03571	-0.408011
TraesCS2D01G464400	Ethylene-responsive transcription factor	570061956	-0.021806	0.253328	-0.0072158	0.0293078	-1.0336	-2.51212	-1.62329	-3.50864	7.74866	6.11476	6.64399	1.5245
TraesCS2D01G466900	Protein kinase family protein	572254950	-1.42843	-1.30988	-0.0394107	0.00624917	-2.05751	-2.19033	0.267734	0.42456	1.76739	2.25226	1.50412	1.52169
TraesCS2D01G473800	Chloroplast ATP-binding protein	577315148	-0.51759	-1.50658	0.0896519	-0.0264633	-1.53501	-2.86001	-0.328844	-1.24352	2.73338	1.18025	1.91081	0.557451
TraesCS2D01G474300	Receptor-kinase, putative	577444668	-0.743738	-0.599157	-0.0549165	-0.0507893	-1.01786	-2.31381	0.58627	-0.217062	0.61135	1.87318	0.294555	0.349644
TraesCS2D01G475300	Receptor-kinase, putative	577790137	-1.72185	-1.41867	-0.0478824	NA	-1.88636	-4.98717	0.821933	NA	0.255622	1.75333	NA	NA
TraesCS2D01G481600	Anthocyanidin reductase	584533176	-0.734077	-0.338567	-0.19614	-0.137027	-0.50391	-2.90571	-0.757691	-3.2947	6.45518	6.41662	6.85411	3.71344
TraesCS2D01G484000	Xyloglucan endotransglucosylase/hydrolase	585431668	1.77717	0.406935	0.0859251	-0.118758	0.780372	3.23722	-0.0403025	1.30687	-0.078937	-2.12237	-1.05772	0.632688
TraesCS2D01G491100	Agmatine coumaroyltransferase-2	589683347	-0.651219	-0.161616	-0.0434335	NA	-1.95167	-4.67222	-0.836441	-3.62199	10.8469	11.2242	11.6372	5.58089
TraesCS2D01G492800	Oxidative stress 3, putative isoform 2	590366221	-1.26803	-0.362657	-0.118179	0.14764	-1.69303	-2.67217	-1.50245	-2.71296	2.24823	1.06496	1.95077	-1.11154
TraesCS2D01G493000	V-type proton ATPase subunit a	590409575	1.19584	1.03817	0.0100724	0.0421999	-1.18831	-2.7448	-0.12207	-1.56025	7.08189	5.11067	1.69486	-0.176327
TraesCS2D01G509500	Protein kinase family protein	601963045	-1.80532	-1.31818	-0.0623535	NA	-2.16744	-4.79142	-0.509344	-3.17092	4.28937	4.24146	6.37384	0.773552
TraesCS2D01G538400	Serine/threonine-protein kinase	619566031	-0.229851	-0.0246632	-0.0231741	-0.0192581	-1.1188	-4.6263	-1.30364	-4.70749	6.82394	6.51417	6.18409	0.567806
TraesCS2D01G539100	Serine/threonine-protein kinase	619700233	-0.349815	1.18296	-0.192378	0.00561085	-1.53606	-3.57697	-0.424488	-2.40731	4.23903	5.96172	3.18822	0.585398
TraesCS2D01G543300	Blue copper protein	621264905	-0.151756	0.145547	0.00103469	0.045037	-0.937568	-5.08322	-1.84145	-6.51903	12.924	10.3044	13.0632	3.0979
TraesCS2D01G543500	Blue copper protein	621312785	-0.0199743	0.379913	-0.0200431	0.0132831	-1.76908	-3.62957	-1.45346	-3.58784	11.5095	10.6254	9.64373	3.18637
TraesCS2D01G543600	Blue copper protein	621343463	0.271971	0.10023	NA	-0.0274186	-1.10447	-2.85315	-1.35995	-3.31752	11.0719	9.91226	8.60624	3.02287
TraesCS2D01G544600	Acyl-protein thioesterase 1	621600183	0.0560483	0.323051	-0.0506067	-0.0289964	-1.04628	-2.6475	-0.750312	-2.46241	5.70117	5.36551	4.45686	1.86109
TraesCS2D01G545400	Glutathione S-transferase	621976696	-0.827673	0.0669288	-0.0658715	0.0116393	-0.768802	-4.83995	-1.55898	-6.02622	9.96047	10.1245	11.467	3.174
TraesCS2D01G548600	Serine/threonine-protein kinase	624303022	-1.27671	-0.195296	-0.0841049	0.261534	-0.217868	-2.04421	-0.18419	-2.05958	4.59637	4.82148	6.12073	2.65038
TraesCS2D01G553800	Cytochrome b559 subunit alpha	628287950	-0.751173	-0.548271	-0.0746882	-0.0205723	-0.140785	-3.61553	1.9416	-0.556425	-2.31655	0.616356	-1.70342	-1.94608
TraesCS2D01G561400	Late embryogenesis abundant (LEA) hydroxyproline-rich glycoprotein	633709850	0.346981	0.165842	-0.0414496	-0.111429	-0.771542	-3.46275	-1.47069	-4.53879	10.2929	8.7448	9.05855	3.46647
TraesCS2D01G574000	Leucine-rich repeat receptor-like protein kinase family protein	638804298	-0.623661	0.115817	-0.0619648	-0.00296349	-0.9763	-2.99347	-2.05837	-4.9514	6.31266	5.91897	6.96551	1.06418
TraesCS2D01G575800	1-deoxy-D-xylulose 5-phosphate synthase	639627141	-0.25155	-0.661635	-0.0507911	NA	0.52472	-2.47139	-0.809839	-4.03933	4.98177	5.54131	10.1535	4.12888
TraesCS2D01G582800	Kinase, putative	643320637	0.842173	1.01384	-0.0296547	-0.0574159	-0.420227	-2.94098	-2.71584	-5.44192	7.97292	5.81563	6.12194	0.711831
TraesCS2D01G587900	rRNA N-glycosidase	645650231	0.647126	0.516402	0.00276862	-0.0170843	1.21174	2.34056	-0.175259	0.867107	0.805984	0.361341	-0.217196	0.597661
TraesCS2D01G591000	Serine/threonine-protein kinase	646592448	-0.501908	-0.456975	0.00475277	0.0209055	-1.39349	-3.08717	-1.98201	-3.81509	5.1428	2.82988	4.90087	0.312816
TraesCS2D01G597000	Eukaryotic aspartyl protease family protein	649615057	1.56225	1.30935	-0.0154734	-0.220332	2.41213	2.89087	1.44286	1.60284	-1.78131	0.648692	-1.40084	0.502231
TraesCS3A01G015600	DNA/RNA helicase protein	10340218	-1.41923	-1.50081	0.000973219	-0.0119285	-2.40999	-3.12592	-0.00299221	0.256195	1.03815	1.02394	-0.430414	-0.00470554
TraesCS3A01G016200	Receptor lectin kinase	10499344	-1.32826	-0.725337	-0.086469	-0.0176645	-0.722978	-2.39964	-0.189841	-1.77278	1.62931	2.64481	3.6511	1.10211
TraesCS3A01G017400	O-acyltransferase WSD1	11023281	-0.981403	-0.662537	-0.0575174	-0.0200807	-2.16652	-4.13398	-0.111019	NA	1.37837	2.16534	-0.307214	NA
TraesCS3A01G033000	Protein kinase family protein	18968481	-0.380749	-0.617994	0.0105599	NA	-0.0622185	-3.54238	-1.24253	-5.11264	7.91188	5.97826	9.96596	2.95735
TraesCS3A01G033900	Heat shock protein	19313718	-1.40323	-0.590499	-0.096616	0.0246842	-1.59996	-3.48078	-1.55332	-4.19605	2.93539	1.38822	3.06135	-0.845685
TraesCS3A01G034100	Receptor-like kinase	19342802	0.135762	-0.0257119	NA	-0.0184322	-1.55199	-4.1608	-1.29288	-4.0542	9.76285	7.17414	6.59747	1.37861
TraesCS3A01G034500	Heat shock protein	19466928	-1.03224	-0.640668	-0.0779381	0.11444	-1.30221	-2.1969	-0.0223727	-0.862672	0.590006	0.809474	0.333235	-0.689302
TraesCS3A01G034900	Protein kinase family protein	19477378	-1.17947	-0.7964	-0.0942563	-0.0197548	-2.06218	-2.02676	-1.32643	-1.24449	2.24265	1.34509	1.56429	0.273302
TraesCS3A01G040800	Basic 7S globulin	21323873	-0.264542	0.455327	-0.20433	0.0319489	-0.53543	-2.28288	-0.44762	-2.23503	3.49027	3.80868	3.29216	0.934498
TraesCS3A01G048700	Protein kinase family protein	25932415	-0.281503	0.668902	-0.195455	0.192821	-0.610057	-2.32318	-1.60547	-3.52789	6.39629	5.18048	6.09832	1.68442
TraesCS3A01G048800	Protein kinase family protein	25946315	-0.600079	0.492772	-0.0797754	0.0117804	-0.776162	-2.4304	-1.28437	-3.20166	6.27097	8.01343	6.82932	2.4538
TraesCS3A01G049500	Receptor-like kinase	26200531	-0.876019	-0.261027	-0.0613505	-0.00184885	-1.67133	-3.80674	-1.33916	-3.53164	4.16755	4.56822	5.4713	0.755624
TraesCS3A01G060600	#N/A	36382977	-0.173197	-0.11434	-0.00924064	-0.0133161	0.100673	-3.38587	-1.5343	-6.12605	6.40835	4.18607	7.00403	0.535098
TraesCS3A01G061600	Cytochrome P450	36920265	-0.968066	0.874855	-0.31858	0.357743	-0.467245	-2.82766	-0.911695	-3.39357	7.41058	7.65506	8.19003	3.16414
TraesCS3A01G062200	Cytochrome P450	37301827	-0.640739	-0.186731	-0.0949333	-0.0279412	-1.30909	-4.22402	-0.819016	-3.75893	4.59945	6.12361	5.19387	1.20306
TraesCS3A01G092000	Adenine nucleotide alpha hydrolases-like superfamily protein	57896894	-1.11243	-0.474715	-0.054518	0.0309274	-0.591304	-3.30447	-0.352376	-3.18531	3.0625	3.38832	4.74442	0.601202
TraesCS3A01G095900	Small proline-rich protein 3	61308087	-0.502067	1.08587	-0.0412608	-0.0309401	1.64436	-2.60301	2.27009	-1.81229	-2.84613	5.40973	1.6551	-0.036399
TraesCS3A01G096500	Kinase family protein	61445227	0.833904	0.450302	0.0439013	-0.1266	-0.301759	-2.25021	-0.928866	-3.03968	5.68877	4.45605	4.4604	1.57952
TraesCS3A01G097900	Lecithin-cholesterol acyltransferase-like 1	63389133	0.175231	0.347456	-0.0247084	-0.0216252	-0.629394	-3.24335	-1.4217	-4.53542	6.79825	5.6007	5.82201	1.02717
TraesCS3A01G102000	FMN-dependent NADPH-azoreductase	66165602	1.02659	1.08381	-0.0740011	-0.0940069	0.432359	-2.26408	-1.31724	-4.60518	5.86158	4.40467	5.19687	0.661231
TraesCS3A01G104400	Basic helix loop helix (BHLH) family transcription factor	67785276	-0.253905	-0.459772	-0.0972798	NA	-1.44691	-2.76705	-0.987816	-2.34726	5.91869	7.45583	9.52488	4.27361
TraesCS3A01G122300	Protein kinase-related protein	96682190	-0.159962	0.385337	-0.0757277	-0.00132159	-0.606378	-2.05663	-0.299881	-1.81145	4.71186	5.16288	4.38626	2.38796
TraesCS3A01G124700	Glycosyltransferase	100841262	0.0139278	0.998168	-0.0918471	0.194493	-0.533839	-2.95384	-0.915626	-3.43723	8.7764	8.36986	8.257	3.80077
TraesCS3A01G124800	Glycosyltransferase	100842613	0.131293	0.175161	-0.0037357	0.000755146	-0.498348	-2.37897	-0.743667	-2.71496	6.34908	5.62129	5.50495	2.09085
TraesCS3A01G125200	Glycosyltransferase	100880788	0.241894	0.195673	-0.0602677	-0.126359	-0.545446	-3.46889	-1.04096	-4.09922	6.01201	5.18581	5.18492	1.27333
TraesCS3A01G127300	HXXXD-type acyl-transferase-like protein	102623417	0.672973	0.67865	-0.00892421	-0.05117	-0.36626	-3.70549	-0.979884	-4.58032	11.0975	10.8531	9.02296	3.90329
TraesCS3A01G130300	Phosphate/phosphoenolpyruvate translocator	107402918	0.0373294	0.121897	-0.00294074	0.0232902	0.191593	-3.1478	-1.76704	-5.53392	8.12922	6.04178	8.31353	2.40271
TraesCS3A01G138400	Subtilisin-like protease	115839464	0.181273	0.10023	NA	-0.0139231	-1.30259	-3.98652	-1.6883	-4.7697	13.8844	12.0889	11.6383	3.94754
TraesCS3A01G148300	Serine/threonine-protein kinase	131348327	-0.624814	0.116607	-0.119919	0.025518	-0.489351	-2.17125	-0.418463	-2.19011	4.39155	4.76388	4.71399	2.19668
TraesCS3A01G150700	Anthranilate phosphoribosyltransferase	137785828	-0.0585647	0.417495	0.0453641	0.178384	0.23016	2.66598	0.0733643	2.36255	-0.792436	-1.05264	-0.169389	0.839708
TraesCS3A01G178400	Kinase-like	202827156	0.218333	-0.0788579	0.0108686	-0.0241335	-0.545135	-2.32621	-1.27116	-3.25911	7.21917	5.11498	5.86368	1.78578
TraesCS3A01G181400	Geranylgeranyl reductase	209602410	1.52429	1.19858	0.0172168	-0.0968826	1.0536	2.36312	0.1394	0.829652	-0.927515	-0.634181	-0.794111	0.275882
TraesCS3A01G213100	Leucine-rich repeat protein kinase family protein	384319779	0.785804	0.229199	0.102849	-0.198991	0.813786	2.47033	0.611571	2.14842	-3.14682	-2.48658	-2.84377	-0.253745
TraesCS3A01G217400	Emb|CAB62340.1	396610382	1.56258	1.50806	-0.0152888	-0.133583	1.73818	2.59649	0.802288	1.0231	-0.238065	1.15995	0.376134	1.5116
TraesCS3A01G217900	Pleiotropic drug resistance ABC transporter	399573202	0.407732	0.718181	-0.170745	-0.0566868	-0.720224	-3.43037	-1.34924	-4.29247	7.01557	5.88097	5.90236	1.45795
TraesCS3A01G226000	Pimeloyl-[acyl-carrier protein] methyl ester esterase	423618970	-0.00297065	1.02212	-0.0481192	0.1343	-0.946205	-3.61255	-0.811472	-3.58872	5.30205	5.48341	4.36829	0.020916
TraesCS3A01G227800	Cytochrome P450	426651601	1.08776	0.775756	0.297179	0.0746323	-1.2802	-2.29804	-1.23515	-2.51928	6.90845	4.79077	4.29273	1.10263
TraesCS3A01G228600	WRKY transcription factor	427332282	0.302088	0.514487	-0.000635327	0.0556008	0.185238	-2.2198	-1.08783	-3.67015	4.79417	3.61747	4.41383	0.22992
TraesCS3A01G231000	Isoprenylcysteine alpha-carbonyl methylesterase ICME	431119378	0.71604	0.577387	0.0556357	-0.0537503	2.24382	3.09582	0.785804	1.23938	-2.33828	-1.59669	-0.486875	0.834518
TraesCS3A01G232300	Elongation factor	433994860	0.563491	0.447018	0.0315037	0.0513037	-2.45705	-5.60033	-1.06362	-4.27145	12.0393	9.69592	7.92169	2.4707
TraesCS3A01G232400	Metabotropic glutamate receptor 1	434005413	0.188295	-0.15609	0.0120739	-0.023971	-1.82678	-4.13908	-1.43007	-4.24761	11.538	7.78672	7.6252	2.23317
TraesCS3A01G247900	Outer mitochondrial membrane protein porin	466039627	-0.417662	-0.243847	-0.0335315	-0.00839852	-0.850234	-2.04218	-0.449144	-1.67845	2.83258	2.64125	2.57559	0.689925
TraesCS3A01G250800	cotton fiber-like protein (DUF761)	469831520	1.46344	0.768448	0.0402451	-0.1332	0.225019	3.3763	-0.0460807	2.72758	-0.0887741	-1.30358	-2.35253	1.02077
TraesCS3A01G252600	Glucose-6-phosphate isomerase	473212751	0.232883	0.0357887	0.000311499	-0.0271076	-0.941085	-3.63426	-1.50418	-4.39471	9.06528	7.20066	7.50866	1.91693
TraesCS3A01G253200	Late embryogenesis abundant protein	474677263	-0.0169123	-0.0142175	0.0221266	0.0341971	0.909669	2.76646	0.411738	1.97794	-1.41945	-0.849303	0.297702	1.55776
TraesCS3A01G253400	Serine/threonine-protein kinase	474807929	0.0235149	0.169639	-0.0047026	0.0187101	-1.20464	-4.41857	-1.44772	-4.92832	7.78808	6.45832	6.43684	0.216112
TraesCS3A01G253500	GDSL esterase/lipase	474810391	0.0983811	-0.175204	0.0292212	-0.00287329	-1.69034	-3.40022	-1.44975	-4.41877	6.22717	2.94903	4.18126	-0.220118
TraesCS3A01G257500	ABC transporter B family protein	479129028	-0.243833	-0.202515	-0.090567	-0.069034	-0.947731	-3.77684	-1.26234	-4.36221	5.97568	4.64921	5.28031	0.919558
TraesCS3A01G258200	ABC transporter B family protein	480046032	-0.291591	-0.0247496	-0.0167417	NA	-1.29911	-5.99836	-1.86551	-7.18117	8.16533	6.72018	8.64277	0.0243395
TraesCS3A01G260100	Chitinase	482927580	-0.741743	0.0289573	-0.110114	-0.0407539	-0.635694	-2.49385	-0.352943	-2.26623	6.13125	6.66716	6.4064	3.75634
TraesCS3A01G260300	Lipid phosphate phosphatase-like protein	482973732	0.359271	0.377034	-0.0160038	-0.0230008	-0.528762	-2.0552	-0.704369	-2.33008	7.52857	7.58174	6.00094	3.14482
TraesCS3A01G264300	DUF4228 domain protein	488260517	0.989606	0.221374	0.165407	-0.0558843	1.01782	2.17087	0.598404	1.37365	-2.00525	-1.64903	-1.2165	0.281319
TraesCS3A01G264900	Myb transcription factor	489311494	0.0812405	0.13584	-0.005154	0.00576171	-0.8475	-2.80955	-1.71265	-4.25225	6.90552	4.68696	5.88412	1.02194
TraesCS3A01G279800	Glycosyltransferase	509249928	0.704667	0.867381	-0.0840932	-0.0526365	-0.603563	-3.48588	-1.75735	-5.10038	8.32416	6.39976	6.96876	1.46082
TraesCS3A01G280000	Glycosyltransferase	509375867	-0.270583	-0.295017	-0.0230518	-0.0502395	0.293542	-3.13941	-1.43663	-5.07337	6.84007	5.97415	8.03622	2.37135
TraesCS3A01G280800	Heat shock transcription factor	509797995	1.62292	0.961252	0.093515	0.0453395	1.79224	2.67378	0.225182	0.452257	1.03659	0.0562879	1.35573	1.12775
TraesCS3A01G285700	Ribose-phosphate pyrophosphokinase, putative	514233117	0.272101	0.576703	-0.125556	0.015454	-0.508388	-3.23654	-1.3848	-4.34971	6.70255	5.43883	5.92738	1.41289
TraesCS3A01G287000	NBS-LRR-like resistance protein	515283046	0.439458	0.424073	0.00144419	-0.00136219	-1.95878	-2.2271	-0.895512	-1.16205	3.76586	2.81147	1.17437	-0.0288704
TraesCS3A01G287700	ATP synthase subunit g, mitochondrial	515913130	-1.3857	-0.81262	-0.00918865	0.134841	-1.6129	-2.66824	-1.74856	-2.96745	3.03932	1.10554	3.19646	-0.503947
TraesCS3A01G297100	Peroxidase	531701236	-0.92028	-1.41724	-0.0436816	-0.169235	-0.907297	-3.85238	-1.1641	-4.29209	9.1565	8.27238	9.77014	4.8417
TraesCS3A01G297200	Peroxidase	531896075	-0.114116	0.688642	-0.219691	0.153258	-0.833496	-3.52308	-1.34052	-4.23811	7.26951	6.39246	6.61238	1.70037
TraesCS3A01G300400	Protein DETOXIFICATION	534467102	-0.0514265	0.152443	-0.110544	-0.127568	-0.382836	-2.05703	-0.500002	-2.2467	3.24021	3.24768	2.96102	0.888462
TraesCS3A01G307100	Alpha/beta-Hydrolases superfamily protein	545281348	-0.371537	0.269321	-0.0800578	-0.0105658	-0.55656	-2.3531	-1.38194	-3.51964	8.49805	7.94361	8.61149	3.8104
TraesCS3A01G309100	Glutathione S-transferase	547254626	0.634819	0.854303	0.0206634	0.140498	-0.575429	-2.88044	-1.39953	-3.82452	10.5775	8.76749	9.03712	4.19766
TraesCS3A01G310400	Arginine--tRNA ligase	549412652	0.201032	0.39303	0.0214764	0.127158	-1.39084	-3.57922	-1.19083	-3.51112	7.87819	6.47333	6.22212	1.82577
TraesCS3A01G321800	Basic helix-loop-helix (BHLH) DNA-binding superfamily protein	565459337	-0.125449	-0.255724	0.000215065	-0.0190611	-1.06567	-2.88765	-0.806499	-2.65896	7.07376	6.05396	6.38544	2.64216
TraesCS3A01G327300	Subtilisin-like protease	572326758	0.119406	0.384028	-0.112278	-0.00940073	-1.24912	-2.89227	-1.0212	-2.76196	5.96001	5.16963	4.57618	1.72233
TraesCS3A01G332600	UDP-glycosyltransferase	577076653	0.300906	0.634596	-0.0478695	0.048311	-0.455303	-2.2108	-0.490464	-2.32013	6.31226	6.0346	5.48796	2.921
TraesCS3A01G339700	Glycerol-3-phosphate acyltransferase 3, putative	586791242	0.0669297	0.797174	-0.0486358	0.0426256	-0.777146	-2.20176	-0.313068	-1.75753	5.16403	6.15465	4.23665	1.87235
TraesCS3A01G340900	LURP-one-like protein	587965495	1.62721	0.62307	0.0503137	-0.242798	1.05188	2.42242	-0.0653529	0.00198394	0.244494	-0.598086	0.266428	0.902082
TraesCS3A01G344400	Kinase family protein	593999825	0.182991	0.567299	-0.107799	0.0613826	-0.911828	-2.74639	-1.36816	-3.37817	6.50995	5.309	5.41287	1.68699
TraesCS3A01G352100	RNAse E/G-like protein	600315212	0.710357	0.336801	0.123306	-0.0456335	1.38641	2.09967	0.580994	1.18342	-1.86132	-1.32128	-0.850764	0.376654
TraesCS3A01G352200	Carboxypeptidase	600316632	0.693789	0.821088	-0.080527	-0.0595109	1.16348	3.25107	0.314986	1.83076	-3.32536	-2.52951	-2.00671	-0.0156319
TraesCS3A01G355100	Alpha/beta-Hydrolases superfamily protein	602859507	0.0802748	-0.465238	0.0107726	-0.0851018	-0.429858	-3.58326	-1.68726	-5.2029	9.84394	7.42807	9.25339	3.2617
TraesCS3A01G356100	Zinc finger protein, putative	603813281	-1.00053	-0.178772	-0.0592709	0.0470162	-0.998247	-4.50494	-1.59869	-5.49692	8.90559	7.60901	9.46686	2.70019
TraesCS3A01G356200	Zinc finger family protein	603846573	0.775078	-0.704723	0.0745502	-0.121866	-1.1296	-4.78314	-1.55764	-5.76163	10.4376	6.53367	7.39812	2.11205
TraesCS3A01G358600	Hydroxyproline-rich glycoprotein-like	606666630	-0.348442	0.625468	-0.171479	0.0873518	-0.747132	-2.99404	-1.18077	-3.5896	6.67985	6.31192	6.35417	2.32937
TraesCS3A01G359700	Calcium-dependent lipid-binding domain-containing protein	607486621	0.196586	-0.020121	0.000815607	-0.0441214	-1.33119	-3.24633	-1.25654	-3.38882	8.67142	7.05961	6.10708	2.50404
TraesCS3A01G373800	Acidic endochitinase	623610042	-0.395875	-0.50823	0.0163281	-0.0145663	-1.60826	-4.33928	-1.22963	-4.11184	7.51049	5.84965	6.26851	1.77988
TraesCS3A01G376100	Ubiquitin carboxyl-terminal hydrolase 17-like protein 17	625039093	-0.765546	-0.49172	0.032121	0.0337981	-1.20791	-2.27711	-0.310432	-1.35265	4.40934	3.44451	6.1106	1.32011
TraesCS3A01G377700	NAC domain-containing protein	627701251	0.113617	0.747203	-0.0748275	-0.0129599	-1.20106	-3.33754	-1.10217	-3.36869	5.13411	5.18763	3.62247	0.231442
TraesCS3A01G391900	#N/A	639499061	-0.979657	-0.603573	0.00653318	0.104203	-0.801741	-2.39572	0.118626	-1.2372	0.386039	0.50662	0.724316	-0.912089
TraesCS3A01G396100	Late embryogenesis abundant protein	643220218	-0.131595	-0.321209	0.053269	0.0392739	-1.86906	-4.36251	-1.07445	-3.63193	7.63332	6.09708	5.8779	1.63419
TraesCS3A01G401500	Polygalacturonase	647463244	-0.00288323	0.394664	NA	0.0478889	-0.586269	-2.35042	-0.610255	-2.44671	6.78716	6.71372	6.09996	1.6221
TraesCS3A01G401900	Tropinone reductase-like protein	647497851	-0.422143	0.742757	-0.156956	0.0368692	-0.581458	-3.3727	-0.942016	-3.86197	6.19504	6.73688	6.20903	1.78305
TraesCS3A01G404400	Ethylene-responsive transcription factor	649540667	0.107002	-0.136632	0.0316116	0.00469739	-1.24808	-3.28614	-0.896495	-3.15992	7.32041	5.5869	5.68954	1.89396
TraesCS3A01G404600	C2 calcium/lipid-binding and GRAM domain protein	649605494	0.14738	0.201153	NA	0.0126496	-1.73887	-3.99363	-1.46073	-3.95922	9.88627	7.12229	6.55821	1.08377
TraesCS3A01G408200	Bidirectional sugar transporter SWEET	653303151	-0.185011	0.754892	-0.132814	0.14129	-1.22936	-2.00623	0.312865	-0.118595	0.296433	1.44057	-1.07734	-1.36826
TraesCS3A01G411500	Jasmonate O-methyltransferase	655627898	0.0640779	-0.201306	0.0248162	-0.0297915	-1.44662	-2.86116	-1.68992	-3.27678	6.18045	4.05563	4.53936	1.15922
TraesCS3A01G411600	Salicylate O-methyltransferase	655631716	0.0777051	0.471372	-0.053953	-0.0109909	-1.34752	-2.725	-1.794	-3.3936	5.07372	3.67115	3.47014	0.024979
TraesCS3A01G414300	Proline transporter	657943217	-0.406676	-0.521849	0.00847904	-0.0186254	-0.491313	-2.21156	-0.861846	-2.96167	2.65442	1.41886	2.64782	-0.270585
TraesCS3A01G414500	Cysteine-rich receptor kinase	658094051	0.928119	0.305932	0.0100724	-0.0633671	-1.74534	-4.55036	-1.16654	-4.07868	9.36894	6.31676	4.15769	0.352693
TraesCS3A01G428300	Glycosyltransferase	671718886	-0.213306	-0.113757	-0.0131388	-0.0130086	-1.02516	-4.11695	-1.23025	-5.08322	7.70006	6.36308	7.39889	1.53744
TraesCS3A01G437000	SAUR-like auxin-responsive family protein	680970103	-0.141028	0.333485	-0.0815417	0.0279018	-1.19036	-4.18354	-1.64859	-5.04393	5.73965	4.19175	4.60091	-0.566212
TraesCS3A01G437900	Glutathione S-transferase	681395986	-0.102876	-0.658937	0.0213348	-0.0367437	-0.95793	-3.42908	-0.995767	-3.57667	5.23409	3.5186	4.48047	0.859024
TraesCS3A01G441000	Sec14p-like phosphatidylinositol transfer family protein	683356929	-0.92785	-0.0975117	-0.0789045	0.0130789	-0.168615	-2.54252	0.00642581	-2.4178	3.95154	6.24879	6.70089	2.79491
TraesCS3A01G441400	3'-N-debenzoyl-2'-deoxytaxol N-benzoyltransferase	683448686	-0.430968	-0.114166	-0.0515231	-0.046781	-0.297317	-3.08723	-1.04974	-4.09109	6.78062	6.63815	7.32642	2.81312
TraesCS3A01G446600	Potassium transporter	686834648	-1.53039	-0.63968	-0.0940049	-0.0412635	-0.409838	-2.28087	-0.68177	-2.63075	5.88026	7.12793	8.43294	5.59982
TraesCS3A01G448400	Alcohol dehydrogenase, putative	688578347	0.351996	0.110153	NA	-0.0479968	-0.36336	-5.12617	-1.83224	-7.11553	10.8266	9.15243	8.85193	1.52335
TraesCS3A01G452400	Laccase	690784534	0.0846114	0.959864	-0.0125727	0.109291	-0.659491	-4.5301	-1.8588	-6.40828	14.3061	11.9129	13.4017	3.7254
TraesCS3A01G452600	Laccase	690896266	0.135762	0.200531	NA	0.0130103	-1.03786	-5.36874	-1.87304	-6.93651	14.8948	11.9631	12.4971	4.1852
TraesCS3A01G455900	Methyl esterase	693336013	0.0722417	0.110663	NA	-0.000622067	-0.390009	-5.12207	-1.50741	-6.61091	11.7378	10.4422	10.716	2.82301
TraesCS3A01G456200	Methyl esterase 1, putative	693449156	0.209261	-0.00668064	0.0281904	0.00736147	-0.552452	-2.08979	-0.838477	-2.45972	4.47828	3.09442	3.50259	0.751551
TraesCS3A01G466200	UDP-glycosyltransferase	700214281	0.00319406	-0.601249	0.0722093	-0.0841341	-0.748756	-3.81592	-0.863796	-4.22176	7.45481	5.92867	6.69034	2.26662
TraesCS3A01G477300	Receptor-like protein kinase, putative,expressed	709123866	-0.653634	-0.652679	-0.0560329	-0.0516844	-0.640958	-4.07081	-1.13157	-4.82479	7.95988	7.78901	9.15128	3.48726
TraesCS3A01G478500	Leucine-rich repeat receptor-like kinase	710770983	-0.794583	-1.19012	-0.0360248	-0.00285774	-1.18033	-3.21174	-0.993722	-3.13437	5.0092	6.18921	9.76458	5.51612
TraesCS3A01G478700	Leucine-rich repeat receptor-like kinase	710794202	-1.1196	-0.389358	-0.0770327	NA	-1.79815	-4.20895	-1.53651	-4.11646	6.22269	6.56005	7.91569	2.58077
TraesCS3A01G480200	Endo-1,3-beta-glucanase	711259638	-1.69309	-0.910652	-0.0844448	-0.008498	-1.18006	-2.11424	0.862794	0.0311677	2.64456	5.01027	5.51184	3.99061
TraesCS3A01G483000	Beta-1,3-glucanase	713534311	-0.434091	0.241954	-0.0897893	-0.112331	-1.03945	-2.98471	-0.195417	-2.1487	4.65414	5.47967	4.26264	2.01636
TraesCS3A01G483100	Beta-1,3-glucanase	713622221	-1.38494	-1.30731	-0.0411952	-0.0391761	-0.532942	-2.03943	-0.226152	-1.79762	5.79253	6.71279	10.264	7.44991
TraesCS3A01G484900	Amino acid permease	714414901	0.220692	0.191176	-0.000105294	-0.00547276	-0.690371	-2.52371	-1.29015	-3.36957	5.40102	3.72323	3.60454	0.113127
TraesCS3A01G487600	Sarcoplasmic/endoplasmic reticulum calcium ATPase 2	715427366	-0.359354	-0.0246632	-0.0188174	NA	-0.783699	-3.39393	-0.779635	-3.53069	3.96569	3.87543	4.86185	0.0230119
TraesCS3A01G489300	DUF4228 domain protein	716878200	0.227381	0.632942	-0.0105659	0.0870715	-0.795397	-2.35552	-1.40971	-3.2705	8.39888	6.84881	7.31753	2.59695
TraesCS3A01G490400	FMN-dependent NADPH-azoreductase	717946152	0.247636	0.0592716	0.000915297	-0.0247381	-0.666174	-4.35267	-1.0694	-4.92918	5.73021	4.22643	4.05839	-0.289496
TraesCS3A01G494600	U-box domain-containing protein 4	720697315	0.344917	0.913501	-0.0513337	0.0617928	-0.504846	-2.00024	-1.50556	-3.20954	5.63217	4.46059	4.6392	0.934967
TraesCS3A01G506400	Progesterone 5-beta-reductase	728017424	-0.438336	0.10023	-0.0478013	-0.00107399	-0.0456543	-3.46381	-1.769	-5.70148	7.69171	8.07398	8.95424	1.95015
TraesCS3A01G508600	Progesterone 5-beta-reductase	729690571	-0.216247	0.327052	-0.00671964	0.1424	-0.194787	-4.07839	-1.79744	-6.13384	9.99136	7.93887	10.2322	2.94654
TraesCS3A01G510900	Peroxidase	730655537	-0.160807	0.200531	-0.0412754	-0.0181877	-1.21338	-2.2712	-1.54031	-2.83321	7.51922	7.99414	6.58471	2.87848
TraesCS3A01G513200	#N/A	732491715	0.00535402	0.407277	-0.0191984	0.0382944	0.0222905	-3.91159	-1.73748	-6.57248	7.42012	5.39396	7.3521	0.111042
TraesCS3A01G517100	Pathogenesis-related protein PR-4	734151921	-0.986294	-0.0609979	-0.0840906	-0.0640755	-0.235516	-2.05801	-0.478922	-2.36267	4.94008	6.25873	6.73256	4.10791
TraesCS3A01G537100	Protein PLANT CADMIUM RESISTANCE 8	749183831	-0.712853	-0.621038	-0.0170297	-0.0210262	-1.6723	-4.4068	-2.06902	-5.08754	5.50897	3.35735	5.1282	0.0642596
TraesCS3B01G007300	Protein kinase family protein	3804314	-0.371501	-0.617994	0.0128869	NA	-1.45786	-4.02344	0.42537	NA	1.96865	2.13693	NA	NA
TraesCS3B01G013000	Agenet domain containing protein	5889980	-1.55581	-0.836286	-0.0740757	0.0106244	-2.64321	-4.7146	-0.0630317	NA	0.766949	1.75187	NA	-0.152916
TraesCS3B01G016300	Receptor kinase	6665622	-0.895335	-1.22211	-0.0687009	-0.122038	-0.68342	-2.93328	-0.393625	-2.71501	3.20634	3.10844	3.77501	1.41212
TraesCS3B01G022200	Lipid transfer protein	9427199	-0.728599	-1.03517	-0.0256162	-0.0307077	0.133557	-2.34622	-1.14809	-3.75364	5.1996	6.26638	10.1921	5.23868
TraesCS3B01G043400	Receptor-like protein kinase	22207886	-0.872989	-0.379801	-0.0327047	NA	-1.25624	-3.05691	0.131762	-0.638165	1.63013	2.57873	1.77777	0.244707
TraesCS3B01G048900	Short-chain dehydrogenase/reductase	24818543	-0.457479	-0.874313	0.0331474	0.00291977	0.0802512	-4.50572	-1.35428	-6.44725	9.6005	7.45659	10.8644	3.27022
TraesCS3B01G049500	Kinase-like protein	24935765	-1.23469	-1.41559	-0.0392486	-0.0644704	-2.62162	-4.272	-1.10475	-2.71239	4.07089	3.19483	3.32486	0.842311
TraesCS3B01G053700	Protein kinase family protein	27510777	-0.261882	-0.0625536	-0.00595004	0.0178159	-1.21844	-5.95952	-1.54771	-6.86348	8.67328	6.87195	9.11111	0.23361
TraesCS3B01G053800	Protein kinase family protein	27516689	-0.742155	-0.0616922	-0.189578	-0.0781289	-1.11236	-4.64005	-1.41561	-5.24286	7.17823	6.82056	7.0211	1.89471
TraesCS3B01G055700	Receptor-like kinase	29415413	-0.622128	0.108363	-0.180316	-0.118546	-1.68122	-2.15336	0.6728	0.862045	0.195859	2.38879	-1.38482	-0.0317655
TraesCS3B01G057900	Receptor-like kinase	30199868	-1.12654	-0.349821	-0.0757275	NA	-5.75198	-5.84593	-0.845909	-0.143545	5.29851	6.34015	2.28031	0.56394
TraesCS3B01G058800	Receptor-like kinase	30494677	-1.65756	-0.647986	-0.121473	NA	-2.86977	-4.89164	-0.178698	NA	1.78825	3.17532	NA	NA
TraesCS3B01G058900	Receptor-like kinase	30498247	-1.2146	-0.644185	-0.0644099	NA	-3.47561	-3.82481	-0.767767	-0.574225	3.81944	4.00301	3.08902	0.576292
TraesCS3B01G059500	GMP synthase [glutamine-hydrolyzing]	31066580	-0.2704	-0.0547173	-0.0178579	-0.0027594	-1.78755	-5.26007	-1.55982	-5.98064	6.72953	4.98496	5.4293	-0.152916
TraesCS3B01G060700	Light-independent protochlorophyllide reductase subunit B	32596333	0.759761	0.623747	0.0110387	-0.00726363	-0.168877	3.28625	-0.109577	3.56975	-1.49674	-1.91867	-3.22797	0.551343
TraesCS3B01G064900	AP2/B3 transcription factor family protein	37970741	0.282346	-0.333624	0.066829	0.00641836	-2.01211	-3.99603	-0.787952	-2.76796	6.53883	3.7602	3.18851	0.111179
TraesCS3B01G072900	Protein kinase domain containing protein	43925732	-1.39701	-0.142531	-0.103206	NA	-5.01411	-7.31656	0.0616011	NA	3.88001	6.74183	NA	NA
TraesCS3B01G086500	Receptor-like kinase	54781683	-0.186985	-0.142531	-0.00288062	NA	-2.03674	-4.22985	0.0291985	NA	3.09947	3.39432	NA	NA
TraesCS3B01G090000	Avr9/Cf-9 rapidly elicited protein	59327704	0.336786	0.253051	0.00988541	-0.0021731	0.148715	-3.21622	-1.82982	-6.07802	8.82814	5.47667	7.40464	0.851996
TraesCS3B01G093300	NAC domain protein	62313202	-1.24147	-1.26256	-0.0377613	-0.0146606	-4.35193	-3.6964	-1.285	0.291582	3.25655	1.89017	-0.67008	-0.0399497
TraesCS3B01G095300	receptor kinase 1	64165574	0.294596	0.0991102	0.00173624	-0.0304051	-0.715643	-3.80534	0.0302708	-3.25292	4.50639	4.23269	2.78387	-0.155774
TraesCS3B01G103300	RING/U-box superfamily protein	70092982	-1.1523	0.457032	-0.150147	0.159598	-0.176494	-2.29788	-0.542869	-2.72966	5.57582	6.51688	7.37727	2.89617
TraesCS3B01G109700	Calcium-binding site, putative	75710594	0.758177	0.445788	0.00768354	-0.0271049	-1.10595	-3.98956	-1.37779	-4.49207	13.198	10.7251	9.87533	3.48447
TraesCS3B01G110100	Cellulose synthase, putative	75972378	-0.725647	-0.638859	0.0403797	0.0960896	-1.01058	-2.87914	-0.512672	-2.49495	2.78072	2.10794	2.55904	-0.180199
TraesCS3B01G111100	Dimeric alpha-amylase inhibitor	77315338	1.18138	1.51973	0.054513	-0.489446	1.43979	4.17659	0.166672	2.00601	-2.13749	-2.78305	-3.42017	0.199639
TraesCS3B01G122800	basic helix-loop-helix (bHLH) DNA-binding superfamily protein	93891045	-1.42873	-0.642658	-0.0642377	-0.0018615	-1.613	-3.31125	-1.05002	-2.8666	5.78533	5.87125	7.82241	2.80052
TraesCS3B01G122900	basic helix-loop-helix (bHLH) DNA-binding superfamily protein	94490730	-1.18339	-0.525626	-0.115818	-0.0643156	-2.14529	-2.82087	-0.1706	-0.787631	2.57466	4.40957	2.59035	1.40503
TraesCS3B01G136800	ABC transporter B family-like protein	119950623	1.5575	0.890177	0.00176692	-0.179979	1.1205	3.2287	-0.0779813	0.602459	0.438163	-0.218361	-0.236646	1.11298
TraesCS3B01G141500	Protein kinase-related protein	128363935	-0.329196	0.283469	-0.108107	-0.0151156	-1.6346	-2.71533	-0.732008	-1.89326	6.10662	6.20683	4.92094	2.78683
TraesCS3B01G142200	ABC subfamily C transporter	129436119	-0.77452	-0.840203	0.0385194	0.0114481	-2.45921	-3.70535	-0.491128	-1.77148	3.96028	3.33724	2.30527	0.446668
TraesCS3B01G143100	Glycosyltransferase	132009718	-1.23426	-1.15272	0.0240104	0.0443054	-1.71064	-2.75912	-0.516606	-1.33562	1.97125	1.12239	2.58876	0.0942951
TraesCS3B01G144400	Glycosyltransferase	132904195	-0.0454924	-0.121266	-0.00882539	-0.0342814	0.0280488	-3.2154	-1.44884	-4.98824	8.23516	6.6458	8.39697	3.25335
TraesCS3B01G144800	Glycosyltransferase	133200250	0.297493	0.936803	-0.0484137	0.135453	-0.944705	-3.24751	-1.09961	-3.54312	8.45782	7.66852	7.14087	2.89656
TraesCS3B01G149400	Triose phosphate/phosphate translocator, chloroplastic	140855597	0.985001	-0.160458	0.0804229	-0.269432	0.474313	-2.43222	-1.55651	-5.02488	7.19795	4.71407	6.56537	2.15408
TraesCS3B01G150100	Alpha/beta-Hydrolases superfamily protein	141285527	-0.140861	0.133076	0.0256369	0.0974151	-0.584165	-2.05726	0.142901	-1.29921	3.16063	2.92308	2.73011	0.353978
TraesCS3B01G150200	Alpha/beta-Hydrolases superfamily protein	141288871	-0.459172	0.10023	-0.0318626	0.0136102	-0.863498	-3.42962	-0.702678	-3.35311	7.32704	8.78959	8.8679	2.69745
TraesCS3B01G150500	Alpha/beta-Hydrolases superfamily protein	141740089	0.504721	0.214327	-0.0195135	-0.101962	-0.413096	-4.66158	-1.33363	-6.43798	11.5442	9.76072	10.0299	3.1417
TraesCS3B01G155900	Subtilisin-like protease	148543229	0.574043	0.483422	NA	-0.0123804	-0.905943	-3.07602	-1.76955	-4.29816	14.1307	11.5003	10.3795	3.87229
TraesCS3B01G163500	GDSL esterase/lipase	161304894	0.124904	0.327405	-0.0433845	-0.00654896	-0.63812	-2.21847	-1.27252	-3.05879	5.69938	4.52017	4.90481	1.69217
TraesCS3B01G166600	Kinase-like	166684330	-0.475441	-0.519978	0.0454631	0.0533773	-0.184105	-2.82801	-2.01619	-5.68651	7.15366	3.11977	8.26825	0.975063
TraesCS3B01G176200	Ethylene-responsive transcription factor, putative	178927738	0.683957	0.859352	-0.0145051	0.0197895	-0.600058	-2.53335	-1.15958	-3.50351	6.72383	5.48902	4.91494	0.961709
TraesCS3B01G196900	Lectin receptor kinase	223962767	-0.543477	-0.781243	-0.0194316	-0.0744316	-1.18191	-2.35896	-1.42763	-2.72456	4.83506	3.5039	4.55511	1.84699
TraesCS3B01G199100	Receptor-like kinase	227416888	0.448369	0.382036	-0.0924953	-0.179048	1.16809	2.07965	1.07871	2.01101	-4.46207	-1.96365	-2.58691	-0.280466
TraesCS3B01G213000	Phenazine biosynthesis PhzC/PhzF family protein	252666827	-0.116496	0.51708	0.00304322	0.111168	-0.345554	-3.23167	-1.82777	-5.34872	9.49039	6.91482	9.66748	1.87757
TraesCS3B01G214300	Kinase family protein	254768305	1.34213	0.693207	0.050591	0.00510349	-0.50222	-3.26909	-1.39581	-4.65952	8.40121	4.52547	4.63907	-0.105129
TraesCS3B01G236400	#N/A	368932762	1.3483	1.62517	0.0023791	0.122148	1.48105	3.55168	NA	-0.226994	0.438642	-0.647249	0.655851	-0.085552
TraesCS3B01G236500	Receptor-like protein kinase	369102630	0.720695	0.376751	0.00209128	-0.0824488	1.09903	3.20202	-0.350778	-0.576467	1.00307	-1.03532	1.72633	1.34453
TraesCS3B01G248300	#N/A	395848334	-0.0968367	0.214327	-0.00892421	0.0279687	-0.222939	-3.25036	-1.6846	-5.83053	8.43495	7.2521	8.89997	0.937353
TraesCS3B01G248400	Pleiotropic drug resistance ABC transporter	395852018	0.369875	0.714878	-0.20935	-0.00517177	-0.439303	-2.68222	-1.32869	-3.83811	6.01043	4.83392	5.22395	1.25652
TraesCS3B01G249100	Expansin protein	397262246	1.77073	1.65577	NA	-0.00895157	1.2786	3.61753	NA	0.349416	NA	NA	-0.167822	0.170957
TraesCS3B01G256000	WRKY transcription factor	413417660	-0.253139	-0.0714153	-0.0157269	-0.00313533	-0.494254	-4.47623	-0.861118	-5.01971	4.08108	3.67262	4.32071	-0.182364
TraesCS3B01G257400	multimeric translocon complex in the outer envelope membrane 132	415045360	0.0457536	0.415828	-0.0337379	-0.000537832	-1.28292	-2.65925	-1.27323	-2.81645	8.5172	7.85329	7.04421	2.38881
TraesCS3B01G257800	SNF1-related protein kinase regulatory subunit gamma 1	415897667	0.959963	1.21859	-0.00922466	0.084916	1.34505	2.90948	0.183537	1.14207	-1.76995	-1.18632	-0.605428	0.270585
TraesCS3B01G261700	Metabotropic glutamate receptor 1	419797460	0.622761	0.65799	0.011376	0.0231025	-1.8631	-3.17234	-1.4432	-2.98356	9.60121	7.17679	5.79054	1.80608
TraesCS3B01G261800	Zinc finger CCCH domain protein	419965160	1.30696	1.04752	-9.89551e-05	-0.139789	0.287642	2.66534	0.237852	2.51184	-2.23691	-1.51275	-3.24771	-0.2179
TraesCS3B01G274900	ARM repeat superfamily protein	443702034	-0.602564	-0.379801	-0.0221372	NA	-1.00283	-4.11282	-0.881836	-4.0294	8.94479	8.67685	10.7292	4.30419
TraesCS3B01G279400	ATP-citrate synthase subunit 1	449159678	1.31676	1.45314	-0.0119555	0.0316288	0.285896	2.69796	-1.03259	0.450448	0.703377	-0.950405	-0.637301	-0.243629
TraesCS3B01G280300	cotton fiber-like protein (DUF761)	450364696	1.29048	1.52545	0.0144554	0.0172877	1.20597	3.39487	-0.109657	1.65065	1.21449	0.601197	0.457879	1.3132
TraesCS3B01G284500	F-box family protein	455509500	-1.00077	-1.51658	0.0490807	NA	-3.15226	-3.08914	-1.15674	0.120594	3.21503	1.24789	0.901404	0.42407
TraesCS3B01G287100	Carboxyl methyltransferase	459406788	-0.480006	-0.506696	-0.00603953	0.00711563	-0.474107	-2.16815	0.235571	-1.43587	3.26714	3.62788	3.90482	1.74404
TraesCS3B01G288000	AWPM-19-like membrane family protein	462855941	-0.152393	0.117236	-0.015915	0.017666	-1.59622	-3.47293	-1.06638	-2.99618	5.49734	4.97426	4.3835	0.455735
TraesCS3B01G290300	ABC transporter B family protein	465928342	0.0602095	-0.0473664	-0.126041	-0.274437	-0.678984	-3.01765	-1.28554	-3.87147	6.07883	4.83014	5.35855	1.55293
TraesCS3B01G290700	ABC transporter B family protein	466256736	-0.584435	0.187346	-0.102459	0.0760455	-1.65896	-3.14027	-1.25851	-2.93172	7.90156	7.12173	6.99092	2.67199
TraesCS3B01G293300	Lipid phosphate phosphatase-like protein	472322219	-0.864426	-0.0857189	-0.0601801	0.02687	-0.689447	-2.70035	-0.438846	-2.54419	7.58325	8.3605	9.32472	4.26167
TraesCS3B01G298200	Myb transcription factor	478321958	0.789449	1.08918	0.0024708	0.10055	-1.69795	-3.18292	-1.30606	-3.21829	6.95564	5.12314	3.9208	0.269638
TraesCS3B01G304700	ATP synthase subunit alpha	489357682	0.144108	0.0936613	-0.0121181	-0.0351296	-1.17272	-2.60824	-1.31577	-2.9453	8.43236	7.22188	6.90139	2.75692
TraesCS3B01G312000	Clathrin interactor EPSIN-like protein	501387537	0.0280383	-0.048047	-0.0548715	-0.107492	-0.265282	-2.21012	-1.16929	-3.31002	4.4959	3.67313	4.21404	1.10737
TraesCS3B01G313400	Glycosyltransferase	503968622	1.47008	0.712018	0.0141275	-0.14824	0.545419	-3.28052	-1.84668	-6.05929	10.9243	8.26487	9.2136	2.89304
TraesCS3B01G320600	ATP-dependent RNA helicase HAS1	519476848	1.83591	1.22832	0.000707211	-0.148304	-1.16242	-2.98341	-1.18582	-3.20409	10.6963	8.99343	5.6789	2.31077
TraesCS3B01G326700	Optic atrophy 3 protein (OPA3)	527297491	-0.110973	0.168638	-0.0288514	-0.00906178	-0.120309	-2.19303	-1.59864	-3.86981	5.35783	4.89196	5.56132	0.936989
TraesCS3B01G335300	Indole-3-acetic acid-amido synthetase GH3.3, putative	541514373	0.0335119	-0.242659	0.0884222	-0.0619962	-0.343771	-4.5794	-1.70636	-6.68392	6.67518	4.23931	6.3484	-0.327982
TraesCS3B01G336600	ATP binding microtubule motor family protein	542729531	0.131389	0.10023	NA	-0.00107399	-0.633944	-3.67673	-1.63325	-5.56327	10.1074	7.45941	7.97742	1.20308
TraesCS3B01G344000	basic helix-loop-helix (bHLH) DNA-binding superfamily protein	553096995	0.359271	0.518318	0.00259988	0.0490697	-1.0479	-3.27002	-0.948414	-3.42142	8.26312	6.81962	6.15381	1.5336
TraesCS3B01G352300	Serine/threonine-protein kinase	561970511	0.406242	0.0380497	0.190957	0.0594818	-1.49608	-2.72072	-1.25215	-2.68682	5.58731	3.60978	3.57326	0.697968
TraesCS3B01G353600	C2H2 zinc finger protein	564043052	0.993545	0.546239	0.06356	0.0327577	-0.0576118	-2.42965	-0.731465	-3.24714	5.10387	3.20445	3.33403	-0.140159
TraesCS3B01G355900	Polyphenol oxidase	566189302	0.591383	0.408749	0.0105975	0.0198876	0.197571	-3.46689	-1.18803	-5.3632	5.97091	3.66839	4.51602	-0.757657
TraesCS3B01G356500	Disulfide isomerase	566830765	0.53949	0.496941	0.136472	0.105093	1.09107	2.23677	1.01846	2.0511	-2.14218	-1.25283	-1.43014	0.3801
TraesCS3B01G356700	Subtilisin-like protease	566840546	-0.620111	-0.604571	-0.142741	-0.212823	-1.05807	-3.10051	-0.84496	-2.96829	5.84332	5.4119	5.51317	2.58284
TraesCS3B01G376300	Kinase family protein	592608698	0.0364108	-0.246824	-0.117484	-0.303492	-0.741585	-2.55408	-1.38101	-3.41805	4.62318	3.2421	3.83228	0.763261
TraesCS3B01G384300	Pentatricopeptide repeat-containing protein	604268999	-0.842224	-1.27882	0.0300142	-0.0383752	-0.95618	-2.34786	0.79727	-0.144773	0.173898	0.948056	0.151628	0.214833
TraesCS3B01G387300	PP2A regulatory subunit TAP46	609304436	-1.19977	-1.22013	0.0282671	-0.00750073	-1.58571	-2.03639	-0.730657	-1.16481	2.58072	1.64713	2.56114	1.10039
TraesCS3B01G388000	Alpha/beta-Hydrolases superfamily protein	610555211	-0.638625	-0.395783	-0.0976377	-0.0852988	-0.400936	-3.77307	-1.46591	-5.11527	7.30277	6.23613	7.79167	2.63473
TraesCS3B01G389000	Zinc finger protein, putative	612103703	-0.59528	-0.251801	0.0022685	0.0958749	-0.682751	-4.35082	-1.61005	-5.68506	10.2919	8.29846	11.8157	3.33569
TraesCS3B01G389400	Zinc finger protein	612799665	0.575899	1.72735	-0.0664774	0.163699	-0.593686	-3.55505	-1.80761	-5.3388	9.08303	8.21609	7.6663	0.753194
TraesCS3B01G391400	Hydroxyproline-rich glycoprotein-like	616889274	-0.140098	-0.515613	-0.0357891	-0.204366	-0.695905	-3.54261	-1.3753	-4.5183	6.77056	5.34331	6.25361	2.09994
TraesCS3B01G393900	Eukaryotic aspartyl protease family protein, expressed	620664740	1.03276	0.417323	0.136534	-0.207937	1.44429	2.2153	1.10815	1.45506	-2.08348	-1.08772	-1.25619	0.619087
TraesCS3B01G395200	Regulator of chromosome condensation (RCC1) family protein	622759850	0.259513	-0.273251	0.0261406	-0.309217	1.49184	2.26177	0.216205	0.776521	-2.11769	-1.91228	-0.620639	0.590678
TraesCS3B01G397200	Laccase	627712118	0.850443	0.730186	0.18388	0.130128	1.34444	2.11612	0.233998	0.78595	-1.52668	-1.72464	-0.83114	-0.352568
TraesCS3B01G401600	ABC transporter B family-like protein	636245036	0.709541	-0.438752	0.0768866	-0.159559	-1.10574	-2.73627	-1.41894	-3.55061	6.49518	3.79441	4.11327	1.21962
TraesCS3B01G406000	Acidic endochitinase	641660378	-0.533692	-0.433491	-0.0170629	0.0334576	-1.16437	-3.28158	-1.06633	-3.40211	5.80402	4.5793	5.17974	1.49144
TraesCS3B01G410500	NAC domain-containing protein	647244335	0.290818	0.220914	-0.00996587	-0.0357601	-1.3831	-2.17104	-1.20184	-2.11642	5.15976	3.96012	3.18586	0.945917
TraesCS3B01G411800	Peroxidase	647969035	-1.50844	-1.54034	0.000895567	NA	-1.44555	-3.64734	-0.185254	NA	0.597197	0.323483	NA	NA
TraesCS3B01G428100	Late embryogenesis abundant protein	666931322	-0.890088	-1.11416	0.215856	0.0889283	-1.62805	-3.86557	-1.09372	-3.45111	7.21991	5.47619	6.5654	2.14838
TraesCS3B01G434200	Leucine-rich repeat receptor-like protein kinase	672769537	-1.15881	-0.533086	-0.0634554	NA	-1.75066	-3.71869	-0.708975	-2.61701	3.75274	4.53937	6.33356	1.3365
TraesCS3B01G434400	Polygalacturonase	672851360	0.135762	0.215722	NA	0.0149587	-0.578525	-2.5411	-0.660185	-2.66268	9.64514	8.59764	7.47211	3.31041
TraesCS3B01G436800	Homeobox protein otx5	675151823	0.480253	0.368986	-0.00728925	-0.0269885	-1.39761	-3.25069	-1.25274	-3.37875	10.1567	8.88831	7.14308	2.91827
TraesCS3B01G440400	Tyrosine decarboxylase family protein	679973678	1.06259	0.676859	0.0696389	-0.0394682	1.31111	2.13047	-0.0528531	0.278518	-0.912764	-1.37231	-0.354759	-0.00109603
TraesCS3B01G448600	O-methyltransferase	689162917	0.46424	-0.0695442	0.0157718	-0.0403145	-0.466487	-3.33034	-2.11084	-5.56892	7.82548	3.81891	5.60235	0.205591
TraesCS3B01G455800	Signal peptide peptidase-like protein	697470523	0.249424	0.462236	-0.0218148	-0.00834072	0.975411	2.87985	-0.134304	0.765796	-0.766418	-0.720514	0.643537	1.27713
TraesCS3B01G465400	Glycosyltransferase	708366076	-0.615282	-0.886721	0.0338086	-0.000798298	-0.541359	-3.73331	-1.24773	-4.68569	7.40817	5.69098	7.98127	2.45025
TraesCS3B01G471300	SAUR-like auxin-responsive family protein	719827685	0.517802	0.0193949	0.00313347	-0.138924	-1.21256	-4.13515	-1.59578	-5.00096	6.26386	4.18487	4.13023	-0.220866
TraesCS3B01G471500	Glutathione S-transferase	720177087	1.34988	1.26432	0.0732164	0.18233	-0.943049	-5.20525	-1.75867	-6.70645	11.3624	7.84814	8.22596	0.746696
TraesCS3B01G471900	Glutathione S-transferase	720263004	-0.127057	-0.115377	-0.000675045	-0.00202136	-1.28211	-5.36425	-1.61363	-5.80139	12.0191	9.93455	11.0104	3.61968
TraesCS3B01G474400	Receptor-like protein kinase	723456599	-0.601686	-0.120074	-0.22629	-0.12005	-1.24776	-2.14887	-0.463985	-1.33867	4.17082	4.44736	3.52635	2.13924
TraesCS3B01G475100	Sec14p-like phosphatidylinositol transfer family protein	723664693	-0.179694	-0.461026	-0.0253006	-0.0930288	-1.42544	-2.88199	-1.01737	-2.55289	3.8951	2.94406	2.65702	0.500738
TraesCS3B01G479400	HTH-type transcriptional activator RhaR	727463202	-0.785419	-0.526855	-0.0504346	NA	-0.779335	-2.21783	-0.163393	-1.57586	3.72877	4.79732	5.69748	2.53865
TraesCS3B01G485900	Thiamin pyrophosphokinase 1	732438947	-0.15112	-0.638992	-0.00612263	-0.274776	-0.892856	-3.20065	-0.879879	-3.24472	5.13486	4.25124	4.41603	1.56388
TraesCS3B01G489800	Laccase	736324650	0.18228	0.10023	NA	-0.00965767	-0.841558	-5.535	-1.89924	-7.18994	16.4097	13.4299	13.9184	4.54436
TraesCS3B01G495700	Methyl esterase	739599647	-0.438486	-0.24355	-0.041242	-0.0387003	0.810819	-3.49658	-1.39312	-5.89884	9.92843	9.14294	11.7096	5.04176
TraesCS3B01G496800	Kinase interacting (KIP1-like) family protein	740103710	0.876171	0.579597	0.132091	0.0254692	1.80412	2.23394	2.08255	2.14695	-5.54898	-1.92495	-2.44658	-0.303382
TraesCS3B01G512600	CsAtPR5, putative, expressed	756127408	1.77203	1.28661	NA	-0.0721669	2.08733	4.05102	NA	-0.073099	NA	NA	0.833401	0.825762
TraesCS3B01G525000	Beta-1,3-glucanase	766784083	-1.17698	-0.173582	-0.0969752	-0.165887	-1.75256	-2.82842	-0.06488	-1.15728	4.88144	6.36611	4.65373	3.23139
TraesCS3B01G528500	Endo-beta-1,3-glucanase	770652140	-1.384	-1.41879	-0.0342637	0.0273775	-1.62458	-2.38871	-0.0986351	-0.904875	4.86961	5.88794	8.87125	5.6003
TraesCS3B01G529400	Beta-1,3-glucanase	771052970	-0.25503	-0.55642	-0.0115187	NA	-1.42882	-2.06321	-0.50208	-1.247	6.72125	6.07131	10.6442	5.8659
TraesCS3B01G529700	Beta-1,3-glucanase	771170728	-0.722592	-0.299757	-0.145837	-0.0439202	-1.3662	-3.57268	-0.128843	-2.311	5.54406	5.91907	4.93972	2.35361
TraesCS3B01G532300	Amino acid permease	773024305	-0.943792	-0.175457	-0.102377	-0.0386318	-0.488227	-4.16383	-1.11452	-4.98511	5.15762	6.18048	6.65726	1.54172
TraesCS3B01G534100	F-box family protein	773879753	-1.166	-0.829096	0.0101611	0.0563322	-1.52958	-4.56251	0.102724	-0.638736	1.1598	1.20421	0.334993	-0.852431
TraesCS3B01G534400	Serine/threonine-protein kinase	773900726	-0.336511	-0.275312	0.00593863	NA	-1.21204	-3.29307	0.570742	NA	1.68827	2.16388	NA	0.0236151
TraesCS3B01G535100	GRAS family transcription factor containing protein	774947165	0.946678	0.918142	-0.0876281	-0.22881	-0.693	-2.73099	-1.41846	-3.87581	6.46211	5.10799	4.68704	1.06926
TraesCS3B01G549000	Alpha-dioxygenase 2	784485154	0.135762	0.0738506	NA	-0.00183813	-2.12863	-4.87456	-1.64837	-5.01616	12.7328	9.38325	9.12077	2.79168
TraesCS3B01G549200	Alpha-dioxygenase 2	784551311	0.193588	0.517712	-0.0171457	0.0215083	-1.90099	-3.7674	-1.52734	-3.68874	11.3732	9.96373	8.96508	3.73786
TraesCS3B01G562500	Protein DETOXIFICATION	795800216	0.577956	0.0646215	0.000599952	-0.0825046	-0.487244	-3.79384	-1.85594	-6.43702	9.59754	6.45328	7.28295	1.20186
TraesCS3B01G562900	Serine/threonine-protein kinase	795919174	-0.754756	0.243944	-0.0543387	0.0476292	0.598437	-2.99497	-1.12435	-4.89914	8.77571	9.19606	12.4508	3.66146
TraesCS3B01G574600	Progesterone 5-beta-reductase	805003162	-1.03452	-0.602114	-0.119974	0.00373282	-0.470326	-3.95775	-1.41245	-5.20831	9.12172	7.97675	10.017	4.27141
TraesCS3B01G578600	Peroxidase	807975872	-0.500136	-1.22384	-0.00999689	-0.282862	0.63666	-2.13581	0.0378965	-2.81852	4.65579	4.86922	6.20504	4.00589
TraesCS3B01G584700	Pathogenesis-related protein PR-4	811496499	-0.701516	0.135561	-0.0811681	-0.00583501	-0.264828	-2.10011	-0.0963516	-1.9615	4.71286	5.93977	5.70277	3.45607
TraesCS3B01G602400	PR5-like receptor kinase	822535216	-0.322603	0.109341	-0.0881191	-0.0691381	-0.221187	-2.81744	-1.35552	-4.08589	4.30707	4.14519	4.61579	0.687243
TraesCS3D01G003000	CheY-like two-component responsive regulator family protein	1296966	0.724788	1.06718	0.0334573	0.321235	-0.232673	3.00151	-1.30405	1.17633	0.0190665	-2.42651	-1.2144	-0.565368
TraesCS3D01G003300	Cytochrome P450 family protein, expressed	1345628	0.0533555	0.689923	-0.0824724	-6.93376e-05	2.89079	2.29573	1.61715	0.668284	-5.10513	-2.47421	-1.63754	-0.942399
TraesCS3D01G004200	Cell division cycle protein 123	1743755	1.1882	0.710144	0.15034	0.0863355	1.8143	2.0645	-0.155072	-0.276524	-0.0925123	-1.03233	0.687402	0.215647
TraesCS3D01G004600	Peptidyl-prolyl cis-trans isomerase	1845275	0.510438	0.461577	0.0206561	0.0192373	1.87013	2.52325	0.260805	0.272748	-2.42285	-2.11234	-0.388281	-0.168593
TraesCS3D01G005400	Receptor-like kinase	2141059	0.590312	0.831927	-0.106515	-0.112719	1.83038	2.10784	-0.181232	-0.206285	-1.48088	-1.3273	-0.0733563	-0.134385
TraesCS3D01G006600	Proteinase inhibitor	2308597	1.1453	1.55007	-0.0559589	-0.0420431	0.599875	3.49271	-1.02958	0.805918	-0.795627	-1.91537	-1.51982	-0.542727
TraesCS3D01G006700	Poly(A) polymerase	2370310	0.670522	0.711099	-0.0407399	-0.0626753	2.31198	2.52279	-0.00381055	-0.308551	-2.23892	-1.90677	0.0528636	-0.148426
TraesCS3D01G012500	NBS-LRR-like resistance protein	4356515	0.751265	0.603642	-0.0140803	-0.181983	2.68765	2.9325	0.510618	0.505129	-2.72997	-2.09112	-0.629143	0.125989
TraesCS3D01G013000	Sucrose phosphate synthase	4486023	0.688684	0.687135	-0.031756	-0.105017	2.16792	2.46549	0.113484	0.355013	-1.63163	-1.36979	-0.123307	0.319753
TraesCS3D01G014000	Receptor-like kinase	4969646	-0.470883	-0.0867948	-0.00769831	0.0584669	-3.75425	-4.36226	-0.43106	0.388756	5.12789	4.5868	0.752321	-0.0331565
TraesCS3D01G015800	Beta-fructofuranosidase, insoluble isoenzyme 3	5613668	-0.667571	-0.46351	0.0459191	0.086868	-1.33128	-3.54855	-1.2491	-3.5607	5.28981	3.20615	6.01953	0.223172
TraesCS3D01G015900	Cell wall invertase	5649356	-1.06435	-0.73049	0.00152936	NA	-3.15342	-7.3414	-0.880123	-5.50933	7.65864	6.42921	7.73082	0.354567
TraesCS3D01G016600	SKP1-like protein	5802877	0.116157	0.579273	NA	0.0604565	-0.762264	-3.76977	-1.96766	-5.3641	9.78266	8.03465	8.33288	1.29639
TraesCS3D01G020700	GDSL esterase/lipase	6971034	-0.155271	0.218153	-0.124368	0.0173845	-0.781256	-2.74942	-1.37369	-3.68008	5.22924	3.96068	4.62031	0.767617
TraesCS3D01G023100	Glycosyltransferase	7336478	0.132025	0.439026	-0.0315284	0.0117342	-0.992641	-4.12187	-1.25814	-4.72327	7.89013	6.83951	6.64681	1.46014
TraesCS3D01G023300	Leucine-rich repeat receptor-like protein kinase family protein	7421065	-1.33016	-0.359739	-0.146096	-0.0312237	-0.557658	-4.15536	-1.52796	-5.27627	8.36984	9.64334	11.1994	5.06125
TraesCS3D01G023400	Lipid transfer protein	7430150	-1.36481	-0.66756	-0.0541795	-0.00178964	-0.503025	-2.5158	-0.705747	-2.81441	6.08045	6.67086	9.60441	4.77859
TraesCS3D01G025200	Protein kinase, putative, expressed	8517596	-0.429138	-0.0247979	-0.0311896	-0.0018054	-1.85417	-4.24769	-0.752317	-2.68849	4.00978	5.55534	4.12816	0.371515
TraesCS3D01G031100	Glycosyltransferase	11416032	0.43357	0.974458	-0.117676	-0.00912768	0.228371	-2.43889	-1.07139	-3.98082	5.54102	5.0129	5.22738	0.974946
TraesCS3D01G033800	Trypsin inhibitor	12421439	-1.09937	-1.46038	0.0202685	-0.0757986	-1.28667	-3.518	-1.31708	-3.70531	5.61894	4.058	5.76718	2.06241
TraesCS3D01G041100	NBS-LRR-like resistance protein	15880190	-0.22858	0.292406	-0.0519784	-0.00650033	-0.357403	-2.93858	-1.72574	-4.5853	4.05939	3.49606	4.19714	-0.267592
TraesCS3D01G041500	Calcium binding family protein	15943118	1.02532	0.982266	0.217949	0.0535331	1.67266	2.23872	0.647043	1.05462	0.125664	0.388839	0.630478	1.00491
TraesCS3D01G046000	Protein kinase family protein	17513293	0.654766	0.760217	-0.0923789	-0.188726	-1.01483	-4.32085	-1.51901	-5.27707	7.85617	6.55503	6.01389	1.01189
TraesCS3D01G046100	Protein kinase family protein	17525528	0.0557271	-0.392025	-0.0551729	-0.216734	-1.1069	-4.73085	-1.53432	-5.79204	7.70158	6.15866	6.46153	1.46999
TraesCS3D01G046200	Kinase, putative	17529320	0.0700402	0.0971837	-0.0967166	-0.153925	-0.858961	-2.4169	-1.57328	-3.5104	4.322	3.21106	3.32505	0.417875
TraesCS3D01G046900	Kinase family protein	17642030	-0.0491053	0.0667297	-0.153617	-0.158331	-1.18918	-2.18727	-1.30882	-2.45251	4.61712	3.64872	3.45439	1.22008
TraesCS3D01G047000	Kinase family protein	17644601	0.198988	0.2117	-0.0145511	-0.0268882	-0.929309	-2.54429	-1.06788	-2.93025	5.95055	4.8988	4.5224	1.40266
TraesCS3D01G048000	Protein kinase family protein	17838540	-0.0150489	-0.0207397	-0.0111034	-0.0271283	-0.313351	-3.00967	-1.29344	-4.27053	7.90482	6.67755	7.62859	2.97737
TraesCS3D01G048400	Receptor-like kinase	18610795	-0.391208	-0.142531	-0.0146972	NA	-0.9574	-4.26041	-1.22318	-4.76882	9.25124	8.37887	10.3332	3.33734
TraesCS3D01G049700	Receptor-like kinase	19033164	-0.775196	-0.149298	-0.0445586	0.0106244	-0.665402	-4.40295	-1.57209	-6.0557	9.27451	8.25788	10.9676	2.64346
TraesCS3D01G060500	Receptor-kinase, putative	26300459	-1.59869	-0.915175	-0.00845562	0.0624913	-2.42465	-3.5924	0.46863	0.16806	1.80549	2.40403	1.48052	0.183176
TraesCS3D01G061500	Cytochrome P450	26681594	-0.942437	-0.117381	-0.396568	-0.0627626	-0.544561	-2.65623	-0.377708	-2.56004	5.62806	6.37334	6.20888	3.33164
TraesCS3D01G064300	Receptor kinase	28380825	-1.09343	-0.449041	-0.0462304	NA	-5.89871	-7.13301	-0.879802	NA	5.49251	5.56414	NA	NA
TraesCS3D01G064700	Receptor-like protein kinase	28493564	0.261514	0.017627	0.0296839	-0.0337289	-0.816766	-2.20987	-1.05924	-2.53672	5.19523	3.8534	4.02833	1.38316
TraesCS3D01G078900	NAC domain protein	39324084	0.123407	0.273054	-0.0676635	-0.0959649	-1.6037	-3.42297	-1.9882	-4.52437	4.22083	2.89827	2.23787	-0.831261
TraesCS3D01G080600	receptor kinase 1	40526100	0.648156	-0.0667282	0.0162961	-0.0806098	-0.623624	-3.4277	-0.483799	-3.62768	6.59722	4.51728	3.64627	0.539271
TraesCS3D01G084700	Cytochrome P450 family protein	42790329	0.200373	-0.0322004	0.0240011	0.000307193	-0.527448	-5.47583	-2.37736	-7.74982	8.14068	4.52791	6.93335	-0.523587
TraesCS3D01G094300	Calcium-binding site, putative	48012866	0.573603	0.714148	0.0110348	0.0578525	-1.09367	-4.40342	-1.29499	-4.90034	12.7672	10.5535	10.1721	2.84263
TraesCS3D01G103800	FMN-dependent NADPH-azoreductase	56646604	0.053334	-0.21565	0.0221064	-0.0254861	-0.463377	-3.48635	-1.66149	-5.43259	9.10478	6.42618	8.55208	2.1339
TraesCS3D01G104000	receptor lectin kinase	56684940	-0.119043	-0.126854	0.00360584	-0.00191904	-0.909518	-2.42901	-1.43213	-3.24492	4.69053	2.99444	3.88655	0.544021
TraesCS3D01G104100	Lectin receptor kinase	56708053	0.074117	-0.260744	-0.121549	-0.338208	-1.05862	-2.21625	-1.59053	-3.01308	4.07978	2.67347	2.91314	0.627178
TraesCS3D01G104200	FMN-dependent NADPH-azoreductase	56708402	-0.55976	-0.587013	-0.04419	-0.0687662	-0.83115	-2.63494	-1.50819	-3.55666	4.01686	2.32553	3.71105	0.167313
TraesCS3D01G104400	FMN-dependent NADPH-azoreductase	56878886	0.0573598	-0.0932727	-0.0123049	-0.058858	-0.607474	-2.74568	-1.49873	-4.14305	6.17601	4.31929	5.44839	1.17112
TraesCS3D01G113300	WRKY transcription factor, putative	67458412	0.206919	0.051631	0.0157718	0.0238293	-1.26931	-5.9554	-1.34522	-7.04872	12.4843	7.79912	10.2166	2.04497
TraesCS3D01G118800	NHL domain protein	73394024	0.288803	-0.0320664	0.116566	0.139249	-0.447491	-2.03413	-0.410873	-2.0389	3.26181	1.86831	2.36954	-0.200713
TraesCS3D01G126300	Glycosyltransferase	84499195	0.529259	0.0580148	0.0260234	-0.119116	-0.625164	-3.71419	-1.13919	-4.41358	9.19144	7.67542	7.8647	3.38409
TraesCS3D01G126400	Glycosyltransferase	84503319	0.363816	0.626765	-0.028915	-0.0114938	-0.781447	-3.40711	-1.26398	-3.9926	6.81268	6.5049	5.38861	1.11392
TraesCS3D01G128500	HXXXD-type acyl-transferase-like protein	86341384	0.878104	0.841422	0.0489793	0.0928523	-0.136529	-2.51653	-1.00227	-3.70341	7.01653	5.52424	5.92385	1.77919
TraesCS3D01G131200	Triose phosphate/phosphate translocator, chloroplastic	91223856	0.366526	0.531711	0.0515227	0.173425	-0.315734	-2.70104	-1.69424	-4.38006	7.73821	4.83998	6.66518	1.08099
TraesCS3D01G133100	Glutathione S-transferase	92749178	-0.855494	-0.723527	-0.139797	-0.12145	-0.314596	-2.72873	-1.08452	-3.58482	5.92609	5.16626	6.58076	2.89883
TraesCS3D01G136300	Arginine--tRNA ligase	94839578	0.00370131	0.160966	0.0367404	0.143059	-1.64086	-3.1363	-1.28592	-2.91304	6.05717	4.45219	4.36227	0.881591
TraesCS3D01G137000	tRNA dimethylallyltransferase	95611434	-0.00293028	0.10023	NA	0.0111546	-0.852729	-4.11868	-1.07683	-4.56743	11.0886	10.2641	10.1167	3.41988
TraesCS3D01G139100	Imidazole glycerol phosphate synthase subunit HisH	98589493	-0.151756	-0.279102	0.0125211	NA	-0.929465	-2.66255	-0.816304	-2.61106	5.82928	4.22229	6.22348	1.35536
TraesCS3D01G140200	Agamous MADS-box transcription factor	100852964	1.17871	0.69879	0.132849	0.113412	0.856678	2.40016	0.265667	1.23858	-1.5388	-1.94343	-1.25936	-0.252687
TraesCS3D01G146000	GDSL esterase/lipase	110219506	0.42621	0.740817	-0.015107	0.0157504	-0.73575	-3.13821	-1.53407	-4.26846	10.3427	9.18949	8.62186	3.2263
TraesCS3D01G148300	Cytochrome P450	113452179	0.919566	1.5263	-0.0131121	0.122689	-0.868354	-3.81467	-1.53199	-4.97358	9.71656	7.9825	7.18907	1.15575
TraesCS3D01G157100	Ethylene-responsive transcription factor, putative	124865301	0.618416	0.747404	0.00223952	0.0457504	-0.568166	-3.28506	-1.6184	-4.81024	8.5091	6.37922	6.65105	1.15725
TraesCS3D01G158600	Late embryogenesis abundant protein Lea14	127329027	0.437773	0.891396	0.195157	0.41156	1.82193	2.292	1.143	1.55941	-1.50159	-0.592435	0.0557563	0.603523
TraesCS3D01G169600	Leucine--tRNA ligase	147816975	0.115154	-0.0278908	-0.000469751	-0.118612	-1.28842	-2.11754	-0.875824	-1.76022	3.48189	2.56086	2.05081	0.397554
TraesCS3D01G175300	Pathogen-related protein	157179345	-0.787626	0.16393	-0.0543628	0.0328418	-0.514789	-2.68374	-0.976095	-3.37176	5.7989	6.55179	8.18228	2.11958
TraesCS3D01G181800	Flowering-promoting factor 1-like protein 1	164546261	-0.395987	0.200482	-0.0426812	0.0609343	-0.227168	-2.31096	-0.0618476	-2.21404	3.77778	4.37587	4.3963	1.36634
TraesCS3D01G182600	Kinase-like	167034790	-0.153716	-0.0555515	-0.019298	0.00609487	-1.57739	-2.21162	-1.34748	-2.12878	4.92979	3.50455	3.45816	1.00205
TraesCS3D01G218800	Chaperone protein DnaJ	298057770	1.00876	0.64224	0.0956234	0.0136651	0.178132	2.41901	-0.858021	1.02397	-0.253648	-1.8705	-1.19115	-0.186308
TraesCS3D01G219400	Emb|CAB62340.1	298582907	1.23033	0.674463	0.0962662	-0.068707	1.6715	2.53543	0.34403	0.895834	-0.240357	-0.299816	0.317048	1.12046
TraesCS3D01G220800	Octicosapeptide/Phox/Bem1p (PB1) domain-containing protein / tetratricopeptide repeat (TPR)-containing protein	301420590	0.79184	0.0512367	0.0687888	-4.11593e-05	-1.35861	-3.61172	-1.31853	-4.06777	11.4754	7.26162	7.62566	2.24963
TraesCS3D01G220900	Elongation factor	301439851	0.221659	0.724146	-0.0469226	0.113913	-1.81891	-4.77892	-1.36656	-4.48766	9.59872	8.34189	7.4283	2.06341
TraesCS3D01G222200	Isoprenylcysteine alpha-carbonyl methylesterase ICME	303397064	0.655241	0.374843	0.0131057	-0.138203	1.79171	2.40728	0.646477	1.05927	-2.00773	-1.29076	-0.568741	0.653755
TraesCS3D01G224700	SNF1-related protein kinase regulatory subunit gamma 1	305879964	0.139808	0.708097	-0.0587562	0.160558	0.36306	2.28521	-0.0293059	1.702	-2.00346	-1.76927	-1.54681	-0.192607
TraesCS3D01G225100	PAS domain-containing protein tyrosine kinase family protein	306073244	0.213749	0.338852	-0.0700432	-0.0790956	-1.36332	-2.80432	-1.3259	-2.94843	8.42345	7.65776	6.56117	2.54923
TraesCS3D01G225800	Cytochrome P450	307567038	1.19499	0.572351	0.130871	-0.166875	-1.06955	-2.62423	-1.19177	-3.04614	6.98737	5.15948	4.50199	1.38021
TraesCS3D01G226300	WRKY transcription factor	308056972	0.102548	0.107549	NA	-0.00313533	-0.248751	-4.26089	-0.707596	-5.11745	6.88688	6.47715	5.92473	0.24941
TraesCS3D01G234400	Pleiotropic drug resistance ABC transporter	323327122	0.263701	0.637983	-0.203525	0.029651	-0.646071	-2.76341	-1.58702	-4.00456	6.12965	4.63885	5.23106	1.07647
TraesCS3D01G237400	Seed maturation protein PM41	328397367	1.24358	1.09187	0.0446593	0.0616435	0.245177	2.71809	-0.367518	1.76599	1.78559	0.31996	-0.00837002	1.02284
TraesCS3D01G246400	Potassium-transporting ATPase potassium-binding subunit	343711020	-0.359354	-0.320845	0.00375236	NA	-0.420848	-3.20934	-1.05925	-3.96272	10.0183	8.62128	11.1919	4.98909
TraesCS3D01G251200	cotton fiber-like protein (DUF761)	352107820	1.59195	1.15423	0.0884271	0.13838	2.01005	3.15439	0.356396	0.584104	-0.222438	-0.838584	0.864762	0.85658
TraesCS3D01G254100	Late embryogenesis abundant protein	355704840	0.574655	0.0124723	0.0507881	-0.146344	1.40807	2.58937	0.134953	1.08325	-0.856909	-0.845925	0.318908	1.33112
TraesCS3D01G254300	Serine/threonine-protein kinase	355746750	0.184933	0.298803	-0.0136458	-0.0064785	-1.17136	-2.70204	-0.95002	-2.54805	4.96308	4.17565	3.35188	0.555577
TraesCS3D01G254400	GDSL esterase/lipase	355794527	0.111779	-0.788996	0.0741698	-0.0227793	-1.54565	-3.62392	-1.7029	-4.15778	6.58511	2.43386	4.45706	0.238128
TraesCS3D01G256000	Carboxyl methyltransferase	357710633	-0.618057	-0.031173	-0.0202627	0.110312	-0.162811	-2.31422	0.388371	-1.68283	1.07272	1.78967	1.98647	-0.453798
TraesCS3D01G256300	AWPM-19-like membrane family protein	358169086	-0.611062	0.331397	-0.0936121	0.0704924	-1.39102	-2.96541	-1.09792	-2.71296	3.38642	3.27433	2.94352	-0.292891
TraesCS3D01G257500	ABC transporter B family protein	359672853	-0.0657618	0.148271	-0.231692	-0.0964783	-0.689412	-3.48632	-1.14128	-4.14153	5.13889	4.22149	4.52331	0.450372
TraesCS3D01G257900	ABC transporter B family protein	360329122	0.154107	0.479916	-0.15413	0.0640028	-1.10286	-2.84989	-1.19484	-3.09383	8.59434	7.48653	7.32795	3.29163
TraesCS3D01G260400	Lipid phosphate phosphatase-like protein	362430512	-0.244486	-0.113282	0.00517258	0.0233491	-0.528865	-2.21791	-0.39048	-2.18955	6.37723	5.70732	6.59688	2.7681
TraesCS3D01G260500	Chitinase	362855419	-0.514589	0.242525	-0.0942022	0.0395647	-0.678526	-2.2029	-0.10965	-1.67318	5.12529	5.892	5.18288	3.16246
TraesCS3D01G264500	DUF4228 domain protein	366208019	1.09356	1.02582	0.0286678	0.0163441	0.918018	2.81408	1.13433	2.60225	-3.28348	-0.753925	-1.79712	0.738979
TraesCS3D01G265100	Myb transcription factor	367235526	0.0334134	-0.647588	0.0750373	-0.192652	-1.20376	-3.23382	-1.5628	-4.12221	7.31148	4.94714	6.01588	1.80371
TraesCS3D01G270600	ATP synthase subunit alpha	375202960	-0.650974	-0.291685	-0.0422585	-0.0254551	-0.970356	-2.34667	-1.21256	-2.71658	8.06159	7.82138	8.71824	3.58331
TraesCS3D01G272200	Pleiotropic drug resistance ABC transporter	377882782	0.188311	-0.128714	0.0337405	-0.0665475	-0.389002	-2.99079	-1.09875	-3.8264	9.43731	8.05506	8.82666	4.66118
TraesCS3D01G272600	Early nodulin-like protein	378200798	-0.32847	-0.561194	0.0338321	-0.000385611	0.288973	-2.15386	-0.508396	-3.17429	4.48668	2.85309	5.89609	1.54129
TraesCS3D01G279700	Glycosyltransferase	388312033	0.540675	-0.0418553	0.0164484	-0.297368	-0.00165652	-2.37116	-1.74896	-4.65534	5.85698	3.60031	5.29586	0.988237
TraesCS3D01G279800	Glycosyltransferase	388324198	-0.319969	-0.222381	-0.0976815	-0.176673	-0.361301	-4.38825	-1.72873	-6.25	9.4279	8.63434	9.6458	3.76422
TraesCS3D01G285500	Ribose-phosphate pyrophosphokinase, putative	394911721	-0.109279	0.19777	-0.0781375	0.117175	-0.864747	-2.94333	-1.32372	-3.55507	6.63813	5.33008	5.88525	1.97532
TraesCS3D01G286100	7-cyano-7-deazaguanine synthase	395052097	1.28263	1.20539	0.000647951	0.00494212	-1.27019	-4.17055	-1.34075	-4.49998	12.7989	10.8269	8.58929	2.60385
TraesCS3D01G291100	Ethylene-responsive transcription factor, putative	401171166	-0.01904	-0.616777	0.0585283	-0.00654667	-0.146137	-2.09151	-1.37069	-3.64955	6.41245	3.70201	6.31179	1.81872
TraesCS3D01G300600	GH3.3	415533900	0.338071	-0.0578698	0.176862	-0.0962823	-0.0250351	-3.19297	-1.52108	-5.18852	5.93448	3.72594	5.63721	0.314751
TraesCS3D01G305300	Peroxidase	419463863	-1.35702	-1.02123	-0.0651578	-0.0383885	-0.661763	-4.81109	-1.41944	-5.84267	10.5043	9.79085	12.5711	5.2012
TraesCS3D01G305400	Peroxidase	419515381	0.422122	0.0228458	0.0178219	-0.028382	-0.495336	-3.90997	-1.4611	-5.21018	13.0884	10.0488	10.8803	3.8655
TraesCS3D01G316700	Serine/threonine-protein kinase	429723986	1.06087	0.941893	0.0663464	0.0877447	-0.984285	-2.45478	-1.09595	-2.79733	6.1359	4.52204	3.92642	0.86618
TraesCS3D01G320500	Disulfide isomerase	433613224	0.50346	0.44335	0.25406	0.233521	1.05679	2.05208	0.745914	1.63752	-2.07911	-1.70955	-1.41127	-0.138773
TraesCS3D01G320700	Subtilisin-like protease	433740330	-0.840207	-0.228166	-0.189857	0.0373417	-0.886662	-2.91495	-0.794087	-2.90962	4.76449	4.56928	4.86325	1.71644
TraesCS3D01G320800	RING/U-box superfamily protein	433748023	1.35677	0.493884	0.0557327	-0.0471725	-1.22995	-2.86861	-1.10744	-2.98262	8.9697	5.95998	4.90328	1.31954
TraesCS3D01G333100	NAC domain-containing protein	445036912	-0.760725	-0.522582	0.0757511	0.24071	-0.645077	-2.41909	-1.30383	-3.26176	5.457	3.88645	5.62095	1.77766
TraesCS3D01G333200	Glycerol-3-phosphate acyltransferase 3, putative	445104839	1.07804	0.969189	0.0302081	0.140681	-0.911978	-3.503	-1.06432	-3.91285	8.06712	5.72511	5.09669	0.398227
TraesCS3D01G334300	LURP-one-like protein	446109421	0.259951	0.450763	0.000707211	0.0277668	1.44228	3.27623	-0.272924	-0.512226	1.52784	0.203439	3.37163	1.65658
TraesCS3D01G337900	Kinase family protein	450478118	0.0487632	0.513185	-0.188848	-0.111756	-0.890031	-3.23471	-1.5249	-4.1537	6.83386	5.78289	5.91671	1.77051
TraesCS3D01G344800	Ammonium transporter	456596544	1.07772	0.346826	0.0164867	-0.134415	-0.347724	-2.59824	-0.748368	-3.15356	6.82312	5.53981	4.46145	1.75051
TraesCS3D01G349100	Alpha/beta-Hydrolases superfamily protein	460444831	-0.80449	-0.940589	-0.00549734	-0.0289853	-0.97568	-3.83268	-1.29467	-4.42251	8.92231	7.43301	9.39805	3.77681
TraesCS3D01G350100	Zinc finger protein, putative	461313111	-0.0968053	-0.166779	0.0135367	0.0100541	-0.817857	-4.07769	-1.39291	-5.00606	9.89008	7.89996	9.30395	2.61852
TraesCS3D01G350200	Zinc finger family protein	461426177	-0.600433	0.256721	-0.0376547	0.0643624	-1.01154	-2.37334	-1.72662	-3.22247	6.98668	6.22623	7.80564	1.95422
TraesCS3D01G350300	Zinc finger protein, putative	461588788	-0.11794	-0.261027	0.0107595	-0.0018054	-0.731196	-3.69773	-1.78451	-5.15089	9.30337	6.60746	9.09279	2.32734
TraesCS3D01G352900	Hydroxyproline-rich glycoprotein-like	463533565	0.348311	1.56218	-0.101387	0.163691	-0.713435	-2.985	-1.15022	-3.60723	7.69195	7.31696	6.43936	2.02783
TraesCS3D01G353800	Calcium-dependent lipid-binding domain-containing protein	464323662	0.0550502	0.123556	-0.031006	-0.077762	-1.74832	-2.52299	-1.26203	-2.26846	7.92384	7.07975	6.03303	2.73382
TraesCS3D01G353900	Calcium-dependent lipid-binding domain-containing protein	464330793	0.826435	-0.171334	0.0674246	-0.0792132	-1.30047	-3.20698	-1.22988	-3.39047	10.1413	6.90253	7.11947	2.62787
TraesCS3D01G366500	Acidic endochitinase	480842368	-0.30225	0.536292	-0.048666	0.210789	-1.30542	-2.78275	-1.32286	-3.07796	6.12782	4.70281	5.05519	1.00144
TraesCS3D01G368600	Ubiquitin carboxyl-terminal hydrolase 17-like protein 17	481878036	-0.802079	-0.527131	-0.0353199	-0.0198839	-1.59453	-2.53145	-0.333489	-1.31272	4.96023	5.50044	5.67198	2.75446
TraesCS3D01G371700	cleavage and polyadenylation specificity factor 160	484828128	0.770253	0.649811	0.0322143	0.00863185	-0.688211	-2.91895	-1.80405	-4.63136	9.18849	6.02837	6.72707	1.4387
TraesCS3D01G395800	Leucine-rich repeat receptor-like protein kinase	511292372	-0.888091	-0.633922	-0.057593	-0.0148149	-1.50203	-2.75004	-0.600871	-1.88524	5.86547	6.48984	7.02953	3.96208
TraesCS3D01G396800	Tropinone reductase-like protein	511441682	-0.604643	-0.0708458	-0.0690144	0.115541	-0.681552	-3.00404	-1.16131	-3.70447	4.97822	3.87301	4.98944	0.672609
TraesCS3D01G397900	Di-glucose binding protein with Kinesin motor domain-containing protein	512666280	0.947368	0.85162	0.0126584	-0.00415527	-1.39029	-2.18114	-1.2207	-2.13651	9.30549	7.63573	5.89478	2.65145
TraesCS3D01G398700	SKP1-like protein	513620450	-0.664312	-0.94793	0.0923941	-0.0155573	-1.17002	-2.46878	-0.443099	-1.75695	1.97991	1.25141	1.53309	-0.211745
TraesCS3D01G399600	Ethylene-responsive transcription factor	514651388	0.738255	0.211773	0.0384929	0.0404852	-1.62279	-2.81423	-0.921224	-2.33421	9.71137	6.37935	5.77789	1.67491
TraesCS3D01G405200	RING/U-box superfamily protein	519667512	0.0150833	-0.0198562	-0.0622379	-0.112925	-0.913124	-2.086	-1.38337	-2.85171	3.81075	2.38154	2.87889	0.198651
TraesCS3D01G407100	Peroxidase	520682953	0.458014	-0.175457	0.0114159	-0.0677798	-1.53932	-5.03365	-1.30949	-5.28376	11.6463	8.18225	7.79419	2.52955
TraesCS3D01G409100	Cysteine-rich receptor kinase	523316438	-0.021002	0.281363	-0.018014	0.0104399	-1.89316	-5.36757	-1.38635	-5.19592	9.95019	9.78111	7.99811	1.71776
TraesCS3D01G424000	Glycosyltransferase	536241260	-0.252531	-0.422468	-0.0735405	NA	-0.718092	-4.29551	-1.45803	-5.34991	8.11939	8.60921	12.0371	3.61046
TraesCS3D01G429400	SAUR-like auxin-responsive family protein	543969950	-0.184671	-0.276253	-0.036161	-0.0856351	-0.693939	-2.39902	-0.335764	-2.06517	1.95444	1.83465	1.45342	-0.243575
TraesCS3D01G429900	Glutathione S-transferase	544353323	-1.15432	-0.894189	-0.0953067	-0.0391754	-0.729992	-4.89679	-1.74404	-6.48671	9.05085	7.2964	9.80244	2.98751
TraesCS3D01G430200	Glutathione S-transferase	544439582	-0.0596861	0.0487772	0.00812417	0.0352109	-0.624772	-3.98795	-1.53181	-5.21124	10.3866	8.3852	9.79966	3.68443
TraesCS3D01G432000	Kinase family protein	545914272	0.0128319	0.232109	-0.0827954	0.0441603	-0.722647	-2.03306	-0.899073	-2.33774	4.33518	3.50688	3.60144	1.1039
TraesCS3D01G433800	Sec14p-like phosphatidylinositol transfer family protein	546667753	0.896864	0.241358	0.0922601	-0.0257999	-0.182688	-2.00326	-0.208559	-2.10363	4.05575	3.05629	2.72423	0.556074
TraesCS3D01G434200	3'-N-debenzoyl-2'-deoxytaxol N-benzoyltransferase	546709110	0.666476	0.720066	-0.0157026	-0.0402972	-0.479266	-3.438	-1.37434	-4.9597	7.57009	6.26057	5.8334	0.84332
TraesCS3D01G440900	Alcohol dehydrogenase, putative	551271726	-0.456544	-0.0887236	-0.0556039	0.0259248	-0.413509	-3.28787	-1.99153	-5.9786	5.6521	3.09811	5.8966	-0.336452
TraesCS3D01G441900	Thiamin pyrophosphokinase 1	551992144	-0.0588618	0.0230148	0.0448919	0.0948008	-0.673712	-2.47142	-0.96878	-2.88807	5.09318	3.87117	4.48841	1.13517
TraesCS3D01G449200	Methyl esterase	557698681	0.0122686	-0.0742635	-0.0236471	-0.065513	-0.262691	-2.60259	-0.718406	-3.13614	4.43175	3.90761	4.14923	1.08511
TraesCS3D01G451800	Leucine-rich repeat receptor-like protein kinase family protein	559218425	-0.540501	0.0408194	-0.0442848	0.00970001	-0.805066	-2.55624	-0.192336	-1.9441	2.61568	3.94562	3.40935	0.557451
TraesCS3D01G452300	Receptor protein kinase, putative	560054647	-0.187982	-0.268848	-0.061298	-0.118172	-0.410198	-2.56803	-0.72859	-2.95005	5.21952	4.74389	5.08193	1.94812
TraesCS3D01G452700	#N/A	560214850	0.45937	0.377623	NA	-0.0152311	-1.69231	-2.7127	-0.952168	-2.10017	10.4875	9.07113	5.98846	2.11744
TraesCS3D01G456200	F-box family protein	562348087	0.407129	0.662965	-0.0187666	-0.00466888	-0.657157	-4.49798	-1.75634	-6.05417	11.838	10.1291	10.141	3.06551
TraesCS3D01G456800	F-box family protein	562504056	-0.00293028	-0.0254526	0.000682801	-0.0018615	0.0327056	-3.30404	-2.49689	-6.41391	7.02188	3.77916	7.01897	0.02376
TraesCS3D01G461200	UDP-glycosyltransferase	565819706	0.506938	0.899256	-0.048425	-0.0476324	-0.605986	-4.07618	-0.985378	-4.73508	11.291	11.3347	9.94931	3.8261
TraesCS3D01G463800	Leucine-rich repeat receptor-like protein kinase family protein	567855334	-0.454092	-0.15609	-0.039109	-0.0140358	-2.50058	-2.57047	-1.43761	-1.45128	5.61339	5.40263	4.42628	2.04455
TraesCS3D01G467300	Basic 7S globulin	570280982	-0.139996	0.566723	-0.0312236	0.054858	-0.0542447	-2.29363	-1.51872	-4.01131	9.47155	8.99287	9.7587	4.18928
TraesCS3D01G467600	Basic 7S globulin	570379079	0.139392	1.00812	-0.130566	0.099594	-0.270492	-2.90416	-1.44664	-4.3285	8.86331	7.98373	8.42205	2.93958
TraesCS3D01G472100	Eukaryotic peptide chain release factor subunit 1-1	574227779	-0.137301	-0.0155237	0.0153035	0.0458664	-1.09232	-3.96412	-1.66336	-4.77679	10.099	7.77982	9.31674	2.38724
TraesCS3D01G473200	Leucine-rich repeat receptor-like kinase	574857416	-1.36755	-0.893048	-0.0451266	-0.103504	-1.5188	-3.12808	-1.10808	-2.82513	7.40081	6.1191	8.45182	5.78983
TraesCS3D01G477300	Beta-1,3-glucanase	577413524	-1.60807	-0.733629	-0.093426	0.0962621	-0.800831	-2.19967	-0.0641934	-1.50745	4.21707	5.99952	6.57004	4.45931
TraesCS3D01G478300	Endo-1,3-beta-glucanase	577968611	-0.37316	0.202308	-0.228516	-0.181993	-1.37264	-2.742	-0.0310609	-1.4746	5.42062	6.39868	4.43666	2.61567
TraesCS3D01G479700	Amino acid permease	578673701	-0.876479	-0.446817	-0.0510567	-0.00178964	-0.707481	-3.65817	-0.14343	-3.17493	2.62519	3.54234	4.56573	0.469042
TraesCS3D01G480100	Amino acid permease	578925707	-0.4318	0.146166	-0.0978385	-0.0137767	-0.714337	-2.1732	-0.14837	-1.53082	2.47703	3.42571	2.34286	0.593502
TraesCS3D01G482600	GRAS family transcription factor containing protein	580088449	0.377673	0.285881	-0.0642665	-0.178403	-0.129971	-2.56615	-1.4162	-4.48037	5.35771	3.71266	4.85716	0.65595
TraesCS3D01G483000	Glutathione S-transferase	580584725	0.083916	-0.0122462	-0.00116893	-0.0154083	-0.795442	-5.36452	-1.49443	-6.38359	11.7066	9.96374	10.6307	3.08141
TraesCS3D01G485000	ERD (Early-responsive to dehydration stress) family protein	581939165	0.245017	0.564071	-0.00193916	0.123386	1.32631	2.27165	1.25632	1.7433	-4.78855	-1.61009	-1.36678	0.115291
TraesCS3D01G485700	Glutathione S-transferase	582055926	0.427501	0.588775	0.00655074	0.0454601	-0.331649	-2.58703	-0.951735	-3.33841	8.23877	7.09892	7.24945	2.7897
TraesCS3D01G496300	FMN-dependent NADPH-azoreductase	588078382	0.186115	0.112603	-0.0139334	-0.0464131	-0.964405	-3.0889	-1.55161	-3.85932	9.13835	7.82711	7.76158	3.64068
TraesCS3D01G501700	transmembrane protein, putative (DUF247)	590367369	-0.437856	-0.491265	0.0111177	-0.0121942	-0.632178	-3.44329	-0.995029	-4.00808	3.66574	2.40298	3.62676	-0.336463
TraesCS3D01G508900	Expressed protein-RZ53	594802578	-0.0249991	-0.173041	0.00855968	-0.000622067	-1.26246	-4.08116	-1.7746	-4.82986	12.1445	9.51689	10.8431	3.45338
TraesCS3D01G510200	Polyubiquitin	595269900	-1.04186	-1.20168	0.000394895	-0.0436215	-1.50195	-2.8343	0.252916	-0.818579	0.988741	1.31421	0.581056	-0.0199134
TraesCS3D01G514300	Progesterone 5-beta-reductase	598047864	0.0981745	0.464706	0.0220341	0.125772	-0.300821	-4.69971	-1.50932	-6.28409	12.9713	10.3171	12.3657	3.7802
TraesCS3D01G514400	Progesterone 5-beta-reductase	598060798	0.0704538	0.10023	NA	-0.00155081	-0.66158	-5.30478	-1.50714	-6.56249	12.8059	11.3722	11.5215	3.63313
TraesCS3D01G517300	Abscisic stress ripening protein	600594346	0.621089	0.900021	-0.0152792	0.157357	1.67045	2.04529	1.3019	1.41396	-1.82475	-0.0502109	-0.1862	0.878371
TraesCS3D01G518200	Peroxidase	600819763	-0.0999646	0.42621	-0.0837327	-0.122682	-0.0309103	-2.18372	0.377708	-1.81887	7.32203	9.67721	7.47654	5.64709
TraesCS3D01G534600	Ankyrin repeat-containing protein	609289222	-0.494532	-0.15609	-0.0306785	-0.0018615	-0.458267	-3.6576	0.511478	-0.851222	0.521215	2.82995	0.908723	NA
TraesCS3D01G537800	Cytochrome P450	610803988	-0.00293028	0.169789	0.000682801	0.0285619	-1.18446	-5.50348	-1.54625	-6.25767	14.4079	12.1213	13.082	4.03999
TraesCS3D01G540500	Protein upstream of flc	611889001	1.05864	0.834628	0.0439237	0.00446919	1.12877	2.04952	0.612114	1.20308	-1.185	-0.570388	-0.74537	0.395446
TraesCS4A01G000800	2-phosphoglycerate kinase	731622	0.210431	0.298402	-0.0860624	-0.090698	-0.791568	-2.20453	-1.01004	-2.54553	3.91119	3.06846	2.86176	0.426212
TraesCS4A01G003100	Agmatine coumaroyltransferase-2	2636049	-0.00271838	-0.0247496	0.000599952	-0.00190398	-1.74279	-3.19849	0.29071	-0.96746	7.28245	7.28128	5.2829	2.67875
TraesCS4A01G005000	Plasma membrane ATPase	3142354	0.434713	0.965019	-0.0488445	0.103762	1.77349	2.21986	0.373178	0.220184	-1.10205	-0.205632	1.05068	0.721285
TraesCS4A01G008600	Methyl esterase	5193110	-1.73697	-1.26056	-0.0613452	NA	-4.17506	-5.52425	-0.680186	NA	2.94228	2.72766	NA	NA
TraesCS4A01G009900	F-box protein	5832955	0.283377	0.300601	NA	0.00678824	-0.296969	-3.01705	-1.11407	-3.94156	9.22169	7.70924	6.9014	1.46781
TraesCS4A01G017400	Patatin	11676594	-0.496414	-0.266754	-0.116776	-0.13465	-1.28757	-3.90265	-1.1021	-3.81286	7.65209	7.36225	6.96744	3.24415
TraesCS4A01G020000	Late embryogenesis abundant protein, expressed	13742562	0.719903	0.795185	0.0333225	0.073928	1.4308	2.98527	0.674651	1.68834	-1.55566	-0.50428	0.315656	1.14279
TraesCS4A01G026200	Serine/threonine-protein kinase	18018162	-0.308685	-0.244039	-0.068669	-0.140381	-0.361713	-2.9076	-0.998215	-3.63877	6.81128	7.27677	7.01449	4.05977
TraesCS4A01G033600	Blue copper protein	25785332	0.210447	0.789854	-0.177676	-0.0220611	-0.849622	-2.38915	-1.44228	-3.19688	7.40162	6.52897	6.29936	2.52052
TraesCS4A01G034500	3-hydroxybenzoate 6-hydroxylase	26544251	0.124285	1.39951	-0.0880605	0.110136	-0.708246	-2.31764	-0.726015	-2.42443	7.89304	8.42591	7.10554	4.05192
TraesCS4A01G042000	Sugar transporter family protein, expressed	35476305	-1.36194	-0.675502	-0.122514	-0.0630571	-0.039204	-2.04411	-0.652151	-2.72589	3.92388	4.63501	6.16379	3.32666
TraesCS4A01G059800	Branched-chain-amino-acid aminotransferase	56260273	0.244446	0.476881	-0.0138363	0.0497213	-0.215524	-4.75724	-1.06842	-5.89274	6.64069	5.57641	6.10078	-0.111856
TraesCS4A01G065100	Homocysteine S-methyltransferase family protein	62303435	0.195127	1.0563	-0.182073	0.0565471	-0.92804	-2.40819	-0.951956	-2.50957	4.53064	4.38639	3.33266	0.599919
TraesCS4A01G066200	Sugar transporter, putative	63538582	-0.990813	0.0649948	-0.104381	0.0362889	-0.607101	-3.41174	-1.5627	-4.89381	9.81054	9.40102	11.1576	5.00568
TraesCS4A01G070600	UDP-glycosyltransferase	67989337	-1.26813	-0.468151	-0.118748	0.00718324	-0.800267	-3.85947	-1.14998	-4.43998	7.1194	7.08595	8.50545	3.19653
TraesCS4A01G085000	Regulator of Vps4 activity in the MVB pathway protein, putative	89620748	0.698566	0.315888	0.0396332	-0.0165912	-0.628346	-3.50307	-1.02055	-4.30977	6.57791	4.63041	4.77497	0.386467
TraesCS4A01G088000	Serine/threonine-protein kinase	93486251	-0.136669	-0.026345	-0.00688622	NA	-0.333052	-2.75813	-0.337099	-2.86134	5.24283	5.26178	6.32552	1.17359
TraesCS4A01G089800	Anthranilate synthase	96019410	0.0916175	0.513295	-0.00747567	0.267012	-0.957887	-3.16145	-1.25694	-3.61428	7.1176	5.73977	6.05759	1.70142
TraesCS4A01G093000	Transducin/WD40 repeat protein	100559355	0.761518	0.277953	0.0546581	-0.0587639	1.16899	2.93879	0.420735	1.97238	-0.525854	-0.27211	0.145015	1.68366
TraesCS4A01G094700	AT hook motif DNA-binding family protein	103068349	1.14482	1.37363	0.0384284	0.223613	-0.612701	-2.89885	-1.30699	-4.09491	7.19698	5.05313	5.0474	0.249046
TraesCS4A01G101000	Zinc finger family protein	113505403	0.253721	0.357229	0.00239559	0.0226412	-0.990673	-3.92609	-2.0665	-5.66769	7.633	4.82799	5.74278	-0.291664
TraesCS4A01G103700	Glutathione-S-transferase	117280692	-0.195551	0.272608	-0.0842238	-0.043717	-0.411252	-4.86503	-1.38312	-6.14951	8.3012	7.38941	8.26653	1.89021
TraesCS4A01G104300	Glutathione-S-transferase	117703712	0.596192	0.730347	-0.00601719	0.0449833	-0.24324	-4.57055	-1.4769	-6.15008	10.1781	8.49306	9.16053	2.48981
TraesCS4A01G106100	disease resistance protein (TIR-NBS class)	120144307	0.414207	1.33687	-0.102954	0.110801	-0.659819	-2.63149	-0.940393	-3.05725	6.82125	6.76533	5.66023	1.93412
TraesCS4A01G107300	LOB domain-containing protein, putative	123246762	-0.261882	-0.113757	-0.00542	NA	-1.86154	-2.59545	-0.956668	-1.69261	6.93305	6.13813	6.85093	2.7492
TraesCS4A01G113900	DUF1262 family protein	138170711	0.246314	0.0737404	NA	-0.0193791	-0.648564	-3.0759	-1.39232	-4.19533	10.1899	7.31229	7.6091	1.94855
TraesCS4A01G115400	Short-chain dehydrogenase/reductase family protein	140306970	1.08187	0.259653	0.0920097	-0.219208	-0.93391	-3.21729	-1.11344	-3.74931	8.73856	6.91623	6.36188	2.31875
TraesCS4A01G118900	DnaJ	146725920	0.911315	0.478857	0.156864	0.0182863	0.0799353	2.63022	-0.362445	1.8677	-1.42118	-2.69692	-2.36883	-0.506316
TraesCS4A01G123000	transmembrane protein, putative (DUF247)	153254792	0.354441	0.282894	-0.00892421	-0.0653849	-0.495286	-2.59196	-1.03164	-3.46146	9.41447	9.20304	7.77759	3.81105
TraesCS4A01G123100	Calmodulin	153779436	0.570931	0.315241	0.108406	-0.0732448	-0.722412	-2.36341	-1.46071	-3.32372	5.95781	4.10901	4.63057	1.05704
TraesCS4A01G126400	VQ motif family protein, expressed	162813353	0.174984	-0.0715458	-0.0579085	-0.125988	-0.932394	-2.02479	-1.34571	-2.58356	6.78395	5.6801	5.33556	2.685
TraesCS4A01G128500	serine-rich protein-like protein	165411221	-0.257889	-0.33162	-0.0465317	-0.0961321	-0.78739	-2.15081	-1.00312	-2.45414	5.37348	4.44781	4.8722	2.17705
TraesCS4A01G129800	RING/U-box superfamily protein	170156688	-0.0048018	0.353994	-0.0642879	0.00707745	-0.775782	-3.48218	-1.54676	-4.85334	7.03198	5.40367	6.24218	1.19071
TraesCS4A01G130300	Phospholipid-transporting ATPase	171203397	-0.250376	0.336565	-0.329334	-0.135334	-0.61535	-3.24993	-1.53059	-4.54458	8.09939	7.14348	7.78966	3.14534
TraesCS4A01G136600	Peroxidase	191129953	-0.136669	0.110663	-0.00892421	0.0178159	-0.547175	-2.76344	-1.23479	-3.67815	6.68917	6.54987	7.55957	1.47906
TraesCS4A01G184800	R3H domain protein	464110627	1.05993	0.791787	-0.0151694	-0.127487	-1.4278	-3.17431	-1.35817	-3.28985	8.62493	7.64743	5.10631	1.47825
TraesCS4A01G187600	Protein ZINC INDUCED FACILITATOR-LIKE 1	466648521	-0.137712	0.0308237	-0.14698	-0.0135428	-1.16785	-2.5319	-1.35573	-2.88465	4.45499	3.15571	3.41732	0.484962
TraesCS4A01G196300	Peroxidase	478300114	1.16767	1.26821	0.0386442	0.153529	-2.16043	-3.08461	-0.782764	-1.80887	6.89788	5.59682	3.08514	0.784215
TraesCS4A01G210100	Heavy metal transport/detoxification superfamily protein	504172193	0.442734	0.523502	0.0147286	0.0827315	1.0273	2.22459	0.823595	1.94946	-3.10439	-1.93459	-2.12002	-0.261079
TraesCS4A01G214300	Protein BPS1, chloroplastic	512537890	0.827277	0.388353	0.15038	0.0621391	-0.698001	-2.00682	-1.31884	-2.98476	4.65108	2.45451	3.04005	-0.0718267
TraesCS4A01G221500	Sphingoid base hydroxylase 2	527112529	-1.28647	-0.327521	-0.0174709	NA	-0.54362	-4.33599	-1.4459	-5.61709	10.0954	8.73727	13.2034	5.98739
TraesCS4A01G226300	Protein phosphatase 2c, putative	534523474	0.539759	0.66525	0.0287699	0.167578	-1.05782	-3.49635	-1.13889	-3.91125	9.73581	6.51237	7.35144	1.36237
TraesCS4A01G229900	NADP-dependent alkenal double bond reductase	539147640	-0.306585	-0.170829	-0.0145396	-0.00583628	-0.395562	-5.79414	-1.6535	-7.58742	11.1915	9.58813	11.7649	3.31556
TraesCS4A01G231000	Glycosyltransferase family 92 protein	540416072	0.116346	0.0646215	-0.0072158	-0.0237374	-2.38288	-4.36485	-1.53219	-4.40326	7.50818	5.53828	4.332	0.057087
TraesCS4A01G248900	Eukaryotic translation initiation factor 3 subunit G	559945239	0.741427	0.830245	-0.0216922	-0.0341803	-1.51025	-3.61657	-1.28208	-3.52653	9.56059	8.57503	6.77772	2.20789
TraesCS4A01G250200	SNF2 domain-containing protein / helicase domain-containing protein / zinc finger protein-like protein	561071594	-0.298808	-0.121279	-0.018576	-0.0135757	-1.74218	-4.8757	-1.2393	-4.66627	9.39364	8.53436	8.51599	2.75998
TraesCS4A01G250400	Protein phosphatase 2C family protein	561105537	0.179173	0.713263	-0.141979	0.0932145	-0.254322	-3.23844	-1.71316	-5.07815	6.82838	5.22683	6.39753	1.05371
TraesCS4A01G250500	Vacuolar protein sorting/targeting protein 10	561111844	0.0740824	0.10023	-0.0249121	-0.0411219	-0.793566	-5.85993	-1.71355	-7.61085	11.3662	10.7556	10.3444	2.3909
TraesCS4A01G259400	Anthocyanin 5-aromatic acyltransferase	572307556	-0.278256	0.0480924	-0.0189144	0.0136102	-0.760978	-4.29396	-1.85637	-6.77291	6.57159	5.14204	8.22541	-0.0894155
TraesCS4A01G269700	Microsomal glutathione S-transferase 3	581324889	-1.51518	0.0191847	-0.111706	0.0328418	-1.27787	-4.5025	-1.72078	-5.53982	7.90829	8.03667	10.5013	1.93987
TraesCS4A01G275300	Haloacid dehalogenase-like hydrolase	584532447	-0.844369	-0.945667	0.100188	0.0707631	-2.25389	-3.29769	-1.5689	-3.16245	5.22057	2.82666	3.78844	0.240678
TraesCS4A01G276000	Lipoxygenase	584735562	-1.15059	-0.885837	-0.0305275	-0.0018054	-2.90668	-4.27406	-0.497904	-1.55879	3.68745	3.50618	3.19568	0.625455
TraesCS4A01G278500	Lysine--tRNA ligase	586431713	-0.22997	0.0360153	-0.0534276	0.0863168	-0.846376	-2.38061	-0.922633	-2.58578	6.73823	5.82357	6.14355	2.70341
TraesCS4A01G278600	50S ribosomal protein L18	586437165	-0.891897	-0.699196	-0.0258469	0.0226108	-1.54769	-2.33512	-0.186546	-0.789322	1.44042	1.37137	0.789785	-0.136158
TraesCS4A01G290800	VQ motif-containing protein	594364121	0.473998	1.11545	-0.0393541	0.181295	-0.970258	-2.05939	-0.989895	-2.15771	7.3241	6.65965	5.72791	2.50009
TraesCS4A01G291800	double-stranded-RNA-binding protein 4	594700383	-0.772285	-0.111157	-0.0474877	-0.00488525	-1.89179	-4.89435	-1.51687	-4.78949	10.6339	10.039	10.5058	4.32475
TraesCS4A01G295500	Acetyltransferase, GNAT family protein, expressed	596166617	-0.217853	0.110153	-0.018014	0.0124326	0.0343163	-2.50493	-1.18915	-3.96762	7.48758	7.77805	8.50275	2.80749
TraesCS4A01G296300	Thaumatin-like protein	596523171	-1.27751	-0.249747	-0.0879511	0.0277234	-0.319042	-2.57652	-0.284449	-2.59019	4.95559	6.28188	6.89908	3.9299
TraesCS4A01G304400	Fatty acyl-CoA reductase	599842114	-0.600522	0.945593	-0.0386151	0.246777	-0.519482	-3.43732	1.31682	-0.525499	-2.5218	3.11302	-0.421519	-1.61057
TraesCS4A01G305500	Leucine-rich repeat receptor-like protein kinase family protein	600912003	-0.157161	-0.127623	0.0244406	0.0500911	-0.697896	-2.75196	-0.543124	-2.64588	4.13176	3.32766	3.63199	0.562304
TraesCS4A01G305600	Leucine-rich repeat receptor-like protein kinase family protein	600913413	-0.797002	-0.0664418	-0.0910837	0.0574228	-0.699458	-2.67587	-0.547817	-2.59322	3.48778	3.64016	3.93015	0.531009
TraesCS4A01G309900	Wall-associated receptor kinase 2	603030535	-0.454543	-0.142531	-0.0188049	NA	-1.26851	-3.00009	0.14708	-0.236998	2.03226	3.22895	1.05823	0.248642
TraesCS4A01G318400	ATP-dependent zinc metalloprotease FtsH	607309139	-1.5054	-1.04509	-0.0866568	-0.0289952	-0.408917	-2.03944	-1.02108	-2.68092	4.6284	4.30565	6.47918	3.14715
TraesCS4A01G323400	Receptor protein kinase, putative	611264184	-0.406932	0.154119	-0.000439691	0.147492	-1.88873	-2.41517	-0.374136	-0.761744	4.73366	4.347	3.25671	1.11791
TraesCS4A01G325700	Receptor-like protein kinase	613329814	0.116157	-0.183065	0.00970783	-0.0239374	-0.0861772	-2.46042	-1.21336	-3.86896	8.16394	5.87353	7.39927	2.65729
TraesCS4A01G326400	Ethylene-responsive transcription factor	613543124	0.489796	1.64376	-0.0259997	0.21679	-0.722914	-3.48922	-1.29632	-4.28537	9.88059	9.69723	8.19295	1.92168
TraesCS4A01G327000	carboxyl-terminal peptidase, putative (DUF239)	613697285	1.1292	0.5327	NA	-0.0479421	5.13352	5.96339	-0.308363	-0.84739	2.90919	1.39106	6.34175	4.47852
TraesCS4A01G330100	Leucine-rich repeat receptor-like protein kinase family protein	615106331	0.35179	1.35118	0.000707211	0.235168	-1.22773	-2.12285	-0.670978	-1.59493	8.21393	7.15009	5.43245	1.03498
TraesCS4A01G335900	Pirin-like protein	618411671	-0.0496578	-0.673756	0.0242532	-0.114664	-1.23728	-4.62805	-1.43072	-5.25285	7.65606	5.60838	6.38142	1.41357
TraesCS4A01G336100	Pirin-like protein	618463055	-0.684629	-0.182714	-0.0475987	-0.00771405	-1.97213	-4.91452	-1.01086	-4.12846	7.58848	7.37807	6.94692	1.30705
TraesCS4A01G347500	Receptor-like protein kinase	625405581	-0.508446	-0.381946	-0.0292381	0.00405967	-0.816647	-2.27958	0.392037	-0.943894	1.29187	1.87799	0.989441	-0.0241356
TraesCS4A01G349500	Aldo/keto reductase family oxidoreductase	626164923	-0.68878	-0.545856	-0.0123917	-0.0218533	-1.279	-4.0405	-1.35254	-4.34553	11.6187	10.2586	12.1343	6.06885
TraesCS4A01G352900	Ammonium transporter	628087758	-0.764093	-0.42327	-0.0105236	-0.0487711	-0.819072	-3.20526	-1.29476	-4.03648	8.00277	6.33412	9.25145	4.81111
TraesCS4A01G353100	Serine/threonine-protein kinase	628323451	-1.1265	-0.0108946	-0.0570422	0.048183	-0.898072	-3.55266	-0.770634	-3.5154	6.62711	7.26595	8.67045	2.74733
TraesCS4A01G353700	Hydroxyproline-rich glycoprotein family protein	628622824	-0.20197	-0.792731	0.0440822	NA	-0.316903	-3.78702	-1.25957	-4.88236	5.87153	3.10076	6.55526	0.779682
TraesCS4A01G365700	Protein PLANT CADMIUM RESISTANCE 2	639055390	1.2717	0.68301	0.0752595	0.0467197	-1.25429	-3.17566	-1.29289	-3.49461	12.0164	8.91947	8.37937	2.716
TraesCS4A01G373800	Enolase	648894104	-1.40602	-1.06984	-0.072384	-0.00768408	-4.03605	-6.60316	-0.211186	-1.37946	5.1898	5.64432	2.38183	0.376125
TraesCS4A01G384500	Lectin receptor kinase	662147700	-0.622927	-0.895517	-0.11483	-0.356659	-0.526827	-2.91276	-1.21819	-3.84416	5.24133	4.18306	5.43502	2.06832
TraesCS4A01G384600	Lectin receptor kinase	662200133	-0.963892	-0.939994	-0.0876036	-0.13446	-1.07239	-3.28962	-0.873854	-3.17734	5.21647	4.67609	5.31849	2.26578
TraesCS4A01G384900	Sugar transporter, putative	662325114	-0.590289	-0.315948	-0.0274543	NA	-0.167714	-2.51038	-0.925726	-3.56496	6.38437	6.04546	9.06448	3.19771
TraesCS4A01G388900	Carbonic anhydrase	666538625	0.414537	0.524181	0.0244029	0.123117	-0.819505	-2.9036	-1.46974	-3.87036	9.42966	7.19114	7.96773	2.93016
TraesCS4A01G389100	Carbonic anhydrase	666811761	-0.604804	0.222184	-0.0556416	0.051967	0.00157425	-3.17351	-1.51678	-5.04372	9.36031	8.48124	10.5394	3.7389
TraesCS4A01G391100	Protein kinase	668082791	-0.214017	-0.175641	-0.0460373	-0.0224018	-1.86093	-2.71976	-1.51469	-2.60876	6.58785	4.85738	4.85367	1.88091
TraesCS4A01G401300	Phenylalanine ammonia-lyase	675283030	0.00212974	1.07576	-0.0873965	0.18345	-1.46518	-2.31373	-0.77268	-1.67961	7.86354	7.27581	6.35104	2.90455
TraesCS4A01G403200	Blue copper protein	676781717	0.142227	0.742979	0.000707211	0.0839549	-1.1105	-2.29015	-1.12369	-2.53006	9.24716	7.52337	7.01294	2.17642
TraesCS4A01G403800	F-box plant-like protein, putative	677730479	-0.136669	-0.0254526	-0.0047026	NA	-1.34116	-4.77949	-1.17538	-5.03684	11.4982	10.1325	11.3225	3.6446
TraesCS4A01G406100	Alcohol dehydrogenase, putative	679075783	-0.385539	0.542416	-0.0416272	0.0588049	0.143066	-2.26161	-0.716107	-3.28194	6.28058	7.27868	7.47856	2.42407
TraesCS4A01G421700	LRR receptor-like serine/threonine-protein kinase GSO2	692164584	-0.615423	-0.600283	-0.00227024	NA	-2.3026	-4.1665	-0.51406	-0.851222	2.39897	1.7559	0.910942	NA
TraesCS4A01G423600	Histone H1	693524531	0.881978	0.816073	0.112031	0.154921	1.04843	2.68448	0.464746	1.90969	-1.85172	-1.44814	-1.27541	0.405539
TraesCS4A01G441900	DUF674 family protein	710173635	-0.172138	-0.529606	0.0356499	-0.0630002	-0.00170668	-2.38052	-1.22787	-3.85135	4.83555	3.22349	5.13745	1.12707
TraesCS4A01G454800	Glutathione S-transferase	718848586	-0.693938	-0.723502	0.0490164	0.0404798	-1.61624	-3.61239	0.127846	-1.49639	3.49283	3.30214	2.28721	0.446453
TraesCS4A01G455000	Glutathione S-transferase	718865995	-1.15157	-0.589723	-0.0171491	0.045037	-1.2812	-4.58413	-0.462372	-4.24914	5.17085	4.63025	7.52274	0.579347
TraesCS4A01G455200	Leucine-rich repeat receptor-like protein kinase family protein	718895635	-1.09818	-0.0139681	-0.085963	0.048182	-1.25858	-2.88851	-0.906339	-2.65948	3.39413	3.83426	4.51569	0.483726
TraesCS4A01G484000	Receptor-like protein kinase	738728635	0.795088	1.01478	NA	0.00368477	0.894999	4.53885	NA	1.59387	NA	NA	0.563293	1.70169
TraesCS4A01G492900	Leucine-rich repeat receptor-like protein kinase family protein, putative	741779038	-1.17737	-0.305395	-0.0829642	NA	-2.38941	-5.04027	0.0965165	NA	1.47732	3.82631	NA	NA
TraesCS4A01G493700	Leucine-rich repeat receptor-like protein kinase family protein, putative	742074564	-0.256681	-0.792061	-0.0536077	NA	-3.8682	-5.22362	-0.56238	-1.27561	1.57987	3.74507	2.78068	0.217364
TraesCS4B01G007000	Leucine-rich repeat receptor-like protein kinase family protein	4718152	-1.36045	0.0548285	-0.161605	0.0314303	-0.270841	-2.22532	-0.267122	-2.28099	2.85611	5.25605	5.70143	2.27169
TraesCS4B01G011900	Leucine-rich repeat receptor-like protein kinase family protein	7769707	0.370279	0.391754	-0.0168153	-0.0253434	3.07273	2.75235	0.0909443	-0.861262	1.13546	2.14307	4.32398	3.10713
TraesCS4B01G023500	double-stranded-RNA-binding protein 4	17044627	-0.539283	-0.180858	-0.0662605	-0.0705342	-1.59833	-4.43538	-1.51504	-4.54546	8.8261	7.84831	7.94091	3.25735
TraesCS4B01G034500	Lysine--tRNA ligase	25270794	0.506535	0.601836	-0.0965802	-0.0550549	-0.614685	-2.1709	-0.895402	-2.55207	5.84361	5.05478	4.70942	1.92447
TraesCS4B01G041300	Protein kinase	28536457	-1.12696	-0.298072	-0.0650039	0.0703848	-1.33161	-2.64062	-1.47492	-3.06692	6.80056	5.55153	7.25346	2.69587
TraesCS4B01G044300	Microsomal glutathione S-transferase 3	32172525	-0.050938	0.0108114	-0.145023	-0.108401	-0.294279	-2.41324	-1.20005	-3.47637	5.16403	4.08207	4.94908	1.57123
TraesCS4B01G044400	Microsomal glutathione S-transferase 3	32178206	-0.282932	-0.0384572	-0.0529857	-0.0545407	-1.52361	-3.90475	-1.61724	-4.31914	9.71499	9.15279	8.77363	4.19633
TraesCS4B01G044500	Microsomal glutathione S-transferase 3	32250654	-0.241171	0.0482479	-0.0102758	0.139494	-0.0375589	-2.30255	-1.74196	-4.2699	6.33592	4.41867	6.59067	1.90776
TraesCS4B01G054900	Alanine--tRNA ligase	43720172	-0.00298929	-0.175457	0.00912538	NA	-2.01502	-5.72305	-1.30969	-5.2526	11.828	9.50541	9.67645	2.91347
TraesCS4B01G055200	Sec14p-like phosphatidylinositol transfer family protein	43759381	0.0716367	0.0302806	0.0432631	0.0754792	-1.56164	-2.08313	-0.758362	-1.10152	5.29678	2.90361	2.90938	0.406089
TraesCS4B01G055400	Anthocyanin 5-aromatic acyltransferase	43791403	0.2363	0.518529	0.00344366	0.0769997	0.188158	-3.94183	-1.60855	-6.52482	9.50584	7.08811	9.00482	0.956809
TraesCS4B01G064400	CBL-interacting protein kinase 3	57523896	-0.194542	-0.363461	-0.0204435	-0.0476524	-0.779851	-4.88543	-1.98996	-6.71889	9.45465	7.3137	9.23597	1.78544
TraesCS4B01G064500	Serine-type endopeptidase inhibitor	57529882	0.201867	0.689084	0.000647951	0.0930851	-0.0474395	-4.65388	-2.17919	-7.59557	7.79624	4.68313	6.66947	-1.14793
TraesCS4B01G065700	Eukaryotic translation initiation factor 3 subunit G	58597721	0.753547	0.943486	-0.0366842	-0.0300598	-1.10589	-3.72513	-1.26051	-4.06668	8.89403	7.95184	6.7204	2.13156
TraesCS4B01G074500	Phospholipase a1-chloroplastic-like	70055606	0.997377	0.895765	0.0376602	0.138327	0.747121	2.57302	-0.622712	0.860526	2.21356	0.728288	1.63353	1.29707
TraesCS4B01G076400	Adenine/guanine permease	73101884	0.471089	1.34799	-0.0117132	0.228654	-1.22687	-2.33397	-1.1554	-2.53175	7.08998	5.94343	4.98442	0.599752
TraesCS4B01G077400	A-kinase anchor protein 9, putative isoform 3	74274229	-0.149033	0.239732	-0.0433581	0.0616942	-0.224833	-2.11439	-0.893791	-2.88915	3.00046	2.30343	2.9808	-0.198092
TraesCS4B01G083700	Receptor-kinase, putative	82308764	-0.342396	-0.324304	-0.040001	-0.0487263	-0.445517	-2.40858	-0.749877	-2.67502	4.6848	4.08977	4.60692	1.82578
TraesCS4B01G086100	NADP-dependent alkenal double bond reductase	86091902	0.1383	-0.0579254	0.0115428	-0.0092887	-0.220584	-5.52227	-1.79318	-7.69004	13.9952	11.0947	13.4002	4.31043
TraesCS4B01G088700	Protein phosphatase 2c, putative	89502269	-0.00282232	0.169282	0.00779287	0.0527167	-1.14387	-4.96212	-1.34502	-5.6798	11.6703	9.01443	10.4107	2.16697
TraesCS4B01G099700	Sphingoid base hydroxylase 2	105331565	-1.64492	-0.519496	-0.0110685	NA	-0.798	-4.26985	-1.26998	-4.90487	9.25337	7.19467	12.9859	6.31915
TraesCS4B01G101700	Protein BPS1, chloroplastic	107457242	0.62929	0.751097	-0.0224164	-0.0382845	-0.649443	-3.23523	-1.35775	-4.4222	6.82664	5.39976	5.17915	0.737041
TraesCS4B01G102300	patatin-like phospholipase domain protein	108354083	0.296645	-0.0898119	-0.0145935	-0.238991	0.100595	-2.44417	-1.44328	-4.34938	4.51173	2.928	4.32323	0.460032
TraesCS4B01G112300	Meiosis arrest female protein 1	126322253	-0.594684	-0.99239	0.104443	-0.0347494	-1.84706	-2.02844	-0.0697736	0.0469201	1.40945	1.0013	-0.115673	0.0116372
TraesCS4B01G132100	Serine/threonine-protein kinase	172377288	-0.323353	-0.655574	0.0587254	-0.186462	-1.96365	-2.15637	-1.22666	-1.57037	3.17128	1.70546	1.48723	0.148528
TraesCS4B01G133900	R3H domain protein	173713686	1.41299	1.35868	0.0132927	0.0279755	-1.16827	-2.99927	-1.20182	-3.14036	8.95194	7.467	5.90322	1.84507
TraesCS4B01G174200	Phospholipid-transporting ATPase	382195192	-0.65633	-0.161616	-0.0491192	-0.00203572	-0.915698	-3.69378	-1.43394	-4.53598	8.42714	8.28618	9.81415	3.50312
TraesCS4B01G174800	RING/U-box superfamily protein	383145124	0.443086	0.53612	0.0245643	0.109922	-0.953512	-2.4682	-1.44766	-3.476	7.96931	4.73818	5.52938	0.933848
TraesCS4B01G176300	serine-rich protein-like protein	386491244	0.510143	0.216868	0.0143444	-0.091892	-0.690917	-2.05527	-1.18568	-2.69958	5.91275	4.46511	4.46863	1.76441
TraesCS4B01G178500	VQ motif family protein, expressed	391157882	0.470278	-0.116112	0.0279769	-0.150489	-0.822473	-2.17975	-1.21838	-2.71048	7.46774	5.96794	6.09467	2.82167
TraesCS4B01G185100	Universal stress protein family protein, expressed	404557299	-0.427912	0.0824528	0.0499979	0.302487	-1.85914	-2.49062	-0.573969	-1.20508	3.17514	2.28347	1.85191	-0.333129
TraesCS4B01G188300	Protein PLANT CADMIUM RESISTANCE 8	409237019	1.28119	1.63256	0.00930764	0.172132	4.06562	5.26205	NA	-1.26177	NA	-0.669095	3.80937	1.45611
TraesCS4B01G188800	Short-chain dehydrogenase/reductase family protein	411488610	0.205823	0.155779	-0.00437388	-0.0219867	-2.85256	-5.55427	-1.09856	-4.11459	12.1377	10.7958	8.57095	3.16974
TraesCS4B01G205300	Cysteine-rich receptor-kinase-like protein	437404064	-1.34415	-0.671718	-0.10418	-0.0122956	-1.72409	-3.20508	0.392654	-0.489611	1.51478	3.5032	1.97214	1.05188
TraesCS4B01G209800	AT hook motif DNA-binding family protein	447456495	0.460778	0.691351	-0.00947954	0.0162436	-0.888525	-4.30353	-1.28301	-5.27599	9.36454	8.74665	7.23407	0.882864
TraesCS4B01G214500	Anthranilate synthase	454032978	0.0918175	0.519602	-0.0535496	0.264724	-0.947652	-3.0792	-1.42956	-3.75199	6.55315	5.01873	5.49734	1.19239
TraesCS4B01G219200	Regulator of Vps4 activity in the MVB pathway protein, putative	461734398	0.685329	0.462518	0.120611	0.138383	-0.479355	-2.09139	-1.09911	-3.01678	4.91547	2.942	3.60642	0.17189
TraesCS4B01G226700	UDP-glycosyltransferase	473866797	-0.00898193	1.08052	-0.13131	0.127135	-0.695969	-3.21547	-1.30423	-4.1062	6.98436	6.44939	6.31366	1.59425
TraesCS4B01G228000	Senescence/dehydration-associated protein-like protein	476854821	0.869469	1.00107	0.130785	0.0894379	1.81071	2.54476	1.33332	1.82795	-1.30734	-0.334862	-0.483459	0.384151
TraesCS4B01G228700	U-box domain-containing protein	479397918	0.798842	1.15715	0.000662477	0.0575874	-0.654718	-2.76841	-1.25814	-3.8048	11.4747	9.43039	8.15681	2.32946
TraesCS4B01G233900	Glucan endo-1,3-beta-glucosidase, putative	486283716	1.39964	1.02312	0.248933	0.186444	0.257313	2.35244	-0.0295795	1.97817	-0.694699	-1.74995	-2.0008	-0.464793
TraesCS4B01G235000	Poly [ADP-ribose] polymerase	490667276	0.382492	0.0915356	0.189688	0.0130869	-0.773432	-2.16735	-1.54595	-3.44188	5.53584	3.18243	4.34821	0.696304
TraesCS4B01G235700	basic helix-loop-helix (bHLH) DNA-binding superfamily protein	492214511	0.971419	0.672737	0.0833792	0.065485	0.222437	2.35226	-0.506048	1.15215	-0.0158772	-1.35309	-0.772516	0.213272
TraesCS4B01G236600	Calcium uniporter protein, mitochondrial	494688481	0.29453	0.214327	NA	-0.0176038	-1.31603	-3.51732	-1.16337	-3.75156	8.60113	7.60261	5.75222	0.98103
TraesCS4B01G237300	Non-symbiotic hemoglobin	495125778	0.0969387	0.205269	0.0122281	0.0578559	-0.558685	-4.68721	-1.33278	-5.64486	11.8188	9.98936	11.0859	4.2864
TraesCS4B01G237600	Allene oxide synthase	495355182	-0.255778	0.620387	-0.315329	-0.0277886	-1.25015	-3.49284	-1.44761	-4.05253	4.98044	4.23528	4.01875	-0.0653422
TraesCS4B01G243500	Sugar transporter, putative	504939162	-1.59561	-0.252956	-0.1631	0.117457	-0.734909	-3.39878	-1.42303	-4.39151	8.09061	8.40216	10.4033	4.7739
TraesCS4B01G245900	Protein CRABS CLAW, putative	509033072	-0.083701	0.111407	-0.0756843	0.0184735	0.403039	2.00889	0.254981	1.75097	-2.93493	-2.35233	-2.21529	-0.463004
TraesCS4B01G268100	ethylene-responsive transcription factor	541910310	0.932502	-0.251117	0.326908	-0.134545	1.93672	2.20781	0.64959	0.414651	-1.13928	-0.903632	0.446425	1.27524
TraesCS4B01G270800	3-hydroxybenzoate 6-hydroxylase	546818546	-0.387178	0.522394	-0.0587904	0.0435234	-0.952151	-3.06896	-0.975765	-3.20552	8.45068	9.03334	8.39157	3.67214
TraesCS4B01G271800	Blue copper protein	548120571	0.132237	0.514447	-0.044704	-0.0312985	-1.12821	-2.18176	-1.4008	-2.64288	7.20579	6.15067	5.89472	2.59358
TraesCS4B01G271900	Blue copper protein	548185013	0.188571	0.934676	-0.0190073	0.205097	-1.29051	-2.45534	-1.14684	-2.43525	9.53141	8.37865	7.86223	3.00082
TraesCS4B01G277200	transmembrane protein, putative (DUF 3339)	558753349	1.08195	0.855573	0.118648	0.0152345	2.36968	3.00614	1.33631	1.4718	-2.71213	-1.00155	-0.276051	1.05007
TraesCS4B01G283600	Major facilitator superfamily protein	567003720	1.29008	0.665309	0.0242809	-0.164495	-1.13391	-2.30226	-0.78712	-2.19573	4.90859	3.58249	1.97024	0.186964
TraesCS4B01G285800	Amino acid transporter-like	569405087	1.5146	1.64281	0.022117	0.183163	0.864552	2.49449	0.522895	1.27995	0.821154	0.9727	0.110793	0.518105
TraesCS4B01G286600	Patatin	570138143	0.605134	0.940383	-0.0367662	0.00888769	-0.638957	-2.90557	-1.17326	-3.61414	9.71973	8.68921	8.13377	3.57199
TraesCS4B01G302200	Agmatine coumaroyltransferase-2	588787104	-0.0405778	0.458595	0.000353279	0.0867027	-1.61732	-3.55115	-0.809718	-2.82103	10.7983	9.69131	9.15991	3.48286
TraesCS4B01G305600	Alcohol dehydrogenase, putative	594359019	-0.421763	0.0795745	-0.0664675	-0.0821833	0.174927	-2.08854	-0.952143	-3.38204	5.26521	6.13067	6.56474	3.10195
TraesCS4B01G312300	Cytochrome P450, putative	601933857	-0.64442	-0.718077	-0.0471029	-0.125936	-0.299502	-2.66386	-0.635338	-3.0711	8.28088	8.62082	9.43146	6.33525
TraesCS4B01G318900	Anthranilate phosphoribosyltransferase	609474210	0.00125941	0.453773	-0.0436379	0.276812	-0.484841	-2.94672	-1.25526	-3.9298	6.49131	5.16836	6.03866	1.62421
TraesCS4B01G330600	Benzyl alcohol O-benzoyltransferase	621667176	-1.01728	-0.250525	-0.0476168	NA	-0.336114	-3.85585	-0.950891	-4.598	10.4555	10.514	12.582	6.15922
TraesCS4B01G337600	CAS1 domain-containing protein 1	629985915	-0.963992	-0.183217	-0.0736128	0.0316124	-0.714969	-3.00832	-1.21345	-3.68448	7.50987	6.90548	8.20808	3.87835
TraesCS4B01G351600	Alpha-L-fucosidase 2	643652997	1.63385	1.61413	NA	-0.0152452	1.63986	3.67277	NA	-0.101241	NA	NA	0.32929	0.225507
TraesCS4B01G354400	Dehydration-responsive element binding factor	646129250	0.416769	0.462131	NA	0.0311205	0.709393	4.35954	-0.433944	1.09026	2.3401	NA	2.12392	1.60056
TraesCS4B01G356800	Cell wall invertase	647622640	-0.627671	0.252976	-0.202027	0.0232048	-0.741015	-3.28218	-1.06311	-3.76608	7.11147	7.00815	7.24103	3.1204
TraesCS4B01G376800	Serine/threonine-protein kinase	660194860	-0.136669	-0.026345	-0.00616952	NA	-2.01868	-4.17982	-1.36596	-3.80615	8.7585	7.51257	8.09678	1.83105
TraesCS4B01G377000	Germin-like protein	660250774	-0.158146	-0.358222	0.019064	NA	-1.15036	-3.61326	-1.65939	-4.63896	11.5403	8.38621	11.6234	3.67544
TraesCS4B01G377100	Germin-like protein	660282551	-1.30619	-0.784034	-0.0403876	0.0724269	-1.09131	-2.96152	-1.7614	-4.00446	8.33998	6.33888	9.12676	3.23932
TraesCS4B01G377200	Germin-like protein	660295871	-0.290564	-0.166095	-0.0319451	-0.0352753	-1.30448	-3.11045	-1.79554	-3.95886	11.5612	10.2308	11.0895	4.57406
TraesCS4B01G377300	Germin-like protein	660320575	-0.723398	-0.460946	0.0245888	0.0510926	-1.1635	-2.66651	-2.06893	-3.8924	7.77198	4.76251	8.70698	1.91271
TraesCS4B01G377400	Germin-like protein	660329220	-1.0507	-0.106363	-0.0494179	0.0600795	-0.860277	-2.88745	-1.6522	-4.01002	9.02066	7.96225	11.3143	3.57958
TraesCS4B01G377500	Germin-like protein	660336167	-0.374906	-0.158023	-0.031399	-0.0135757	-1.28719	-3.57656	-1.4044	-4.18224	9.17236	8.36948	9.19403	3.08825
TraesCS4B01G377700	Germin-like protein	660358773	-0.136669	-0.445211	0.0183992	NA	-1.85766	-4.42747	-1.25107	-4.01519	7.09167	4.53145	6.33313	0.380422
TraesCS4B01G382100	Leucine-rich repeat receptor-like protein kinase family protein	661629550	-1.56639	-0.528682	-0.097876	NA	-4.89199	-6.71025	-0.466174	NA	3.15	4.81719	NA	NA
TraesCS4B01G382300	Cytochrome P450	661660140	-0.75498	-0.204417	-0.0366774	NA	-0.769595	-4.2963	0.865266	NA	0.221355	2.96381	NA	NA
TraesCS4B01G392100	transmembrane protein, putative (DUF247)	667548459	-0.940388	-0.722132	-0.0297925	0.0176984	-1.58121	-3.88984	-0.369599	-1.47412	1.96507	2.07347	2.41588	-0.137526
TraesCS4D01G007400	Receptor protein kinase, putative	3712476	-0.735296	0.101077	-0.102164	-0.0118317	-0.476697	-2.46344	-1.83157	-4.11206	4.08082	3.76807	4.92577	0.450047
TraesCS4D01G013600	Glucan endo-1,3-beta-glucosidase, putative	6422577	0.49569	-0.0402773	0.24494	-0.164058	1.61315	2.17341	0.731967	1.19425	-2.08416	-1.60277	-0.798519	0.579421
TraesCS4D01G015000	SAUR-like auxin-responsive protein family	6682318	0.806194	0.565054	-0.0215311	-0.108516	-1.64135	-2.2889	-0.880587	-1.62144	8.34863	7.54732	5.13487	3.13668
TraesCS4D01G015100	SAUR-like auxin-responsive protein family	6699039	-0.481648	-0.827834	0.0332326	-0.0329494	-1.6026	-2.15611	-0.677235	-1.24979	5.20635	4.12978	4.13772	2.28675
TraesCS4D01G020000	double-stranded-RNA-binding protein 4	8652797	-0.129307	-0.131367	0.0123362	0.00520397	-1.10747	-3.33104	-1.34358	-3.72299	7.30646	5.70102	6.29283	1.87354
TraesCS4D01G029500	Hedgehog-interacting-like protein	13060206	0.187165	0.765577	-0.109165	0.122919	-0.183571	-2.61171	-2.00402	-4.79761	6.48472	4.55491	6.12102	0.863972
TraesCS4D01G032900	Lysine--tRNA ligase	14991258	-0.169465	0.249672	-0.102861	0.0378619	-0.628029	-2.26099	-0.996648	-2.70922	6.61858	5.94011	6.19525	2.66309
TraesCS4D01G038500	Beta-glucosidase	16585262	0.886295	0.706086	0.0762185	0.0582773	0.534458	2.64145	0.443411	2.41924	-2.29051	-1.92627	-2.41583	-0.0257629
TraesCS4D01G041900	Microsomal glutathione S-transferase 3	19641556	-0.765102	-0.590147	0.00559943	NA	-1.84001	-5.12406	-1.7529	-5.4615	9.40372	7.10616	10.2543	2.78716
TraesCS4D01G042000	Microsomal glutathione S-transferase 3	19676281	-0.218282	-0.0342947	-0.0342609	0.0967561	-3.18168	-2.39063	-1.19756	-0.4195	3.83877	2.55703	0.696277	0.104465
TraesCS4D01G055000	Alanine--tRNA ligase	30398528	0.0279095	-0.0468346	-0.0027973	-0.0184552	-1.9753	-5.15776	-1.1284	-4.40132	10.5302	9.26497	8.30455	3.03149
TraesCS4D01G055500	Anthocyanin 5-aromatic acyltransferase	30513754	1.24994	1.17083	0.000621556	-0.0281292	0.406523	-2.4115	-1.4548	-4.77207	10.9803	8.81519	8.42396	2.89829
TraesCS4D01G056100	Ubiquinol-cytochrome C reductase hinge protein	31435596	0.189275	-0.425632	0.0529412	-0.138747	-1.406	-2.51492	-0.979102	-2.12113	5.15889	3.75083	3.39535	1.3784
TraesCS4D01G058200	1-aminocyclopropane-1-carboxylate synthase 1	34088249	1.19628	1.37973	0.0394002	0.0712167	0.915587	3.92596	-0.424885	1.59385	2.29219	-0.976974	0.488486	0.412333
TraesCS4D01G060300	Single-stranded DNA-binding protein, mitochondrial	36435921	0.458014	0.200531	NA	-0.0254976	-0.614866	-3.04038	-0.754442	-3.31618	9.27233	8.02659	6.30613	2.23474
TraesCS4D01G063200	ALWAYS EARLY 2	39258460	-1.06443	-0.175124	-0.124214	-0.0618966	-0.571626	-4.61126	-1.46002	-5.73416	8.49001	8.67219	9.69533	3.21824
TraesCS4D01G063300	Protein phosphatase 2C family protein	39273796	-0.351231	-0.689476	-0.0207695	-0.0658952	-0.483929	-5.29923	-1.61863	-6.94952	7.53199	5.79049	7.839	1.06268
TraesCS4D01G063400	SNF2 domain-containing protein / helicase domain-containing protein / zinc finger protein-like protein	39336120	0.100417	0.0617944	0.000707211	-0.000385611	-1.04619	-4.71975	-1.50455	-5.5408	13.2915	11.0848	11.6332	3.95113
TraesCS4D01G064800	Eukaryotic translation initiation factor 3 subunit G	40123450	1.37055	1.11413	0.0165897	-0.0638644	-1.28879	-3.87176	-1.24868	-3.96947	8.26644	6.72692	5.24346	1.06637
TraesCS4D01G069300	Type I inositol-1,4,5-trisphosphate 5-phosphatase	44745660	-0.528227	-0.624364	-0.173714	-0.278924	-0.456549	-2.63868	-1.21682	-3.55632	4.69488	3.65724	4.80899	1.37098
TraesCS4D01G083000	Glycosyltransferase family 92 protein	56743297	0.139823	-0.0396349	-0.0434359	-0.13125	-1.79806	-4.04244	-1.54282	-4.42142	5.62475	3.87398	3.49707	-0.329442
TraesCS4D01G089300	receptor kinase 1	64706830	-0.776935	-0.366604	-0.0962578	0.027113	-0.981275	-2.26085	-0.663631	-2.07962	3.72133	3.33278	3.65252	1.1487
TraesCS4D01G099000	patatin-like phospholipase domain protein	75786290	0.680665	0.813771	-0.0491082	-0.0992869	-0.0799307	-2.34357	-1.4362	-4.12026	6.52812	5.17102	5.62275	1.51307
TraesCS4D01G102800	Fusarium resistance orphan protein	81913568	0.322984	0.219156	0.0023791	-0.010727	-1.52146	-2.63863	-1.25446	-2.52659	12.564	10.8738	10.0473	4.17643
TraesCS4D01G103100	Alcohol dehydrogenase	81971499	0.966283	0.417092	0.0100724	-0.0642142	-0.155963	-3.62505	-1.37927	-5.00011	10.7493	7.59332	7.22675	2.18643
TraesCS4D01G104500	Protein tapetum determinant 1	82819385	0.51948	0.0465983	-0.00681584	-0.10086	0.776636	-2.66819	-0.368218	-4.22525	4.60128	4.50483	3.84486	0.5479
TraesCS4D01G116600	Peroxidase	97508518	1.27769	0.86106	0.0450778	-0.0891376	-0.776638	-3.07038	-1.08478	-3.52273	6.06199	4.22263	3.2402	-0.0668579
TraesCS4D01G116700	Peroxidase	97605195	0.55151	1.45295	-0.0856426	0.175641	-1.30397	-2.61141	-1.17624	-2.5599	7.02847	6.45263	4.99848	1.64364
TraesCS4D01G128800	R3H domain protein	113170674	1.14585	1.10495	-0.0240976	-0.116181	-1.28295	-3.48968	-1.20423	-3.52926	8.40998	7.27759	5.64684	1.79233
TraesCS4D01G176200	Phospholipid-transporting ATPase	305969645	-0.915483	-0.749942	-0.0808197	-0.0683136	-0.7493	-2.98949	-1.3361	-3.84516	7.17925	6.64074	8.13836	4.27265
TraesCS4D01G176300	Phospholipid-transporting ATPase	305981629	0.485774	1.24038	-0.202562	-0.0108499	-0.649786	-2.98395	-1.55844	-4.26615	7.99184	7.01888	6.84841	2.30122
TraesCS4D01G176700	RING/U-box superfamily protein	307236975	0.654154	0.609201	0.0593523	0.163642	-0.535299	-3.2977	-1.6008	-4.87503	7.81946	5.08263	6.34256	0.740525
TraesCS4D01G178100	serine-rich protein-like protein	309627052	0.372792	-0.169733	0.0362303	-0.124094	-0.726897	-2.39602	-1.26998	-3.20799	4.87265	3.02348	3.59631	0.614391
TraesCS4D01G178800	F-box protein	310110029	0.287391	-0.340405	0.0964346	-0.22107	-0.253036	-2.52572	-0.966872	-3.48659	3.34743	1.94882	2.79467	-0.328128
TraesCS4D01G180100	VQ motif family protein, expressed	313885675	-0.11382	-0.191392	-0.0227778	-0.0813605	-1.11958	-2.21413	-1.27416	-2.49047	6.69173	5.45847	5.75632	2.82641
TraesCS4D01G187500	Long cell-linked locus protein, putative, expressed	326377294	0.485443	0.573726	0.283018	0.206786	1.68591	2.18183	1.20858	1.69322	-2.05141	-1.12453	-0.660089	0.442131
TraesCS4D01G190100	Short-chain dehydrogenase/reductase family protein	333010528	0.752761	-0.085983	0.0718704	-0.157419	-0.926013	-3.7061	-1.11349	-4.28324	9.38656	7.48631	7.05443	2.61228
TraesCS4D01G197800	Low temperature and salt responsive protein family	343088808	0.900187	0.358612	0.32231	0.0132075	1.13996	2.57898	0.823652	2.15015	-2.08772	-1.74256	-1.65794	0.453486
TraesCS4D01G198800	cytochrome P450, family 81, subfamily D, polypeptide 5	345414416	0.30444	0.403748	-0.0249303	-0.0337217	-0.739149	-2.94881	-0.892392	-3.46882	6.13592	5.33262	4.82249	1.16794
TraesCS4D01G200500	transmembrane protein	347516663	0.674192	0.711827	-0.0523252	-0.0583733	1.07439	2.35456	0.752124	1.56916	-2.9401	-1.31066	-1.57055	0.144589
TraesCS4D01G201300	Glutathione-S-transferase	348303886	0.0120963	0.559342	-0.150588	0.0156319	0.18615	-2.12205	-1.2757	-3.75593	5.79445	4.99335	6.02394	2.07605
TraesCS4D01G206200	Cysteine-rich receptor-kinase-like protein	353922435	-0.56761	-0.272006	-0.0262937	NA	-1.27263	-3.73549	0.172156	-1.85585	2.31934	3.57547	3.51837	0.219651
TraesCS4D01G209700	Hsp70 nucleotide exchange factor fes1	360953251	0.606009	0.360963	0.00361221	-0.163222	0.637908	2.01543	-0.388817	0.816498	-0.921156	-1.37767	-0.815135	0.220187
TraesCS4D01G210500	AT hook motif DNA-binding family protein	362131022	0.851482	1.08009	0.0138078	0.164413	-0.471319	-2.78895	-1.33345	-4.17607	7.679	5.34398	5.52156	0.318382
TraesCS4D01G212100	Transducin/WD40 repeat protein	365172278	0.734154	0.209663	0.228743	0.0104696	2.44041	2.44733	1.94924	1.52743	-2.56813	-0.569151	0.218812	1.32476
TraesCS4D01G213900	Transmembrane protein	366691812	0.420867	-0.100329	0.0582486	-0.0563569	-0.362933	-2.05379	-1.75153	-3.77674	5.38805	2.84775	4.43786	0.702999
TraesCS4D01G215100	Anthranilate synthase	368864208	-0.207609	0.118897	0.0473981	0.30507	-0.805772	-3.6638	-1.52056	-4.65109	7.95588	6.12015	7.3802	1.94091
TraesCS4D01G219400	Regulator of Vps4 activity in the MVB pathway protein, putative	374831261	-0.011443	0.229408	-0.0408961	0.0702125	-0.340566	-2.50196	-0.807761	-3.15041	5.20899	4.38633	4.89095	1.37479
TraesCS4D01G227300	UDP-glycosyltransferase	386549132	0.346087	0.607686	-0.0679919	-0.0669361	-0.761002	-4.14374	-1.25257	-4.92646	7.54518	6.721	6.26744	1.42762
TraesCS4D01G228900	Senescence/dehydration-associated-like protein	388757641	0.975178	1.00109	0.231171	0.140184	1.32862	2.09403	0.343423	1.01814	-0.126673	-0.147524	0.317047	0.464388
TraesCS4D01G229900	U-box domain-containing protein	389494784	0.604442	0.425246	0.0765941	0.123609	-0.653172	-3.09916	-1.09421	-4.03089	9.59606	6.97059	7.9124	2.44009
TraesCS4D01G236800	Branched-chain-amino-acid aminotransferase	398902851	0.040516	0.389434	-0.0869893	-0.0926136	-0.9145	-3.82451	-1.28275	-4.49814	5.77924	5.22247	4.81361	0.52935
TraesCS4D01G242100	Homocysteine S-methyltransferase family protein	404670994	-0.288331	-0.028754	-0.0288575	0.0617781	-0.706383	-3.07412	-1.21439	-3.79151	5.71141	4.33602	5.28852	1.03408
TraesCS4D01G243100	Sugar transporter, putative	405770757	-1.23513	-0.100691	-0.17849	0.0270421	-0.504668	-2.88909	-1.42966	-4.11279	8.13389	7.93439	9.51441	4.57335
TraesCS4D01G251900	Acetyl-CoA decarbonylase/synthase complex subunit alpha 1	420503802	1.0364	0.961673	0.0312778	0.021816	1.53628	2.52773	0.0783111	0.516841	-2.30799	-2.08565	-1.00634	-0.481392
TraesCS4D01G265100	Auxin-induced in root cultures protein 12	435230622	-0.423784	0.781806	-0.0656431	0.0612859	-1.11682	-3.18742	-1.41735	-3.77117	10.322	10.9572	10.2076	4.24849
TraesCS4D01G265200	Auxin-induced in root cultures 12-like protein	435410559	0.370571	-0.0297004	-0.00877672	-0.0909446	0.779417	-2.33896	-1.41387	-5.06661	9.14902	7.33001	8.91975	3.62122
TraesCS4D01G269400	3-hydroxybenzoate 6-hydroxylase 1	440045759	0.137995	-0.156658	-1.0334e-05	-0.0339002	-0.320434	-3.62351	-1.09639	-5.12469	7.24979	5.55823	6.23931	0.995901
TraesCS4D01G269900	3-hydroxybenzoate 6-hydroxylase 1	441063844	0.131389	0.107549	NA	-0.0018487	-0.369087	-3.3994	-1.5058	-4.74383	9.59623	7.64195	7.64866	1.86089
TraesCS4D01G270900	Blue copper protein	441653004	0.22604	0.587178	-0.0428283	0.0766017	-1.17113	-2.40814	-1.45895	-2.90708	7.84708	6.29376	6.30517	2.30296
TraesCS4D01G271000	Blue copper protein	441809890	0.269281	0.389273	NA	0.0259458	-1.50384	-3.94667	-1.40351	-4.08864	11.6466	8.83563	8.19785	2.60858
TraesCS4D01G271100	Blue copper protein	441836863	0.787854	0.652708	0.0628285	0.0610565	-2.27518	-2.25534	-0.823233	-0.883076	6.8292	5.55888	3.47643	1.89011
TraesCS4D01G274000	Histone H3	444177291	1.28196	1.00568	0.0428041	0.0241287	0.400403	2.06328	-0.46134	0.844744	0.154868	-0.902153	-0.882935	-0.100816
TraesCS4D01G282300	Major facilitator superfamily protein	453330238	0.555247	0.720277	-0.00793872	0.065234	-0.954486	-3.57526	-1.10269	-4.08337	4.86457	3.57331	2.72845	-1.23401
TraesCS4D01G282600	DUF1997 family protein	453456473	0.0355598	0.0843991	-0.00836425	0.0128419	-0.508462	-3.04105	-1.28068	-4.08612	4.44751	3.02476	3.91295	-0.231568
TraesCS4D01G288100	Galactose oxidase/kelch repeat superfamily protein	459319853	0.842138	0.952528	-0.0521444	-0.0873047	-0.501066	2.44384	-0.429543	2.60754	-0.517183	-1.19676	-2.8986	0.0706441
TraesCS4D01G293500	Anthocyanin 5-aromatic acyltransferase	464234835	-0.495827	-0.102961	-0.0067253	0.0481009	-1.1593	-2.8153	-0.801053	-2.46781	3.74449	2.94968	4.14303	0.0943888
TraesCS4D01G293600	Anthocyanin 5-aromatic acyltransferase	464238179	-0.304025	-0.159313	-0.0139007	-0.00178964	-0.734928	-3.85611	0.291631	-2.53203	2.59552	3.68052	2.97767	0.0228783
TraesCS4D01G309900	Cytochrome P450, putative	477222185	-0.975903	-0.301272	-0.137779	-0.0677742	-1.18248	-3.387	-0.953736	-3.2635	8.36131	8.67539	8.77283	5.08158
TraesCS4D01G314100	nuclear poly(a) polymerase	479962073	-0.140442	-0.107308	-0.0148375	-0.0313838	-1.04778	-3.49243	-1.2621	-3.90094	6.10448	5.33559	5.36771	0.984344
TraesCS4D01G315400	Anthranilate phosphoribosyltransferase	481108961	0.0219598	0.178327	-0.0278243	0.097355	-0.474676	-2.40052	-1.32341	-3.47774	4.79823	3.34979	4.32054	0.678012
TraesCS4D01G325000	Alpha amylase inhibitor protein	485480641	1.70939	1.23666	0.116508	-0.416629	0.489428	2.94051	-0.184633	2.10907	-0.454089	-1.8775	-3.42916	-0.0745939
TraesCS4D01G327600	Benzyl alcohol O-benzoyltransferase	486910416	-1.2801	-0.846741	-0.0593604	-0.00202136	-0.177341	-3.58726	-0.667468	-4.17349	8.20474	8.69086	11.72	5.64899
TraesCS4D01G332900	CAS1 domain-containing protein 1	490367037	-0.498155	-0.315948	-0.0244571	NA	-1.19176	-3.69355	-1.12206	-3.86236	8.64728	8.11514	9.3896	4.05958
TraesCS4D01G339200	Zinc finger (C3HC4-type RING finger) family protein	497128463	-0.212583	0.299023	-0.00442607	0.368364	-0.874552	-2.28901	-1.32169	-2.97396	4.85422	3.33694	4.19616	0.611588
TraesCS4D01G339400	Beta-amylase	497165754	0.760437	0.501638	0.165584	-0.0300004	1.57228	2.41548	0.899517	1.60003	-2.09518	-1.36446	-1.08928	0.522614
TraesCS4D01G343700	DUF538 family protein (Protein of unknown function, DUF538)	499479256	-0.136669	-0.204417	0.00563365	NA	-0.298894	-2.61737	-1.07161	-3.56961	7.04595	5.19709	8.12838	2.23967
TraesCS4D01G344700	NBS-LRR-like resistance protein	499711431	-0.0880158	-1.18154	-0.0250137	-0.348905	-1.45006	-3.06815	-1.46162	-3.31658	5.77144	4.24857	4.41546	2.23006
TraesCS4D01G348100	Dehydration-responsive element binding factor	502030741	1.80644	0.865307	0.0179188	0.00426179	1.30099	3.52567	0.346386	1.35855	1.69616	1.17826	1.01048	1.32646
TraesCS4D01G350500	Cell wall invertase	502708408	-1.6155	-0.856594	-0.175725	-0.0326817	-0.863567	-3.93046	-1.10887	-4.38889	8.63438	8.69724	10.2499	5.10087
TraesCS4D01G352700	Receptor kinase-like protein	503785960	-0.353571	0.297821	-0.228329	-0.128887	-2.1826	-2.52353	-1.76543	-2.23389	5.90313	5.22501	4.07315	1.63548
TraesCS5A01G003500	ATP-dependent zinc metalloprotease FtsH	2426488	0.815106	1.34941	-0.00812929	0.106461	4.99999	7.74322	-0.946589	0.0138505	2.45485	0.725499	6.45773	5.13898
TraesCS5A01G004500	Cytochrome P450-like protein	3166841	-1.15249	-0.714915	-0.0516904	-0.014928	-0.627169	-3.4441	-0.716786	-3.62034	9.44579	9.63082	11.4431	6.64049
TraesCS5A01G004700	Cytochrome P450-like protein	3194780	-1.63274	-1.21889	-0.0441727	-0.205554	-0.485114	-2.22933	-0.478619	-2.28597	6.33943	7.0211	9.64085	7.43361
TraesCS5A01G004800	Hydroxysteroid dehydrogenase, putative	3215100	-1.40033	-1.13243	-0.0423252	0.00805972	-0.580608	-2.45469	-0.625323	-2.5675	6.78888	8.189	12.1372	7.86776
TraesCS5A01G010900	VQ motif-containing protein	7167643	-0.371501	-0.142531	-0.0131388	NA	-0.498182	-3.51853	-0.98006	-4.15845	8.96338	8.39838	10.4946	3.94464
TraesCS5A01G011900	phosphoglycerate/bisphosphoglycerate mutase	7654994	-1.23966	-0.438053	-0.232326	-0.0444324	-0.132311	-2.06823	-0.304716	-2.33451	3.00597	3.90482	4.51439	2.12009
TraesCS5A01G016200	Pleiotropic drug resistance ABC transporter	11935532	-0.837598	-0.26313	-0.195471	-0.048579	-0.89513	-3.34833	-1.47632	-4.15342	9.75308	8.97717	9.99045	5.55134
TraesCS5A01G017900	Thaumatin-like protein	14193321	-0.387008	0.759208	-0.0978934	-0.0325003	-0.287523	-2.19141	-0.373988	-2.32672	5.30065	6.52684	5.81481	3.22177
TraesCS5A01G018200	Thaumatin-like protein	14266258	-1.65916	-1.02194	-0.0395541	-0.128366	-0.252816	-2.06985	-0.498959	-2.40483	4.54547	5.2829	9.73345	6.86073
TraesCS5A01G024000	Glutathione S-transferase	18919074	0.0765575	0.113392	-0.00811703	-4.31654e-05	-1.09342	-5.41984	-1.70814	-6.59419	8.42869	6.52998	6.96289	0.0376219
TraesCS5A01G024100	Glutathione S-transferase	18948857	0.257856	0.304615	NA	0.0102085	-0.239724	-3.75562	-0.799968	-4.4589	12.1088	10.8354	10.0209	4.42436
TraesCS5A01G024400	Leucine-rich repeat receptor-like protein kinase family protein	19105367	-1.49883	-0.758167	-0.298589	-0.182882	-1.30354	-2.30914	-0.599327	-1.60714	2.64119	3.63675	3.20995	1.95287
TraesCS5A01G031700	Cation/H(+) antiporter	29188387	0.484749	0.129739	-0.013759	-0.114743	-0.670611	-2.64772	-1.14111	-3.55724	8.73773	7.50051	7.01954	2.75398
TraesCS5A01G042200	Meiosis-specific protein PAIR3	37974793	0.313403	1.56558	-0.066908	0.122193	-0.835505	-2.78665	-1.26046	-3.75703	5.43082	5.81878	3.9356	-0.479708
TraesCS5A01G062800	ATP-dependent Clp protease ATP-binding subunit	67520242	0.923738	0.883749	-0.0438412	-0.12859	2.17371	2.56881	-0.974583	-1.3629	-0.196916	-1.25913	1.38698	0.221009
TraesCS5A01G063100	HVA22-like protein	68613205	0.874008	0.48047	0.154286	-0.0856963	2.30977	3.01171	0.986243	1.23038	-1.99179	-1.1432	-0.0172361	1.14842
TraesCS5A01G065500	Glycosyltransferase	71397158	1.37852	0.520318	0.0903468	-0.216018	-1.95984	-2.52467	-0.539838	-1.15186	6.64708	5.4017	2.89713	1.89473
TraesCS5A01G070600	Zinc finger protein, putative	79152531	0.698758	0.244882	0.0417701	-0.012622	-1.02202	-3.26707	-1.31396	-3.9892	10.5383	7.69872	7.97459	2.46802
TraesCS5A01G081100	cation/H+ exchanger 18	104147360	-1.18748	-1.05633	-0.0148579	NA	-4.36252	-5.75711	-0.760724	NA	3.73342	3.06587	NA	NA
TraesCS5A01G099000	NAC domain-containing protein	141031388	0.82094	-0.145152	0.0494645	-0.0694148	-0.77644	-2.85787	-0.840566	-3.09848	7.01016	3.85501	3.64959	0.730167
TraesCS5A01G103200	AAA-type ATPase family protein	158967286	1.12176	0.977253	0.0464374	-0.0160398	1.6663	2.62117	0.560427	1.04326	-1.03297	-0.489962	0.0259722	0.912181
TraesCS5A01G131300	2-isopropylmalate synthase	295726499	0.461596	0.401439	0.059136	0.019598	-1.55744	-3.01174	-1.21942	-2.83043	5.29424	3.84901	3.22738	0.322977
TraesCS5A01G138600	Serine/threonine-protein kinase	310984487	-0.131507	0.571363	-0.188865	-0.047825	-0.868655	-3.15932	-1.40501	-3.84613	6.7884	6.30258	6.08592	2.18021
TraesCS5A01G141200	Late embryogenesis abundant (LEA) hydroxyproline-rich glycoprotein family	313313852	0.670149	0.801027	0.0715624	0.186641	-0.280983	-2.63009	-1.34496	-4.19188	8.0862	5.42909	6.71944	1.1881
TraesCS5A01G143100	NAC domain protein,	317238719	1.07357	0.742009	-0.0155324	-0.137651	-0.609748	-3.0095	-1.62724	-4.61581	5.91019	3.91676	3.92646	-0.268135
TraesCS5A01G148700	Long-Chain Acyl-CoA Synthetase	326284124	-0.116509	-0.00366276	-0.119481	-0.0619248	-0.473926	-2.45148	-0.64553	-2.71987	4.86691	4.39751	4.53845	1.83826
TraesCS5A01G149600	Glycosyltransferase	327573796	0.58541	0.645004	-0.0145891	-0.0404964	-0.724452	-2.99734	-1.04385	-3.47261	12.664	12.0322	10.5685	5.21408
TraesCS5A01G149900	Plant cadmium resistance protein	327725738	-1.18886	-0.291322	-0.0602568	NA	0.413111	-2.15025	-0.449346	-3.10162	6.34038	7.88947	10.5506	5.41472
TraesCS5A01G151600	PRA1 family protein	328924385	-0.147304	0.215722	-0.0125727	0.0282021	-1.56165	-5.2025	-1.372	-5.43469	6.78795	6.67662	6.06129	-0.289358
TraesCS5A01G153400	Calcium-binding protein	330964051	0.859494	-0.041185	0.0501202	-0.0859738	-0.675869	-2.84007	-1.8196	-4.58999	10.0641	5.60594	6.49673	1.54283
TraesCS5A01G154900	2-oxoglutarate (2OG) and Fe(II)-dependent oxygenase superfamily protein	332287690	-0.14451	0.542657	-0.0714823	0.0318802	-1.96297	-2.55356	-0.886511	-1.52641	4.35089	4.43001	2.47199	0.408741
TraesCS5A01G159900	MLO-like protein	341489780	0.0586852	-0.244129	0.152812	-0.0622543	1.44256	2.03132	0.341747	0.743464	-1.2149	-1.08785	0.405823	1.12589
TraesCS5A01G163000	IQ domain-containing protein	348717683	0.905492	1.30957	0.0193169	0.0478109	0.98187	2.51084	0.0341817	0.94423	-0.397558	-0.626008	-0.477549	0.154185
TraesCS5A01G163400	Cinnamoyl-CoA reductase	350235884	0.221218	0.970569	-0.113447	0.287157	-1.49105	-3.15767	-0.999593	-2.78831	7.0878	6.25273	5.31097	1.76147
TraesCS5A01G169500	Indole-3-glycerol phosphate synthase	362168560	-0.293027	0.42255	-0.031439	0.0560781	-0.612894	-3.9702	-1.58075	-5.38766	12.2103	11.0711	12.4436	4.15299
TraesCS5A01G183300	Pathogenesis-related protein 1-1	382777720	-1.67813	-0.857231	-0.0700671	-0.142568	-1.11493	-3.51707	-0.395697	-2.84589	4.496	5.65068	6.57191	3.60098
TraesCS5A01G183500	F-box family protein	383191065	-0.0200354	-0.0930187	0.0107871	0.00061604	-1.75076	-3.48108	-1.19742	-3.15654	9.63509	8.02654	7.8505	2.80525
TraesCS5A01G191700	cotton fiber-like protein (DUF761)	395838634	0.57532	0.485681	0.0581192	0.0321409	-1.06353	-2.27884	-1.36685	-2.8136	6.89387	5.11451	5.1773	1.8874
TraesCS5A01G191800	cotton fiber-like protein (DUF761)	395847109	-0.0114823	0.178802	-0.0343958	0.0213033	-1.48467	-2.73056	-1.4399	-3.03513	7.64861	5.9369	6.08695	2.19758
TraesCS5A01G196400	Ubiquitin	400410933	0.837072	0.28	0.00411975	-0.0521013	-2.363	-5.02959	-0.883963	-3.54817	9.32167	8.09972	5.12958	1.25373
TraesCS5A01G197000	Protein kinase, putative	400784620	-0.792906	-1.01571	-0.0494761	0.0128353	-1.52414	-2.51507	0.202106	-0.555969	1.63843	4.45605	4.91969	3.23645
TraesCS5A01G197200	Protein kinase, putative	401134551	-1.13578	-0.855445	-0.0249718	0.032491	-0.345141	-2.33981	-0.636079	-2.71195	3.39107	2.84237	4.67001	1.34223
TraesCS5A01G198800	U-box domain-containing protein	403701364	1.5849	0.982699	0.111123	-0.0850829	2.09818	3.17016	0.386885	1.06319	-0.473635	-0.356672	-0.157456	1.14027
TraesCS5A01G203700	Centromere protein V	413190976	-0.553221	-0.192356	-0.0779713	0.0325445	-0.746223	-2.45611	-1.6121	-3.47692	4.77178	3.29034	4.62632	0.919118
TraesCS5A01G204400	Plastid movement impaired protein	413845130	0.525893	0.594239	-0.0319406	-0.0233095	-0.854624	-2.18944	-1.14148	-2.67601	3.64486	2.40912	2.08778	-0.555935
TraesCS5A01G210200	Kinase-like protein	423680277	1.30193	0.633251	-0.0202111	-0.0918209	2.04594	3.44111	0.927963	1.83769	-1.30212	-0.150755	-0.638499	1.2712
TraesCS5A01G210300	Kinase-like protein	423744861	1.43977	0.127006	0.184399	-0.0941563	1.24386	2.37581	0.435411	1.25099	0.784634	0.713209	0.551315	1.99608
TraesCS5A01G212400	Erect panicle 2 protein	427819489	0.571404	0.758536	-0.0042327	0.0749353	-0.923008	-2.50557	-0.765865	-2.48132	6.9199	6.04271	5.17291	1.8232
TraesCS5A01G216200	Aminotransferase	432443060	0.502762	0.98189	0.00168466	0.187441	0.182369	2.67861	-0.84185	1.05013	-0.0657843	-1.57464	-0.46387	-0.0585516
TraesCS5A01G218300	Glutamate receptor	436191412	-0.129738	-0.0956228	-0.0277405	-0.0774878	-0.938694	-2.81557	-0.915131	-3.03614	6.10889	5.9633	5.52758	2.47812
TraesCS5A01G222300	Receptor-like protein kinase	438407356	-0.300739	-0.26278	-0.0333557	-0.0514225	-0.424842	-3.36863	-1.2096	-4.30013	7.68722	7.19694	8.09216	3.52058
TraesCS5A01G231100	Transmembrane protein 45B	446604759	-0.136669	-0.455288	0.0324853	0.0178159	-0.493746	-3.9823	-1.97208	-5.83398	12.2079	8.38971	12.8475	1.43238
TraesCS5A01G232500	Thiolase family protein	447623984	0.552222	-0.222554	0.0255639	-0.125355	-1.53741	-2.20875	-1.34251	-2.18788	6.75815	4.58481	3.87323	1.88316
TraesCS5A01G233100	Cytochrome P450 family protein, expressed	448539712	-0.219538	0.268323	-0.0166249	0.0460756	-0.162871	-3.69164	-1.23789	-5.10273	7.09788	6.22571	7.68706	1.1229
TraesCS5A01G236700	Mitochondrial carrier family	452122768	0.113355	-0.181009	0.0157335	-0.141574	-1.24224	-3.29532	-1.0603	-3.23076	8.574	7.38615	7.22167	3.70269
TraesCS5A01G237500	basic helix-loop-helix (bHLH) DNA-binding superfamily protein	453519135	1.73118	1.31033	-0.0132291	-0.0201286	1.23903	3.48524	0.396097	1.78891	1.12848	1.7925	0.365224	1.30093
TraesCS5A01G241500	Hfr-2-like protein	457260773	1.52484	1.46846	NA	0.0452054	1.6203	5.0389	NA	1.39302	NA	NA	0.63251	1.48255
TraesCS5A01G262400	Calcium-binding EF-hand family protein-like	475632850	0.474144	0.441503	0.00917689	0.0218971	-1.44601	-3.95854	-1.47555	-4.0842	10.2368	7.86903	7.13097	1.9324
TraesCS5A01G263100	Tonoplast dicarboxylate transporter	476072760	-0.586837	-0.674218	0.0213992	0.0111546	-0.429904	-3.51408	-0.545215	-3.82396	3.67997	2.55283	5.22394	0.164968
TraesCS5A01G267600	1-pyrroline-5-carboxylate dehydrogenase	478859090	-0.555665	-0.389358	-0.0131121	NA	-0.106821	-3.09554	-0.731412	-3.79054	7.53106	7.10332	9.19265	3.80371
TraesCS5A01G267700	plant/protein (Protein of unknown function, DUF538)	478861586	-1.12615	-1.43652	-0.0514883	-0.0300655	-0.260942	-2.95038	-0.82975	-3.64647	6.50974	7.15556	11.8851	7.26342
TraesCS5A01G267800	plant/protein (Protein of unknown function, DUF538)	478882356	-1.66334	-1.15123	-0.0356036	-0.0938729	0.996585	-2.42955	-0.812744	-4.38027	6.84908	6.97473	10.8775	6.22034
TraesCS5A01G267900	DUF538 family protein (Protein of unknown function, DUF538)	478892825	-0.592147	-0.183892	-0.0120432	-0.0479722	-0.742036	-3.08384	-1.03602	-3.52448	6.74063	5.74131	9.83092	5.84517
TraesCS5A01G268000	DUF538 family protein (Protein of unknown function, DUF538)	478895295	-1.47134	-0.406203	-0.0934093	0.00916234	-3.21173	-4.67463	-1.05036	-2.6184	7.10422	7.57634	6.98766	2.58848
TraesCS5A01G270000	HTH-type transcriptional regulator	480503178	-0.270884	0.0714071	-0.0153306	0.0176984	-0.804549	-3.67815	-1.5404	-4.71708	11.3767	10.1224	12.1757	2.59192
TraesCS5A01G294600	Kinase family protein	503518062	-0.644342	-0.823742	0.0179727	-0.0539958	-1.55484	-2.66065	-1.32186	-2.71216	4.73537	3.07256	3.87056	1.12135
TraesCS5A01G300400	Cysteine synthase	509654114	-0.985606	-0.949986	-0.0943191	-0.102761	0.586819	-2.99363	-0.946005	-4.64107	5.18925	4.54822	7.01988	2.29792
TraesCS5A01G303400	NADP-dependent alkenal double bond reductase	512599766	-1.24564	-0.0257119	-0.142347	-0.034145	0.0298191	-3.7595	-1.21868	-5.06883	8.702	10.5608	11.1255	4.79289
TraesCS5A01G304400	NBS-LRR disease resistance protein	513226938	-1.28068	-1.53598	-0.0179655	-0.0198839	-5.07037	-5.36952	0.021148	0.584238	4.44968	4.65423	0.744585	0.704056
TraesCS5A01G305100	Glycosyltransferase	514003067	0.672837	0.246918	0.000599952	-0.0642312	-0.239308	-5.07381	-1.03674	-6.22965	10.7645	9.15971	8.48101	2.1707
TraesCS5A01G305800	Disease resistance protein RPP13	514192217	-0.630983	-0.740059	-0.00388904	-0.0385026	-0.789379	-2.61318	-1.1592	-3.295	3.0196	1.58342	2.99072	-0.169502
TraesCS5A01G313900	Benzyl alcohol O-benzoyltransferase	524406891	-0.102721	-0.250525	0.0107888	NA	-1.07023	-4.21589	-0.721932	-4.02704	9.68991	7.8356	9.08338	3.69691
TraesCS5A01G315700	Ras-related protein Rab-25	526393365	0.105889	-0.218558	0.0596115	0.0187802	-0.296932	-4.04591	-1.44149	-5.63623	8.67882	6.25184	8.24811	1.78376
TraesCS5A01G324500	DUF1442 family protein	535674243	1.49651	1.34816	NA	-0.0104239	2.73115	4.39666	NA	-0.146405	NA	NA	2.04385	1.36686
TraesCS5A01G327900	Aspartate--tRNA ligase	537134733	0.604389	0.531227	-0.0112816	-0.056702	-8.75899	-7.96386	-1.26373	-0.0574662	10.5859	9.11992	0.272569	0.310036
TraesCS5A01G332800	ABI five binding protein 3	541935832	-0.589981	-0.732133	-0.0353198	-0.113268	-1.00699	-2.8127	-1.13987	-3.18851	4.19966	3.00114	3.85316	0.892495
TraesCS5A01G333000	Mitochondrial transcription termination factor family protein	541946039	-0.0529269	-0.329229	-0.00845929	-0.0462336	-0.314655	-3.0186	-1.37929	-4.91174	6.71239	4.8832	6.50485	1.51734
TraesCS5A01G335100	Leucine-rich repeat receptor-like protein kinase family protein	544502820	-0.894451	-0.142531	-0.0518922	NA	-1.13093	-3.08712	-0.884338	-3.07083	5.43241	5.96277	7.53257	2.2177
TraesCS5A01G337400	Ornithine decarboxylase	545831177	0.8287	0.786114	0.00574464	0.0213898	-0.613542	-2.88893	-0.813558	-3.21055	10.7282	9.65753	8.74462	4.34205
TraesCS5A01G337500	Agmatine coumaroyltransferase-2	545870484	-0.104143	0.163851	-0.00688622	0.0282021	-1.6323	-5.05005	-1.17568	-4.84791	12.4157	11.1963	11.2086	4.10445
TraesCS5A01G338200	Receptor-like protein kinase, putative,expressed	546234176	0.0776173	-0.0255817	-0.0161983	-0.0590606	-1.05699	-3.47744	-1.54447	-4.23744	4.90546	3.94354	3.32792	0.0236151
TraesCS5A01G338600	Agmatine coumaroyltransferase-2	546344836	0.2363	0.465824	-0.00483669	0.0258697	-1.21109	-3.96982	-1.57065	-4.8685	8.75227	6.89276	6.60629	0.834671
TraesCS5A01G339200	Ankyrin repeat family protein, putative, expressed	546684326	0.742205	0.578899	-0.0146598	-0.0877538	-0.853861	-3.92863	-1.23365	-4.60297	10.3762	9.36108	7.89661	2.75556
TraesCS5A01G341000	Enoyl-CoA hydratase 2, peroxisomal	547338510	-0.0783056	-0.0346963	-0.10564	-0.0829667	-2.2938	-2.2983	-1.08861	-1.14372	3.96739	3.0076	1.75201	0.671257
TraesCS5A01G342900	Aquaporin	547719061	-0.360426	0.0771347	-0.0456398	0.0134824	-1.03564	-2.75005	-0.714105	-2.41382	3.57655	3.42552	3.04793	0.315703
TraesCS5A01G361200	Pathogenesis-related thaumatin-like protein	562487250	-0.981002	-1.59718	0.08082	NA	-1.94942	-3.65235	-0.713363	-2.29309	2.75314	0.816064	3.44297	NA
TraesCS5A01G368600	Protein DETOXIFICATION	569181349	-0.149368	-0.239179	-0.0395797	-0.102778	-1.34157	-3.53295	-1.13781	-3.46468	7.3914	6.24304	6.20183	2.51682
TraesCS5A01G368700	Protein DETOXIFICATION	569217168	-0.174228	0.0982763	-0.0609529	0.102079	-0.572481	-2.35384	-0.900179	-2.80188	6.6904	5.86239	6.34419	3.25364
TraesCS5A01G368800	Protein DETOXIFICATION	569221139	-0.0395469	-0.221897	0.0735357	-0.0349525	-0.745128	-2.58247	-1.18389	-3.13423	5.13008	3.7406	4.43273	1.27213
TraesCS5A01G371000	Fumarate hydratase class II	570175107	-0.156327	-0.291685	0.00100993	-0.0187099	-1.27868	-4.24957	-1.64569	-5.01698	9.14863	6.91558	8.13355	2.40122
TraesCS5A01G373100	WRKY transcription factor	571304405	0.773431	0.674363	-0.0128279	-0.055338	-1.10216	-2.18144	-1.12967	-2.363	6.86447	5.88395	4.27874	1.73308
TraesCS5A01G385900	Dirigent protein	583614562	-0.171479	0.0502092	-0.123377	-0.16277	-1.56478	-3.15317	-1.19036	-3.00118	8.94695	9.14554	7.6383	3.92598
TraesCS5A01G386000	Dirigent protein	583627035	1.0492	1.21826	-0.0141909	0.0350307	-1.51031	-2.47254	-1.10161	-2.14852	9.24335	8.34999	5.89447	2.78564
TraesCS5A01G397900	Cytochrome P450	592122205	0.441464	0.379727	-0.125261	-0.204969	-0.182778	-2.60063	-1.22665	-4.02645	6.48431	5.14811	5.88877	1.9444
TraesCS5A01G403000	#N/A	595409040	0.205734	0.0945504	0.091851	0.0989241	-2.90723	-2.42294	0.514913	1.17009	1.80837	2.07258	-1.5369	-0.496487
TraesCS5A01G403900	HTH-type transcriptional regulator	596032463	-1.13647	-1.36918	0.0318393	NA	-1.94591	-3.90152	-0.0107875	NA	1.32641	0.889438	NA	NA
TraesCS5A01G409700	NBS-LRR-like resistance protein	599218622	0.0539825	-0.216179	-0.0408792	-0.125261	-0.831235	-3.25833	-1.44935	-4.35308	7.47887	6.1866	6.62673	2.44492
TraesCS5A01G411700	NAC domain-containing protein, putative	600236804	-0.398416	0.0496594	-0.0368945	-0.00979782	-0.479938	-3.73975	-1.02838	-4.45923	9.00815	9.23993	9.71976	4.19497
TraesCS5A01G416900	Ribose-5-phosphate isomerase A	605232016	0.209356	-0.456498	0.0492011	-0.272922	-1.0641	-2.91173	-0.959498	-2.86876	5.74037	4.56474	4.42142	1.89323
TraesCS5A01G429600	Glucan endo-1,3-beta-glucosidase, putative	613699487	0.966811	0.812002	0.106458	-0.0133379	1.21685	2.50581	0.457865	1.54882	-1.40502	-0.99232	-0.913608	0.606124
TraesCS5A01G433200	Glycosyltransferase	617095687	0.823432	1.03591	-0.0172875	0.0735094	-0.403561	-2.21181	-1.19221	-3.26611	8.05962	6.7127	6.80047	2.80698
TraesCS5A01G433900	Acetyltransferase, GNAT family protein, expressed	617204472	0.242664	0.61306	-0.0811253	0.00295434	-0.919079	-2.30039	-1.06341	-2.56178	7.98267	7.279	6.82153	3.5774
TraesCS5A01G439700	Pathogenesis-related protein 1	621023309	-0.825082	0.216139	-0.0706996	0.0393121	-0.76367	-3.09335	-0.414994	-2.78894	6.28133	7.66348	7.3412	3.97717
TraesCS5A01G439800	Pathogenesis-related protein 1	621177195	-1.43184	-1.12244	-0.0409339	-0.0305183	-0.72616	-2.16974	-0.58552	-2.07734	4.81532	5.37356	8.19459	5.1577
TraesCS5A01G443500	Tubulin beta chain	623552324	-0.856119	-1.42712	-0.0139547	-0.148854	-0.47851	-2.32833	0.659261	-0.791077	-0.468801	0.373041	-0.131085	-0.217801
TraesCS5A01G447200	Pleiotropic drug resistance ABC transporter	626966026	-0.645048	-0.0753921	-0.115604	-0.00524172	-1.04848	-3.9907	-1.47408	-4.60817	7.92224	7.10288	7.77665	2.79964
TraesCS5A01G461100	Glycosyltransferase	641589966	-0.449783	-0.165794	-0.032018	-0.0106647	-0.474452	-4.11131	-1.63492	-5.81279	6.93863	5.62457	7.68856	1.15187
TraesCS5A01G465700	Receptor-like protein kinase, putative,expressed	644436548	0.181273	0.0042111	0.0178219	0.0110442	-1.08372	-3.84156	-1.17586	-5.0704	8.67999	5.42277	6.49029	0.504059
TraesCS5A01G471900	C2 calcium/lipid-binding and GRAM domain protein	648854957	0.87242	0.54382	0.040812	-0.111936	0.397098	2.26082	0.450574	2.34864	-2.07519	-1.43721	-2.37716	0.213733
TraesCS5A01G475300	rRNA N-glycosidase	650553736	0.345713	-0.142531	0.0100724	-0.0506617	-0.693016	-3.98944	-1.37807	-5.02375	13.5119	10.1385	10.7264	4.8139
TraesCS5A01G475400	rRNA N-glycosidase	650562566	-0.106279	0.0724358	-0.00681584	0.0129361	-0.839929	-3.69553	-1.86204	-4.90831	9.26789	7.66459	8.94276	2.00608
TraesCS5A01G476900	Zinc finger protein	651517472	0.0501532	-0.157974	0.0107735	-0.0112504	-1.19594	-3.64302	-1.35566	-4.19895	8.89274	6.45638	7.16655	1.48545
TraesCS5A01G477500	Zinc finger protein	651588599	0.509103	0.704634	-0.014632	0.00708433	-1.00943	-2.67812	-1.78173	-3.76243	10.0594	8.1037	7.86935	2.25081
TraesCS5A01G477800	Zinc finger protein	651685778	0.290118	0.184779	-0.00602292	-0.0208729	-1.35224	-3.40281	-2.13122	-4.84335	9.54951	7.18214	6.91875	0.762725
TraesCS5A01G482100	Trichome birefringence-like protein	654073758	-1.69656	-1.63354	-0.0196626	0.00834486	-3.96771	-3.97508	-0.32977	1.54515	2.49139	2.215	-1.05468	0.374258
TraesCS5A01G486800	UDP-glycosyltransferase	657394482	-0.205022	0.0892704	-0.036905	0.0119895	-2.21854	-2.73472	-1.38483	-1.84499	3.89045	2.41143	1.32956	-0.381568
TraesCS5A01G487500	F-box family protein	657550034	1.01831	0.831167	0.0249818	-0.0117153	1.34396	2.08532	0.423159	0.613258	-1.07736	-0.53965	-0.144628	0.45072
TraesCS5A01G489000	Kinesin-like protein	659139250	0.761367	1.47381	-0.0400898	0.156562	2.6329	2.55967	0.237852	-0.791097	-1.7121	-0.154154	1.65341	0.184553
TraesCS5A01G493300	Anthranilate phosphoribosyltransferase	662358286	0.871974	0.771317	0.00205285	-0.0537755	-0.571233	-2.87447	-1.73101	-4.39962	7.91498	5.83092	6.39028	1.77442
TraesCS5A01G494800	MLO-like protein	663215692	0.0824237	0.250482	-0.187217	-0.237356	-1.2539	-2.37185	-1.6018	-2.95674	6.10631	4.91925	4.68155	1.79868
TraesCS5A01G495700	Glycosyltransferase	663414801	0.131357	-0.0726488	0.00707353	-0.0194352	-1.61534	-4.49792	-0.978554	-4.29537	6.03685	4.11559	3.38511	-0.274883
TraesCS5A01G502200	Benzyl alcohol O-benzoyltransferase	667126303	-1.67744	-0.768727	-0.0995957	-0.0429405	-0.638645	-3.96267	-0.962278	-4.40928	9.61852	10.2746	12.5832	6.80733
TraesCS5A01G503800	Late embryogenesis abundant protein	669582358	1.29793	1.43466	0.081853	0.255917	1.7764	2.13446	-0.154309	-0.413531	0.157012	-0.688942	0.874449	-0.363961
TraesCS5A01G513200	Beta-amylase	676965602	0.994775	0.546883	0.232446	-0.0735752	1.03846	2.34077	-0.131192	1.04722	-0.237857	-0.756807	-0.0834192	0.956979
TraesCS5A01G514300	F-box protein	677953179	-0.145381	-0.473069	-0.00357321	-0.116998	-0.380019	-2.06585	0.0592789	-1.59655	0.720706	0.806741	0.471322	-0.586869
TraesCS5A01G517300	DUF538 family protein (Protein of unknown function, DUF538)	680273619	-0.592111	-0.175457	-0.0292447	NA	-0.646095	-3.55333	-0.954105	-4.09966	7.46468	7.11805	9.15703	2.63445
TraesCS5A01G517400	DUF538 family protein (Protein of unknown function, DUF538)	680281132	-0.724484	-0.142531	-0.0447095	NA	-0.477622	-2.73718	-1.10468	-3.51019	5.81759	6.07754	7.57857	2.81193
TraesCS5A01G518500	NBS-LRR-like resistance protein	680695394	0.208705	0.255862	0.00916284	0.0371838	-0.705117	-2.90015	-1.22994	-3.65266	7.24456	5.3281	5.91478	1.3353
TraesCS5A01G526200	Cell wall invertase	687148842	-1.68087	-0.759938	-0.0678653	0.0173677	-0.60965	-3.93036	-1.25458	-4.83879	7.81715	7.88911	10.0346	4.55265
TraesCS5A01G528000	Receptor kinase-like protein	688292625	-0.157922	-0.442462	-0.00873583	-0.0588933	-1.88499	-2.72135	-2.42762	-3.42134	6.16277	3.77909	4.59736	0.950046
TraesCS5A01G531200	Branched-chain-amino-acid aminotransferase	689604419	1.45424	1.28207	NA	-0.0451439	4.2397	5.258	NA	-1.55821	NA	NA	3.77756	2.12139
TraesCS5A01G534300	Tubulin beta chain	691669104	0.4	0.431962	-0.0263882	-0.0467707	-2.27838	-2.20819	-0.497531	-0.399458	3.56471	3.16375	0.713826	0.354023
TraesCS5A01G545900	Phosphatidylinositol N-acetylglucosaminyltransferase subunit P	700444552	-1.05671	-1.29178	-0.00934876	-0.0541698	-1.29294	-2.43069	0.140373	-0.533837	0.217152	0.445692	-0.126192	-0.200982
TraesCS5A01G552200	Receptor-like protein kinase	705361926	-0.623999	-1.66783	-0.0838923	NA	-3.13255	-4.1359	-0.0189163	-0.342081	1.40101	2.60131	2.22813	1.0501
TraesCS5A01G556600	Phi class glutathione S-transferase	707847954	1.02303	1.35485	0.0274357	0.228993	1.67207	3.20017	NA	-0.180252	NA	-0.945876	1.58954	0.0937177
TraesCS5B01G001000	Sugar transporter, putative	762630	-0.522642	-0.478068	-0.00849163	-0.0115279	-1.70741	-3.81735	-1.00648	-3.59219	3.79693	2.56599	3.07326	-0.314652
TraesCS5B01G008700	VQ motif-containing protein	9243595	-0.371501	-0.0693576	-0.0049382	0.0438249	-1.20488	-2.19749	-1.15909	-2.296	7.76247	6.52481	8.63676	3.43619
TraesCS5B01G009800	2,3-bisphosphoglycerate-dependent phosphoglycerate mutase	9523414	-0.0279344	-0.204064	-0.00599101	-0.0423241	-1.26739	-2.34919	-0.633125	-1.71628	4.47318	3.82117	3.09413	1.23719
TraesCS5B01G015500	Thaumatin-like protein	15004986	-0.479779	0.736139	-0.101959	-0.0713461	-0.689056	-2.1118	-0.539012	-2.02532	5.50193	6.82892	5.8721	3.48404
TraesCS5B01G016000	Thaumatin-like protein	15125537	0.444299	0.40704	-0.0158646	-0.0571253	-0.273412	-2.24687	-0.042747	-2.05486	3.64037	3.74839	2.72012	0.732047
TraesCS5B01G016100	Thaumatin-like protein	15186319	0.273728	0.838615	-0.00748159	0.0949769	-2.01052	-3.53846	-0.87058	-2.32384	6.79366	6.46915	3.9338	0.593652
TraesCS5B01G024500	Phosphoenolpyruvate carboxylase family protein	23352259	-0.136669	-0.639151	0.0287875	NA	-3.38657	-4.55282	-1.64393	-0.883993	6.06568	2.78095	1.51106	NA
TraesCS5B01G028500	Nuclear transcription factor Y subunit	27506083	0.687491	0.66854	-0.0157811	-0.0374841	1.19723	2.07993	0.62264	1.56245	-4.09298	-1.37656	-1.71257	-0.0450854
TraesCS5B01G031800	Cation/H(+) antiporter	35152689	0.108181	-0.262387	0.0184147	-0.0162805	-0.745822	-4.82183	-1.18041	-6.29787	9.66433	6.50098	8.25503	1.20152
TraesCS5B01G045200	Meiosis-specific protein PAIR3	50510746	0.562412	0.678864	-0.0147798	0.013343	-0.154964	-2.97184	-1.51337	-5.04282	7.35561	5.57419	6.09923	0.615507
TraesCS5B01G059800	Alpha/beta-Hydrolases superfamily protein, putative	65964137	-0.32721	-0.231708	0.0181905	0.0784031	-0.448527	-3.04333	-1.81238	-4.82801	6.71711	4.45288	6.72086	1.25119
TraesCS5B01G061600	Dehydrogenase/reductase SDR family protein 7-like protein	68926295	-0.645583	-0.708516	-0.00715184	-0.061378	-1.78765	-4.6168	-0.183407	-2.52745	2.29756	2.16485	0.961707	-0.289358
TraesCS5B01G074000	Hexosyltransferase	87978417	0.246314	0.16393	NA	-0.0042149	-1.28795	-4.27176	-1.34149	-4.78797	11.7412	8.87277	8.58706	2.93324
TraesCS5B01G076400	Zinc finger protein, putative	91532580	-0.13258	1.05877	-0.0795426	0.188236	-1.0471	-3.2199	-1.50115	-4.08752	9.1047	8.10195	8.29012	2.18616
TraesCS5B01G085200	cDNA clone:J013058P10, full insert sequence	107944518	1.25939	1.35093	0.0184147	0.119312	3.07362	2.89695	0.0797029	-1.5537	NA	-0.237256	2.60144	0.346156
TraesCS5B01G090300	Protein kinase	116829311	0.01501	-0.204551	0.0164444	-0.0148602	-0.734359	-2.10074	-1.29389	-2.84444	5.85588	4.0597	5.09	1.69165
TraesCS5B01G104200	NAC domain-containing protein	139152600	0.0387191	0.374898	-0.0319527	0.00628526	-0.937087	-2.91709	-1.33346	-3.49089	7.62856	6.72324	6.60435	1.78901
TraesCS5B01G130200	Serine/threonine-protein kinase	241516818	0.706498	0.796407	0.00378932	0.0226796	0.613416	3.26923	-0.114023	1.25747	-1.428	-2.18136	-0.928217	0.219084
TraesCS5B01G130500	Plant/T32M21-140 protein	242543501	-0.0367094	0.240218	-0.0240719	-0.00951729	0.545872	-2.63906	-1.44431	-4.87743	5.86306	5.50793	6.44051	0.97983
TraesCS5B01G133500	2-isopropylmalate synthase	249578658	0.33295	0.112944	0.08006	-0.095866	-1.43249	-2.13314	-1.0891	-1.91834	3.86726	2.57091	2.07268	0.23666
TraesCS5B01G148400	Plant cadmium resistance protein	276798917	0.943446	0.485358	0.055962	-0.0283607	-0.513242	-2.06825	-0.200276	-1.79586	6.34479	5.26942	4.05143	2.18584
TraesCS5B01G148500	Plant cadmium resistance protein	276823441	-1.25082	-0.327521	-0.0597808	-0.0235909	0.213584	-2.2222	-0.290191	-2.81868	6.73472	6.95744	9.76959	5.64786
TraesCS5B01G150200	PRA1 family protein	278043794	0.123548	0.171669	0.00365063	0.0171272	-1.14633	-4.01237	-0.996287	-4.11711	8.98642	7.51331	7.42852	1.70303
TraesCS5B01G151600	Receptor protein kinase, putative	280647319	-0.0389154	0.376775	-0.0206453	0.0342152	-0.0569708	-3.64844	-1.28103	-5.38729	6.48207	5.42135	6.61615	0.655018
TraesCS5B01G155900	p-hydroxybenzoic acid efflux pump subunit AaeB	287797300	0.194852	0.153711	0.00234167	0.00128194	-1.03889	-3.29009	-1.3793	-3.79032	5.55776	3.73388	3.83376	-0.13729
TraesCS5B01G157600	vamp/synaptobrevin-associated protein 27-2	290723787	0.537521	0.368222	0.232279	0.12398	2.13708	2.17428	1.23083	0.854326	-1.56048	-0.600101	0.585556	1.05868
TraesCS5B01G164600	Cysteine protease	304654296	0.798182	-0.095962	0.0121634	-0.14224	0.336542	-2.16341	0.306009	-2.27097	6.9095	6.61154	5.5193	3.22059
TraesCS5B01G166300	Indole-3-glycerol phosphate synthase	308548305	-0.464765	-0.53891	0.0563968	0.0879446	-0.551589	-3.2869	-1.50362	-4.5106	11.7623	9.3446	12.1182	5.50982
TraesCS5B01G181600	F-box family protein	331250494	-0.480005	0.168916	-0.0443681	0.141229	-1.23374	-2.26495	-0.830557	-1.89909	3.71458	3.11339	3.07045	0.467094
TraesCS5B01G181900	F-box family protein	331320547	-0.140794	0.110663	-0.0420798	-0.0436715	-1.37846	-2.77767	-1.30875	-2.90408	9.944	10.453	8.82848	3.21167
TraesCS5B01G183500	Pleiotropic drug resistance ABC transporter	334050458	-0.267168	-0.0201559	-0.186899	-0.048809	-0.332408	-3.6669	-1.54786	-5.39606	6.58595	4.99316	6.57114	1.16123
TraesCS5B01G187200	Ubiquitin	339424516	0.27579	0.11578	0.0837228	0.116591	-2.42387	-2.98947	-1.05192	-1.50089	4.99065	3.37235	1.95311	0.133116
TraesCS5B01G192400	Glutathione S-transferase	347529093	-0.0977327	-0.278667	0.0377509	0.0152442	-1.08108	-3.07359	-0.220142	-2.22514	2.88845	2.2964	1.83493	-0.431523
TraesCS5B01G202900	Receptor kinase	369261791	0.999617	0.964736	0.0121697	0.00571115	-0.892354	-2.39169	-1.33648	-3.26676	7.52458	5.56903	5.25286	1.43397
TraesCS5B01G203100	Myb factor	369485249	0.131389	0.110153	NA	-0.00760623	-2.49492	-7.01697	-1.749	-7.23792	11.3665	8.67463	7.29324	-0.137526
TraesCS5B01G203800	Plastid movement impaired protein	371787438	0.848112	0.992523	0.123752	0.240492	-1.03701	-2.74024	-0.690705	-2.49313	3.77193	2.46244	1.66249	-1.3379
TraesCS5B01G211300	Erect panicle 2 protein	382081339	1.04763	0.257871	0.0577839	-0.0236215	-1.18462	-2.95825	-1.04622	-3.01834	10.1366	6.64142	6.08243	2.1087
TraesCS5B01G217100	Glutamate receptor	391157047	-0.00298929	0.50431	NA	0.0641722	-0.359108	-2.60972	-0.934364	-3.73381	7.90217	6.97375	7.46215	1.53047
TraesCS5B01G217500	Glutamate receptor	391456691	-0.196209	0.0653172	-0.0272596	-0.00297553	-0.865078	-3.5826	-0.979604	-4.11803	7.36039	7.17358	7.16177	1.75414
TraesCS5B01G224000	WRKY transcription factor	399226187	-0.30327	-0.850041	0.0579972	-0.0989311	-1.43054	-5.37605	-1.62407	-5.95715	7.00326	4.56298	5.73189	-0.0259926
TraesCS5B01G224900	2-oxoglutarate (2OG) and Fe(II)-dependent oxygenase superfamily protein	400521750	-0.591812	-0.16915	-0.252984	0.0249303	0.292057	-2.21218	-0.776115	-3.42775	4.41168	3.96365	5.37327	1.65332
TraesCS5B01G230800	alpha-L-arabinofuranosidase 1	407614673	-0.0678105	-0.226485	-0.0379986	-0.078744	-0.960489	-2.80984	-1.59514	-3.60318	6.90852	5.79426	5.99223	2.12182
TraesCS5B01G231000	Ribose-5-phosphate isomerase A	407622292	0.511748	0.55795	NA	-0.0174991	-0.668381	-3.43957	-1.59027	-4.87758	10.7883	9.19838	8.12108	2.42424
TraesCS5B01G233500	Ripening-related protein	411783962	-0.411957	0.176645	-0.230111	-0.130862	-0.203421	-2.10712	0.223755	-1.7043	2.8408	3.9707	3.15381	1.54231
TraesCS5B01G235200	basic helix-loop-helix (bHLH) DNA-binding superfamily protein	415127011	0.745508	0.959036	0.0066931	0.0547575	1.61501	3.5431	0.277367	1.50132	1.52784	1.65723	2.30884	2.09785
TraesCS5B01G240100	Glycosyltransferase	420184783	0.773173	0.424938	0.000621556	-0.0300059	-0.596144	-3.30739	-0.940627	-4.42536	6.64137	4.77204	3.57406	-0.350638
TraesCS5B01G260200	Calcium-binding EF-hand family protein-like	442821771	1.52818	1.5005	0.0228872	0.0911678	1.02729	2.71221	-1.65342	-0.0330215	3.7134	1.68435	2.66428	0.605552
TraesCS5B01G267800	Auxin efflux carrier family protein, putative	453876920	-0.57868	0.245343	-0.265888	0.0998407	-0.312993	-2.07103	-0.674082	-2.49719	2.68462	2.69159	3.03401	0.221399
TraesCS5B01G269100	Dihydroflavonol-4-reductase	455162345	1.15638	1.09661	NA	-0.0626858	0.548247	2.84192	-0.248296	1.37093	2.52062	2.54172	0.397382	1.88939
TraesCS5B01G275200	NAC domain-containing protein	461138969	-0.538349	0.227224	-0.03387	0.0982489	-0.820853	-3.41501	-1.4434	-4.41074	5.86018	4.58291	6.07424	0.434306
TraesCS5B01G276900	Cysteine-rich receptor-kinase-like protein	462565269	-1.45883	-1.39916	-0.0429295	NA	-1.99351	-4.32882	0.00927608	NA	0.731374	1.1625	0.258481	NA
TraesCS5B01G281000	Chymotrypsin inhibitor	466616311	-0.502806	0.225901	-0.0438512	0.0440559	-2.74773	-3.97446	-1.14211	-2.6986	5.76115	5.25461	3.95084	0.235432
TraesCS5B01G291100	Esterase/lipase/thioesterase family protein	476808107	-0.0921174	-0.0586522	0.00260522	0.010249	-0.428469	-2.92643	-1.60036	-4.53908	7.17034	5.05276	7.14558	1.32092
TraesCS5B01G301200	Ral GTPase-activating protein subunit beta	486034914	0.135762	0.55511	NA	0.0801159	-0.804603	-2.46274	-1.30381	-3.35715	11.0295	8.10875	8.71477	2.70073
TraesCS5B01G304300	Agmatine coumaroyltransferase-2	488560964	-0.653855	-0.153535	0.00380458	0.0951985	-1.76524	-4.79836	-1.15823	-4.52204	9.53013	7.7882	9.62828	2.29728
TraesCS5B01G307300	Pimeloyl-[acyl-carrier protein] methyl ester esterase	490730550	-0.0853695	0.0750649	-0.0261313	0.100433	-0.557197	-2.1413	-1.46673	-3.26709	4.8726	3.24901	4.41102	0.863079
TraesCS5B01G314700	Benzyl alcohol O-benzoyltransferase	496816425	-0.286115	-0.585639	-0.0481814	NA	-0.0414844	-2.87624	-0.778691	-3.70692	8.23328	8.59592	12.3279	6.16305
TraesCS5B01G314800	Benzyl alcohol O-benzoyltransferase	496828126	-1.2604	-0.373126	-0.014588	-0.00687695	-0.58226	-3.65474	-0.793944	-3.94538	7.40981	7.0446	10.5614	4.89477
TraesCS5B01G316300	Ras-related protein Rab-25	498878779	-0.490206	-0.344951	-0.0123461	0.0305725	-0.797629	-2.10717	-1.08996	-2.6312	3.68655	2.4335	3.46172	0.519506
TraesCS5B01G323700	Peroxidase	508064864	-0.371501	-0.204417	-0.0049382	NA	-1.09792	-3.67092	0.35293	-1.46765	2.39231	2.99568	2.43268	NA
TraesCS5B01G327700	DNA-(apurinic or apyrimidinic site) lyase	511396141	-0.288403	0.0823369	-0.159446	0.0392896	-1.00862	-2.55057	-1.38198	-3.22878	3.88483	2.52158	3.11126	-0.233755
TraesCS5B01G327800	Aspartate--tRNA ligase	511403553	-0.00288323	-0.0247496	0.000635791	-0.00190398	-1.1808	-5.01192	-1.3763	-5.51138	13.2235	11.2099	11.9092	3.14872
TraesCS5B01G330900	Strictosidine synthase	515187558	0.737058	0.530446	0.000707211	-0.0661948	-0.0351737	3.45432	-0.397396	2.076	1.9232	0.203439	-0.548717	1.7613
TraesCS5B01G336200	Ornithine decarboxylase	519231188	0.725048	0.919435	-0.0260103	0.0243681	-0.381115	-2.99504	-1.24477	-4.07021	10.7844	9.80863	9.40224	3.94776
TraesCS5B01G336300	Agmatine coumaroyltransferase-2	519451017	0.114637	0.481444	-0.0357212	0.0035099	-0.968311	-3.65626	-1.4349	-4.38564	11.7842	10.8601	10.6512	4.12564
TraesCS5B01G336500	Agmatine coumaroyltransferase-2	519660913	0.456001	-0.156109	0.0389008	-0.0446255	-1.60798	-3.44803	-0.908696	-2.9256	9.79677	7.78637	7.264	3.19518
TraesCS5B01G336600	Agmatine coumaroyltransferase-2	520036687	-0.136669	0.176948	-0.00698457	0.0349715	-1.83804	-3.09687	-1.39149	-2.80465	9.9595	8.75346	9.44372	2.91152
TraesCS5B01G337000	Agmatine coumaroyltransferase-2	520369593	0.536683	0.480455	NA	0.00644699	-0.105913	-3.67685	-0.948967	-5.05612	7.94649	7.10787	5.92341	0.351566
TraesCS5B01G338300	ATP/DNA-binding protein	522398570	1.00704	1.13584	0.00117658	0.0234223	1.36984	2.69064	0.635139	1.16306	-1.9109	-0.444953	-0.349671	0.687846
TraesCS5B01G342100	Aquaporin	526642507	-0.295516	-0.0962019	-0.0948265	-0.0985247	-0.778327	-2.67345	-0.971091	-2.97775	4.14008	3.95136	3.78058	1.07622
TraesCS5B01G351000	RNA binding protein	531543871	-1.12105	-1.50274	0.0326112	NA	-1.16849	-3.72474	0.0495194	NA	0.76456	0.458174	NA	NA
TraesCS5B01G351100	50S ribosomal protein L18	531549866	-0.765102	-1.47503	0.0769359	NA	-2.26077	-3.66035	-0.47174	NA	2.21262	0.498397	NA	NA
TraesCS5B01G353400	Serine/threonine-protein kinase	532931865	1.31912	0.643796	0.0133347	-0.109076	-0.353108	-2.51246	-1.63702	-4.05157	10.1928	7.71802	7.15342	2.83709
TraesCS5B01G356600	F-box family protein	536316816	0.267903	0.144065	0.0457246	0.0837249	-1.19319	-3.41632	-0.720999	-2.96946	6.61457	4.16383	4.26625	0.23052
TraesCS5B01G357400	PRLI-interacting factor A	536656432	-1.25332	-0.942088	-0.0390324	0.0646851	-3.68076	-4.4165	-1.23491	-2.12603	5.13259	3.63875	2.4955	0.0579844
TraesCS5B01G366400	Receptor-like protein kinase	545278227	-0.847559	-0.0246632	-0.0611847	NA	-5.20972	-6.62912	-0.795384	NA	5.24183	6.67525	NA	NA
TraesCS5B01G375900	9-cis epoxycarotenoid dioxygenase	553724968	1.78595	1.60017	-0.0308398	-0.0594234	2.19834	3.35629	0.248811	0.913555	0.724938	1.12568	0.396208	1.08597
TraesCS5B01G378400	Histidine-containing phosphotransfer protein	556782013	0.584249	1.06395	-0.0917056	0.096025	1.08167	2.36252	-0.0753802	0.80723	-1.31864	-0.967711	-0.61999	0.028683
TraesCS5B01G380300	F-box family protein	558284191	-0.0441223	-0.0106097	0.068044	0.152736	-1.00543	-2.45204	-0.466184	-2.02709	3.58576	2.76749	2.59577	0.209109
TraesCS5B01G382400	Lipoxygenase	560729019	-0.151756	0.0465983	-0.0071343	0.0136102	-2.38508	-4.0513	-0.668212	-1.57201	4.84697	4.173	2.25335	-0.152916
TraesCS5B01G390000	DUF1677 family protein	569224371	-0.193783	0.0198388	0.0757181	0.278481	0.0751082	2.06293	-0.0784402	1.831	-1.17482	-1.62773	-0.821722	0.376255
TraesCS5B01G393100	Nitrate transporter 1.2	571525767	0.531758	0.518733	0.0171788	0.0193632	0.572179	3.51527	NA	1.49143	-3.90826	-3.9261	-2.09345	-0.462115
TraesCS5B01G402800	Cytochrome P450	579520091	0.893368	0.436048	0.00503853	-0.118731	-0.277389	-4.15297	-1.43667	-6.24313	8.72798	6.43237	7.01331	1.06343
TraesCS5B01G402900	Cytochrome P450	579590858	0.798576	0.423385	-0.0351806	-0.290259	0.445243	-2.99462	-0.812361	-4.68015	6.11185	5.11142	5.77808	1.50542
TraesCS5B01G403100	Cytochrome P450	580073175	-0.297883	0.611918	-0.13885	0.194025	-0.13614	-4.2422	-1.25967	-6.06876	7.73994	6.58363	8.03288	1.27493
TraesCS5B01G405300	Peroxidase	580843465	0.332674	0.518105	-0.0354037	0.0298342	-0.805859	-3.25733	-1.2307	-3.8913	8.89989	7.62643	7.70861	2.94337
TraesCS5B01G408300	Cold acclimation protein	584067473	0.520685	0.65988	0.0437505	0.233608	2.29355	3.40323	0.791245	1.42657	-3.75679	-2.59935	-1.04087	0.0464444
TraesCS5B01G415400	NAC domain-containing protein, putative	589676729	0.240603	-0.0608814	0.0120739	-0.016382	-1.41613	-3.78345	-1.39427	-4.27852	11.4316	7.85155	8.10057	2.76894
TraesCS5B01G416500	TOM1-like protein 2	591141639	-1.46119	-1.2586	-0.0647206	-0.0239374	0.320921	-3.23086	-0.280796	-3.96438	4.13636	4.44658	7.43596	2.69206
TraesCS5B01G418400	Translation initiation factor IF-2	594735065	1.08989	1.25326	0.0103195	0.0539395	0.381561	3.21223	-0.316368	1.70093	0.0415827	-1.09389	-1.03164	0.439373
TraesCS5B01G419100	Pentatricopeptide repeat-containing protein	594916913	1.23698	0.876486	0.0599983	-0.0208384	-0.767688	-2.18409	-1.68674	-3.42612	6.15894	3.71561	3.83543	0.371691
TraesCS5B01G419200	Ribose-5-phosphate isomerase A	594921265	0.312085	0.419253	-0.0535215	-0.0298253	-1.51051	-3.62335	-1.33329	-3.577	7.22933	5.95937	5.32148	1.52932
TraesCS5B01G426300	Glutathione-S-transferase	602066902	0.208213	0.565407	-0.00984189	0.0523896	-0.750803	-4.38272	-1.98796	-6.21882	14.6957	12.8854	13.2359	4.53098
TraesCS5B01G426700	Dehydrin	602483279	0.0865523	0.407421	0.137782	0.263921	1.40149	2.59339	1.22653	1.90814	-2.00218	-0.698244	0.634481	1.08246
TraesCS5B01G426800	Dehydrin	602648556	0.850685	0.376364	NA	-0.00778162	1.40095	3.11175	-1.03057	0.425651	5.2749	3.32883	2.93127	0.750273
TraesCS5B01G430100	Aldehyde oxidase, putative	605477274	-0.0128735	0.498211	-0.232331	-0.140689	-0.530442	-2.46527	-1.38732	-3.61137	5.81457	4.9841	5.38237	1.90078
TraesCS5B01G436300	Glycosyltransferase	610105599	0.660458	0.52223	0.0310805	-0.0720711	-0.36341	-2.41724	-1.20718	-3.50401	6.95628	5.46963	5.93574	2.06145
TraesCS5B01G436500	Glycosyltransferase	610280299	0.403925	0.521162	-0.064229	-0.10503	-0.339094	-2.42499	-1.18377	-3.49452	8.14947	7.314	7.32275	3.17472
TraesCS5B01G436800	Acetyltransferase, GNAT family protein, expressed	610300985	0.197963	0.541123	-0.0828915	-0.0781911	-0.831079	-2.37225	-1.24894	-2.93986	8.19085	7.49674	7.13638	3.52789
TraesCS5B01G440200	Kinesin-like protein	612022430	0.86259	-0.547643	0.0927328	-0.171903	-0.614582	-3.49148	-0.64412	-3.58129	5.17121	3.10482	2.99351	0.230211
TraesCS5B01G442000	WW domain-binding protein 11	615146737	1.31083	1.11519	0.069547	0.112308	1.00433	3.10871	0.0644428	1.55451	-0.786084	-1.26657	-0.658839	0.568455
TraesCS5B01G442600	Pathogenesis-related protein 1	615736560	-0.938108	0.364316	-0.0948437	0.0925247	-0.936637	-2.4872	-0.443522	-2.03501	6.04552	7.99133	7.33479	4.58719
TraesCS5B01G442700	Pathogenesis-related protein 1	615741711	-1.74873	-0.40161	-0.030823	0.0394399	-1.63902	-3.80824	-0.81053	-3.1066	6.0325	7.49886	8.73169	3.74682
TraesCS5B01G449500	Pleiotropic drug resistance ABC transporter	621841045	-1.50518	-1.11738	-0.0821288	-0.0126674	-0.828433	-3.24109	-1.15503	-3.73654	8.02847	7.9718	9.88584	5.82331
TraesCS5B01G462200	Germin-like protein	637482657	0.69095	0.803276	0.0491584	0.125476	-0.547744	-2.44565	-1.62577	-3.92448	9.32519	7.02118	7.95157	2.82671
TraesCS5B01G470400	DNA ligase-like protein	643665697	1.39643	0.321825	0.0754594	-0.125096	0.454248	3.00064	-0.355159	1.00844	0.0702527	-2.26994	-1.02368	0.423129
TraesCS5B01G471000	Glycosyltransferase	644611749	-0.0157024	0.397269	-0.0132477	0.0445657	-0.881449	-4.61988	-0.335263	-4.27476	5.47853	5.63905	4.559	-0.29202
TraesCS5B01G475000	Glycosyltransferase	648129775	-0.357455	0.611985	-0.053626	0.0709364	-0.432855	-2.88374	-1.05609	-3.7922	7.67819	7.97649	8.1261	2.64789
TraesCS5B01G483900	LURP-one-like protein	655582534	-1.068	-0.531474	-0.0618928	NA	-6.38172	-7.45968	-0.874445	NA	6.14749	6.32054	NA	NA
TraesCS5B01G484000	LURP-one-like protein	655613621	-0.939069	-0.899208	0.167747	0.036887	-3.29161	-3.08198	-0.185852	0.31611	2.02096	1.3518	-0.804942	-0.381506
TraesCS5B01G484900	CASP-like protein	656260951	-0.220101	-0.728999	0.0305038	NA	-1.55241	-2.61605	-0.930117	-1.82338	5.16286	3.11648	4.35973	0.835713
TraesCS5B01G491500	Actin depolymerizing factor	659769899	0.0942205	0.614952	0.0887901	0.339279	1.69458	2.12651	1.35987	1.54175	-2.17515	-0.93946	-0.278432	0.403388
TraesCS5B01G494700	Leucine-rich repeat receptor-like protein kinase family protein	662459553	-1.23315	-0.79463	-0.116898	-0.0535136	-1.41434	-3.58974	-1.03299	-3.48003	5.34761	5.77402	6.51073	2.92942
TraesCS5B01G504000	Mannan endo-1,4-beta-mannosidase 4	670128074	0.70784	0.324067	0.00948445	-0.0937299	-0.557123	-3.00295	-1.55816	-4.96269	5.89127	3.3675	4.27984	-0.343813
TraesCS5B01G507300	Epoxide hydrolase 2	672626553	0.815897	1.25246	0.0634654	0.3212	-0.357685	-2.51959	-1.30815	-3.83807	7.64347	5.53599	6.23873	1.1309
TraesCS5B01G518600	Chaperone protein dnaJ	681662258	0.0257789	-0.0239387	-0.0102678	-0.0421522	-2.25136	-4.56386	-1.27546	-3.856	9.79672	9.00225	7.44657	2.09794
TraesCS5B01G519000	Hydroxyproline-rich glycoprotein family protein	681815477	-0.402945	-0.122286	-0.0152382	-0.00178964	-0.381944	-3.91656	-0.841461	-4.49646	5.6018	5.32619	6.6382	0.703101
TraesCS5B01G520200	Ammonium transporter	682536262	-0.910029	-0.378365	-0.0507216	-0.00218964	-0.480599	-2.1646	-1.03673	-2.98965	6.16514	5.96446	7.68325	3.94646
TraesCS5B01G520400	Serine/threonine-protein kinase	682696264	-0.25673	-0.305395	-0.097339	NA	-1.75109	-4.6646	-1.18241	-4.36767	7.75452	9.05633	10.5998	3.89716
TraesCS5B01G526200	Receptor protein kinase, putative	685608290	-1.13833	-0.676794	-0.0800612	-0.0648038	-1.22198	-3.12318	-0.930304	-2.86618	5.11512	5.55893	6.22781	3.42348
TraesCS5B01G532400	Thiopurine S-methyltransferase family protein, expressed	689905591	0.114272	0.0282325	-0.0146958	-0.0451097	0.0822662	-3.7271	-2.14602	-6.39965	6.13557	3.89871	6.0284	-0.0849401
TraesCS5B01G535800	Pirin-like protein	691796890	-1.36635	-1.26448	0.0132805	0.059051	-2.21963	-2.37151	-1.67461	-1.88752	3.76624	1.8383	3.22805	0.803459
TraesCS5B01G535900	Pirin-like protein	691823839	-0.402945	-0.320216	-0.00901083	-0.0018615	-2.87046	-5.60537	-1.4984	-4.65626	7.59132	6.00074	6.05229	0.360773
TraesCS5B01G538800	Protein kinase family protein	694152791	-0.0306288	-0.0254526	-0.0188174	-0.0313838	-1.02952	-3.15461	-0.784608	-2.9585	6.69957	6.63995	5.56476	1.66338
TraesCS5B01G544600	Transmembrane protein adipocyte-associated	697240936	1.42917	1.52433	0.010228	0.0469674	1.71787	3.09589	-0.223924	0.0291149	1.51555	0.409509	1.29682	0.951757
TraesCS5B01G544800	Receptor-kinase, putative	697343571	-0.292239	0.529206	-0.0494196	0.232477	-1.49112	-2.19802	-0.662879	-1.46165	4.64571	4.15915	3.50476	0.98694
TraesCS5B01G544900	Receptor-like protein kinase	697377146	-0.0889785	0.589329	-0.0509897	0.017906	-0.584525	-2.1698	-0.269429	-1.89572	4.62092	5.80622	4.19627	1.58971
TraesCS5B01G546100	F-box family protein	698256458	-1.36177	-1.23782	-0.0262558	-0.00202136	-2.05381	-3.36802	-0.436198	-1.00616	1.49534	1.29102	1.82636	0.220916
TraesCS5B01G555000	Protein kinase	704310042	-1.1562	-0.510883	-0.0485325	0.0136102	-1.21479	-2.81715	-0.225203	-1.92346	5.32029	6.28827	8.49897	2.72252
TraesCS5B01G560100	F-box protein PP2	706684335	-0.85244	-0.315948	-0.0551002	NA	-0.913672	-3.80916	-1.19426	-4.30538	7.41124	7.65723	10.0191	3.59078
TraesCS5B01G560800	Ripening-related protein	707394566	-1.72568	-1.3617	-0.124395	-0.204662	-1.07346	-2.27448	-0.479304	-1.69237	4.14598	5.31629	5.90515	4.38872
TraesCS5B01G560900	Leucine-rich repeat receptor-like protein kinase family protein	707407921	-1.08455	-0.743141	-0.132689	-0.112432	-1.15591	-2.83013	-0.680191	-2.45394	3.80551	4.56784	4.34417	2.47503
TraesCS5B01G565600	carboxyl-terminal peptidase, putative (DUF239)	710477131	-1.18419	-0.389358	-0.0663071	NA	-1.40741	-4.12013	-0.696018	-3.48974	6.92218	7.61637	9.24772	3.71253
TraesCS5B01G566400	AWPM-19-like membrane family protein	710650703	-0.394018	0.178034	0.0293724	0.173588	0.302852	2.82247	-0.101585	1.44806	-2.37954	-2.75495	-0.497237	0.12284
TraesCS5B01G570900	Invertase inhibitor	712418271	1.71027	1.05372	0.0405909	-0.0572628	0.590054	2.85187	0.343343	1.32821	-1.22235	-1.64817	-2.0813	-0.334924
TraesCS5B01G572600	Pleiotropic drug resistance ABC transporter	712964877	-0.551522	-0.561506	-0.0171436	-0.0583171	-1.1579	-5.27043	-1.73034	-6.20871	11.405	9.34424	10.9765	3.97728
TraesCS5D01G003800	Vesicle-associated membrane protein, putative	3555525	-0.844669	-0.0669702	-0.0621297	-0.00313533	-0.918844	-5.02699	-1.63903	-6.12072	9.20152	8.89698	10.1187	2.91538
TraesCS5D01G011900	Hydroxysteroid dehydrogenase, putative	6444885	-1.33318	-1.09143	-0.0417623	0.00110726	-0.610039	-2.48245	-0.554201	-2.49584	6.50033	7.85603	11.1657	7.5473
TraesCS5D01G012000	Cytochrome P450-like protein	6454884	-1.51176	-1.31486	-0.0661587	-0.00775996	-0.526684	-2.19361	-0.386551	-2.11448	6.2383	7.7875	10.195	7.15977
TraesCS5D01G015700	VQ motif family protein	9068619	-0.426287	0.186706	-0.0291982	0.0461553	-0.42475	-2.1175	-1.30007	-3.12792	7.84406	7.26741	8.85643	3.2555
TraesCS5D01G016800	Arf-GAP with SH3 domain, ANK repeat and PH domain-containing protein 3	9526298	-1.37853	-1.35952	-0.0649659	-0.0451697	-0.277259	-2.40718	0.120086	-2.04578	2.02235	2.35783	3.40635	1.35913
TraesCS5D01G017500	chitin synthase, putative (DUF1218)	10041108	0.0670107	0.396926	-0.00542156	0.173333	0.959101	2.42471	0.436861	1.6505	-1.86781	-1.11448	-0.432063	0.811996
TraesCS5D01G026800	Disease resistance protein	24570649	-0.793089	-0.425004	-0.0168609	0.0438249	-0.453772	-3.64423	0.693776	-1.74537	0.81866	2.16492	2.77272	-0.348797
TraesCS5D01G027300	Glutathione S-transferase	24973951	0.240603	0.214327	NA	-0.00167751	-0.9403	-2.94124	-0.82065	-2.85808	6.3241	5.075	3.1702	0.0547364
TraesCS5D01G027400	Threonine dehydratase	24975718	0.552103	0.619139	0.0145647	0.103266	-1.55673	-2.04042	-1.36684	-1.9575	5.47686	3.62855	2.94607	0.395371
TraesCS5D01G030000	Glutathione S-transferase	27689524	0.442329	0.871895	-0.0460152	0.0202047	-0.512907	-3.96852	-1.18197	-4.79008	10.4199	9.66661	9.31982	4.08261
TraesCS5D01G034600	cDNA clone:J013058P10, full insert sequence	33686741	0.228328	0.501733	-0.037693	0.0708915	2.2226	3.1612	0.371863	0.567105	-4.04518	-2.66342	-0.430774	-0.0187396
TraesCS5D01G036500	RING/U-box superfamily protein	35560974	0.290506	-0.0975117	0.0199362	-0.0216178	-1.38	-4.05313	-0.960474	-3.9735	9.06833	6.41894	6.14244	1.5096
TraesCS5D01G041400	Cold-regulated protein	41933293	0.380282	-0.0812257	0.0495918	-0.0281597	1.91839	2.71878	0.170065	0.115981	-0.607512	-0.87877	1.9176	1.4949
TraesCS5D01G041500	Ureide permease-like protein	42009119	0.46323	-0.122286	0.0100724	-0.0590606	-1.6905	-5.24002	-0.686192	-4.25431	8.58139	5.71747	4.05364	0.220916
TraesCS5D01G042300	Ribosomal RNA small subunit methyltransferase A	42073299	0.764981	1.09497	-0.0327261	0.0648998	1.78344	2.98967	0.478978	1.08415	-0.963244	-0.0524628	0.872794	1.35169
TraesCS5D01G048600	Leucine--tRNA ligase	46317724	-0.250444	-0.109323	-0.0306184	0.0813873	-1.39761	-2.51867	-0.980772	-2.2039	3.98034	2.95592	2.80836	0.46305
TraesCS5D01G056100	Cysteine-rich protein	52285577	1.74889	0.935985	0.0885098	-0.682046	0.710618	2.8728	0.286792	2.19025	-1.05444	-1.57129	-3.53214	0.300357
TraesCS5D01G060300	Basic helix-loop-helix transcription factor	56950946	-0.800681	-0.401967	0.0430496	0.119619	-1.04472	-2.2088	-0.430991	-1.62613	2.68203	2.12522	2.55826	0.295207
TraesCS5D01G061400	Kinase, putative	58123291	-0.839567	-0.440928	-0.038417	NA	-2.39449	-4.66075	-0.795758	-3.08264	7.32955	7.51931	8.50964	3.36612
TraesCS5D01G061600	Cysteine-rich receptor-kinase-like protein	58135363	-0.522916	-0.851886	0.00350767	-0.0313838	-0.730777	-2.17063	-0.39165	-1.86745	4.4957	3.9491	5.00486	2.58777
TraesCS5D01G061800	wall-associated receptor kinase-like protein	58138943	-1.05643	-0.443311	-0.0335588	NA	-1.08032	-2.79372	-1.74936	-3.71777	4.90046	3.58104	7.17235	1.23651
TraesCS5D01G061900	wall-associated receptor kinase-like protein	58143379	-0.85162	-0.104318	-0.0540776	0.0284504	-0.971179	-2.28617	-1.00431	-2.38369	3.44718	3.74889	4.75954	0.974013
TraesCS5D01G062000	Receptor-like protein kinase	58149132	-0.928554	-0.388508	-0.0512028	NA	-1.0553	-2.6638	-0.405529	-1.9498	3.27013	3.89923	4.7338	1.54172
TraesCS5D01G064000	Glucan 1,3-beta-glucosidase	59222671	-1.23975	-0.407844	-0.215298	0.0670373	-0.824791	-2.58238	-0.629325	-2.48173	5.16368	5.32736	5.90162	2.91464
TraesCS5D01G074300	HVA22-like protein	73500723	1.18378	0.803787	0.177985	-0.0571435	2.4084	3.19799	1.10603	1.43156	-1.99543	-1.03838	-0.344649	1.07132
TraesCS5D01G078300	Hexosyltransferase	78120100	0.606476	0.302261	NA	-0.0550298	-0.922059	-3.93635	-1.06203	-4.61682	8.68974	7.68115	5.63644	1.03464
TraesCS5D01G081300	F-box family protein	81735065	-0.191991	-0.151427	-0.0203971	-0.0307683	-1.09359	-3.15512	-0.820376	-2.96496	7.02948	6.9752	6.51787	2.89506
TraesCS5D01G082700	Zinc finger protein, putative	84679820	0.704952	0.201574	0.0536915	-0.0913141	-1.36501	-2.98822	-1.33452	-3.34843	8.28364	6.19033	5.90156	2.07079
TraesCS5D01G094700	Receptor protein kinase-like protein	104254522	0.163582	0.53427	-0.0697622	-0.114623	-0.152531	-2.21176	-0.488976	-2.58532	3.53588	5.49407	3.05504	0.983154
TraesCS5D01G095300	Receptor-like protein kinase	104595635	0.604406	0.361975	0.100282	0.124218	-1.46742	-2.19528	-1.40291	-2.21995	5.72497	3.24392	3.22383	0.430069
TraesCS5D01G098500	Disease resistance protein RPM1	109939296	-0.259948	-0.193566	-0.0156454	0.000597732	-0.622318	-2.3361	-0.456582	-2.24867	3.07231	2.66746	2.79641	0.407621
TraesCS5D01G115100	Ribose-5-phosphate isomerase A	134795994	0.894007	0.548184	0.216306	0.0585892	1.37691	2.2884	0.402017	0.87581	-0.746542	-0.856778	0.118061	0.728039
TraesCS5D01G136600	Purple acid phosphatase	217323856	0.281805	0.563347	0.0340186	0.176358	-0.0511582	-3.3199	-0.521298	-3.98092	7.43352	6.31099	6.9937	1.87506
TraesCS5D01G137500	Stress responsive A/B barrel domain family protein	218561171	0.476569	0.143259	0.0643052	-0.0968561	0.303449	2.06872	0.728467	2.51755	-2.3691	-1.53926	-2.36427	0.359523
TraesCS5D01G143100	Plant cadmium resistance protein	229141248	-1.00455	-0.366285	-0.0994874	-0.0157589	-0.0180092	-2.46494	-0.436608	-2.99743	7.02482	7.92611	9.01411	5.24949
TraesCS5D01G144200	Long-Chain Acyl-CoA Synthetase	230413142	-0.0482185	0.229873	-0.173881	-0.0633265	-0.420875	-2.17991	-0.795283	-2.64922	5.05129	4.61743	4.70567	2.0792
TraesCS5D01G148500	Glutathione S-transferase	236448935	-1.00911	-0.487728	-0.0989551	-0.0263803	-0.349737	-2.46186	-0.321718	-2.46339	3.86773	4.51163	5.18038	2.08959
TraesCS5D01G156800	PRA1 family protein	244640761	-0.414757	-0.408612	-0.00570931	NA	-1.22971	-3.71205	-0.952244	-3.74571	7.5311	6.35822	7.86821	2.77266
TraesCS5D01G159800	2-oxoglutarate (2OG) and Fe(II)-dependent oxygenase superfamily protein	249530507	-0.101621	0.790217	-0.0485784	0.114073	-1.45395	-2.00159	-0.651368	-1.10386	3.45387	3.55064	1.95504	0.0575773
TraesCS5D01G165000	vamp/synaptobrevin-associated protein 27-2	256699987	0.467856	0.352115	0.0816613	0.00972265	2.09572	2.64736	0.1067	0.393229	-0.8946	-0.924141	1.06021	1.24173
TraesCS5D01G172000	Cysteine protease, putative	268933301	0.497653	0.532953	-1.0334e-05	0.00458448	-0.295	-3.26633	0.0219112	-3.0656	8.30151	7.9925	6.55022	2.60682
TraesCS5D01G190600	Pleiotropic drug resistance ABC transporter	292767168	-0.439815	-0.0320576	-0.285119	0.00407131	-0.404582	-2.57961	-1.71767	-4.44651	5.47758	3.73105	5.55681	1.05572
TraesCS5D01G194700	Ubiquitin	298691796	0.580217	0.410372	0.0160452	0.00560878	-1.91346	-4.71664	-1.11229	-3.97087	8.29291	6.58191	5.05103	0.697637
TraesCS5D01G199900	Ascorbate oxidase	302379600	0.319923	0.389816	0.0142822	0.0504413	-1.27728	-3.05194	-1.43082	-3.32635	7.53892	5.4112	5.32264	1.05137
TraesCS5D01G210600	Alcohol dehydrogenase, putative	318932580	0.656689	1.03144	-0.0416347	0.0450773	-0.242855	-3.51594	-1.59581	-5.49346	11.1196	9.33817	10.0223	3.14759
TraesCS5D01G211700	Plastid movement impaired protein	320409688	1.53205	1.24383	0.00808176	-0.0485426	-1.08417	-2.75049	-1.10363	-2.84351	5.27811	3.95698	1.97859	-0.612011
TraesCS5D01G215400	Secretory carrier-associated membrane protein	324617061	0.366733	0.312722	-0.0122431	-0.056884	0.375012	-2.11878	-1.36983	-4.09852	6.3544	5.21667	5.88301	1.55943
TraesCS5D01G219600	Erect panicle 2 protein	328724924	0.452179	1.45867	-0.0207257	0.215315	-1.03045	-2.16561	-0.949024	-2.23159	8.11144	7.46243	6.25344	2.1391
TraesCS5D01G225900	Glutamate receptor	334257035	-1.02901	-0.913309	-0.038307	-0.00895607	-0.908312	-3.30186	-1.30482	-4.02003	6.30925	5.18472	7.51132	2.64907
TraesCS5D01G232700	WRKY transcription factor	339968158	-0.00299738	0.10023	NA	0.0108616	-2.69365	-4.58619	-1.91732	-4.17708	7.39087	5.37495	3.99945	-0.152916
TraesCS5D01G232800	WRKY transcription factor	340066003	-0.671067	-0.760207	-0.0411215	-0.12681	-1.00752	-3.71248	-1.71056	-4.84349	6.07193	4.03502	5.76127	0.663209
TraesCS5D01G233700	2-oxoglutarate (2OG) and Fe(II)-dependent oxygenase superfamily protein	341037085	-0.764198	0.213703	-0.546111	0.11915	-0.318562	-2.01304	-0.698314	-2.4758	4.19411	4.31064	4.69918	1.94907
TraesCS5D01G236600	Transmembrane protein 45B	345034595	0.603461	0.349207	0.00930764	-0.0469784	-0.674947	-5.18174	-1.9547	-7.13636	13.0039	9.68877	10.1246	2.66545
TraesCS5D01G240100	Potassium transporter	348346856	-0.809025	-0.740017	-0.204011	-0.243146	-0.411057	-2.14975	-0.434881	-2.231	3.49062	3.84228	4.0461	2.13973
TraesCS5D01G261000	Cellulose synthase, putative	367412925	-0.796274	0.408527	-0.395609	0.117083	0.463095	-2.76406	-1.13534	-4.60525	3.63069	3.52157	5.08361	0.220212
TraesCS5D01G270300	Pirin-like protein	373950987	0.386214	0.218972	0.01088	-0.0793153	-1.77171	-2.30794	-0.949451	-1.66533	4.55749	3.34257	2.25693	0.568635
TraesCS5D01G275400	plant/protein (Protein of unknown function, DUF538)	378122530	-1.52939	-1.6654	-0.0372451	-0.022428	-0.250311	-3.10125	-0.701478	-3.66899	6.49532	6.51724	12.0437	7.18044
TraesCS5D01G275600	plant/protein (Protein of unknown function, DUF538)	378142538	-1.39986	-1.30971	-0.0451368	-0.0406143	0.12234	-2.65219	-0.639512	-3.55162	6.07643	6.58331	10.708	6.67246
TraesCS5D01G278200	TMV response-related protein	380031618	0.525746	0.0313374	-0.00200717	-0.115996	-0.872981	-2.70689	-1.47283	-3.66684	8.96769	7.06726	7.13047	2.88169
TraesCS5D01G283200	NAC domain-containing protein	384345607	0.323845	-0.270937	0.0315331	-0.102632	-0.422689	-2.29787	-1.17984	-3.53713	4.80262	2.91271	3.89525	0.686479
TraesCS5D01G310500	NADP-dependent alkenal double bond reductase	407019201	-0.789975	0.101021	-0.334882	0.0686951	-0.365186	-2.86071	-1.13273	-3.74236	6.38301	6.01878	6.90687	2.79072
TraesCS5D01G311900	Glycosyltransferase	407987447	0.283377	0.23196	NA	0.0127596	-0.746671	-7.61839	-1.66253	-10.0345	13.3089	9.26688	10.8068	-0.00911806
TraesCS5D01G312800	NBS-LRR-like resistance protein	408341054	-0.17107	0.00852844	0.0406866	0.125871	-1.00305	-2.94718	-1.10518	-3.54692	4.427	2.70363	3.53073	-0.45627
TraesCS5D01G313900	Pimeloyl-[acyl-carrier protein] methyl ester esterase	408786911	-0.133207	0.164384	-0.0431029	0.199843	-0.508097	-2.07765	-1.60627	-3.50056	4.71772	2.87382	4.3496	0.496161
TraesCS5D01G320200	Benzyl alcohol O-benzoyltransferase	412458735	-1.12654	-0.652798	-0.030244	NA	-0.489756	-3.6032	-0.948181	-4.16508	9.15585	8.76249	12.5584	5.81417
TraesCS5D01G320300	Benzyl alcohol O-benzoyltransferase	412464920	-1.35426	-0.389358	-0.0862517	NA	-0.500312	-3.82185	-0.7608	-4.16422	7.72657	8.71833	11.1797	4.56251
TraesCS5D01G321800	Ras-related protein Rab-25	413698016	0.408032	-0.189585	0.105848	-0.0669681	-0.219433	-2.12378	-1.33026	-3.59017	5.07307	2.90364	4.33871	0.742654
TraesCS5D01G333700	DNA-(apurinic or apyrimidinic site) lyase	423537163	-0.237904	-0.38489	0.0235895	-0.0671723	-1.13082	-2.26543	-1.07936	-2.37419	3.33239	2.04648	2.3965	0.0913725
TraesCS5D01G333800	Aspartate--tRNA ligase	423544253	1.56121	0.733909	0.0352771	-0.0812679	-1.01326	-3.8969	-1.15101	-4.2407	12.1737	9.73262	8.55409	3.14848
TraesCS5D01G335100	Purple acid phosphatase	424313725	-0.114266	0.10023	-0.018014	-0.00107399	-0.30471	-4.20252	-0.501936	-4.5849	7.27491	8.23481	7.3519	1.68302
TraesCS5D01G338500	C-terminal domain phosphatase-like 4	427519722	0.212726	0.410244	0.00370842	0.0798627	-0.714611	-2.29861	-1.39008	-3.37925	5.64223	3.78963	4.55733	0.708033
TraesCS5D01G342000	Ornithine decarboxylase	429978698	1.18773	-0.11269	0.151058	-0.0738642	-0.775783	-2.85628	-0.942027	-3.19732	9.99946	7.19381	7.48578	3.68974
TraesCS5D01G342100	Agmatine coumaroyltransferase-2	430163871	-0.320058	-0.298144	-0.0325043	-0.0644624	-1.41655	-3.95882	-1.43212	-4.23863	11.1617	9.9163	10.2998	4.65098
TraesCS5D01G342300	Agmatine coumaroyltransferase-2	430445417	0.270105	0.432282	-0.00892421	-0.00358599	-1.27724	-3.39332	-1.26151	-3.60697	11.1288	10.6346	8.64488	3.16239
TraesCS5D01G343400	Ankyrin repeat family protein, putative, expressed	431562000	0.686186	0.622833	-0.0491669	-0.197131	-0.686585	-3.40349	-1.22426	-4.24934	7.23574	6.31567	5.71695	1.68253
TraesCS5D01G347600	Aquaporin	433061036	-0.364365	-0.274121	-0.0505037	-0.0598644	-1.13155	-3.01865	-1.10013	-3.19287	4.94011	4.15341	4.34637	1.16897
TraesCS5D01G359000	Serine/threonine-protein kinase	438587758	0.0704538	0.0605298	0.000656649	0.000575611	-1.89395	-3.98408	-1.4711	-3.88758	7.91938	5.85212	5.20298	0.481479
TraesCS5D01G360500	11S globulin seed storage protein 2	440167590	-1.08076	-1.08182	0.0322266	0.0311957	-0.776746	-2.4568	0.479384	-0.727557	-0.347865	0.176039	-0.164314	-0.828924
TraesCS5D01G360600	11S globulin seed storage protein 2	440247266	-0.4181	0.492245	-0.0672969	0.0590906	-0.749967	-4.9107	-1.25597	-6.01583	6.29676	5.96425	6.44314	-0.0814989
TraesCS5D01G365800	Acetyl-coenzyme A synthetase	442892575	0.833933	0.278296	0.0184524	-0.048947	-2.27867	-3.50986	-1.46944	-2.75821	9.97097	6.92289	4.99471	2.05105
TraesCS5D01G374300	Protein kinase family protein	447303949	-1.08297	-0.142531	-0.0773219	NA	-0.886325	-2.64056	-0.44155	-2.25345	4.3012	6.53244	7.74038	3.31299
TraesCS5D01G378300	Protein DETOXIFICATION	449980581	-0.00299738	-0.0255817	0.000647951	-0.00202136	-1.3906	-4.63801	-1.21841	-4.65175	12.5625	10.8392	11.0255	3.18623
TraesCS5D01G380700	Protein phosphatase 1 regulatory subunit 3B	450944387	0.0632836	0.360449	-0.00828835	0.0281692	-0.611781	-5.24529	-1.61294	-7.61736	8.78198	6.5007	7.76408	-0.442913
TraesCS5D01G395800	Dirigent protein	463374499	-0.924047	-0.0848302	-0.0876572	0.0835995	-1.25501	-2.8345	-1.21411	-2.94912	7.20822	7.03538	7.7053	3.42664
TraesCS5D01G395900	Dirigent protein	463402991	0.259951	-0.294526	0.0258698	-0.0328538	-0.873582	-2.23426	-1.12141	-2.53887	9.7199	6.96694	7.44014	3.69832
TraesCS5D01G407300	Cytochrome P450	472520319	0.823662	0.914095	-0.0191919	-0.0311533	-0.369884	-3.75451	-1.508	-5.82707	8.95567	6.98928	7.40838	1.44847
TraesCS5D01G407400	Cytochrome P450	472568440	0.621673	0.504931	0.0305193	-0.0196741	-0.123328	-2.65267	-1.15125	-4.05459	6.89883	5.34722	6.18763	1.86928
TraesCS5D01G407500	Cytochrome P450	472626769	-0.591593	0.0357029	-0.0719882	-0.0108973	-0.0406405	-4.73967	-1.44498	-6.98883	10.1404	8.28566	11.0941	2.64417
TraesCS5D01G410500	Peroxidase	473848140	0.431838	0.563	-0.0100582	0.0199555	-0.317264	-2.97503	-1.28143	-4.25343	9.50636	8.00727	8.54667	3.26995
TraesCS5D01G419300	NBS-LRR-like resistance protein	480475929	-0.285001	-0.00538386	-0.0656006	0.0442134	-0.802391	-2.79942	-1.38656	-3.66539	5.30414	3.91494	4.82428	0.982288
TraesCS5D01G420700	Chaperone protein dnaJ, putative	481164070	0.206775	0.290598	0.0566224	0.146163	-0.202015	-2.29871	-0.979331	-3.18432	5.04432	3.73335	4.62765	0.971769
TraesCS5D01G421000	NAC domain protein,	481302942	-0.119161	-0.627584	0.0167479	-0.0164235	-0.8368	-3.01184	-1.0175	-3.20896	7.9788	6.1406	7.49845	2.83416
TraesCS5D01G421800	TOM1-like protein 2	481947740	-0.342426	-0.0437993	-0.033669	0.0239763	-0.323755	-2.17417	-0.66122	-2.6231	3.24083	2.92612	3.57145	0.568899
TraesCS5D01G424600	Ribose-5-phosphate isomerase A	483716388	-0.234723	0.00326919	-0.125711	-0.086312	-0.833582	-3.34436	-1.51331	-4.12263	6.56594	5.56676	5.97956	1.62551
TraesCS5D01G430800	#N/A	487980787	-0.374981	-0.882814	0.0674446	-0.0126807	-1.24313	-2.75841	0.523762	0.925005	0.871914	0.916092	-1.77565	-0.260308
TraesCS5D01G436000	Aldehyde oxidase, putative	490772355	-0.0425469	0.0493721	-0.0696782	-0.10422	0.262502	-3.05316	-1.62063	-5.99629	8.06625	5.96962	8.55603	2.34745
TraesCS5D01G441500	Glycosyltransferase	494077502	1.02867	1.6253	-0.00481152	0.209246	-0.169616	-2.05735	-1.21403	-3.24111	10.5551	9.33929	8.50459	2.856
TraesCS5D01G446900	Pathogenesis-related protein 1	496978545	-1.71901	-1.51	-0.0609131	0.0903615	-1.0124	-3.28678	-0.430216	-2.75551	4.7708	6.08743	8.61378	4.50459
TraesCS5D01G447700	Disease resistance protein	497824198	1.68017	1.43288	0.0218699	0.0139612	-0.0730639	2.59218	-1.90609	-0.0805974	3.20303	-0.396008	0.413308	0.230551
TraesCS5D01G455300	N-acetyl-gamma-glutamyl-phosphate reductase	502361914	1.30358	0.894153	0.0159561	-0.0876438	0.556839	3.25367	-0.104244	1.414	-1.09695	-2.02947	-1.59032	0.183342
TraesCS5D01G460900	Protein kinase	505214618	0.494899	0.453783	-0.0106263	-0.042056	0.582319	2.08953	0.393148	1.63489	-2.61166	-1.78696	-1.93897	-0.181639
TraesCS5D01G464000	Germin-like protein	507434950	0.74009	1.0718	-0.0420731	0.112954	-0.60219	-2.56692	-1.60976	-3.87403	9.03541	7.27758	7.63149	2.58059
TraesCS5D01G473500	Glycosyltransferase	513662021	0.2363	-0.460279	0.0407942	-0.0279993	-0.659168	-2.54229	-0.326094	-2.26658	5.30265	3.37916	3.71671	1.14249
TraesCS5D01G476200	UDP-glycosyltransferase	515337742	0.00256862	-0.0308147	-0.0146598	-0.0360758	0.0641484	-2.82641	-1.28149	-4.5651	5.82151	4.88503	5.91596	0.979382
TraesCS5D01G478700	Kinase family protein	517355202	0.280367	0.445864	-0.00327092	0.0647672	-0.833239	-3.64403	-1.50414	-4.71173	9	7.05235	7.67717	1.61123
TraesCS5D01G482500	GDP-fucose transporter 1	519882156	1.06563	1.47492	-0.0371793	-0.0027715	0.829658	3.24518	NA	1.24472	-2.21474	-1.35501	-1.37701	-0.0965802
TraesCS5D01G483900	LURP-one-like protein	520347457	-0.216094	0.396502	-0.0160038	0.0616356	0.220217	-2.15638	-1.62138	-4.11465	8.00644	7.17032	9.1514	2.80191
TraesCS5D01G487600	rRNA N-glycosidase	522511433	-0.0366652	0.20602	0.0190385	0.0888792	-0.965929	-3.31872	-1.55293	-4.32149	10.1775	7.87014	9.21469	3.14833
TraesCS5D01G487900	Cytochrome P450	522758805	-1.27215	-1.0868	-0.0650859	-0.0732985	-0.537121	-2.47391	-0.537603	-2.52616	4.87418	7.87829	9.66741	6.49015
TraesCS5D01G488700	Chalcone synthase	523991850	-0.25795	-0.68152	-0.0283885	NA	-0.230248	-3.7457	-0.762476	-4.37669	4.64599	7.94635	11.9382	4.759
TraesCS5D01G488800	O-methyltransferase	524249356	-0.412657	-0.644819	-0.0222038	0.0366453	-0.42341	-2.45057	-0.53891	-2.61151	4.70085	6.50255	13.0801	7.84216
TraesCS5D01G488900	O-methyltransferase	524259452	-0.308275	-0.251226	-0.0223881	0.00596926	-0.351161	-3.18123	-0.721364	-3.61129	4.65239	6.44954	12.1865	1.83403
TraesCS5D01G499000	DNA-directed RNA polymerase subunit	528714035	0.11507	0.0333493	-0.0112714	-0.0632082	-0.639553	-2.52536	-1.23734	-3.38989	5.44764	3.95529	4.64394	1.09638
TraesCS5D01G501000	UDP-glycosyltransferase	529256618	0.471441	0.320887	-0.0243259	-0.134494	0.208243	-2.17882	-1.19615	-4.04827	4.51518	3.17158	4.23228	0.401689
TraesCS5D01G502400	Coatomer subunit beta'-1	529828046	-0.645663	-0.817835	0.0289651	0.0110418	0.479949	-2.05621	1.29582	-1.17119	-0.559727	0.901694	1.14175	-0.124546
TraesCS5D01G507300	Epoxide hydrolase 2	532650227	-1.25404	-0.498903	0.0730577	0.261115	-2.7921	-5.21703	-1.75041	-4.48136	7.61226	5.25732	6.10366	0.328069
TraesCS5D01G507800	Protein PLANT CADMIUM RESISTANCE 2	533005214	0.358792	0.176948	0.000635791	-0.0317108	-0.973666	-2.85389	-1.22612	-3.45362	10.4045	8.47477	7.82274	2.45452
TraesCS5D01G519100	Zinc finger family protein	539999946	-0.557093	-0.671302	-0.137718	-0.176581	-1.35703	-2.02186	-0.703591	-1.34948	4.9569	5.04017	4.22773	3.05871
TraesCS5D01G519600	Serine/threonine-protein kinase	540284819	-0.528114	-0.305395	-0.0226234	NA	-0.67783	-2.22103	-0.758139	-2.38642	6.71942	6.56755	8.69621	4.00409
TraesCS5D01G526200	Leucine-rich repeat receptor-like protein kinase	544148899	0.441375	1.57526	-0.035187	0.216608	1.61705	2.36791	-0.751214	-0.296121	3.00343	2.88189	3.9579	2.4179
TraesCS5D01G533200	Pirin-like protein	547882596	0.211431	0.148907	0.0193257	0.0355613	-2.23718	-4.53876	-0.839252	-3.04571	6.96944	5.01212	3.48172	-0.0673274
TraesCS5D01G537600	Aspartokinase	550184040	-0.157836	-0.489747	0.101827	-0.0608035	2.62796	2.68945	1.11047	0.932396	-4.58629	-3.23075	-1.07601	-0.0807073
TraesCS5D01G539500	Basic blue protein, putative	551024562	0.964286	1.03144	-0.0124812	0.000376145	-1.99279	-2.05028	-0.367093	-0.377055	5.30963	5.23221	1.29239	0.660364
TraesCS5D01G543000	Receptor-kinase, putative	553469660	0.408986	0.720944	-0.00549436	0.0609518	-0.743394	-2.31034	-0.358403	-1.97084	7.51317	7.18926	5.71417	1.59056
TraesCS5D01G546700	Receptor lectin kinase	555190940	-1.15157	-0.736332	-0.0532279	NA	-1.81287	-4.90357	0.766085	NA	0.874732	2.78298	NA	NA
TraesCS5D01G547400	Receptor-like kinase	555504166	-1.55287	-0.389358	-0.108958	NA	-5.93063	-7.69564	-0.331686	NA	4.5576	6.44607	NA	NA
TraesCS5D01G547500	Receptor-like protein kinase	555555819	-0.151756	-0.305395	0.0107595	NA	-1.49541	-4.752	0.428671	NA	3.47223	3.51864	NA	NA
TraesCS5D01G549200	Ethylene-responsive transcription factor	556423412	-0.101288	-0.175457	0.000513515	NA	-0.485639	-4.24454	-1.28494	-5.16401	8.59312	7.04364	8.61777	2.13708
TraesCS5D01G557900	carboxyl-terminal peptidase, putative (DUF239)	560035534	0.930359	0.832586	NA	0.00076516	4.69841	5.42015	NA	-1.60368	NA	NA	5.30429	2.74836
TraesCS5D01G564000	Pleiotropic drug resistance ABC transporter	562719756	-1.62006	-1.04513	-0.0765635	0.0538727	-1.47187	-4.35383	-1.97788	-5.15278	6.71642	6.97274	10.0223	3.96125
TraesCS5D01G568500	Cytokinin riboside 5'-monophosphate phosphoribohydrolase	565702365	0.0751385	-0.243592	-0.0249577	-0.1321	-1.62606	-3.47256	-1.38142	-3.81035	7.54379	5.83892	5.69303	1.84806
TraesCS6A01G005700	Rhodanese-related sulfurtransferase	2221023	-0.851393	-0.657384	-0.0567045	-0.126444	-1.51069	-2.87609	-0.939337	-2.33074	2.60181	2.04429	1.96678	0.319209
TraesCS6A01G005900	Senescence-associated protein DIN1	2247617	-1.4725	-1.55138	-0.0134314	-0.0514022	-2.10778	-5.55794	-0.145264	-2.65464	0.513803	0.46439	-0.330031	-1.27366
TraesCS6A01G011500	stress response NST1-like protein	5323438	-1.40034	-0.92195	-0.0590965	NA	-1.7184	-3.577	-0.610546	-0.638736	0.945058	0.914847	0.850918	NA
TraesCS6A01G012900	Leucine-rich repeat receptor-like protein kinase family protein	5916514	-0.590578	-0.685897	0.0306188	NA	-0.815149	-4.7005	1.58357	NA	0.568732	2.05768	NA	NA
TraesCS6A01G015700	F-box protein	7731528	-1.5845	-0.583375	-0.0922293	0.102156	-1.90132	-3.87275	-0.584819	-2.24725	1.52708	1.42649	1.48864	-1.15247
TraesCS6A01G016700	Mitochondrial transcription termination factor-like	8200649	0.816538	0.288382	0.0482161	-0.0942997	1.52857	3.95357	-0.673337	0.0659217	-1.29797	-3.38779	-0.0329705	0.225446
TraesCS6A01G018000	Glycosyltransferase	8791105	-0.197672	0.214327	-0.0341729	0.00600835	-0.681436	-3.0632	-1.78855	-4.72043	6.7273	6.49612	6.79908	0.950633
TraesCS6A01G018200	Glycosyltransferase	8867153	-0.419214	-0.277254	-0.0378823	-0.0438748	-0.317047	-2.54834	-1.07521	-3.43823	8.59678	8.41188	9.26967	5.39709
TraesCS6A01G019300	RNA binding	9316808	-1.40268	-1.49953	-0.0235689	-0.0231093	-1.97618	-2.39559	0.409288	0.690512	-0.0855551	0.551191	-0.759122	0.0667675
TraesCS6A01G021100	Thaumatin-like protein-like protein	10137632	-0.222722	-0.0247979	-0.0145891	-0.0018054	-4.27696	-5.38262	-1.01856	NA	5.58652	5.2925	NA	NA
TraesCS6A01G021200	Mitochondrial inner membrane protease subunit 1	10488206	-1.09015	-1.52265	-0.00941449	-0.170693	-1.77969	-2.60239	-0.221347	-0.620222	1.53824	1.37977	0.893007	0.908626
TraesCS6A01G023600	Pentatricopeptide repeat-containing family protein	11784200	-0.599982	-1.27884	0.00835045	-0.088945	-1.82773	-2.92834	0.119385	0.196909	1.2056	1.25898	-0.545208	0.609304
TraesCS6A01G024300	Kinase family protein	12117881	-0.725818	0.224928	-0.0794654	0.0196837	-2.62307	-2.55112	-0.347496	0.100022	2.44305	4.32086	1.27533	0.839757
TraesCS6A01G025700	Chloroplast stem-loop binding protein	12836151	-1.50476	-1.65258	0.0104827	0.120923	-2.14553	-3.70879	0.999989	1.52991	-1.4711	-0.322653	-1.85087	-0.62915
TraesCS6A01G049700	Alpha-gliadin	25525808	1.18435	0.222625	0.0461422	-0.185987	0.32834	3.98665	-0.877741	1.83393	-0.767162	-4.59187	-3.46942	0.035718
TraesCS6A01G051800	NBS-LRR-like resistance protein	26952147	1.54687	1.72402	-0.00892421	-0.0435704	1.59395	3.89397	NA	0.286146	-0.127375	NA	0.138274	0.500364
TraesCS6A01G056500	Peptide transporter	29783665	0.567815	0.224977	NA	-0.0253819	-1.40317	-2.92669	-1.36875	-3.16976	8.26388	5.45147	4.11659	0.669904
TraesCS6A01G057400	NAC domain-containing protein, putative	30190380	1.18703	0.0969958	0.0819778	-0.280013	-0.674582	-2.22569	-1.44045	-3.24324	7.5804	5.51533	5.3171	2.70324
TraesCS6A01G063800	indeterminate(ID)-domain 11	34039340	0.915493	0.798493	0.00779287	0.0536844	-1.5503	-4.22536	-1.3887	-4.36903	13.8076	11.2239	9.90064	3.40564
TraesCS6A01G063900	Glutamine--fructose-6-phosphate aminotransferase [isomerizing]	34070738	1.6263	0.920366	0.0693892	-0.0854869	-1.02429	-2.99035	-1.43079	-3.66578	10.7894	8.37486	7.35549	2.59349
TraesCS6A01G071000	Inhibitor protein	38758958	0.113337	-0.204047	0.0157718	-0.0183792	-1.07246	-5.16769	-1.56062	-6.40561	11.0305	7.62864	9.30576	1.84336
TraesCS6A01G076500	F-box domain containing protein	46760772	0.308768	0.219852	0.0303867	0.00975862	-1.5944	-3.48812	-1.55437	-3.80555	5.67196	3.64722	3.61122	-0.267103
TraesCS6A01G076600	F-box domain containing protein, expressed	46782404	0.950872	0.942698	-0.0256466	-0.0793406	0.439629	-3.766	-0.555999	-5.31433	5.45411	5.2721	4.37873	-0.537402
TraesCS6A01G078700	Serine/threonine-protein kinase	48525265	-0.754756	-0.0856566	-0.0449978	0.0328418	-1.02524	-3.40181	-1.33058	-3.87662	7.13772	7.03895	9.42201	2.778
TraesCS6A01G080500	WRKY transcription factor, putative	49148983	-0.136669	-0.142531	0.00147593	NA	-1.30164	-4.58195	-1.32715	-4.949	10.4126	8.54661	10.3379	2.60544
TraesCS6A01G080600	3-isopropylmalate dehydratase large subunit	49189676	-0.00336954	-0.0611311	0.00786571	-0.037868	-1.53146	-2.57304	-0.852751	-1.9531	3.97865	3.05224	2.40778	0.461474
TraesCS6A01G093200	Endoglucanase	61005742	1.63386	1.36587	0.0617518	-0.451458	0.849865	3.63538	0.226649	1.80714	-2.83995	-2.7086	-3.21306	-0.00684382
TraesCS6A01G110600	F-box plant-like protein, putative	79813714	0.224993	0.420223	NA	0.0187373	-1.12784	-5.01179	-1.16546	-5.64334	12.6953	9.91257	9.44836	2.28942
TraesCS6A01G120600	Homeobox protein, putative	92054313	0.208801	0.153025	0.000707211	-0.00794303	-0.50372	-4.69129	-1.62706	-6.83888	11.4057	8.67685	9.95382	2.03926
TraesCS6A01G124800	Receptor kinase	98306676	-0.0981328	0.353649	-0.106088	-0.0130728	-1.0597	-2.92389	-1.37952	-3.37147	6.4678	5.62675	5.52228	1.65964
TraesCS6A01G132700	SNF1-related protein kinase regulatory subunit gamma-like PV42a	104531253	1.5012	0.777593	0.110726	-0.108671	2.82554	4.10403	0.606111	0.924739	-2.45078	-1.33955	1.04989	1.72524
TraesCS6A01G149200	Ubiquitin-conjugating enzyme	131228679	0.513883	0.722626	-0.00433113	0.0656714	-0.630918	-4.45003	-1.16244	-5.31801	9.56196	8.15909	8.25358	2.08427
TraesCS6A01G160400	Alpha/beta-Hydrolases superfamily protein	153678254	-0.161826	0.0484641	-0.00844937	0.0149587	-0.268915	-2.98575	-1.35157	-4.28765	10.6522	9.24263	10.7604	4.24913
TraesCS6A01G168600	30S ribosomal protein S19	175629314	0.541081	0.233113	0.0202844	-0.0318501	-0.952115	-3.09701	-1.51691	-3.93453	10.9317	8.52977	8.83446	3.11808
TraesCS6A01G169200	Cellulose synthase-like protein	176980266	0.713096	0.596898	0.0884938	0.0621826	0.0722981	2.19128	0.629356	3.05678	-2.75549	-1.93669	-3.43148	-0.298122
TraesCS6A01G173500	transmembrane protein	185321673	0.25864	0.541657	-0.00888377	0.0439533	-0.968614	-3.14091	-1.46201	-3.92007	10.1024	8.52477	8.35725	2.11309
TraesCS6A01G175900	Glycosyltransferase	191662894	-0.133609	0.457093	-0.149977	-0.104459	-0.883719	-2.78374	-1.51535	-3.58361	3.82726	3.2554	3.1178	-0.214484
TraesCS6A01G176800	U-box domain-containing family protein	195293766	-0.00299738	0.320004	0.0178279	0.0809388	-1.68452	-2.64018	-1.34687	-2.2253	7.0735	4.2191	4.97066	0.284128
TraesCS6A01G178100	Argonaute family protein	199810370	0.949435	0.70092	0.0619721	0.0274957	-0.290077	2.67393	-0.0580286	4.65301	-1.01813	-1.70966	-4.88321	0.174699
TraesCS6A01G178500	Pleiotropic drug resistance ABC transporter	200247388	-0.747323	0.113413	-0.416884	-0.153535	-0.294688	-2.05466	-1.1847	-3.14671	6.04539	5.91426	6.65382	3.55975
TraesCS6A01G181000	Cytochrome P450 family protein	205114555	0.179819	0.478285	-0.00812929	0.0250416	-0.656885	-3.79861	-0.912951	-4.23881	13.11	12.2308	11.7686	5.98927
TraesCS6A01G187300	Cysteine synthase	223551776	0.0870293	0.330827	-0.0745701	0.0289179	-1.836	-3.47844	-1.0295	-2.77974	5.48932	4.55854	3.49671	0.564815
TraesCS6A01G212000	Cyclic nucleotide-gated channel	384915443	0.485129	0.647682	NA	0.0396751	-0.535117	-3.33125	-1.35164	-4.49576	8.11605	6.20523	5.22245	-0.0296576
TraesCS6A01G215800	DNA double-strand break repair protein	397523928	-1.19984	-1.16447	-0.000315653	-0.0293454	-2.05295	-2.85598	-0.436203	-0.400382	1.63106	1.15384	0.219752	-0.00767892
TraesCS6A01G224000	MYB	420973565	-0.160355	-0.00145746	0.00815642	0.0712338	-1.87519	-3.19748	-0.962183	-2.39031	6.83555	5.65603	5.16188	1.99624
TraesCS6A01G224100	MYB	421102611	0.000509935	-0.148469	0.102251	0.132941	-1.88203	-2.18078	-0.662867	-1.00563	5.20479	3.56861	3.21384	1.32459
TraesCS6A01G224200	MYB	421225955	0.342985	0.260567	0.0122425	0.0169963	-1.88454	-2.91568	-0.821503	-1.95748	6.74012	5.59677	4.33331	1.68428
TraesCS6A01G227300	Zinc finger (C3HC4-type RING finger) family protein	428067382	-0.19694	0.0312533	0.0549399	0.17951	-1.88369	-4.44041	-1.5802	-4.46294	7.34061	5.26539	5.55486	0.544628
TraesCS6A01G227400	Late embryogenesis abundant hydroxyproline-rich glycoprotein	428074359	-0.702362	-0.454453	0.0159832	0.0221974	-1.45639	-4.04673	-0.54578	-3.4922	4.635	3.44477	5.18192	0.183791
TraesCS6A01G232700	Beta-1,3-galactosyltransferase-like protein	440258279	0.647374	0.491538	0.0120739	-0.0203735	-1.13192	-3.94853	-1.1854	-4.15446	10.1562	7.13614	5.72249	1.38453
TraesCS6A01G233100	3'(2'),5'-bisphosphate nucleotidase 1	440534730	-0.626085	-0.170725	-0.0548411	0.0712484	-3.01233	-2.48748	-0.925105	0.453195	2.10115	1.32824	-1.21164	-0.836244
TraesCS6A01G235100	ethylene-responsive transcription factor	444673317	1.48411	0.791215	0.219818	-0.0515181	1.79659	2.97622	0.943246	1.72316	-0.450347	0.0704075	-0.766942	0.874444
TraesCS6A01G243600	3-isopropylmalate dehydratase small subunit	454939508	0.553261	0.273267	0.136081	-0.0634621	-1.12368	-2.58155	-0.978336	-2.58121	4.80649	3.50023	3.10146	0.544163
TraesCS6A01G249300	Expansin protein	462225747	1.37959	1.37452	-0.037594	-0.128032	0.657713	3.97674	NA	1.14385	-1.22022	-0.862018	-0.982822	0.609872
TraesCS6A01G253200	GDSL esterase/lipase	468336710	0.725131	0.553106	0.0428246	-0.0576372	1.23777	2.09298	0.86086	1.53034	-2.9022	-1.87888	-1.99573	-0.382032
TraesCS6A01G256400	Protein DETOXIFICATION	475999747	0.643969	1.56835	-0.0168561	0.131483	-1.61868	-2.52641	-0.975971	-1.98132	8.62953	8.01497	5.4573	2.02077
TraesCS6A01G267700	Peptide transporter	493842285	-0.0374574	0.545535	-0.0797579	-0.0212053	-0.972035	-2.40177	-0.820435	-2.31714	7.0708	7.29094	6.11946	3.4852
TraesCS6A01G268500	Major facilitator superfamily protein	495152188	-0.675664	-0.119214	-0.0922183	-0.10629	-1.77887	-3.41345	-1.24111	-2.92801	6.94099	8.18124	6.45536	3.86423
TraesCS6A01G271100	chitin synthase, putative (DUF1218)	497729046	0.400565	0.265163	0.0913668	0.100174	-0.252143	-2.55844	-0.478778	-2.87568	4.89472	4.00939	4.19724	1.03516
TraesCS6A01G271300	Cytochrome P450 family ABA 8'-hydroxylase	498006802	-0.593879	-0.698394	0.21281	0.136702	-1.05416	-2.39512	-1.28819	-2.9155	3.41124	1.53061	2.91105	-0.238608
TraesCS6A01G275600	Protein MIZU-KUSSEI 1	502147880	1.55495	0.406243	0.0384042	-0.262059	0.102213	2.59754	0.109534	2.45049	-0.575857	-0.884674	-2.52543	0.96283
TraesCS6A01G277800	3-hydroxy-3-methylglutaryl coenzyme A reductase	505438448	0.753883	0.63958	-0.0047026	-0.0597969	-0.618464	-3.63446	-1.13078	-4.59214	7.41928	6.27821	4.6845	0.340384
TraesCS6A01G281100	Cobyric acid synthase	510864949	1.35707	0.96794	0.0250972	-0.127019	-0.151027	-2.26295	-1.46659	-3.88603	7.16443	5.23398	5.32131	1.62506
TraesCS6A01G281900	Pollen-specific arabinogalacta protein BAN102	511539875	0.945129	1.65693	-0.0499833	0.164137	-1.69931	-2.3321	-1.16015	-1.99264	7.69419	6.91307	4.48351	0.834886
TraesCS6A01G292300	AGAMOUS-like MADS-box transcription factor	524304597	1.44673	0.830363	0.0439012	-0.118258	1.07603	3.25557	-0.161778	1.48481	-0.536829	-1.15882	-0.722861	0.927202
TraesCS6A01G292900	polyadenylate-binding protein 1-B-binding protein	524370165	-0.855722	-0.376001	-0.0363102	0.0355166	-2.28325	-3.7522	-1.1704	-2.98524	5.5711	4.42653	4.58165	0.552137
TraesCS6A01G310300	Metalloendoproteinase 1	546596060	1.23944	0.721661	-0.0642474	-0.255696	-0.398439	-2.86612	-1.6638	-4.55445	8.16768	6.60663	6.19453	2.15064
TraesCS6A01G310400	CDP-diacylglycerol--glycerol-3-phosphate 3-phosphatidyltransferase, putative	546599163	-0.177478	-0.545519	0.00755999	-0.0567453	-1.78295	-3.41095	-1.27356	-3.02821	7.44591	5.97549	5.33881	2.35076
TraesCS6A01G312600	U-box domain-containing protein	549321774	-0.972064	-0.773115	-0.0370755	-0.0251382	-0.344249	-3.1827	-1.48895	-4.72489	8.55891	7.32402	10.3237	4.64221
TraesCS6A01G322900	Transmembrane protein, putative	556669492	0.570734	0.355152	-0.0345092	-0.157283	-1.08702	-3.27102	-1.62742	-4.34283	9.18909	7.25171	7.30199	2.57487
TraesCS6A01G330500	Ethylene-responsive transcription factor	563026084	0.355019	-0.029706	0.311837	0.356146	0.183592	2.05234	-0.107222	1.41554	-1.27932	-2.59108	-1.38369	-0.464263
TraesCS6A01G331900	ARM repeat superfamily protein	563727456	0.17872	0.506456	-0.0469509	-0.0698576	-2.11639	-2.58291	-1.34865	-2.09106	6.67041	5.7867	4.20134	2.02317
TraesCS6A01G373300	Auxin-responsive protein	596739621	0.34328	-0.369064	0.0375754	-0.21793	-0.138166	-2.07945	-1.57393	-3.71392	5.91526	3.96416	5.37271	1.79432
TraesCS6A01G375900	protein kinase family protein	598024309	-0.0303448	0.659527	-0.0846047	0.0656734	-0.134006	-2.26429	-0.473918	-2.67579	4.65755	4.8631	4.62669	1.42353
TraesCS6A01G378900	Receptor kinase 2	599844035	-0.691822	-0.726267	-0.00582051	-0.0404783	-0.807375	-3.77065	-1.71586	-4.95101	6.59848	4.69497	7.60447	2.24007
TraesCS6A01G381700	Cinnamoyl CoA reductase	601210566	-0.0980239	0.734918	-0.111674	-0.0438537	-0.420622	-4.76277	-1.73159	-6.69698	7.92971	8.34468	7.74007	0.929803
TraesCS6A01G382800	U-box domain-containing family protein	601968042	0.697681	-0.395157	0.0378059	-0.135135	-1.45194	-3.17105	-1.28277	-3.2697	10.7063	6.87866	7.40356	3.52156
TraesCS6A01G383100	F-box protein PP2	602159247	0.398782	0.803176	-0.0047026	0.0518642	-1.74062	-4.28651	-1.56352	-4.38275	8.50458	7.08885	5.3696	0.132599
TraesCS6A01G390300	Serine/threonine-protein kinase	605324997	-0.249893	-0.0703697	-0.0688891	-0.088226	-1.63691	-2.86306	-0.0510418	-1.18478	2.87526	3.44891	1.42455	0.458652
TraesCS6A01G390500	Serine/threonine-protein kinase	605367088	-0.00298929	0.110663	NA	0.0127002	-0.929741	-3.40206	-0.581564	-3.08007	5.95393	5.85015	4.79119	0.357159
TraesCS6A01G395500	Ankyrin repeat family protein	608291425	-0.482186	-0.660067	0.00499483	-0.00184885	-0.536069	-4.35633	1.3568	NA	0.17449	2.24963	NA	NA
TraesCS6A01G402600	Oligoribonuclease	610406498	0.65573	0.733512	-0.0500832	-0.0564111	2.05383	2.01902	0.0211417	-0.322248	-1.29064	-0.980639	0.351289	0.0879313
TraesCS6A01G403800	Divinyl reductase	610929180	0.606287	0.274879	0.00168398	-0.210943	1.48821	2.22127	0.591155	1.03907	-2.87263	-1.96571	-1.44955	-0.0770328
TraesCS6A01G404900	transmembrane protein, putative (DUF594)	611307174	1.07039	0.749036	NA	-0.064444	3.44331	5.57869	0.0867486	0.666853	NA	0.990609	3.65945	4.17679
TraesCS6A01G406000	Signal peptide peptidase-like protein	611563491	0.514449	0.490544	-0.00849154	-0.0743623	1.69434	2.25105	0.337058	0.734966	-2.22913	-1.84364	-1.00391	-0.201849
TraesCS6A01G406500	50S ribosomal protein L9	611805720	0.452836	0.569537	-0.00471934	0.0739811	2.62178	3.38314	0.580226	0.776907	-4.61081	-3.24765	-1.14479	-0.50671
TraesCS6A01G408400	Photosystem II 22 kDa, chloroplastic	613244897	0.232026	0.0543759	0.0135965	-0.0789029	3.82793	2.41261	1.63474	-0.100906	-4.57561	-2.54417	-0.259386	-0.284031
TraesCS6A01G411100	Prefoldin chaperone subunit family protein	613885537	1.11312	1.16588	0.0223561	0.104332	2.21976	3.56241	-0.480185	0.235023	-1.41174	-2.18937	-0.0225183	0.0219965
TraesCS6A01G412900	Peroxidase	614442106	0.464215	0.515305	0.0043458	0.0655742	2.86131	2.67141	1.35322	1.06833	-4.43658	-2.53213	-1.45008	-0.469773
TraesCS6A01G413000	Bric-a-brac protein	614448094	1.19506	1.43352	-0.00437613	0.0372548	0.913466	3.18409	-0.192092	1.48294	-0.471142	-0.737308	-0.648825	0.592594
TraesCS6A01G413700	Calcium-dependent lipid-binding (CaLB domain) family protein	614645391	0.662433	0.376838	0.00781799	-0.209701	1.79701	3.1375	-0.461169	0.429537	-1.99628	-2.64878	-0.670357	0.0364317
TraesCS6A01G416000	heparan-alpha-glucosaminide N-acetyltransferase-like protein (DUF1624)	615432922	0.58347	0.181807	0.0721333	-0.113817	2.13949	2.63091	0.788418	0.915761	-3.53808	-2.62592	-1.32911	-0.24685
TraesCS6A01G417400	F-box protein	615780175	0.575028	0.65949	-0.0304357	-0.0334876	2.08706	2.15075	0.425422	0.0918141	-2.40007	-1.64871	-0.498846	-0.36731
TraesCS6B01G006200	Anthocyanidin synthase	4451488	0.667302	0.370584	NA	-0.02767	4.38878	3.55767	NA	-3.45745	NA	NA	5.43751	1.57182
TraesCS6B01G027500	Mitochondrial transcription termination factor-like	16339418	1.41967	1.67136	NA	0.0233354	1.29773	3.43523	NA	0.133387	NA	NA	0.0698769	0.055761
TraesCS6B01G029100	Mitochondrial transcription termination factor-like	17499567	-0.790065	-1.32187	0.0505876	-0.144582	-1.22683	-2.07519	-0.118573	-0.84808	0.499845	0.228806	0.0161358	-0.298903
TraesCS6B01G029500	transmembrane protein, putative (DUF594)	17801415	-1.10131	-0.320845	-0.0657443	NA	-1.06448	-4.38267	0.692151	NA	0.69947	3.28749	NA	NA
TraesCS6B01G032200	NBS-LRR resistance-like protein	18845674	-1.4809	-1.20635	-0.0543708	-0.00755372	-0.929133	-2.69505	-0.0565296	-1.09612	-0.0364028	0.156996	0.351578	-0.438442
TraesCS6B01G033300	Kinase family protein	19775678	-1.08502	-1.02495	-0.0703124	-0.0442545	-1.92544	-2.74076	0.707065	0.42905	1.13418	2.73998	0.716349	1.27279
TraesCS6B01G046900	Alpha/beta-Hydrolases superfamily protein	27903084	0.0927975	0.254246	-0.0046078	0.013568	-0.697831	-3.54007	-1.29261	-4.54689	9.58739	8.25068	8.45664	2.24307
TraesCS6B01G051900	Cytochrome P450	31014701	-0.686554	-0.508707	-0.0141409	0.0115895	-0.437991	-3.87075	-2.84401	-6.61647	5.68419	2.87099	7.4242	0.0769859
TraesCS6B01G052400	Receptor-kinase, putative	31686825	-0.421878	-0.211379	-0.0364014	0.0389768	-1.7921	-3.45008	-0.820625	-2.42448	4.44476	3.71468	3.00712	0.353241
TraesCS6B01G059300	Leucine-rich repeat receptor-like protein kinase family protein	39193178	-1.08074	-1.26278	0.058465	0.0375201	-1.19491	-2.73564	-0.410627	-1.81254	2.09717	1.27378	2.50887	0.145981
TraesCS6B01G060100	Leucine-rich repeat receptor-like protein kinase family protein	39754794	-1.18526	-1.15143	0.0767309	0.0660128	-1.88594	-3.20538	0.244378	-0.662938	1.74261	1.65194	1.09839	-0.083924
TraesCS6B01G060800	Cysteine-rich receptor kinase	40432899	-0.513156	-0.184956	-0.0347102	0.0508895	-2.55988	-2.67942	-0.274115	-0.200644	3.12719	3.08316	1.0109	0.472783
TraesCS6B01G067800	Protein kinase	45776705	-1.01777	-0.72131	0.0251155	0.143739	-2.38583	-2.66863	-0.11542	0.0763335	2.1305	1.92093	0.705628	0.0325623
TraesCS6B01G068900	Serpin-like protein	46653908	-1.30099	-1.64784	0.0991723	0.0265926	-2.33337	-3.02323	-0.414731	0.0647399	1.76815	0.453062	0.838041	0.0802359
TraesCS6B01G069600	Pentatricopeptide repeat-containing protein, putative	46826762	-1.37318	-1.46376	-0.00010653	NA	-1.84552	-3.74428	-0.209375	NA	0.719241	0.423747	NA	NA
TraesCS6B01G079200	Histone H4	55694763	1.0945	0.940662	0.0454446	0.0487389	-2.6429	-2.30776	-0.558188	-0.29878	4.47119	3.34686	0.218832	-0.209329
TraesCS6B01G080100	UDP-glycosyltransferase	56200683	0.597156	0.5455	NA	-0.0344128	-0.122394	-2.51933	-1.0879	-3.7758	8.81378	7.21141	5.56295	1.27032
TraesCS6B01G085400	histone acetyltransferase of the CBP family 1	62146142	1.07534	1.34832	-0.0683974	-0.111275	-0.899548	-2.93883	-1.37485	-3.6432	10.677	9.90173	8.4856	3.43391
TraesCS6B01G093400	Leucine-rich repeat receptor-like protein kinase family protein	69451407	-0.331271	-0.203741	-0.103222	-0.0796169	-0.802602	-3.60895	-1.4651	-4.48923	5.64697	4.30545	5.19467	0.752382
TraesCS6B01G100100	Histone H2A	77989604	-0.136669	-0.0246632	-0.00681584	NA	-3.19413	-3.81212	-1.1479	NA	4.90597	3.79846	NA	NA
TraesCS6B01G102700	F-box family protein	80821149	-0.773707	0.287931	-0.154008	0.0769574	-1.59552	-5.41331	-1.33807	-5.88062	7.47686	6.66329	6.83925	0.328765
TraesCS6B01G105400	Basic secretory protease	84926996	0.208705	-0.0708844	0.000215065	-0.0502488	-1.56028	-4.05805	0.0042674	0.590126	5.95676	5.82316	0.14138	0.897688
TraesCS6B01G110300	Polyubiquitin	92531394	-0.451324	-0.0112137	-0.0103894	0.0963324	-2.02137	-2.69667	-1.07683	-1.98287	3.65659	2.23194	1.93076	-0.543375
TraesCS6B01G114200	Disease resistance protein RPM1	96630947	0.377775	-0.151427	0.00930764	-0.0602649	-0.336024	-2.26532	-0.150553	-2.16778	8.70987	7.59781	6.94328	4.23669
TraesCS6B01G118800	Cytochrome P450 family protein, expressed	113588038	0.114217	-0.119214	0.00754366	-0.0200807	-4.15649	-5.68501	-2.24863	-3.71416	9.50379	6.10393	4.08637	0.225333
TraesCS6B01G130000	F-box family protein	126604659	-1.13451	-1.21466	-0.0192773	-0.0290199	-2.43324	-3.21503	-0.152048	0.342006	0.559596	0.47684	-1.88849	-0.865759
TraesCS6B01G136200	Serine/threonine-protein kinase	133439039	0.213222	0.110663	-0.00892421	-0.0396082	-0.356724	-2.78628	-1.39916	-4.21075	6.81678	6.26317	5.59641	1.04018
TraesCS6B01G145700	ABC transporter B family protein	145893693	-0.702287	-0.198598	-0.195446	-0.0325116	-0.653361	-2.80731	-1.58736	-3.97766	6.93852	5.80865	7.13432	2.90348
TraesCS6B01G145800	ABC transporter family protein	145898701	-0.817266	0.0438808	-0.132379	0.032351	-0.537463	-2.96898	-1.33394	-4.03842	7.40327	6.92221	8.26111	3.30248
TraesCS6B01G152300	Receptor kinase	156372852	0.742794	-0.377235	0.0144097	-0.259551	-1.65106	-2.44796	-1.6294	-2.60615	5.34043	3.11573	2.31389	0.829799
TraesCS6B01G152800	Receptor kinase	156547774	0.461792	0.0922435	-0.0394244	-0.145646	-0.947219	-3.91885	-1.60172	-4.80265	7.40756	6.0921	5.6483	1.48933
TraesCS6B01G156100	Plant cadmium resistance protein	159128328	-1.28787	-0.0756929	-0.119406	0.111022	-2.03625	-3.57885	-0.660803	-2.30843	5.60634	6.41267	5.8517	2.03203
TraesCS6B01G170800	Cysteine protease	183291082	1.43921	0.966889	0.0719769	0.0226517	1.93475	2.07038	0.845191	0.706711	-1.24792	-0.228953	0.0338867	0.621034
TraesCS6B01G174800	V-type ATP synthase subunit D	189276949	0.494473	0.984679	-0.018014	0.0344223	0.330526	4.02837	-0.551419	1.2901	1.11526	NA	0.750999	1.46283
TraesCS6B01G177100	Plant/T31B5-30 protein	194859541	-0.849779	-0.948276	0.0105958	-0.0186468	-1.49565	-4.39628	-1.06911	-4.24503	7.09107	5.77785	6.52158	1.81344
TraesCS6B01G187200	Trichome birefringence-like protein	213466550	0.525065	0.597261	NA	0.0387689	-0.377993	-2.69044	-0.91192	-3.43452	9.87961	9.29106	7.71092	2.42635
TraesCS6B01G191000	Alpha/beta-Hydrolases superfamily protein	224860993	-0.580389	-0.00742722	-0.0729174	0.0468804	-0.564576	-3.48317	-1.5899	-4.83446	9.10077	7.68784	9.34531	3.24048
TraesCS6B01G197200	Cellulose synthase-like protein	234149233	0.454565	0.707122	-0.040032	0.109178	0.487285	2.0468	1.12345	2.56811	-3.68704	-1.97157	-3.18214	-0.585779
TraesCS6B01G198200	auxin transport protein (BIG)	237108652	0.836117	0.691738	-0.0464994	-0.211212	0.154052	2.49904	-0.457066	1.46564	-0.760665	-1.16905	-1.5678	0.467055
TraesCS6B01G199700	ABC transporter B family protein	239355837	0.536502	0.292079	0.173029	0.0795074	-0.581634	-3.00032	-0.952501	-3.59363	5.81953	4.29145	4.65694	0.831159
TraesCS6B01G201500	Glycosyltransferase	245591135	0.778132	0.653133	0.0495348	0.0194455	0.108082	-2.11404	-1.3551	-4.11428	5.79481	3.85882	5.15237	0.925702
TraesCS6B01G204500	Cytochrome P450 family protein	255203632	1.53084	0.798951	0.0460956	0.0200198	-2.39836	-4.76985	-1.10482	-3.6993	12.3108	9.35976	6.9765	2.44083
TraesCS6B01G209100	Ran-binding zinc finger protein	274984749	0.556509	1.06109	-0.0599189	0.049485	-0.144399	-2.10174	-1.27285	-3.38434	5.01702	4.16612	4.18728	0.549921
TraesCS6B01G209500	Glycosyltransferase	276302489	0.111779	0.316616	0.0121151	0.0643391	-0.20075	-2.86796	-1.14959	-4.13186	6.69007	4.68543	6.03938	0.622164
TraesCS6B01G217200	Cysteine synthase	298824634	-0.0609047	-0.0028494	0.0478942	0.0918465	-0.853044	-2.95743	-1.26721	-3.4912	7.50781	6.03103	6.7142	2.54186
TraesCS6B01G238700	High affinity nitrate transporter	415788848	0.16171	-0.155096	0.0361963	0.00652065	0.0898776	-2.47533	-1.65748	-4.56203	9.4	6.60569	9.11129	3.35768
TraesCS6B01G238800	High affinity nitrate transporter	415863369	-0.151526	-0.789106	0.0229993	-0.111407	-0.442656	-2.93018	-2.15934	-5.25299	4.67949	1.83678	4.45081	0.0995893
TraesCS6B01G244900	Seed maturation protein	437458858	0.482408	0.577976	-0.0227342	0.0171288	1.77053	2.39089	1.90137	2.21191	-3.89436	-0.751611	-1.2052	0.879484
TraesCS6B01G252500	SPla/RYanodine receptor (SPRY) domain protein	452616403	0.817434	0.299207	0.0902876	-0.103119	-0.722824	-2.52728	-1.16756	-3.34838	4.73893	2.94278	3.0892	-0.0610445
TraesCS6B01G254400	Zinc finger (C3HC4-type RING finger) family protein	457419257	-0.631439	-1.39906	0.0241301	-0.0825046	-4.05323	-4.18158	-1.63329	-1.70057	5.93526	3.42867	2.0769	0.847846
TraesCS6B01G258600	Phenylalanine ammonia-lyase	465682950	-0.994128	-0.563371	-0.0321623	0.0684681	-1.61443	-2.31505	-0.814091	-1.60222	5.89807	5.15268	5.46921	2.69143
TraesCS6B01G260400	Beta-1,3-galactosyltransferase-like protein	470822130	1.08777	0.479599	0.00196611	-0.070789	-0.911219	-3.19757	-1.03655	-3.39671	6.74312	5.5094	3.86709	0.620341
TraesCS6B01G263800	ethylene-responsive transcription factor	474748332	1.58035	0.972338	0.0726229	-0.0494392	1.47176	3.00535	0.342749	1.28564	0.527521	0.655794	-0.283974	0.922342
TraesCS6B01G265000	Lectin receptor kinase	476428000	-1.05361	-0.320845	-0.0789341	NA	-2.62359	-4.07285	0.0907981	-0.782542	2.98935	5.35495	3.16622	1.24846
TraesCS6B01G269000	Protein DETOXIFICATION	484099232	-0.00298929	0.377623	NA	0.052692	-1.29677	-4.22036	-0.644334	-3.61447	10.5468	10.3414	9.16319	3.35999
TraesCS6B01G273300	GrpE protein homolog	493347868	1.02586	1.10288	-0.0172822	-0.0163368	1.68577	2.68237	0.522156	0.710829	-1.6096	-0.00604174	0.23845	0.798045
TraesCS6B01G289900	Purine permease family protein	521513756	0.0286753	0.247513	-0.121661	-0.0247557	-0.885353	-2.13338	-1.02963	-2.37169	3.86133	3.04012	2.94581	0.493764
TraesCS6B01G295100	Peptide transporter	529889409	0.201867	-0.142531	0.00800761	-0.0386318	-3.05243	-4.78029	-0.893911	-2.54253	9.45933	7.65764	5.18831	2.05151
TraesCS6B01G295600	Peptide transporter	530850382	-0.911665	-0.101697	-0.0318037	0.0630267	-1.30195	-4.16455	-1.30115	-4.32521	8.87552	8.04349	9.73263	3.45484
TraesCS6B01G297600	Glycosyltransferase	534235287	0.778516	0.770774	0.047374	0.113729	-0.13322	-4.28889	-1.55746	-7.21789	8.04012	4.92936	6.84546	-0.727911
TraesCS6B01G298200	chitin synthase, putative (DUF1218)	535361061	0.0665872	-0.475883	0.131119	-0.107314	-0.502563	-2.47489	-0.712623	-2.76333	4.13375	2.99557	3.55832	0.90792
TraesCS6B01G304000	Aspartic proteinase nepenthesin-1	544924275	0.913127	0.661113	0.14081	0.163801	0.473094	2.91092	-0.153049	1.84999	-0.817531	-2.01024	-1.17582	0.16329
TraesCS6B01G306000	3-hydroxy-3-methylglutaryl coenzyme A reductase	549082599	0.753296	1.02913	-0.00677533	0.0443692	-0.476666	-2.93607	-1.11638	-3.76116	6.34148	5.2376	4.23128	0.0948168
TraesCS6B01G308800	Fatty acid desaturase	553050811	-0.113013	0.273014	0.00103469	0.0641722	-0.816588	-2.93451	-1.48702	-3.68218	7.07809	5.30173	6.77078	0.866801
TraesCS6B01G319600	#N/A	567403611	-0.573595	-1.18171	0.0712051	-0.00184885	-0.924939	-3.72598	-1.28969	-4.41577	3.49487	0.625115	4.28345	NA
TraesCS6B01G324600	Myb related transcription factor	574020299	1.33344	1.60127	-0.0602245	-0.0824526	0.368438	2.48355	0.336692	2.37013	-1.22797	0.381747	-2.0744	0.541545
TraesCS6B01G324800	Potassium transporter	574459083	-0.0471611	-0.39753	-0.0264493	-0.127259	-0.965901	-4.84951	-1.69036	-6.61477	9.50432	6.90329	8.58511	2.39627
TraesCS6B01G327900	Chalcone synthase	577372715	0.964836	0.290751	NA	-0.107193	-0.030649	-3.29942	-1.56371	-5.61538	9.95943	7.49641	6.63919	1.35611
TraesCS6B01G336600	Nuclear transport factor 2 family protein, putative	592466997	1.30571	1.37162	-0.00982564	-0.0102432	0.580979	3.80896	-0.246072	1.00482	0.514658	NA	-0.633151	0.339285
TraesCS6B01G340300	Metalloendoproteinase 1	599685380	0.614034	0.577467	0.0440002	0.0377447	-0.380611	-2.46924	-1.56357	-4.11488	7.00136	4.80864	5.86412	1.25165
TraesCS6B01G340500	ATP synthase subunit b	599695187	1.37245	1.20707	-0.0146348	-0.0657368	0.691293	3.03883	-1.92149	-0.666201	4.64857	1.9412	2.90689	1.66331
TraesCS6B01G342800	U-box domain-containing protein	603771438	-0.848939	0.211727	-0.104615	0.0486222	0.00100954	-2.11837	-1.03241	-3.34618	6.40408	6.76482	7.94911	3.69358
[truncated: 522 more rows]
