# Supplementary material for: Histology and RNA Sequencing Provide Insights Into Fusarium Head Blight Resistance in AAC Tenacious
Source: Front Plant Sci. 2021 Jan 13;11:570418. doi: 10.3389/fpls.2020.570418 (PMC7838103; doi:10.3389/fpls.2020.570418)
Supplement: Supplementary Dataset 4 — Annotation of filtered variants and their predicted functional effects that differentiate AAC Tenacious from Roblin. Variant calls are highlighted based on their scoring with reference (green) and variant (red). [file Data_Sheet_4.XLSX]

## Sheet: Supplemental Dataset S4
		Supplemental Dataset S4. Annotation of filtered variants and their predicted functional effects that differentiate AAC Tenacious from Roblin. Variant calls are highlighted based on their scoring with reference (green) and variant (red).
Chromosome	Position	Variant Type	Variant Efect	Gene Name	Annotation	Reference Allele	Alternate Allele	Roblin Control Part iii Rep 1	Roblin Control Part iii Rep 2	Roblin Control Part iii Rep 3	Roblin Control Part V Rep 1	Roblin Control Part V Rep 2	Roblin Control Part V Rep 3	Roblin Inoculated Part iii Rep 1	Roblin Inoculated Part iii Rep 2	Roblin Inoculated Part iii Rep 3	Roblin Inoculated Part V Rep 1	Roblin Inoculated Part V Rep 2	Roblin Inoculated Part V Rep 3	Tenacious Control Part iii Rep 1	Tenacious Control Part iii Rep 2	Tenacious Control Part iii Rep 3	Tenacious Control Part V Rep 1	Tenacious Control Part V Rep 2	Tenacious Control Part V Rep 3	Tenacious Inoculated Part iii Rep 1	Tenacious Inoculated Part iii Rep 2	Tenacious Inoculated Part iii Rep 3	Tenacious Inoculated Part V Rep 1	Tenacious Inoculated Part V Rep 2	Tenacious Inoculated Part V Rep 3
chr1A	3119860	downstream_gene_variant	MODIFIER	TraesCS1A01G005400	APOLLO	G	A	0/0/0/0/0/0	0/0/0/0/0/0	0/0/0/0/0/0	0/0/0/0/0/0	0/0/0/0/0/0	0/0/0/0/0/0	0/0/0/0/0/0	0/0/0/1/1/1	0/0/0/0/0/0	0/0/0/0/0/0	0/0/0/0/0/1	0/0/0/0/0/0	1/1/1/1/1/1	1/1/1/1/1/1	1/1/1/1/1/1	1/1/1/1/1/1	1/1/1/1/1/1	1/1/1/1/1/1	1/1/1/1/1/1	1/1/1/1/1/1	1/1/1/1/1/1	1/1/1/1/1/1	1/1/1/1/1/1	1/1/1/1/1/1
chr1A	3119860	downstream_gene_variant	MODIFIER	TraesCS1A01G005500	Translocase subunit seca	G	A	0/0/0/0/0/0	0/0/0/0/0/0	0/0/0/0/0/0	0/0/0/0/0/0	0/0/0/0/0/0	0/0/0/0/0/0	0/0/0/0/0/0	0/0/0/1/1/1	0/0/0/0/0/0	0/0/0/0/0/0	0/0/0/0/0/1	0/0/0/0/0/0	1/1/1/1/1/1	1/1/1/1/1/1	1/1/1/1/1/1	1/1/1/1/1/1	1/1/1/1/1/1	1/1/1/1/1/1	1/1/1/1/1/1	1/1/1/1/1/1	1/1/1/1/1/1	1/1/1/1/1/1	1/1/1/1/1/1	1/1/1/1/1/1
chr1A	3119860	intergenic_region	MODIFIER	TraesCS1A01G005400-TraesCS1A01G005500		G	A	0/0/0/0/0/0	0/0/0/0/0/0	0/0/0/0/0/0	0/0/0/0/0/0	0/0/0/0/0/0	0/0/0/0/0/0	0/0/0/0/0/0	0/0/0/1/1/1	0/0/0/0/0/0	0/0/0/0/0/0	0/0/0/0/0/1	0/0/0/0/0/0	1/1/1/1/1/1	1/1/1/1/1/1	1/1/1/1/1/1	1/1/1/1/1/1	1/1/1/1/1/1	1/1/1/1/1/1	1/1/1/1/1/1	1/1/1/1/1/1	1/1/1/1/1/1	1/1/1/1/1/1	1/1/1/1/1/1	1/1/1/1/1/1
chr1A	3120414	synonymous_variant	LOW	TraesCS1A01G005500	Translocase subunit seca	G	A	0/0/0/0/0/0	0/0/0/0/0/0	0/0/0/0/0/0	0/0/0/0/0/0	0/0/0/0/0/0	0/0/0/0/0/0	0/0/0/0/0/0	0/0/0/1/1/1	0/0/0/0/0/0	0/0/0/0/0/0	0/0/0/0/1/1	0/0/0/0/1/1	1/1/1/1/1/1	1/1/1/1/1/1	1/1/1/1/1/1	1/1/1/1/1/1	1/1/1/1/1/1	1/1/1/1/1/1	1/1/1/1/1/1	1/1/1/1/1/1	1/1/1/1/1/1	1/1/1/1/1/1	1/1/1/1/1/1	1/1/1/1/1/1
chr1A	3120414	downstream_gene_variant	MODIFIER	TraesCS1A01G005400	APOLLO	G	A	0/0/0/0/0/0	0/0/0/0/0/0	0/0/0/0/0/0	0/0/0/0/0/0	0/0/0/0/0/0	0/0/0/0/0/0	0/0/0/0/0/0	0/0/0/1/1/1	0/0/0/0/0/0	0/0/0/0/0/0	0/0/0/0/1/1	0/0/0/0/1/1	1/1/1/1/1/1	1/1/1/1/1/1	1/1/1/1/1/1	1/1/1/1/1/1	1/1/1/1/1/1	1/1/1/1/1/1	1/1/1/1/1/1	1/1/1/1/1/1	1/1/1/1/1/1	1/1/1/1/1/1	1/1/1/1/1/1	1/1/1/1/1/1
chr1A	3120620	downstream_gene_variant	MODIFIER	TraesCS1A01G005400	APOLLO	A	G	0/0/0/0/0/0	0/0/0/0/0/0	0/0/0/0/0/0	0/0/0/0/0/0	0/0/0/0/0/0	0/0/0/0/0/1	0/0/0/0/0/0	0/0/0/0/0/0	0/0/0/0/0/0	0/0/0/0/0/0	0/0/0/0/1/1	0/0/0/0/0/0	1/1/1/1/1/1	1/1/1/1/1/1	1/1/1/1/1/1	1/1/1/1/1/1	1/1/1/1/1/1	1/1/1/1/1/1	1/1/1/1/1/1	1/1/1/1/1/1	1/1/1/1/1/1	1/1/1/1/1/1	1/1/1/1/1/1	1/1/1/1/1/1
chr1A	3120620	intron_variant	MODIFIER	TraesCS1A01G005500	Translocase subunit seca	A	G	0/0/0/0/0/0	0/0/0/0/0/0	0/0/0/0/0/0	0/0/0/0/0/0	0/0/0/0/0/0	0/0/0/0/0/1	0/0/0/0/0/0	0/0/0/0/0/0	0/0/0/0/0/0	0/0/0/0/0/0	0/0/0/0/1/1	0/0/0/0/0/0	1/1/1/1/1/1	1/1/1/1/1/1	1/1/1/1/1/1	1/1/1/1/1/1	1/1/1/1/1/1	1/1/1/1/1/1	1/1/1/1/1/1	1/1/1/1/1/1	1/1/1/1/1/1	1/1/1/1/1/1	1/1/1/1/1/1	1/1/1/1/1/1
chr1A	3122078	upstream_gene_variant	MODIFIER	TraesCS1A01G005500	Translocase subunit seca	T	C	0/0/0/0/0/0	0/0/0/0/0/0	0/0/0/0/0/0	0/0/0/0/0/0	0/0/0/0/0/0	0/0/0/0/0/0	0/0/0/0/0/0	0/0/0/0/1/1	0/0/0/0/0/0	0/0/0/0/0/0	0/0/0/0/1/1	0/0/0/0/0/0	1/1/1/1/1/1	1/1/1/1/1/1	1/1/1/1/1/1	1/1/1/1/1/1	1/1/1/1/1/1	1/1/1/1/1/1	1/1/1/1/1/1	1/1/1/1/1/1	1/1/1/1/1/1	1/1/1/1/1/1	1/1/1/1/1/1	1/1/1/1/1/1
chr1A	3122078	downstream_gene_variant	MODIFIER	TraesCS1A01G005400	APOLLO	T	C	0/0/0/0/0/0	0/0/0/0/0/0	0/0/0/0/0/0	0/0/0/0/0/0	0/0/0/0/0/0	0/0/0/0/0/0	0/0/0/0/0/0	0/0/0/0/1/1	0/0/0/0/0/0	0/0/0/0/0/0	0/0/0/0/1/1	0/0/0/0/0/0	1/1/1/1/1/1	1/1/1/1/1/1	1/1/1/1/1/1	1/1/1/1/1/1	1/1/1/1/1/1	1/1/1/1/1/1	1/1/1/1/1/1	1/1/1/1/1/1	1/1/1/1/1/1	1/1/1/1/1/1	1/1/1/1/1/1	1/1/1/1/1/1
chr1A	3122078	intergenic_region	MODIFIER	TraesCS1A01G005500-TraesCS1A01G005600		T	C	0/0/0/0/0/0	0/0/0/0/0/0	0/0/0/0/0/0	0/0/0/0/0/0	0/0/0/0/0/0	0/0/0/0/0/0	0/0/0/0/0/0	0/0/0/0/1/1	0/0/0/0/0/0	0/0/0/0/0/0	0/0/0/0/1/1	0/0/0/0/0/0	1/1/1/1/1/1	1/1/1/1/1/1	1/1/1/1/1/1	1/1/1/1/1/1	1/1/1/1/1/1	1/1/1/1/1/1	1/1/1/1/1/1	1/1/1/1/1/1	1/1/1/1/1/1	1/1/1/1/1/1	1/1/1/1/1/1	1/1/1/1/1/1
chr1A	3122108	upstream_gene_variant	MODIFIER	TraesCS1A01G005500	Translocase subunit seca	CCCTACCTACCTACCTACCTACCTAG	CCCTACCTACCTAG	1/1/1/1/1/1	1/1/1/1/1/1	1/1/1/1/1/1	1/1/1/1/1/1	1/1/1/1/1/1	1/1/1/1/1/1	1/1/1/1/1/1	1/1/1/1/1/1	1/1/1/1/1/1	1/1/1/1/1/1	0/1/1/1/1/1	1/1/1/1/1/1	0/0/0/0/0/0	0/0/0/0/0/0	0/0/0/0/0/0	0/0/0/0/0/0	0/0/0/0/0/0	0/0/0/0/0/0	0/0/0/0/0/0	0/0/0/0/0/0	0/0/0/0/0/0	0/0/0/0/0/0	0/0/0/0/0/0	0/0/0/0/0/0
chr1A	3122108	downstream_gene_variant	MODIFIER	TraesCS1A01G005400	APOLLO	CCCTACCTACCTACCTACCTACCTAG	CCCTACCTACCTAG	1/1/1/1/1/1	1/1/1/1/1/1	1/1/1/1/1/1	1/1/1/1/1/1	1/1/1/1/1/1	1/1/1/1/1/1	1/1/1/1/1/1	1/1/1/1/1/1	1/1/1/1/1/1	1/1/1/1/1/1	0/1/1/1/1/1	1/1/1/1/1/1	0/0/0/0/0/0	0/0/0/0/0/0	0/0/0/0/0/0	0/0/0/0/0/0	0/0/0/0/0/0	0/0/0/0/0/0	0/0/0/0/0/0	0/0/0/0/0/0	0/0/0/0/0/0	0/0/0/0/0/0	0/0/0/0/0/0	0/0/0/0/0/0
chr1A	3122108	intergenic_region	MODIFIER	TraesCS1A01G005500-TraesCS1A01G005600		CCCTACCTACCTACCTACCTACCTAG	CCCTACCTACCTAG	1/1/1/1/1/1	1/1/1/1/1/1	1/1/1/1/1/1	1/1/1/1/1/1	1/1/1/1/1/1	1/1/1/1/1/1	1/1/1/1/1/1	1/1/1/1/1/1	1/1/1/1/1/1	1/1/1/1/1/1	0/1/1/1/1/1	1/1/1/1/1/1	0/0/0/0/0/0	0/0/0/0/0/0	0/0/0/0/0/0	0/0/0/0/0/0	0/0/0/0/0/0	0/0/0/0/0/0	0/0/0/0/0/0	0/0/0/0/0/0	0/0/0/0/0/0	0/0/0/0/0/0	0/0/0/0/0/0	0/0/0/0/0/0
chr1A	3258853	synonymous_variant	LOW	TraesCS1A01G005600	Transcription initiation factor TFIID subunit 6	A	G	0/0/0/0/0/0	0/0/0/0/0/0	0/0/0/0/0/0	0/0/0/0/0/0	0/0/0/0/0/0	0/0/0/0/0/0	0/0/0/0/0/0	0/0/0/0/1/1	0/0/0/0/0/0	0/0/0/0/0/0	0/0/0/0/0/1	0/0/0/0/0/0	0/1/1/1/1/1	0/1/1/1/1/1	0/1/1/1/1/1	1/1/1/1/1/1	0/1/1/1/1/1	0/1/1/1/1/1	1/1/1/1/1/1	1/1/1/1/1/1	1/1/1/1/1/1	1/1/1/1/1/1	0/1/1/1/1/1	0/1/1/1/1/1
chr1A	3258853	synonymous_variant	LOW	TraesCS1A01G005600	Transcription initiation factor TFIID subunit 6	A	G	0/0/0/0/0/0	0/0/0/0/0/0	0/0/0/0/0/0	0/0/0/0/0/0	0/0/0/0/0/0	0/0/0/0/0/0	0/0/0/0/0/0	0/0/0/0/1/1	0/0/0/0/0/0	0/0/0/0/0/0	0/0/0/0/0/1	0/0/0/0/0/0	0/1/1/1/1/1	0/1/1/1/1/1	0/1/1/1/1/1	1/1/1/1/1/1	0/1/1/1/1/1	0/1/1/1/1/1	1/1/1/1/1/1	1/1/1/1/1/1	1/1/1/1/1/1	1/1/1/1/1/1	0/1/1/1/1/1	0/1/1/1/1/1
chr1A	3258853	synonymous_variant	LOW	TraesCS1A01G005600	Transcription initiation factor TFIID subunit 6	A	G	0/0/0/0/0/0	0/0/0/0/0/0	0/0/0/0/0/0	0/0/0/0/0/0	0/0/0/0/0/0	0/0/0/0/0/0	0/0/0/0/0/0	0/0/0/0/1/1	0/0/0/0/0/0	0/0/0/0/0/0	0/0/0/0/0/1	0/0/0/0/0/0	0/1/1/1/1/1	0/1/1/1/1/1	0/1/1/1/1/1	1/1/1/1/1/1	0/1/1/1/1/1	0/1/1/1/1/1	1/1/1/1/1/1	1/1/1/1/1/1	1/1/1/1/1/1	1/1/1/1/1/1	0/1/1/1/1/1	0/1/1/1/1/1
chr1A	3258853	synonymous_variant	LOW	TraesCS1A01G005600	Transcription initiation factor TFIID subunit 6	A	G	0/0/0/0/0/0	0/0/0/0/0/0	0/0/0/0/0/0	0/0/0/0/0/0	0/0/0/0/0/0	0/0/0/0/0/0	0/0/0/0/0/0	0/0/0/0/1/1	0/0/0/0/0/0	0/0/0/0/0/0	0/0/0/0/0/1	0/0/0/0/0/0	0/1/1/1/1/1	0/1/1/1/1/1	0/1/1/1/1/1	1/1/1/1/1/1	0/1/1/1/1/1	0/1/1/1/1/1	1/1/1/1/1/1	1/1/1/1/1/1	1/1/1/1/1/1	1/1/1/1/1/1	0/1/1/1/1/1	0/1/1/1/1/1
chr1A	3258853	synonymous_variant	LOW	TraesCS1A01G005600	Transcription initiation factor TFIID subunit 6	A	G	0/0/0/0/0/0	0/0/0/0/0/0	0/0/0/0/0/0	0/0/0/0/0/0	0/0/0/0/0/0	0/0/0/0/0/0	0/0/0/0/0/0	0/0/0/0/1/1	0/0/0/0/0/0	0/0/0/0/0/0	0/0/0/0/0/1	0/0/0/0/0/0	0/1/1/1/1/1	0/1/1/1/1/1	0/1/1/1/1/1	1/1/1/1/1/1	0/1/1/1/1/1	0/1/1/1/1/1	1/1/1/1/1/1	1/1/1/1/1/1	1/1/1/1/1/1	1/1/1/1/1/1	0/1/1/1/1/1	0/1/1/1/1/1
chr1A	3258853	synonymous_variant	LOW	TraesCS1A01G005600	Transcription initiation factor TFIID subunit 6	A	G	0/0/0/0/0/0	0/0/0/0/0/0	0/0/0/0/0/0	0/0/0/0/0/0	0/0/0/0/0/0	0/0/0/0/0/0	0/0/0/0/0/0	0/0/0/0/1/1	0/0/0/0/0/0	0/0/0/0/0/0	0/0/0/0/0/1	0/0/0/0/0/0	0/1/1/1/1/1	0/1/1/1/1/1	0/1/1/1/1/1	1/1/1/1/1/1	0/1/1/1/1/1	0/1/1/1/1/1	1/1/1/1/1/1	1/1/1/1/1/1	1/1/1/1/1/1	1/1/1/1/1/1	0/1/1/1/1/1	0/1/1/1/1/1
chr1A	3262315	upstream_gene_variant	MODIFIER	TraesCS1A01G005600	Transcription initiation factor TFIID subunit 6	T	A	0/0/0/0/0/0	0/0/0/0/0/0	0/0/0/0/0/0	0/0/0/0/0/0	0/0/0/0/0/0	0/0/0/0/0/0	0/0/0/0/0/0	0/1/1/1/1/1	0/0/0/0/0/0	0/0/0/0/0/0	0/0/0/0/1/1	0/0/0/0/0/0	1/1/1/1/1/1	1/1/1/1/1/1	1/1/1/1/1/1	1/1/1/1/1/1	1/1/1/1/1/1	1/1/1/1/1/1	1/1/1/1/1/1	1/1/1/1/1/1	1/1/1/1/1/1	1/1/1/1/1/1	1/1/1/1/1/1	1/1/1/1/1/1
chr1A	3262315	upstream_gene_variant	MODIFIER	TraesCS1A01G005600	Transcription initiation factor TFIID subunit 6	T	A	0/0/0/0/0/0	0/0/0/0/0/0	0/0/0/0/0/0	0/0/0/0/0/0	0/0/0/0/0/0	0/0/0/0/0/0	0/0/0/0/0/0	0/1/1/1/1/1	0/0/0/0/0/0	0/0/0/0/0/0	0/0/0/0/1/1	0/0/0/0/0/0	1/1/1/1/1/1	1/1/1/1/1/1	1/1/1/1/1/1	1/1/1/1/1/1	1/1/1/1/1/1	1/1/1/1/1/1	1/1/1/1/1/1	1/1/1/1/1/1	1/1/1/1/1/1	1/1/1/1/1/1	1/1/1/1/1/1	1/1/1/1/1/1
chr1A	3262315	upstream_gene_variant	MODIFIER	TraesCS1A01G005600	Transcription initiation factor TFIID subunit 6	T	A	0/0/0/0/0/0	0/0/0/0/0/0	0/0/0/0/0/0	0/0/0/0/0/0	0/0/0/0/0/0	0/0/0/0/0/0	0/0/0/0/0/0	0/1/1/1/1/1	0/0/0/0/0/0	0/0/0/0/0/0	0/0/0/0/1/1	0/0/0/0/0/0	1/1/1/1/1/1	1/1/1/1/1/1	1/1/1/1/1/1	1/1/1/1/1/1	1/1/1/1/1/1	1/1/1/1/1/1	1/1/1/1/1/1	1/1/1/1/1/1	1/1/1/1/1/1	1/1/1/1/1/1	1/1/1/1/1/1	1/1/1/1/1/1
chr1A	3262315	upstream_gene_variant	MODIFIER	TraesCS1A01G005600	Transcription initiation factor TFIID subunit 6	T	A	0/0/0/0/0/0	0/0/0/0/0/0	0/0/0/0/0/0	0/0/0/0/0/0	0/0/0/0/0/0	0/0/0/0/0/0	0/0/0/0/0/0	0/1/1/1/1/1	0/0/0/0/0/0	0/0/0/0/0/0	0/0/0/0/1/1	0/0/0/0/0/0	1/1/1/1/1/1	1/1/1/1/1/1	1/1/1/1/1/1	1/1/1/1/1/1	1/1/1/1/1/1	1/1/1/1/1/1	1/1/1/1/1/1	1/1/1/1/1/1	1/1/1/1/1/1	1/1/1/1/1/1	1/1/1/1/1/1	1/1/1/1/1/1
chr1A	3262315	upstream_gene_variant	MODIFIER	TraesCS1A01G005600	Transcription initiation factor TFIID subunit 6	T	A	0/0/0/0/0/0	0/0/0/0/0/0	0/0/0/0/0/0	0/0/0/0/0/0	0/0/0/0/0/0	0/0/0/0/0/0	0/0/0/0/0/0	0/1/1/1/1/1	0/0/0/0/0/0	0/0/0/0/0/0	0/0/0/0/1/1	0/0/0/0/0/0	1/1/1/1/1/1	1/1/1/1/1/1	1/1/1/1/1/1	1/1/1/1/1/1	1/1/1/1/1/1	1/1/1/1/1/1	1/1/1/1/1/1	1/1/1/1/1/1	1/1/1/1/1/1	1/1/1/1/1/1	1/1/1/1/1/1	1/1/1/1/1/1
chr1A	3262315	upstream_gene_variant	MODIFIER	TraesCS1A01G005600	Transcription initiation factor TFIID subunit 6	T	A	0/0/0/0/0/0	0/0/0/0/0/0	0/0/0/0/0/0	0/0/0/0/0/0	0/0/0/0/0/0	0/0/0/0/0/0	0/0/0/0/0/0	0/1/1/1/1/1	0/0/0/0/0/0	0/0/0/0/0/0	0/0/0/0/1/1	0/0/0/0/0/0	1/1/1/1/1/1	1/1/1/1/1/1	1/1/1/1/1/1	1/1/1/1/1/1	1/1/1/1/1/1	1/1/1/1/1/1	1/1/1/1/1/1	1/1/1/1/1/1	1/1/1/1/1/1	1/1/1/1/1/1	1/1/1/1/1/1	1/1/1/1/1/1
chr1A	3262315	intergenic_region	MODIFIER	TraesCS1A01G005600-TraesCS1A01G005700		T	A	0/0/0/0/0/0	0/0/0/0/0/0	0/0/0/0/0/0	0/0/0/0/0/0	0/0/0/0/0/0	0/0/0/0/0/0	0/0/0/0/0/0	0/1/1/1/1/1	0/0/0/0/0/0	0/0/0/0/0/0	0/0/0/0/1/1	0/0/0/0/0/0	1/1/1/1/1/1	1/1/1/1/1/1	1/1/1/1/1/1	1/1/1/1/1/1	1/1/1/1/1/1	1/1/1/1/1/1	1/1/1/1/1/1	1/1/1/1/1/1	1/1/1/1/1/1	1/1/1/1/1/1	1/1/1/1/1/1	1/1/1/1/1/1
chr1A	3382993	synonymous_variant	LOW	TraesCS1A01G005700	E3 ubiquitin-protein ligase ORTHRUS 2	T	C	0/0/0/0/0/0	0/0/0/0/0/0	0/0/0/0/0/0	0/0/0/0/0/0	0/0/0/0/0/0	0/0/0/0/0/0	0/0/0/0/0/0	0/0/0/0/0/1	0/0/0/0/0/0	0/0/0/0/0/0	0/0/0/0/0/1	0/0/0/0/0/0	1/1/1/1/1/1	1/1/1/1/1/1	1/1/1/1/1/1	1/1/1/1/1/1	1/1/1/1/1/1	1/1/1/1/1/1	1/1/1/1/1/1	1/1/1/1/1/1	1/1/1/1/1/1	1/1/1/1/1/1	1/1/1/1/1/1	1/1/1/1/1/1
chr1A	3382993	downstream_gene_variant	MODIFIER	TraesCS1A01G005800	Mei2-like protein	T	C	0/0/0/0/0/0	0/0/0/0/0/0	0/0/0/0/0/0	0/0/0/0/0/0	0/0/0/0/0/0	0/0/0/0/0/0	0/0/0/0/0/0	0/0/0/0/0/1	0/0/0/0/0/0	0/0/0/0/0/0	0/0/0/0/0/1	0/0/0/0/0/0	1/1/1/1/1/1	1/1/1/1/1/1	1/1/1/1/1/1	1/1/1/1/1/1	1/1/1/1/1/1	1/1/1/1/1/1	1/1/1/1/1/1	1/1/1/1/1/1	1/1/1/1/1/1	1/1/1/1/1/1	1/1/1/1/1/1	1/1/1/1/1/1
chr1A	3382993	downstream_gene_variant	MODIFIER	TraesCS1A01G005800	Mei2-like protein	T	C	0/0/0/0/0/0	0/0/0/0/0/0	0/0/0/0/0/0	0/0/0/0/0/0	0/0/0/0/0/0	0/0/0/0/0/0	0/0/0/0/0/0	0/0/0/0/0/1	0/0/0/0/0/0	0/0/0/0/0/0	0/0/0/0/0/1	0/0/0/0/0/0	1/1/1/1/1/1	1/1/1/1/1/1	1/1/1/1/1/1	1/1/1/1/1/1	1/1/1/1/1/1	1/1/1/1/1/1	1/1/1/1/1/1	1/1/1/1/1/1	1/1/1/1/1/1	1/1/1/1/1/1	1/1/1/1/1/1	1/1/1/1/1/1
chr1A	3383025	missense_variant	MODERATE	TraesCS1A01G005700	E3 ubiquitin-protein ligase ORTHRUS 2	G	A	0/0/0/0/0/0	0/0/0/0/0/0	0/0/0/0/0/0	0/0/0/0/0/0	0/0/0/0/0/0	0/0/0/0/0/0	0/0/0/0/0/0	0/0/0/0/0/0	0/0/0/0/0/0	0/0/0/0/0/0	0/0/0/0/0/1	0/0/0/0/0/0	1/1/1/1/1/1	1/1/1/1/1/1	1/1/1/1/1/1	1/1/1/1/1/1	1/1/1/1/1/1	1/1/1/1/1/1	1/1/1/1/1/1	1/1/1/1/1/1	1/1/1/1/1/1	1/1/1/1/1/1	1/1/1/1/1/1	1/1/1/1/1/1
chr1A	3383025	downstream_gene_variant	MODIFIER	TraesCS1A01G005800	Mei2-like protein	G	A	0/0/0/0/0/0	0/0/0/0/0/0	0/0/0/0/0/0	0/0/0/0/0/0	0/0/0/0/0/0	0/0/0/0/0/0	0/0/0/0/0/0	0/0/0/0/0/0	0/0/0/0/0/0	0/0/0/0/0/0	0/0/0/0/0/1	0/0/0/0/0/0	1/1/1/1/1/1	1/1/1/1/1/1	1/1/1/1/1/1	1/1/1/1/1/1	1/1/1/1/1/1	1/1/1/1/1/1	1/1/1/1/1/1	1/1/1/1/1/1	1/1/1/1/1/1	1/1/1/1/1/1	1/1/1/1/1/1	1/1/1/1/1/1
chr1A	3383025	downstream_gene_variant	MODIFIER	TraesCS1A01G005800	Mei2-like protein	G	A	0/0/0/0/0/0	0/0/0/0/0/0	0/0/0/0/0/0	0/0/0/0/0/0	0/0/0/0/0/0	0/0/0/0/0/0	0/0/0/0/0/0	0/0/0/0/0/0	0/0/0/0/0/0	0/0/0/0/0/0	0/0/0/0/0/1	0/0/0/0/0/0	1/1/1/1/1/1	1/1/1/1/1/1	1/1/1/1/1/1	1/1/1/1/1/1	1/1/1/1/1/1	1/1/1/1/1/1	1/1/1/1/1/1	1/1/1/1/1/1	1/1/1/1/1/1	1/1/1/1/1/1	1/1/1/1/1/1	1/1/1/1/1/1
chr1A	3383082	missense_variant	MODERATE	TraesCS1A01G005700	E3 ubiquitin-protein ligase ORTHRUS 2	G	C	0/0/0/0/0/0	0/0/0/0/0/0	0/0/0/0/0/0	0/0/0/0/0/0	0/0/0/0/0/0	0/0/0/0/0/0	0/0/0/0/0/0	0/0/0/0/0/0	0/0/0/0/0/0	0/0/0/0/0/0	0/0/0/0/0/1	0/0/0/0/0/0	1/1/1/1/1/1	1/1/1/1/1/1	1/1/1/1/1/1	1/1/1/1/1/1	1/1/1/1/1/1	1/1/1/1/1/1	1/1/1/1/1/1	1/1/1/1/1/1	1/1/1/1/1/1	1/1/1/1/1/1	1/1/1/1/1/1	1/1/1/1/1/1
chr1A	3383082	downstream_gene_variant	MODIFIER	TraesCS1A01G005800	Mei2-like protein	G	C	0/0/0/0/0/0	0/0/0/0/0/0	0/0/0/0/0/0	0/0/0/0/0/0	0/0/0/0/0/0	0/0/0/0/0/0	0/0/0/0/0/0	0/0/0/0/0/0	0/0/0/0/0/0	0/0/0/0/0/0	0/0/0/0/0/1	0/0/0/0/0/0	1/1/1/1/1/1	1/1/1/1/1/1	1/1/1/1/1/1	1/1/1/1/1/1	1/1/1/1/1/1	1/1/1/1/1/1	1/1/1/1/1/1	1/1/1/1/1/1	1/1/1/1/1/1	1/1/1/1/1/1	1/1/1/1/1/1	1/1/1/1/1/1
chr1A	3383082	downstream_gene_variant	MODIFIER	TraesCS1A01G005800	Mei2-like protein	G	C	0/0/0/0/0/0	0/0/0/0/0/0	0/0/0/0/0/0	0/0/0/0/0/0	0/0/0/0/0/0	0/0/0/0/0/0	0/0/0/0/0/0	0/0/0/0/0/0	0/0/0/0/0/0	0/0/0/0/0/0	0/0/0/0/0/1	0/0/0/0/0/0	1/1/1/1/1/1	1/1/1/1/1/1	1/1/1/1/1/1	1/1/1/1/1/1	1/1/1/1/1/1	1/1/1/1/1/1	1/1/1/1/1/1	1/1/1/1/1/1	1/1/1/1/1/1	1/1/1/1/1/1	1/1/1/1/1/1	1/1/1/1/1/1
chr1A	3383123	missense_variant	MODERATE	TraesCS1A01G005700	E3 ubiquitin-protein ligase ORTHRUS 2	A	G	1/1/1/1/1/1	1/1/1/1/1/1	1/1/1/1/1/1	1/1/1/1/1/1	1/1/1/1/1/1	1/1/1/1/1/1	1/1/1/1/1/1	1/1/1/1/1/1	1/1/1/1/1/1	1/1/1/1/1/1	0/1/1/1/1/1	1/1/1/1/1/1	0/0/0/0/0/0	0/0/0/0/0/0	0/0/0/0/0/0	0/0/0/0/0/0	0/0/0/0/0/0	0/0/0/0/0/0	0/0/0/0/0/0	0/0/0/0/0/0	0/0/0/0/0/0	0/0/0/0/0/0	0/0/0/0/0/0	0/0/0/0/0/0
chr1A	3383123	downstream_gene_variant	MODIFIER	TraesCS1A01G005800	Mei2-like protein	A	G	1/1/1/1/1/1	1/1/1/1/1/1	1/1/1/1/1/1	1/1/1/1/1/1	1/1/1/1/1/1	1/1/1/1/1/1	1/1/1/1/1/1	1/1/1/1/1/1	1/1/1/1/1/1	1/1/1/1/1/1	0/1/1/1/1/1	1/1/1/1/1/1	0/0/0/0/0/0	0/0/0/0/0/0	0/0/0/0/0/0	0/0/0/0/0/0	0/0/0/0/0/0	0/0/0/0/0/0	0/0/0/0/0/0	0/0/0/0/0/0	0/0/0/0/0/0	0/0/0/0/0/0	0/0/0/0/0/0	0/0/0/0/0/0
chr1A	3383123	downstream_gene_variant	MODIFIER	TraesCS1A01G005800	Mei2-like protein	A	G	1/1/1/1/1/1	1/1/1/1/1/1	1/1/1/1/1/1	1/1/1/1/1/1	1/1/1/1/1/1	1/1/1/1/1/1	1/1/1/1/1/1	1/1/1/1/1/1	1/1/1/1/1/1	1/1/1/1/1/1	0/1/1/1/1/1	1/1/1/1/1/1	0/0/0/0/0/0	0/0/0/0/0/0	0/0/0/0/0/0	0/0/0/0/0/0	0/0/0/0/0/0	0/0/0/0/0/0	0/0/0/0/0/0	0/0/0/0/0/0	0/0/0/0/0/0	0/0/0/0/0/0	0/0/0/0/0/0	0/0/0/0/0/0
chr1A	3383131	synonymous_variant	LOW	TraesCS1A01G005700	E3 ubiquitin-protein ligase ORTHRUS 2	A	G	0/0/0/0/0/0	0/0/0/0/0/0	0/0/0/0/0/0	0/0/0/0/0/0	0/0/0/0/0/0	0/0/0/0/0/0	0/0/0/0/0/0	0/0/0/0/0/1	0/0/0/0/0/0	0/0/0/0/0/0	0/0/0/0/0/1	0/0/0/0/0/0	1/1/1/1/1/1	1/1/1/1/1/1	1/1/1/1/1/1	1/1/1/1/1/1	1/1/1/1/1/1	1/1/1/1/1/1	1/1/1/1/1/1	1/1/1/1/1/1	1/1/1/1/1/1	1/1/1/1/1/1	1/1/1/1/1/1	1/1/1/1/1/1
chr1A	3383131	downstream_gene_variant	MODIFIER	TraesCS1A01G005800	Mei2-like protein	A	G	0/0/0/0/0/0	0/0/0/0/0/0	0/0/0/0/0/0	0/0/0/0/0/0	0/0/0/0/0/0	0/0/0/0/0/0	0/0/0/0/0/0	0/0/0/0/0/1	0/0/0/0/0/0	0/0/0/0/0/0	0/0/0/0/0/1	0/0/0/0/0/0	1/1/1/1/1/1	1/1/1/1/1/1	1/1/1/1/1/1	1/1/1/1/1/1	1/1/1/1/1/1	1/1/1/1/1/1	1/1/1/1/1/1	1/1/1/1/1/1	1/1/1/1/1/1	1/1/1/1/1/1	1/1/1/1/1/1	1/1/1/1/1/1
chr1A	3383131	downstream_gene_variant	MODIFIER	TraesCS1A01G005800	Mei2-like protein	A	G	0/0/0/0/0/0	0/0/0/0/0/0	0/0/0/0/0/0	0/0/0/0/0/0	0/0/0/0/0/0	0/0/0/0/0/0	0/0/0/0/0/0	0/0/0/0/0/1	0/0/0/0/0/0	0/0/0/0/0/0	0/0/0/0/0/1	0/0/0/0/0/0	1/1/1/1/1/1	1/1/1/1/1/1	1/1/1/1/1/1	1/1/1/1/1/1	1/1/1/1/1/1	1/1/1/1/1/1	1/1/1/1/1/1	1/1/1/1/1/1	1/1/1/1/1/1	1/1/1/1/1/1	1/1/1/1/1/1	1/1/1/1/1/1
chr1A	3383148	missense_variant	MODERATE	TraesCS1A01G005700	E3 ubiquitin-protein ligase ORTHRUS 2	G	C	1/1/1/1/1/1	1/1/1/1/1/1	1/1/1/1/1/1	1/1/1/1/1/1	1/1/1/1/1/1	1/1/1/1/1/1	1/1/1/1/1/1	0/0/0/1/1/1	1/1/1/1/1/1	1/1/1/1/1/1	0/1/1/1/1/1	1/1/1/1/1/1	0/0/0/0/0/0	0/0/0/0/0/0	0/0/0/0/0/0	0/0/0/0/0/0	0/0/0/0/0/0	0/0/0/0/0/0	0/0/0/0/0/0	0/0/0/0/0/0	0/0/0/0/0/0	0/0/0/0/0/0	0/0/0/0/0/0	0/0/0/0/0/0
chr1A	3383148	downstream_gene_variant	MODIFIER	TraesCS1A01G005800	Mei2-like protein	G	C	1/1/1/1/1/1	1/1/1/1/1/1	1/1/1/1/1/1	1/1/1/1/1/1	1/1/1/1/1/1	1/1/1/1/1/1	1/1/1/1/1/1	0/0/0/1/1/1	1/1/1/1/1/1	1/1/1/1/1/1	0/1/1/1/1/1	1/1/1/1/1/1	0/0/0/0/0/0	0/0/0/0/0/0	0/0/0/0/0/0	0/0/0/0/0/0	0/0/0/0/0/0	0/0/0/0/0/0	0/0/0/0/0/0	0/0/0/0/0/0	0/0/0/0/0/0	0/0/0/0/0/0	0/0/0/0/0/0	0/0/0/0/0/0
chr1A	3383148	downstream_gene_variant	MODIFIER	TraesCS1A01G005800	Mei2-like protein	G	C	1/1/1/1/1/1	1/1/1/1/1/1	1/1/1/1/1/1	1/1/1/1/1/1	1/1/1/1/1/1	1/1/1/1/1/1	1/1/1/1/1/1	0/0/0/1/1/1	1/1/1/1/1/1	1/1/1/1/1/1	0/1/1/1/1/1	1/1/1/1/1/1	0/0/0/0/0/0	0/0/0/0/0/0	0/0/0/0/0/0	0/0/0/0/0/0	0/0/0/0/0/0	0/0/0/0/0/0	0/0/0/0/0/0	0/0/0/0/0/0	0/0/0/0/0/0	0/0/0/0/0/0	0/0/0/0/0/0	0/0/0/0/0/0
chr1A	3383161	synonymous_variant	LOW	TraesCS1A01G005700	E3 ubiquitin-protein ligase ORTHRUS 2	T	C	0/0/0/0/0/0	0/0/0/0/0/0	0/0/0/0/0/0	0/0/0/0/0/0	0/0/0/0/0/0	0/0/0/0/0/0	0/0/0/0/0/0	0/0/0/1/1/1	0/0/0/0/0/0	0/0/0/0/0/0	0/0/0/0/0/1	0/0/0/0/0/0	1/1/1/1/1/1	1/1/1/1/1/1	1/1/1/1/1/1	1/1/1/1/1/1	1/1/1/1/1/1	1/1/1/1/1/1	1/1/1/1/1/1	1/1/1/1/1/1	1/1/1/1/1/1	1/1/1/1/1/1	1/1/1/1/1/1	1/1/1/1/1/1
chr1A	3383161	downstream_gene_variant	MODIFIER	TraesCS1A01G005800	Mei2-like protein	T	C	0/0/0/0/0/0	0/0/0/0/0/0	0/0/0/0/0/0	0/0/0/0/0/0	0/0/0/0/0/0	0/0/0/0/0/0	0/0/0/0/0/0	0/0/0/1/1/1	0/0/0/0/0/0	0/0/0/0/0/0	0/0/0/0/0/1	0/0/0/0/0/0	1/1/1/1/1/1	1/1/1/1/1/1	1/1/1/1/1/1	1/1/1/1/1/1	1/1/1/1/1/1	1/1/1/1/1/1	1/1/1/1/1/1	1/1/1/1/1/1	1/1/1/1/1/1	1/1/1/1/1/1	1/1/1/1/1/1	1/1/1/1/1/1
chr1A	3383161	downstream_gene_variant	MODIFIER	TraesCS1A01G005800	Mei2-like protein	T	C	0/0/0/0/0/0	0/0/0/0/0/0	0/0/0/0/0/0	0/0/0/0/0/0	0/0/0/0/0/0	0/0/0/0/0/0	0/0/0/0/0/0	0/0/0/1/1/1	0/0/0/0/0/0	0/0/0/0/0/0	0/0/0/0/0/1	0/0/0/0/0/0	1/1/1/1/1/1	1/1/1/1/1/1	1/1/1/1/1/1	1/1/1/1/1/1	1/1/1/1/1/1	1/1/1/1/1/1	1/1/1/1/1/1	1/1/1/1/1/1	1/1/1/1/1/1	1/1/1/1/1/1	1/1/1/1/1/1	1/1/1/1/1/1
chr1A	3383189	disruptive_inframe_insertion	MODERATE	TraesCS1A01G005700	E3 ubiquitin-protein ligase ORTHRUS 2	AC	ACTGCAGCTGC	1/1/1/1/1/1	1/1/1/1/1/1	0/1/1/1/1/1	1/1/1/1/1/1	1/1/1/1/1/1	0/1/1/1/1/1	1/1/1/1/1/1	0/0/0/1/1/1	0/0/1/1/1/1	0/1/1/1/1/1	0/0/0/1/1/1	1/1/1/1/1/1	0/0/0/0/0/0	0/0/0/0/0/0	0/0/0/0/0/0	0/0/0/0/0/0	0/0/0/0/0/0	0/0/0/0/0/0	0/0/0/0/0/0	0/0/0/0/0/0	0/0/0/0/0/0	0/0/0/0/0/0	0/0/0/0/0/0	0/0/0/0/0/0
chr1A	3383189	downstream_gene_variant	MODIFIER	TraesCS1A01G005800	Mei2-like protein	AC	ACTGCAGCTGC	1/1/1/1/1/1	1/1/1/1/1/1	0/1/1/1/1/1	1/1/1/1/1/1	1/1/1/1/1/1	0/1/1/1/1/1	1/1/1/1/1/1	0/0/0/1/1/1	0/0/1/1/1/1	0/1/1/1/1/1	0/0/0/1/1/1	1/1/1/1/1/1	0/0/0/0/0/0	0/0/0/0/0/0	0/0/0/0/0/0	0/0/0/0/0/0	0/0/0/0/0/0	0/0/0/0/0/0	0/0/0/0/0/0	0/0/0/0/0/0	0/0/0/0/0/0	0/0/0/0/0/0	0/0/0/0/0/0	0/0/0/0/0/0
chr1A	3383189	downstream_gene_variant	MODIFIER	TraesCS1A01G005800	Mei2-like protein	AC	ACTGCAGCTGC	1/1/1/1/1/1	1/1/1/1/1/1	0/1/1/1/1/1	1/1/1/1/1/1	1/1/1/1/1/1	0/1/1/1/1/1	1/1/1/1/1/1	0/0/0/1/1/1	0/0/1/1/1/1	0/1/1/1/1/1	0/0/0/1/1/1	1/1/1/1/1/1	0/0/0/0/0/0	0/0/0/0/0/0	0/0/0/0/0/0	0/0/0/0/0/0	0/0/0/0/0/0	0/0/0/0/0/0	0/0/0/0/0/0	0/0/0/0/0/0	0/0/0/0/0/0	0/0/0/0/0/0	0/0/0/0/0/0	0/0/0/0/0/0
chr1A	3383264	missense_variant	MODERATE	TraesCS1A01G005700	E3 ubiquitin-protein ligase ORTHRUS 2	G	C	1/1/1/1/1/1	1/1/1/1/1/1	1/1/1/1/1/1	1/1/1/1/1/1	1/1/1/1/1/1	1/1/1/1/1/1	1/1/1/1/1/1	0/0/1/1/1/1	1/1/1/1/1/1	1/1/1/1/1/1	0/0/0/1/1/1	1/1/1/1/1/1	0/0/0/0/0/0	0/0/0/0/0/0	0/0/0/0/0/0	0/0/0/0/0/0	0/0/0/0/0/0	0/0/0/0/0/0	0/0/0/0/0/0	0/0/0/0/0/0	0/0/0/0/0/0	0/0/0/0/0/0	0/0/0/0/0/0	0/0/0/0/0/0
chr1A	3383264	downstream_gene_variant	MODIFIER	TraesCS1A01G005800	Mei2-like protein	G	C	1/1/1/1/1/1	1/1/1/1/1/1	1/1/1/1/1/1	1/1/1/1/1/1	1/1/1/1/1/1	1/1/1/1/1/1	1/1/1/1/1/1	0/0/1/1/1/1	1/1/1/1/1/1	1/1/1/1/1/1	0/0/0/1/1/1	1/1/1/1/1/1	0/0/0/0/0/0	0/0/0/0/0/0	0/0/0/0/0/0	0/0/0/0/0/0	0/0/0/0/0/0	0/0/0/0/0/0	0/0/0/0/0/0	0/0/0/0/0/0	0/0/0/0/0/0	0/0/0/0/0/0	0/0/0/0/0/0	0/0/0/0/0/0
chr1A	3383264	downstream_gene_variant	MODIFIER	TraesCS1A01G005800	Mei2-like protein	G	C	1/1/1/1/1/1	1/1/1/1/1/1	1/1/1/1/1/1	1/1/1/1/1/1	1/1/1/1/1/1	1/1/1/1/1/1	1/1/1/1/1/1	0/0/1/1/1/1	1/1/1/1/1/1	1/1/1/1/1/1	0/0/0/1/1/1	1/1/1/1/1/1	0/0/0/0/0/0	0/0/0/0/0/0	0/0/0/0/0/0	0/0/0/0/0/0	0/0/0/0/0/0	0/0/0/0/0/0	0/0/0/0/0/0	0/0/0/0/0/0	0/0/0/0/0/0	0/0/0/0/0/0	0/0/0/0/0/0	0/0/0/0/0/0
chr1A	3386256	downstream_gene_variant	MODIFIER	TraesCS1A01G005700	E3 ubiquitin-protein ligase ORTHRUS 2	CGG	CG	0/0/1/1/1/1	0/0/1/1/1/1	0/1/1/1/1/1	0/0/1/1/1/1	0/1/1/1/1/1	0/0/1/1/1/1	0/1/1/1/1/1	0/0/1/1/1/1	0/1/1/1/1/1	0/1/1/1/1/1	0/0/1/1/1/1	0/0/1/1/1/1	0/0/0/0/0/0	0/0/0/0/0/0	0/0/0/0/0/0	0/0/0/0/0/0	0/0/0/0/0/0	0/0/0/0/0/0	0/0/0/0/0/0	0/0/0/0/0/0	0/0/0/0/0/0	0/0/0/0/0/0	0/0/0/0/0/0	0/0/0/0/0/0
chr1A	3386256	downstream_gene_variant	MODIFIER	TraesCS1A01G005800	Mei2-like protein	CGG	CG	0/0/1/1/1/1	0/0/1/1/1/1	0/1/1/1/1/1	0/0/1/1/1/1	0/1/1/1/1/1	0/0/1/1/1/1	0/1/1/1/1/1	0/0/1/1/1/1	0/1/1/1/1/1	0/1/1/1/1/1	0/0/1/1/1/1	0/0/1/1/1/1	0/0/0/0/0/0	0/0/0/0/0/0	0/0/0/0/0/0	0/0/0/0/0/0	0/0/0/0/0/0	0/0/0/0/0/0	0/0/0/0/0/0	0/0/0/0/0/0	0/0/0/0/0/0	0/0/0/0/0/0	0/0/0/0/0/0	0/0/0/0/0/0
chr1A	3386256	downstream_gene_variant	MODIFIER	TraesCS1A01G005800	Mei2-like protein	CGG	CG	0/0/1/1/1/1	0/0/1/1/1/1	0/1/1/1/1/1	0/0/1/1/1/1	0/1/1/1/1/1	0/0/1/1/1/1	0/1/1/1/1/1	0/0/1/1/1/1	0/1/1/1/1/1	0/1/1/1/1/1	0/0/1/1/1/1	0/0/1/1/1/1	0/0/0/0/0/0	0/0/0/0/0/0	0/0/0/0/0/0	0/0/0/0/0/0	0/0/0/0/0/0	0/0/0/0/0/0	0/0/0/0/0/0	0/0/0/0/0/0	0/0/0/0/0/0	0/0/0/0/0/0	0/0/0/0/0/0	0/0/0/0/0/0
chr1A	3386256	intergenic_region	MODIFIER	TraesCS1A01G005700-TraesCS1A01G005800		CGG	CG	0/0/1/1/1/1	0/0/1/1/1/1	0/1/1/1/1/1	0/0/1/1/1/1	0/1/1/1/1/1	0/0/1/1/1/1	0/1/1/1/1/1	0/0/1/1/1/1	0/1/1/1/1/1	0/1/1/1/1/1	0/0/1/1/1/1	0/0/1/1/1/1	0/0/0/0/0/0	0/0/0/0/0/0	0/0/0/0/0/0	0/0/0/0/0/0	0/0/0/0/0/0	0/0/0/0/0/0	0/0/0/0/0/0	0/0/0/0/0/0	0/0/0/0/0/0	0/0/0/0/0/0	0/0/0/0/0/0	0/0/0/0/0/0
chr1A	3386957	synonymous_variant	LOW	TraesCS1A01G005800	Mei2-like protein	G	A	0/0/0/0/0/0	0/0/0/0/0/0	0/0/0/0/0/0	0/0/0/0/0/0	0/0/0/0/0/0	0/0/0/0/0/0	0/0/0/0/0/0	0/0/0/0/0/1	0/0/0/0/0/1	0/0/0/0/0/0	0/0/0/0/0/1	0/0/0/0/0/1	0/0/0/1/1/1	0/0/0/1/1/1	0/0/0/0/1/1	0/0/0/0/1/1	0/0/0/1/1/1	0/0/0/1/1/1	0/0/0/1/1/1	0/0/0/1/1/1	0/0/1/1/1/1	0/0/0/1/1/1	0/0/0/1/1/1	0/0/0/1/1/1
chr1A	3386957	synonymous_variant	LOW	TraesCS1A01G005800	Mei2-like protein	G	A	0/0/0/0/0/0	0/0/0/0/0/0	0/0/0/0/0/0	0/0/0/0/0/0	0/0/0/0/0/0	0/0/0/0/0/0	0/0/0/0/0/0	0/0/0/0/0/1	0/0/0/0/0/1	0/0/0/0/0/0	0/0/0/0/0/1	0/0/0/0/0/1	0/0/0/1/1/1	0/0/0/1/1/1	0/0/0/0/1/1	0/0/0/0/1/1	0/0/0/1/1/1	0/0/0/1/1/1	0/0/0/1/1/1	0/0/0/1/1/1	0/0/1/1/1/1	0/0/0/1/1/1	0/0/0/1/1/1	0/0/0/1/1/1
chr1A	3386957	downstream_gene_variant	MODIFIER	TraesCS1A01G005700	E3 ubiquitin-protein ligase ORTHRUS 2	G	A	0/0/0/0/0/0	0/0/0/0/0/0	0/0/0/0/0/0	0/0/0/0/0/0	0/0/0/0/0/0	0/0/0/0/0/0	0/0/0/0/0/0	0/0/0/0/0/1	0/0/0/0/0/1	0/0/0/0/0/0	0/0/0/0/0/1	0/0/0/0/0/1	0/0/0/1/1/1	0/0/0/1/1/1	0/0/0/0/1/1	0/0/0/0/1/1	0/0/0/1/1/1	0/0/0/1/1/1	0/0/0/1/1/1	0/0/0/1/1/1	0/0/1/1/1/1	0/0/0/1/1/1	0/0/0/1/1/1	0/0/0/1/1/1
chr1A	3388531	missense_variant	MODERATE	TraesCS1A01G005800	Mei2-like protein	T	C	1/1/1/1/1/1	1/1/1/1/1/1	1/1/1/1/1/1	1/1/1/1/1/1	1/1/1/1/1/1	1/1/1/1/1/1	0/1/1/1/1/1	0/1/1/1/1/1	1/1/1/1/1/1	0/1/1/1/1/1	0/1/1/1/1/1	0/1/1/1/1/1	0/0/0/0/0/0	0/0/0/0/0/0	0/0/0/0/0/0	0/0/0/0/0/0	0/0/0/0/0/0	0/0/0/0/0/0	0/0/0/0/0/0	0/0/0/0/0/0	0/0/0/0/0/0	0/0/0/0/0/0	0/0/0/0/0/0	0/0/0/0/0/0
chr1A	3388531	missense_variant	MODERATE	TraesCS1A01G005800	Mei2-like protein	T	C	1/1/1/1/1/1	1/1/1/1/1/1	1/1/1/1/1/1	1/1/1/1/1/1	1/1/1/1/1/1	1/1/1/1/1/1	0/1/1/1/1/1	0/1/1/1/1/1	1/1/1/1/1/1	0/1/1/1/1/1	0/1/1/1/1/1	0/1/1/1/1/1	0/0/0/0/0/0	0/0/0/0/0/0	0/0/0/0/0/0	0/0/0/0/0/0	0/0/0/0/0/0	0/0/0/0/0/0	0/0/0/0/0/0	0/0/0/0/0/0	0/0/0/0/0/0	0/0/0/0/0/0	0/0/0/0/0/0	0/0/0/0/0/0
chr1A	3388782	synonymous_variant	LOW	TraesCS1A01G005800	Mei2-like protein	G	A	1/1/1/1/1/1	1/1/1/1/1/1	1/1/1/1/1/1	1/1/1/1/1/1	1/1/1/1/1/1	1/1/1/1/1/1	1/1/1/1/1/1	0/1/1/1/1/1	0/1/1/1/1/1	1/1/1/1/1/1	0/1/1/1/1/1	0/1/1/1/1/1	0/0/0/0/0/0	0/0/0/0/0/0	0/0/0/0/0/0	0/0/0/0/0/0	0/0/0/0/0/0	0/0/0/0/0/0	0/0/0/0/0/0	0/0/0/0/0/0	0/0/0/0/0/0	0/0/0/0/0/0	0/0/0/0/0/0	0/0/0/0/0/0
chr1A	3388782	synonymous_variant	LOW	TraesCS1A01G005800	Mei2-like protein	G	A	1/1/1/1/1/1	1/1/1/1/1/1	1/1/1/1/1/1	1/1/1/1/1/1	1/1/1/1/1/1	1/1/1/1/1/1	1/1/1/1/1/1	0/1/1/1/1/1	0/1/1/1/1/1	1/1/1/1/1/1	0/1/1/1/1/1	0/1/1/1/1/1	0/0/0/0/0/0	0/0/0/0/0/0	0/0/0/0/0/0	0/0/0/0/0/0	0/0/0/0/0/0	0/0/0/0/0/0	0/0/0/0/0/0	0/0/0/0/0/0	0/0/0/0/0/0	0/0/0/0/0/0	0/0/0/0/0/0	0/0/0/0/0/0
chr1A	3389027	missense_variant	MODERATE	TraesCS1A01G005800	Mei2-like protein	T	C	0/0/0/0/0/0	0/0/0/0/0/0	0/0/0/0/0/0	0/0/0/0/0/0	0/0/0/0/0/0	0/0/0/0/0/0	0/0/0/0/0/0	0/0/0/0/1/1	0/0/0/0/0/1	0/0/0/0/0/0	0/0/0/0/0/1	0/0/0/0/0/1	1/1/1/1/1/1	1/1/1/1/1/1	1/1/1/1/1/1	1/1/1/1/1/1	1/1/1/1/1/1	1/1/1/1/1/1	1/1/1/1/1/1	1/1/1/1/1/1	1/1/1/1/1/1	1/1/1/1/1/1	1/1/1/1/1/1	1/1/1/1/1/1
chr1A	3389027	missense_variant	MODERATE	TraesCS1A01G005800	Mei2-like protein	T	C	0/0/0/0/0/0	0/0/0/0/0/0	0/0/0/0/0/0	0/0/0/0/0/0	0/0/0/0/0/0	0/0/0/0/0/0	0/0/0/0/0/0	0/0/0/0/1/1	0/0/0/0/0/1	0/0/0/0/0/0	0/0/0/0/0/1	0/0/0/0/0/1	1/1/1/1/1/1	1/1/1/1/1/1	1/1/1/1/1/1	1/1/1/1/1/1	1/1/1/1/1/1	1/1/1/1/1/1	1/1/1/1/1/1	1/1/1/1/1/1	1/1/1/1/1/1	1/1/1/1/1/1	1/1/1/1/1/1	1/1/1/1/1/1
chr1A	3389406	synonymous_variant	LOW	TraesCS1A01G005800	Mei2-like protein	G	A	1/1/1/1/1/1	1/1/1/1/1/1	1/1/1/1/1/1	1/1/1/1/1/1	1/1/1/1/1/1	1/1/1/1/1/1	1/1/1/1/1/1	0/1/1/1/1/1	0/1/1/1/1/1	1/1/1/1/1/1	0/1/1/1/1/1	0/1/1/1/1/1	0/0/0/0/0/0	0/0/0/0/0/0	0/0/0/0/0/1	0/0/0/0/0/0	0/0/0/0/0/0	0/0/0/0/0/0	0/0/0/0/0/0	0/0/0/0/0/0	0/0/0/0/0/0	0/0/0/0/0/0	0/0/0/0/0/0	0/0/0/0/0/0
chr1A	3389406	synonymous_variant	LOW	TraesCS1A01G005800	Mei2-like protein	G	A	1/1/1/1/1/1	1/1/1/1/1/1	1/1/1/1/1/1	1/1/1/1/1/1	1/1/1/1/1/1	1/1/1/1/1/1	1/1/1/1/1/1	0/1/1/1/1/1	0/1/1/1/1/1	1/1/1/1/1/1	0/1/1/1/1/1	0/1/1/1/1/1	0/0/0/0/0/0	0/0/0/0/0/0	0/0/0/0/0/1	0/0/0/0/0/0	0/0/0/0/0/0	0/0/0/0/0/0	0/0/0/0/0/0	0/0/0/0/0/0	0/0/0/0/0/0	0/0/0/0/0/0	0/0/0/0/0/0	0/0/0/0/0/0
chr1A	3390652	missense_variant	MODERATE	TraesCS1A01G005800	Mei2-like protein	C	T	0/0/0/0/0/0	0/0/0/0/0/0	0/0/0/0/0/0	0/0/0/0/0/0	0/0/0/0/0/0	0/0/0/0/0/0	0/0/0/0/0/0	0/0/0/0/1/1	0/0/0/0/0/0	0/0/0/0/0/0	0/0/0/0/0/1	0/0/0/0/0/1	1/1/1/1/1/1	1/1/1/1/1/1	1/1/1/1/1/1	1/1/1/1/1/1	1/1/1/1/1/1	1/1/1/1/1/1	1/1/1/1/1/1	1/1/1/1/1/1	1/1/1/1/1/1	1/1/1/1/1/1	1/1/1/1/1/1	1/1/1/1/1/1
chr1A	3390652	missense_variant	MODERATE	TraesCS1A01G005800	Mei2-like protein	C	T	0/0/0/0/0/0	0/0/0/0/0/0	0/0/0/0/0/0	0/0/0/0/0/0	0/0/0/0/0/0	0/0/0/0/0/0	0/0/0/0/0/0	0/0/0/0/1/1	0/0/0/0/0/0	0/0/0/0/0/0	0/0/0/0/0/1	0/0/0/0/0/1	1/1/1/1/1/1	1/1/1/1/1/1	1/1/1/1/1/1	1/1/1/1/1/1	1/1/1/1/1/1	1/1/1/1/1/1	1/1/1/1/1/1	1/1/1/1/1/1	1/1/1/1/1/1	1/1/1/1/1/1	1/1/1/1/1/1	1/1/1/1/1/1
chr1A	3447220	synonymous_variant	LOW	TraesCS1A01G005900	Charged multivesicular body protein 5	C	G	0/0/0/0/0/0	0/0/0/0/0/0	0/0/0/0/0/0	0/0/0/0/0/0	0/0/0/0/0/0	0/0/0/0/0/0	0/0/0/0/0/0	0/0/0/0/0/0	0/0/0/0/0/0	0/0/0/0/0/0	0/0/0/0/0/1	0/0/0/0/0/0	1/1/1/1/1/1	1/1/1/1/1/1	1/1/1/1/1/1	1/1/1/1/1/1	1/1/1/1/1/1	1/1/1/1/1/1	1/1/1/1/1/1	1/1/1/1/1/1	1/1/1/1/1/1	1/1/1/1/1/1	1/1/1/1/1/1	1/1/1/1/1/1
chr1A	3447220	downstream_gene_variant	MODIFIER	TraesCS1A01G006000	Leucine-rich repeat receptor-like protein kinase family protein, putative	C	G	0/0/0/0/0/0	0/0/0/0/0/0	0/0/0/0/0/0	0/0/0/0/0/0	0/0/0/0/0/0	0/0/0/0/0/0	0/0/0/0/0/0	0/0/0/0/0/0	0/0/0/0/0/0	0/0/0/0/0/0	0/0/0/0/0/1	0/0/0/0/0/0	1/1/1/1/1/1	1/1/1/1/1/1	1/1/1/1/1/1	1/1/1/1/1/1	1/1/1/1/1/1	1/1/1/1/1/1	1/1/1/1/1/1	1/1/1/1/1/1	1/1/1/1/1/1	1/1/1/1/1/1	1/1/1/1/1/1	1/1/1/1/1/1
chr1A	3447444	missense_variant	MODERATE	TraesCS1A01G005900	Charged multivesicular body protein 5	C	G	0/0/0/0/0/0	0/0/0/0/0/0	0/0/0/0/0/0	0/0/0/0/0/0	0/0/0/0/0/0	0/0/0/0/0/0	0/0/0/0/0/0	0/0/0/0/0/1	0/0/0/0/0/0	0/0/0/0/0/0	0/0/0/0/0/1	0/0/0/0/0/0	1/1/1/1/1/1	1/1/1/1/1/1	1/1/1/1/1/1	1/1/1/1/1/1	1/1/1/1/1/1	1/1/1/1/1/1	1/1/1/1/1/1	1/1/1/1/1/1	1/1/1/1/1/1	1/1/1/1/1/1	1/1/1/1/1/1	1/1/1/1/1/1
chr1A	3447444	downstream_gene_variant	MODIFIER	TraesCS1A01G006000	Leucine-rich repeat receptor-like protein kinase family protein, putative	C	G	0/0/0/0/0/0	0/0/0/0/0/0	0/0/0/0/0/0	0/0/0/0/0/0	0/0/0/0/0/0	0/0/0/0/0/0	0/0/0/0/0/0	0/0/0/0/0/1	0/0/0/0/0/0	0/0/0/0/0/0	0/0/0/0/0/1	0/0/0/0/0/0	1/1/1/1/1/1	1/1/1/1/1/1	1/1/1/1/1/1	1/1/1/1/1/1	1/1/1/1/1/1	1/1/1/1/1/1	1/1/1/1/1/1	1/1/1/1/1/1	1/1/1/1/1/1	1/1/1/1/1/1	1/1/1/1/1/1	1/1/1/1/1/1
chr1A	3447474	synonymous_variant	LOW	TraesCS1A01G005900	Charged multivesicular body protein 5	C	G	0/0/0/0/0/0	0/0/0/0/0/0	0/0/0/0/0/0	0/0/0/0/0/0	0/0/0/0/0/0	0/0/0/0/0/0	0/0/0/0/0/0	0/0/0/0/0/1	0/0/0/0/0/0	0/0/0/0/0/0	0/0/0/0/0/1	0/0/0/0/0/0	1/1/1/1/1/1	1/1/1/1/1/1	1/1/1/1/1/1	1/1/1/1/1/1	1/1/1/1/1/1	1/1/1/1/1/1	1/1/1/1/1/1	1/1/1/1/1/1	1/1/1/1/1/1	1/1/1/1/1/1	1/1/1/1/1/1	1/1/1/1/1/1
chr1A	3447474	downstream_gene_variant	MODIFIER	TraesCS1A01G006000	Leucine-rich repeat receptor-like protein kinase family protein, putative	C	G	0/0/0/0/0/0	0/0/0/0/0/0	0/0/0/0/0/0	0/0/0/0/0/0	0/0/0/0/0/0	0/0/0/0/0/0	0/0/0/0/0/0	0/0/0/0/0/1	0/0/0/0/0/0	0/0/0/0/0/0	0/0/0/0/0/1	0/0/0/0/0/0	1/1/1/1/1/1	1/1/1/1/1/1	1/1/1/1/1/1	1/1/1/1/1/1	1/1/1/1/1/1	1/1/1/1/1/1	1/1/1/1/1/1	1/1/1/1/1/1	1/1/1/1/1/1	1/1/1/1/1/1	1/1/1/1/1/1	1/1/1/1/1/1
chr1A	3447715	downstream_gene_variant	MODIFIER	TraesCS1A01G006000	Leucine-rich repeat receptor-like protein kinase family protein, putative	GAAAAAAC	GAAAGAAC	0/0/0/0/0/0	0/0/0/0/0/0	0/0/0/0/0/0	0/0/0/0/0/0	0/0/0/0/0/0	0/0/0/0/0/0	0/0/0/0/0/0	0/0/0/0/1/1	0/0/0/0/0/0	0/0/0/0/0/0	0/0/0/0/0/0	0/0/0/0/0/0	1/1/1/1/1/1	1/1/1/1/1/1	1/1/1/1/1/1	1/1/1/1/1/1	1/1/1/1/1/1	1/1/1/1/1/1	1/1/1/1/1/1	1/1/1/1/1/1	1/1/1/1/1/1	1/1/1/1/1/1	1/1/1/1/1/1	1/1/1/1/1/1
chr1A	3447715	intron_variant	MODIFIER	TraesCS1A01G005900	Charged multivesicular body protein 5	GAAAAAAC	GAAAGAAC	0/0/0/0/0/0	0/0/0/0/0/0	0/0/0/0/0/0	0/0/0/0/0/0	0/0/0/0/0/0	0/0/0/0/0/0	0/0/0/0/0/0	0/0/0/0/1/1	0/0/0/0/0/0	0/0/0/0/0/0	0/0/0/0/0/0	0/0/0/0/0/0	1/1/1/1/1/1	1/1/1/1/1/1	1/1/1/1/1/1	1/1/1/1/1/1	1/1/1/1/1/1	1/1/1/1/1/1	1/1/1/1/1/1	1/1/1/1/1/1	1/1/1/1/1/1	1/1/1/1/1/1	1/1/1/1/1/1	1/1/1/1/1/1
chr1A	3448155	downstream_gene_variant	MODIFIER	TraesCS1A01G006000	Leucine-rich repeat receptor-like protein kinase family protein, putative	A	C	0/0/0/0/0/0	0/0/0/0/0/0	0/0/0/0/0/0	0/0/0/0/0/0	0/0/0/0/0/0	0/0/0/0/0/0	0/0/0/0/0/0	0/0/0/0/0/0	0/0/0/0/0/0	0/0/0/0/0/0	0/0/0/0/0/0	0/0/0/0/0/0	1/1/1/1/1/1	1/1/1/1/1/1	1/1/1/1/1/1	1/1/1/1/1/1	1/1/1/1/1/1	1/1/1/1/1/1	1/1/1/1/1/1	1/1/1/1/1/1	1/1/1/1/1/1	0/0/1/1/1/1	1/1/1/1/1/1	0/0/0/1/1/1
chr1A	3448155	intron_variant	MODIFIER	TraesCS1A01G005900	Charged multivesicular body protein 5	A	C	0/0/0/0/0/0	0/0/0/0/0/0	0/0/0/0/0/0	0/0/0/0/0/0	0/0/0/0/0/0	0/0/0/0/0/0	0/0/0/0/0/0	0/0/0/0/0/0	0/0/0/0/0/0	0/0/0/0/0/0	0/0/0/0/0/0	0/0/0/0/0/0	1/1/1/1/1/1	1/1/1/1/1/1	1/1/1/1/1/1	1/1/1/1/1/1	1/1/1/1/1/1	1/1/1/1/1/1	1/1/1/1/1/1	1/1/1/1/1/1	1/1/1/1/1/1	0/0/1/1/1/1	1/1/1/1/1/1	0/0/0/1/1/1
chr1A	3449015	downstream_gene_variant	MODIFIER	TraesCS1A01G006000	Leucine-rich repeat receptor-like protein kinase family protein, putative	G	A	0/0/0/0/0/0	0/0/0/0/0/0	0/0/0/0/0/0	0/0/0/0/0/0	0/0/0/0/0/0	0/0/0/0/0/0	0/0/0/0/0/0	0/0/0/0/0/1	0/0/0/0/0/0	0/0/0/0/0/0	0/0/0/0/0/0	0/0/0/0/0/0	0/0/1/1/1/1	0/0/1/1/1/1	0/1/1/1/1/1	0/0/1/1/1/1	0/0/0/0/1/1	0/0/0/1/1/1	0/0/0/0/1/1	0/0/0/0/1/1	0/0/0/0/1/1	0/0/0/0/0/1	0/0/0/1/1/1	0/0/0/0/1/1
chr1A	3449015	intron_variant	MODIFIER	TraesCS1A01G005900	Charged multivesicular body protein 5	G	A	0/0/0/0/0/0	0/0/0/0/0/0	0/0/0/0/0/0	0/0/0/0/0/0	0/0/0/0/0/0	0/0/0/0/0/0	0/0/0/0/0/0	0/0/0/0/0/1	0/0/0/0/0/0	0/0/0/0/0/0	0/0/0/0/0/0	0/0/0/0/0/0	0/0/1/1/1/1	0/0/1/1/1/1	0/1/1/1/1/1	0/0/1/1/1/1	0/0/0/0/1/1	0/0/0/1/1/1	0/0/0/0/1/1	0/0/0/0/1/1	0/0/0/0/1/1	0/0/0/0/0/1	0/0/0/1/1/1	0/0/0/0/1/1
chr1A	3449422	downstream_gene_variant	MODIFIER	TraesCS1A01G006000	Leucine-rich repeat receptor-like protein kinase family protein, putative	T	C	0/0/0/0/0/0	0/0/0/0/0/0	0/0/0/0/0/0	0/0/0/0/0/0	0/0/0/0/0/0	0/0/0/0/0/0	0/0/0/0/0/0	0/0/0/0/0/1	0/0/0/0/0/0	0/0/0/0/0/0	0/0/0/0/0/0	0/0/0/0/0/0	0/0/0/0/0/1	0/0/0/0/0/1	0/0/0/0/0/1	0/0/0/0/0/1	0/0/0/0/1/1	0/0/0/0/0/1	0/0/0/0/0/1	0/0/0/0/0/0	0/0/0/0/0/1	0/0/0/0/0/1	0/0/0/0/0/1	0/0/0/0/0/1
chr1A	3449422	intron_variant	MODIFIER	TraesCS1A01G005900	Charged multivesicular body protein 5	T	C	0/0/0/0/0/0	0/0/0/0/0/0	0/0/0/0/0/0	0/0/0/0/0/0	0/0/0/0/0/0	0/0/0/0/0/0	0/0/0/0/0/0	0/0/0/0/0/1	0/0/0/0/0/0	0/0/0/0/0/0	0/0/0/0/0/0	0/0/0/0/0/0	0/0/0/0/0/1	0/0/0/0/0/1	0/0/0/0/0/1	0/0/0/0/0/1	0/0/0/0/1/1	0/0/0/0/0/1	0/0/0/0/0/1	0/0/0/0/0/0	0/0/0/0/0/1	0/0/0/0/0/1	0/0/0/0/0/1	0/0/0/0/0/1
chr1A	3449695	downstream_gene_variant	MODIFIER	TraesCS1A01G006000	Leucine-rich repeat receptor-like protein kinase family protein, putative	CGCATA	CA	0/0/0/0/0/0	0/0/0/0/0/0	0/0/0/0/0/0	0/0/0/0/0/0	0/0/0/0/0/0	0/0/0/0/0/0	0/0/0/0/0/0	0/0/0/0/0/0	0/0/0/0/0/0	0/0/0/0/0/0	0/0/0/0/0/1	0/0/0/0/0/0	1/1/1/1/1/1	1/1/1/1/1/1	1/1/1/1/1/1	1/1/1/1/1/1	1/1/1/1/1/1	1/1/1/1/1/1	1/1/1/1/1/1	1/1/1/1/1/1	1/1/1/1/1/1	1/1/1/1/1/1	1/1/1/1/1/1	0/1/1/1/1/1
chr1A	3449695	intron_variant	MODIFIER	TraesCS1A01G005900	Charged multivesicular body protein 5	CGCATA	CA	0/0/0/0/0/0	0/0/0/0/0/0	0/0/0/0/0/0	0/0/0/0/0/0	0/0/0/0/0/0	0/0/0/0/0/0	0/0/0/0/0/0	0/0/0/0/0/0	0/0/0/0/0/0	0/0/0/0/0/0	0/0/0/0/0/1	0/0/0/0/0/0	1/1/1/1/1/1	1/1/1/1/1/1	1/1/1/1/1/1	1/1/1/1/1/1	1/1/1/1/1/1	1/1/1/1/1/1	1/1/1/1/1/1	1/1/1/1/1/1	1/1/1/1/1/1	1/1/1/1/1/1	1/1/1/1/1/1	0/1/1/1/1/1
chr1A	3449702	downstream_gene_variant	MODIFIER	TraesCS1A01G006000	Leucine-rich repeat receptor-like protein kinase family protein, putative	T	A	0/0/0/0/0/0	0/0/0/0/0/0	0/0/0/0/0/0	0/0/0/0/0/0	0/0/0/0/0/0	0/0/0/0/0/0	0/0/0/0/0/0	0/0/0/0/0/0	0/0/0/0/0/0	0/0/0/0/0/0	0/0/0/0/0/1	0/0/0/0/0/0	1/1/1/1/1/1	1/1/1/1/1/1	1/1/1/1/1/1	1/1/1/1/1/1	1/1/1/1/1/1	1/1/1/1/1/1	1/1/1/1/1/1	1/1/1/1/1/1	1/1/1/1/1/1	1/1/1/1/1/1	1/1/1/1/1/1	1/1/1/1/1/1
chr1A	3449702	intron_variant	MODIFIER	TraesCS1A01G005900	Charged multivesicular body protein 5	T	A	0/0/0/0/0/0	0/0/0/0/0/0	0/0/0/0/0/0	0/0/0/0/0/0	0/0/0/0/0/0	0/0/0/0/0/0	0/0/0/0/0/0	0/0/0/0/0/0	0/0/0/0/0/0	0/0/0/0/0/0	0/0/0/0/0/1	0/0/0/0/0/0	1/1/1/1/1/1	1/1/1/1/1/1	1/1/1/1/1/1	1/1/1/1/1/1	1/1/1/1/1/1	1/1/1/1/1/1	1/1/1/1/1/1	1/1/1/1/1/1	1/1/1/1/1/1	1/1/1/1/1/1	1/1/1/1/1/1	1/1/1/1/1/1
chr1A	3450805	downstream_gene_variant	MODIFIER	TraesCS1A01G005900	Charged multivesicular body protein 5	G	A	0/0/0/0/0/0	0/0/0/0/0/0	0/0/0/0/0/0	0/0/0/0/0/0	0/0/0/0/0/0	0/0/0/0/0/0	0/0/0/0/0/0	0/0/0/0/0/0	0/0/0/0/0/0	0/0/0/0/0/0	0/0/0/0/0/1	0/0/0/0/0/0	1/1/1/1/1/1	1/1/1/1/1/1	1/1/1/1/1/1	1/1/1/1/1/1	1/1/1/1/1/1	1/1/1/1/1/1	1/1/1/1/1/1	1/1/1/1/1/1	1/1/1/1/1/1	1/1/1/1/1/1	1/1/1/1/1/1	1/1/1/1/1/1
chr1A	3450805	downstream_gene_variant	MODIFIER	TraesCS1A01G006000	Leucine-rich repeat receptor-like protein kinase family protein, putative	G	A	0/0/0/0/0/0	0/0/0/0/0/0	0/0/0/0/0/0	0/0/0/0/0/0	0/0/0/0/0/0	0/0/0/0/0/0	0/0/0/0/0/0	0/0/0/0/0/0	0/0/0/0/0/0	0/0/0/0/0/0	0/0/0/0/0/1	0/0/0/0/0/0	1/1/1/1/1/1	1/1/1/1/1/1	1/1/1/1/1/1	1/1/1/1/1/1	1/1/1/1/1/1	1/1/1/1/1/1	1/1/1/1/1/1	1/1/1/1/1/1	1/1/1/1/1/1	1/1/1/1/1/1	1/1/1/1/1/1	1/1/1/1/1/1
chr1A	3450805	intergenic_region	MODIFIER	TraesCS1A01G005900-TraesCS1A01G006000		G	A	0/0/0/0/0/0	0/0/0/0/0/0	0/0/0/0/0/0	0/0/0/0/0/0	0/0/0/0/0/0	0/0/0/0/0/0	0/0/0/0/0/0	0/0/0/0/0/0	0/0/0/0/0/0	0/0/0/0/0/0	0/0/0/0/0/1	0/0/0/0/0/0	1/1/1/1/1/1	1/1/1/1/1/1	1/1/1/1/1/1	1/1/1/1/1/1	1/1/1/1/1/1	1/1/1/1/1/1	1/1/1/1/1/1	1/1/1/1/1/1	1/1/1/1/1/1	1/1/1/1/1/1	1/1/1/1/1/1	1/1/1/1/1/1
chr1A	3450989	downstream_gene_variant	MODIFIER	TraesCS1A01G005900	Charged multivesicular body protein 5	T	C	0/0/0/0/0/0	0/0/0/0/0/0	0/0/0/0/0/0	0/0/0/0/0/0	0/0/0/0/0/0	0/0/0/0/0/0	0/0/0/0/0/0	0/0/0/0/0/0	0/0/0/0/0/0	0/0/0/0/0/0	0/0/0/0/0/0	0/0/0/0/0/0	1/1/1/1/1/1	1/1/1/1/1/1	1/1/1/1/1/1	1/1/1/1/1/1	1/1/1/1/1/1	1/1/1/1/1/1	1/1/1/1/1/1	1/1/1/1/1/1	1/1/1/1/1/1	1/1/1/1/1/1	1/1/1/1/1/1	1/1/1/1/1/1
chr1A	3450989	downstream_gene_variant	MODIFIER	TraesCS1A01G006000	Leucine-rich repeat receptor-like protein kinase family protein, putative	T	C	0/0/0/0/0/0	0/0/0/0/0/0	0/0/0/0/0/0	0/0/0/0/0/0	0/0/0/0/0/0	0/0/0/0/0/0	0/0/0/0/0/0	0/0/0/0/0/0	0/0/0/0/0/0	0/0/0/0/0/0	0/0/0/0/0/0	0/0/0/0/0/0	1/1/1/1/1/1	1/1/1/1/1/1	1/1/1/1/1/1	1/1/1/1/1/1	1/1/1/1/1/1	1/1/1/1/1/1	1/1/1/1/1/1	1/1/1/1/1/1	1/1/1/1/1/1	1/1/1/1/1/1	1/1/1/1/1/1	1/1/1/1/1/1
chr1A	3450989	intergenic_region	MODIFIER	TraesCS1A01G005900-TraesCS1A01G006000		T	C	0/0/0/0/0/0	0/0/0/0/0/0	0/0/0/0/0/0	0/0/0/0/0/0	0/0/0/0/0/0	0/0/0/0/0/0	0/0/0/0/0/0	0/0/0/0/0/0	0/0/0/0/0/0	0/0/0/0/0/0	0/0/0/0/0/0	0/0/0/0/0/0	1/1/1/1/1/1	1/1/1/1/1/1	1/1/1/1/1/1	1/1/1/1/1/1	1/1/1/1/1/1	1/1/1/1/1/1	1/1/1/1/1/1	1/1/1/1/1/1	1/1/1/1/1/1	1/1/1/1/1/1	1/1/1/1/1/1	1/1/1/1/1/1
chr1A	3451580	3_prime_UTR_variant	MODIFIER	TraesCS1A01G006000	Leucine-rich repeat receptor-like protein kinase family protein, putative	G	T	0/0/0/0/0/0	0/0/0/0/0/0	0/0/0/0/0/0	0/0/0/0/0/0	0/0/0/0/0/0	0/0/0/0/0/0	0/0/0/0/0/0	0/0/0/0/0/0	0/0/0/0/0/0	0/0/0/0/0/0	0/0/0/0/0/1	0/0/0/0/0/0	1/1/1/1/1/1	1/1/1/1/1/1	1/1/1/1/1/1	1/1/1/1/1/1	1/1/1/1/1/1	1/1/1/1/1/1	1/1/1/1/1/1	1/1/1/1/1/1	0/1/1/1/1/1	1/1/1/1/1/1	1/1/1/1/1/1	1/1/1/1/1/1
chr1A	3451580	downstream_gene_variant	MODIFIER	TraesCS1A01G005900	Charged multivesicular body protein 5	G	T	0/0/0/0/0/0	0/0/0/0/0/0	0/0/0/0/0/0	0/0/0/0/0/0	0/0/0/0/0/0	0/0/0/0/0/0	0/0/0/0/0/0	0/0/0/0/0/0	0/0/0/0/0/0	0/0/0/0/0/0	0/0/0/0/0/1	0/0/0/0/0/0	1/1/1/1/1/1	1/1/1/1/1/1	1/1/1/1/1/1	1/1/1/1/1/1	1/1/1/1/1/1	1/1/1/1/1/1	1/1/1/1/1/1	1/1/1/1/1/1	0/1/1/1/1/1	1/1/1/1/1/1	1/1/1/1/1/1	1/1/1/1/1/1
chr1A	3451780	3_prime_UTR_variant	MODIFIER	TraesCS1A01G006000	Leucine-rich repeat receptor-like protein kinase family protein, putative	G	A	0/0/0/0/0/0	0/0/0/0/0/0	0/0/0/0/0/0	0/0/0/0/0/0	0/0/0/0/0/0	0/0/0/0/0/0	0/0/0/0/0/0	0/0/0/0/0/1	0/0/0/0/0/0	0/0/0/0/0/0	0/0/0/0/0/1	0/0/0/0/0/0	1/1/1/1/1/1	1/1/1/1/1/1	1/1/1/1/1/1	1/1/1/1/1/1	1/1/1/1/1/1	1/1/1/1/1/1	1/1/1/1/1/1	1/1/1/1/1/1	1/1/1/1/1/1	1/1/1/1/1/1	1/1/1/1/1/1	1/1/1/1/1/1
chr1A	3451780	downstream_gene_variant	MODIFIER	TraesCS1A01G005900	Charged multivesicular body protein 5	G	A	0/0/0/0/0/0	0/0/0/0/0/0	0/0/0/0/0/0	0/0/0/0/0/0	0/0/0/0/0/0	0/0/0/0/0/0	0/0/0/0/0/0	0/0/0/0/0/1	0/0/0/0/0/0	0/0/0/0/0/0	0/0/0/0/0/1	0/0/0/0/0/0	1/1/1/1/1/1	1/1/1/1/1/1	1/1/1/1/1/1	1/1/1/1/1/1	1/1/1/1/1/1	1/1/1/1/1/1	1/1/1/1/1/1	1/1/1/1/1/1	1/1/1/1/1/1	1/1/1/1/1/1	1/1/1/1/1/1	1/1/1/1/1/1
chr1A	3451854	stop_lost	HIGH	TraesCS1A01G006000	Leucine-rich repeat receptor-like protein kinase family protein, putative	T	G	0/0/0/0/0/0	0/0/0/0/0/0	0/0/0/0/0/0	0/0/0/0/0/0	0/0/0/0/0/0	0/0/0/0/0/0	0/0/0/0/0/0	0/0/0/0/0/1	0/0/0/0/0/0	0/0/0/0/0/0	0/0/0/0/0/1	0/0/0/0/0/0	1/1/1/1/1/1	1/1/1/1/1/1	1/1/1/1/1/1	1/1/1/1/1/1	1/1/1/1/1/1	1/1/1/1/1/1	1/1/1/1/1/1	1/1/1/1/1/1	1/1/1/1/1/1	1/1/1/1/1/1	1/1/1/1/1/1	1/1/1/1/1/1
chr1A	3451854	downstream_gene_variant	MODIFIER	TraesCS1A01G005900	Charged multivesicular body protein 5	T	G	0/0/0/0/0/0	0/0/0/0/0/0	0/0/0/0/0/0	0/0/0/0/0/0	0/0/0/0/0/0	0/0/0/0/0/0	0/0/0/0/0/0	0/0/0/0/0/1	0/0/0/0/0/0	0/0/0/0/0/0	0/0/0/0/0/1	0/0/0/0/0/0	1/1/1/1/1/1	1/1/1/1/1/1	1/1/1/1/1/1	1/1/1/1/1/1	1/1/1/1/1/1	1/1/1/1/1/1	1/1/1/1/1/1	1/1/1/1/1/1	1/1/1/1/1/1	1/1/1/1/1/1	1/1/1/1/1/1	1/1/1/1/1/1
chr1A	3452194	missense_variant	MODERATE	TraesCS1A01G006000	Leucine-rich repeat receptor-like protein kinase family protein, putative	A	G	0/0/0/0/0/0	0/0/0/0/0/0	0/0/0/0/0/0	0/0/0/0/0/0	0/0/0/0/0/0	0/0/0/0/0/0	0/0/0/0/0/0	0/0/0/0/0/1	0/0/0/0/0/0	0/0/0/0/0/0	0/0/0/0/0/1	0/0/0/0/0/1	1/1/1/1/1/1	1/1/1/1/1/1	1/1/1/1/1/1	1/1/1/1/1/1	1/1/1/1/1/1	1/1/1/1/1/1	1/1/1/1/1/1	1/1/1/1/1/1	1/1/1/1/1/1	1/1/1/1/1/1	1/1/1/1/1/1	1/1/1/1/1/1
chr1A	3452194	downstream_gene_variant	MODIFIER	TraesCS1A01G005900	Charged multivesicular body protein 5	A	G	0/0/0/0/0/0	0/0/0/0/0/0	0/0/0/0/0/0	0/0/0/0/0/0	0/0/0/0/0/0	0/0/0/0/0/0	0/0/0/0/0/0	0/0/0/0/0/1	0/0/0/0/0/0	0/0/0/0/0/0	0/0/0/0/0/1	0/0/0/0/0/1	1/1/1/1/1/1	1/1/1/1/1/1	1/1/1/1/1/1	1/1/1/1/1/1	1/1/1/1/1/1	1/1/1/1/1/1	1/1/1/1/1/1	1/1/1/1/1/1	1/1/1/1/1/1	1/1/1/1/1/1	1/1/1/1/1/1	1/1/1/1/1/1
chr1A	3452224	missense_variant	MODERATE	TraesCS1A01G006000	Leucine-rich repeat receptor-like protein kinase family protein, putative	A	G	0/0/0/0/0/0	0/0/0/0/0/0	0/0/0/0/0/0	0/0/0/0/0/0	0/0/0/0/0/0	0/0/0/0/0/0	0/0/0/0/0/0	0/0/0/0/0/1	0/0/0/0/0/0	0/0/0/0/0/0	0/0/0/0/0/1	0/0/0/0/0/1	1/1/1/1/1/1	1/1/1/1/1/1	1/1/1/1/1/1	1/1/1/1/1/1	1/1/1/1/1/1	1/1/1/1/1/1	1/1/1/1/1/1	1/1/1/1/1/1	1/1/1/1/1/1	1/1/1/1/1/1	1/1/1/1/1/1	1/1/1/1/1/1
chr1A	3452224	downstream_gene_variant	MODIFIER	TraesCS1A01G005900	Charged multivesicular body protein 5	A	G	0/0/0/0/0/0	0/0/0/0/0/0	0/0/0/0/0/0	0/0/0/0/0/0	0/0/0/0/0/0	0/0/0/0/0/0	0/0/0/0/0/0	0/0/0/0/0/1	0/0/0/0/0/0	0/0/0/0/0/0	0/0/0/0/0/1	0/0/0/0/0/1	1/1/1/1/1/1	1/1/1/1/1/1	1/1/1/1/1/1	1/1/1/1/1/1	1/1/1/1/1/1	1/1/1/1/1/1	1/1/1/1/1/1	1/1/1/1/1/1	1/1/1/1/1/1	1/1/1/1/1/1	1/1/1/1/1/1	1/1/1/1/1/1
chr1A	4045990	missense_variant	MODERATE	TraesCS1A01G007500	Peptidyl-prolyl cis-trans isomerase	G	T	0/0/0/0/0/0	0/0/0/0/0/0	0/0/0/0/0/0	0/0/0/0/0/0	0/0/0/0/0/0	0/0/0/0/0/0	0/0/0/0/0/0	0/0/0/0/0/1	0/0/0/0/0/0	0/0/0/0/0/0	0/0/0/0/0/1	0/0/0/0/0/0	1/1/1/1/1/1	1/1/1/1/1/1	1/1/1/1/1/1	1/1/1/1/1/1	1/1/1/1/1/1	1/1/1/1/1/1	1/1/1/1/1/1	1/1/1/1/1/1	1/1/1/1/1/1	1/1/1/1/1/1	1/1/1/1/1/1	1/1/1/1/1/1
chr1A	4045990	downstream_gene_variant	MODIFIER	TraesCS1A01G007400	Gamma-gliadin	G	T	0/0/0/0/0/0	0/0/0/0/0/0	0/0/0/0/0/0	0/0/0/0/0/0	0/0/0/0/0/0	0/0/0/0/0/0	0/0/0/0/0/0	0/0/0/0/0/1	0/0/0/0/0/0	0/0/0/0/0/0	0/0/0/0/0/1	0/0/0/0/0/0	1/1/1/1/1/1	1/1/1/1/1/1	1/1/1/1/1/1	1/1/1/1/1/1	1/1/1/1/1/1	1/1/1/1/1/1	1/1/1/1/1/1	1/1/1/1/1/1	1/1/1/1/1/1	1/1/1/1/1/1	1/1/1/1/1/1	1/1/1/1/1/1
chr1A	4045990	downstream_gene_variant	MODIFIER	TraesCS1A01G007600	Chromosomal replication initiator protein DnaA	G	T	0/0/0/0/0/0	0/0/0/0/0/0	0/0/0/0/0/0	0/0/0/0/0/0	0/0/0/0/0/0	0/0/0/0/0/0	0/0/0/0/0/0	0/0/0/0/0/1	0/0/0/0/0/0	0/0/0/0/0/0	0/0/0/0/0/1	0/0/0/0/0/0	1/1/1/1/1/1	1/1/1/1/1/1	1/1/1/1/1/1	1/1/1/1/1/1	1/1/1/1/1/1	1/1/1/1/1/1	1/1/1/1/1/1	1/1/1/1/1/1	1/1/1/1/1/1	1/1/1/1/1/1	1/1/1/1/1/1	1/1/1/1/1/1
chr1A	4045995	missense_variant	MODERATE	TraesCS1A01G007500	Peptidyl-prolyl cis-trans isomerase	A	G	0/0/0/0/0/0	0/0/0/0/0/0	0/0/0/0/0/0	0/0/0/0/0/0	0/0/0/0/0/0	0/0/0/0/0/0	0/0/0/0/0/0	0/0/0/0/0/1	0/0/0/0/0/0	0/0/0/0/0/0	0/0/0/0/0/1	0/0/0/0/0/0	1/1/1/1/1/1	1/1/1/1/1/1	1/1/1/1/1/1	1/1/1/1/1/1	1/1/1/1/1/1	1/1/1/1/1/1	1/1/1/1/1/1	1/1/1/1/1/1	1/1/1/1/1/1	1/1/1/1/1/1	1/1/1/1/1/1	1/1/1/1/1/1
chr1A	4045995	downstream_gene_variant	MODIFIER	TraesCS1A01G007400	Gamma-gliadin	A	G	0/0/0/0/0/0	0/0/0/0/0/0	0/0/0/0/0/0	0/0/0/0/0/0	0/0/0/0/0/0	0/0/0/0/0/0	0/0/0/0/0/0	0/0/0/0/0/1	0/0/0/0/0/0	0/0/0/0/0/0	0/0/0/0/0/1	0/0/0/0/0/0	1/1/1/1/1/1	1/1/1/1/1/1	1/1/1/1/1/1	1/1/1/1/1/1	1/1/1/1/1/1	1/1/1/1/1/1	1/1/1/1/1/1	1/1/1/1/1/1	1/1/1/1/1/1	1/1/1/1/1/1	1/1/1/1/1/1	1/1/1/1/1/1
chr1A	4045995	downstream_gene_variant	MODIFIER	TraesCS1A01G007600	Chromosomal replication initiator protein DnaA	A	G	0/0/0/0/0/0	0/0/0/0/0/0	0/0/0/0/0/0	0/0/0/0/0/0	0/0/0/0/0/0	0/0/0/0/0/0	0/0/0/0/0/0	0/0/0/0/0/1	0/0/0/0/0/0	0/0/0/0/0/0	0/0/0/0/0/1	0/0/0/0/0/0	1/1/1/1/1/1	1/1/1/1/1/1	1/1/1/1/1/1	1/1/1/1/1/1	1/1/1/1/1/1	1/1/1/1/1/1	1/1/1/1/1/1	1/1/1/1/1/1	1/1/1/1/1/1	1/1/1/1/1/1	1/1/1/1/1/1	1/1/1/1/1/1
chr1A	4048195	synonymous_variant	LOW	TraesCS1A01G007500	Peptidyl-prolyl cis-trans isomerase	T	C	0/0/0/0/0/0	0/0/0/0/0/0	0/0/0/0/0/0	0/0/0/0/0/0	0/0/0/0/0/0	0/0/0/0/0/0	0/0/0/0/0/0	0/0/0/1/1/1	0/0/0/0/0/0	0/0/0/0/0/0	0/0/0/0/1/1	0/0/0/0/0/0	1/1/1/1/1/1	1/1/1/1/1/1	1/1/1/1/1/1	1/1/1/1/1/1	1/1/1/1/1/1	1/1/1/1/1/1	1/1/1/1/1/1	1/1/1/1/1/1	1/1/1/1/1/1	1/1/1/1/1/1	1/1/1/1/1/1	1/1/1/1/1/1
chr1A	4048195	synonymous_variant	LOW	TraesCS1A01G007600	Chromosomal replication initiator protein DnaA	T	C	0/0/0/0/0/0	0/0/0/0/0/0	0/0/0/0/0/0	0/0/0/0/0/0	0/0/0/0/0/0	0/0/0/0/0/0	0/0/0/0/0/0	0/0/0/1/1/1	0/0/0/0/0/0	0/0/0/0/0/0	0/0/0/0/1/1	0/0/0/0/0/0	1/1/1/1/1/1	1/1/1/1/1/1	1/1/1/1/1/1	1/1/1/1/1/1	1/1/1/1/1/1	1/1/1/1/1/1	1/1/1/1/1/1	1/1/1/1/1/1	1/1/1/1/1/1	1/1/1/1/1/1	1/1/1/1/1/1	1/1/1/1/1/1
chr1A	4048195	upstream_gene_variant	MODIFIER	TraesCS1A01G007700	Gamma gliadin	T	C	0/0/0/0/0/0	0/0/0/0/0/0	0/0/0/0/0/0	0/0/0/0/0/0	0/0/0/0/0/0	0/0/0/0/0/0	0/0/0/0/0/0	0/0/0/1/1/1	0/0/0/0/0/0	0/0/0/0/0/0	0/0/0/0/1/1	0/0/0/0/0/0	1/1/1/1/1/1	1/1/1/1/1/1	1/1/1/1/1/1	1/1/1/1/1/1	1/1/1/1/1/1	1/1/1/1/1/1	1/1/1/1/1/1	1/1/1/1/1/1	1/1/1/1/1/1	1/1/1/1/1/1	1/1/1/1/1/1	1/1/1/1/1/1
chr1A	4048413	upstream_gene_variant	MODIFIER	TraesCS1A01G007600	Chromosomal replication initiator protein DnaA	A	G	0/0/0/0/0/0	0/0/0/0/0/0	0/0/0/0/0/0	0/0/0/0/0/0	0/0/0/0/0/0	0/0/0/0/0/0	0/0/0/0/0/0	0/0/0/0/0/1	0/0/0/0/0/0	0/0/0/0/0/0	0/0/0/0/0/1	0/0/0/0/0/0	1/1/1/1/1/1	1/1/1/1/1/1	1/1/1/1/1/1	1/1/1/1/1/1	1/1/1/1/1/1	1/1/1/1/1/1	1/1/1/1/1/1	1/1/1/1/1/1	1/1/1/1/1/1	1/1/1/1/1/1	1/1/1/1/1/1	1/1/1/1/1/1
chr1A	4048413	upstream_gene_variant	MODIFIER	TraesCS1A01G007700	Gamma gliadin	A	G	0/0/0/0/0/0	0/0/0/0/0/0	0/0/0/0/0/0	0/0/0/0/0/0	0/0/0/0/0/0	0/0/0/0/0/0	0/0/0/0/0/0	0/0/0/0/0/1	0/0/0/0/0/0	0/0/0/0/0/0	0/0/0/0/0/1	0/0/0/0/0/0	1/1/1/1/1/1	1/1/1/1/1/1	1/1/1/1/1/1	1/1/1/1/1/1	1/1/1/1/1/1	1/1/1/1/1/1	1/1/1/1/1/1	1/1/1/1/1/1	1/1/1/1/1/1	1/1/1/1/1/1	1/1/1/1/1/1	1/1/1/1/1/1
chr1A	4048413	downstream_gene_variant	MODIFIER	TraesCS1A01G007500	Peptidyl-prolyl cis-trans isomerase	A	G	0/0/0/0/0/0	0/0/0/0/0/0	0/0/0/0/0/0	0/0/0/0/0/0	0/0/0/0/0/0	0/0/0/0/0/0	0/0/0/0/0/0	0/0/0/0/0/1	0/0/0/0/0/0	0/0/0/0/0/0	0/0/0/0/0/1	0/0/0/0/0/0	1/1/1/1/1/1	1/1/1/1/1/1	1/1/1/1/1/1	1/1/1/1/1/1	1/1/1/1/1/1	1/1/1/1/1/1	1/1/1/1/1/1	1/1/1/1/1/1	1/1/1/1/1/1	1/1/1/1/1/1	1/1/1/1/1/1	1/1/1/1/1/1
chr1A	4048413	intergenic_region	MODIFIER	TraesCS1A01G007500-TraesCS1A01G007700		A	G	0/0/0/0/0/0	0/0/0/0/0/0	0/0/0/0/0/0	0/0/0/0/0/0	0/0/0/0/0/0	0/0/0/0/0/0	0/0/0/0/0/0	0/0/0/0/0/1	0/0/0/0/0/0	0/0/0/0/0/0	0/0/0/0/0/1	0/0/0/0/0/0	1/1/1/1/1/1	1/1/1/1/1/1	1/1/1/1/1/1	1/1/1/1/1/1	1/1/1/1/1/1	1/1/1/1/1/1	1/1/1/1/1/1	1/1/1/1/1/1	1/1/1/1/1/1	1/1/1/1/1/1	1/1/1/1/1/1	1/1/1/1/1/1
chr1A	4048440	upstream_gene_variant	MODIFIER	TraesCS1A01G007600	Chromosomal replication initiator protein DnaA	T	A	0/0/0/0/0/0	0/0/0/0/0/0	0/0/0/0/0/0	0/0/0/0/0/0	0/0/0/0/0/0	0/0/0/0/0/0	0/0/0/0/0/0	0/0/0/0/0/1	0/0/0/0/0/0	0/0/0/0/0/0	0/0/0/0/0/1	0/0/0/0/0/0	1/1/1/1/1/1	1/1/1/1/1/1	1/1/1/1/1/1	1/1/1/1/1/1	1/1/1/1/1/1	1/1/1/1/1/1	1/1/1/1/1/1	1/1/1/1/1/1	1/1/1/1/1/1	1/1/1/1/1/1	1/1/1/1/1/1	1/1/1/1/1/1
chr1A	4048440	upstream_gene_variant	MODIFIER	TraesCS1A01G007700	Gamma gliadin	T	A	0/0/0/0/0/0	0/0/0/0/0/0	0/0/0/0/0/0	0/0/0/0/0/0	0/0/0/0/0/0	0/0/0/0/0/0	0/0/0/0/0/0	0/0/0/0/0/1	0/0/0/0/0/0	0/0/0/0/0/0	0/0/0/0/0/1	0/0/0/0/0/0	1/1/1/1/1/1	1/1/1/1/1/1	1/1/1/1/1/1	1/1/1/1/1/1	1/1/1/1/1/1	1/1/1/1/1/1	1/1/1/1/1/1	1/1/1/1/1/1	1/1/1/1/1/1	1/1/1/1/1/1	1/1/1/1/1/1	1/1/1/1/1/1
chr1A	4048440	downstream_gene_variant	MODIFIER	TraesCS1A01G007500	Peptidyl-prolyl cis-trans isomerase	T	A	0/0/0/0/0/0	0/0/0/0/0/0	0/0/0/0/0/0	0/0/0/0/0/0	0/0/0/0/0/0	0/0/0/0/0/0	0/0/0/0/0/0	0/0/0/0/0/1	0/0/0/0/0/0	0/0/0/0/0/0	0/0/0/0/0/1	0/0/0/0/0/0	1/1/1/1/1/1	1/1/1/1/1/1	1/1/1/1/1/1	1/1/1/1/1/1	1/1/1/1/1/1	1/1/1/1/1/1	1/1/1/1/1/1	1/1/1/1/1/1	1/1/1/1/1/1	1/1/1/1/1/1	1/1/1/1/1/1	1/1/1/1/1/1
chr1A	4048440	intergenic_region	MODIFIER	TraesCS1A01G007500-TraesCS1A01G007700		T	A	0/0/0/0/0/0	0/0/0/0/0/0	0/0/0/0/0/0	0/0/0/0/0/0	0/0/0/0/0/0	0/0/0/0/0/0	0/0/0/0/0/0	0/0/0/0/0/1	0/0/0/0/0/0	0/0/0/0/0/0	0/0/0/0/0/1	0/0/0/0/0/0	1/1/1/1/1/1	1/1/1/1/1/1	1/1/1/1/1/1	1/1/1/1/1/1	1/1/1/1/1/1	1/1/1/1/1/1	1/1/1/1/1/1	1/1/1/1/1/1	1/1/1/1/1/1	1/1/1/1/1/1	1/1/1/1/1/1	1/1/1/1/1/1
chr1A	4048494	upstream_gene_variant	MODIFIER	TraesCS1A01G007600	Chromosomal replication initiator protein DnaA	C	A	0/0/0/0/0/0	0/0/0/0/0/0	0/0/0/0/0/0	0/0/0/0/0/0	0/0/0/0/0/0	0/0/0/0/0/0	0/0/0/0/0/0	0/0/0/0/0/1	0/0/0/0/0/0	0/0/0/0/0/0	0/0/0/0/0/1	0/0/0/0/0/0	1/1/1/1/1/1	1/1/1/1/1/1	1/1/1/1/1/1	1/1/1/1/1/1	1/1/1/1/1/1	1/1/1/1/1/1	1/1/1/1/1/1	1/1/1/1/1/1	1/1/1/1/1/1	1/1/1/1/1/1	1/1/1/1/1/1	1/1/1/1/1/1
chr1A	4048494	upstream_gene_variant	MODIFIER	TraesCS1A01G007700	Gamma gliadin	C	A	0/0/0/0/0/0	0/0/0/0/0/0	0/0/0/0/0/0	0/0/0/0/0/0	0/0/0/0/0/0	0/0/0/0/0/0	0/0/0/0/0/0	0/0/0/0/0/1	0/0/0/0/0/0	0/0/0/0/0/0	0/0/0/0/0/1	0/0/0/0/0/0	1/1/1/1/1/1	1/1/1/1/1/1	1/1/1/1/1/1	1/1/1/1/1/1	1/1/1/1/1/1	1/1/1/1/1/1	1/1/1/1/1/1	1/1/1/1/1/1	1/1/1/1/1/1	1/1/1/1/1/1	1/1/1/1/1/1	1/1/1/1/1/1
chr1A	4048494	downstream_gene_variant	MODIFIER	TraesCS1A01G007500	Peptidyl-prolyl cis-trans isomerase	C	A	0/0/0/0/0/0	0/0/0/0/0/0	0/0/0/0/0/0	0/0/0/0/0/0	0/0/0/0/0/0	0/0/0/0/0/0	0/0/0/0/0/0	0/0/0/0/0/1	0/0/0/0/0/0	0/0/0/0/0/0	0/0/0/0/0/1	0/0/0/0/0/0	1/1/1/1/1/1	1/1/1/1/1/1	1/1/1/1/1/1	1/1/1/1/1/1	1/1/1/1/1/1	1/1/1/1/1/1	1/1/1/1/1/1	1/1/1/1/1/1	1/1/1/1/1/1	1/1/1/1/1/1	1/1/1/1/1/1	1/1/1/1/1/1
chr1A	4048494	intergenic_region	MODIFIER	TraesCS1A01G007500-TraesCS1A01G007700		C	A	0/0/0/0/0/0	0/0/0/0/0/0	0/0/0/0/0/0	0/0/0/0/0/0	0/0/0/0/0/0	0/0/0/0/0/0	0/0/0/0/0/0	0/0/0/0/0/1	0/0/0/0/0/0	0/0/0/0/0/0	0/0/0/0/0/1	0/0/0/0/0/0	1/1/1/1/1/1	1/1/1/1/1/1	1/1/1/1/1/1	1/1/1/1/1/1	1/1/1/1/1/1	1/1/1/1/1/1	1/1/1/1/1/1	1/1/1/1/1/1	1/1/1/1/1/1	1/1/1/1/1/1	1/1/1/1/1/1	1/1/1/1/1/1
chr1A	4048523	upstream_gene_variant	MODIFIER	TraesCS1A01G007600	Chromosomal replication initiator protein DnaA	G	A	0/0/0/0/0/0	0/0/0/0/0/0	0/0/0/0/0/0	0/0/0/0/0/0	0/0/0/0/0/0	0/0/0/0/0/0	0/0/0/0/0/0	0/0/0/0/0/1	0/0/0/0/0/0	0/0/0/0/0/0	0/0/0/0/0/1	0/0/0/0/0/0	1/1/1/1/1/1	1/1/1/1/1/1	1/1/1/1/1/1	1/1/1/1/1/1	1/1/1/1/1/1	0/1/1/1/1/1	1/1/1/1/1/1	1/1/1/1/1/1	1/1/1/1/1/1	1/1/1/1/1/1	1/1/1/1/1/1	1/1/1/1/1/1
chr1A	4048523	upstream_gene_variant	MODIFIER	TraesCS1A01G007700	Gamma gliadin	G	A	0/0/0/0/0/0	0/0/0/0/0/0	0/0/0/0/0/0	0/0/0/0/0/0	0/0/0/0/0/0	0/0/0/0/0/0	0/0/0/0/0/0	0/0/0/0/0/1	0/0/0/0/0/0	0/0/0/0/0/0	0/0/0/0/0/1	0/0/0/0/0/0	1/1/1/1/1/1	1/1/1/1/1/1	1/1/1/1/1/1	1/1/1/1/1/1	1/1/1/1/1/1	0/1/1/1/1/1	1/1/1/1/1/1	1/1/1/1/1/1	1/1/1/1/1/1	1/1/1/1/1/1	1/1/1/1/1/1	1/1/1/1/1/1
chr1A	4048523	downstream_gene_variant	MODIFIER	TraesCS1A01G007500	Peptidyl-prolyl cis-trans isomerase	G	A	0/0/0/0/0/0	0/0/0/0/0/0	0/0/0/0/0/0	0/0/0/0/0/0	0/0/0/0/0/0	0/0/0/0/0/0	0/0/0/0/0/0	0/0/0/0/0/1	0/0/0/0/0/0	0/0/0/0/0/0	0/0/0/0/0/1	0/0/0/0/0/0	1/1/1/1/1/1	1/1/1/1/1/1	1/1/1/1/1/1	1/1/1/1/1/1	1/1/1/1/1/1	0/1/1/1/1/1	1/1/1/1/1/1	1/1/1/1/1/1	1/1/1/1/1/1	1/1/1/1/1/1	1/1/1/1/1/1	1/1/1/1/1/1
chr1A	4048523	intergenic_region	MODIFIER	TraesCS1A01G007500-TraesCS1A01G007700		G	A	0/0/0/0/0/0	0/0/0/0/0/0	0/0/0/0/0/0	0/0/0/0/0/0	0/0/0/0/0/0	0/0/0/0/0/0	0/0/0/0/0/0	0/0/0/0/0/1	0/0/0/0/0/0	0/0/0/0/0/0	0/0/0/0/0/1	0/0/0/0/0/0	1/1/1/1/1/1	1/1/1/1/1/1	1/1/1/1/1/1	1/1/1/1/1/1	1/1/1/1/1/1	0/1/1/1/1/1	1/1/1/1/1/1	1/1/1/1/1/1	1/1/1/1/1/1	1/1/1/1/1/1	1/1/1/1/1/1	1/1/1/1/1/1
chr1A	4054691	upstream_gene_variant	MODIFIER	TraesCS1A01G007800	transmembrane protein, putative (DUF 3339)	CATCATTA	CATCATCA,CA,CATCA	1/1/2/2/2/2	1/2/2/2/2/2	1/2/2/2/2/2	1/2/2/2/2/2	1/1/2/2/2/2	1/1/2/2/2/2	1/2/2/2/2/2	2/2/3/3/3/3	2/2/2/2/2/2	1/2/2/2/2/2	1/1/2/2/2/3	2/2/2/2/2/2	1/3/3/3/3/3	1/2/3/3/3/3	1/3/3/3/3/3	1/1/3/3/3/3	1/2/3/3/3/3	1/3/3/3/3/3	1/3/3/3/3/3	1/3/3/3/3/3	1/3/3/3/3/3	1/2/3/3/3/3	1/2/3/3/3/3	1/3/3/3/3/3
chr1A	4054691	upstream_gene_variant	MODIFIER	TraesCS1A01G007800	transmembrane protein, putative (DUF 3339)	CATCATTA	CATCATCA,CA,CATCA	1/1/2/2/2/2	1/2/2/2/2/2	1/2/2/2/2/2	1/2/2/2/2/2	1/1/2/2/2/2	1/1/2/2/2/2	1/2/2/2/2/2	2/2/3/3/3/3	2/2/2/2/2/2	1/2/2/2/2/2	1/1/2/2/2/3	2/2/2/2/2/2	1/3/3/3/3/3	1/2/3/3/3/3	1/3/3/3/3/3	1/1/3/3/3/3	1/2/3/3/3/3	1/3/3/3/3/3	1/3/3/3/3/3	1/3/3/3/3/3	1/3/3/3/3/3	1/2/3/3/3/3	1/2/3/3/3/3	1/3/3/3/3/3
chr1A	4054691	upstream_gene_variant	MODIFIER	TraesCS1A01G007800	transmembrane protein, putative (DUF 3339)	CATCATTA	CATCATCA,CA,CATCA	1/1/2/2/2/2	1/2/2/2/2/2	1/2/2/2/2/2	1/2/2/2/2/2	1/1/2/2/2/2	1/1/2/2/2/2	1/2/2/2/2/2	2/2/3/3/3/3	2/2/2/2/2/2	1/2/2/2/2/2	1/1/2/2/2/3	2/2/2/2/2/2	1/3/3/3/3/3	1/2/3/3/3/3	1/3/3/3/3/3	1/1/3/3/3/3	1/2/3/3/3/3	1/3/3/3/3/3	1/3/3/3/3/3	1/3/3/3/3/3	1/3/3/3/3/3	1/2/3/3/3/3	1/2/3/3/3/3	1/3/3/3/3/3
chr1A	4054691	downstream_gene_variant	MODIFIER	TraesCS1A01G007700	Gamma gliadin	CATCATTA	CATCATCA,CA,CATCA	1/1/2/2/2/2	1/2/2/2/2/2	1/2/2/2/2/2	1/2/2/2/2/2	1/1/2/2/2/2	1/1/2/2/2/2	1/2/2/2/2/2	2/2/3/3/3/3	2/2/2/2/2/2	1/2/2/2/2/2	1/1/2/2/2/3	2/2/2/2/2/2	1/3/3/3/3/3	1/2/3/3/3/3	1/3/3/3/3/3	1/1/3/3/3/3	1/2/3/3/3/3	1/3/3/3/3/3	1/3/3/3/3/3	1/3/3/3/3/3	1/3/3/3/3/3	1/2/3/3/3/3	1/2/3/3/3/3	1/3/3/3/3/3
chr1A	4054691	downstream_gene_variant	MODIFIER	TraesCS1A01G007700	Gamma gliadin	CATCATTA	CATCATCA,CA,CATCA	1/1/2/2/2/2	1/2/2/2/2/2	1/2/2/2/2/2	1/2/2/2/2/2	1/1/2/2/2/2	1/1/2/2/2/2	1/2/2/2/2/2	2/2/3/3/3/3	2/2/2/2/2/2	1/2/2/2/2/2	1/1/2/2/2/3	2/2/2/2/2/2	1/3/3/3/3/3	1/2/3/3/3/3	1/3/3/3/3/3	1/1/3/3/3/3	1/2/3/3/3/3	1/3/3/3/3/3	1/3/3/3/3/3	1/3/3/3/3/3	1/3/3/3/3/3	1/2/3/3/3/3	1/2/3/3/3/3	1/3/3/3/3/3
chr1A	4054691	downstream_gene_variant	MODIFIER	TraesCS1A01G007700	Gamma gliadin	CATCATTA	CATCATCA,CA,CATCA	1/1/2/2/2/2	1/2/2/2/2/2	1/2/2/2/2/2	1/2/2/2/2/2	1/1/2/2/2/2	1/1/2/2/2/2	1/2/2/2/2/2	2/2/3/3/3/3	2/2/2/2/2/2	1/2/2/2/2/2	1/1/2/2/2/3	2/2/2/2/2/2	1/3/3/3/3/3	1/2/3/3/3/3	1/3/3/3/3/3	1/1/3/3/3/3	1/2/3/3/3/3	1/3/3/3/3/3	1/3/3/3/3/3	1/3/3/3/3/3	1/3/3/3/3/3	1/2/3/3/3/3	1/2/3/3/3/3	1/3/3/3/3/3
chr1A	4054691	intergenic_region	MODIFIER	TraesCS1A01G007700-TraesCS1A01G007800		CATCATTA	CATCATCA,CA,CATCA	1/1/2/2/2/2	1/2/2/2/2/2	1/2/2/2/2/2	1/2/2/2/2/2	1/1/2/2/2/2	1/1/2/2/2/2	1/2/2/2/2/2	2/2/3/3/3/3	2/2/2/2/2/2	1/2/2/2/2/2	1/1/2/2/2/3	2/2/2/2/2/2	1/3/3/3/3/3	1/2/3/3/3/3	1/3/3/3/3/3	1/1/3/3/3/3	1/2/3/3/3/3	1/3/3/3/3/3	1/3/3/3/3/3	1/3/3/3/3/3	1/3/3/3/3/3	1/2/3/3/3/3	1/2/3/3/3/3	1/3/3/3/3/3
chr1A	4054691	intergenic_region	MODIFIER	TraesCS1A01G007700-TraesCS1A01G007800		CATCATTA	CATCATCA,CA,CATCA	1/1/2/2/2/2	1/2/2/2/2/2	1/2/2/2/2/2	1/2/2/2/2/2	1/1/2/2/2/2	1/1/2/2/2/2	1/2/2/2/2/2	2/2/3/3/3/3	2/2/2/2/2/2	1/2/2/2/2/2	1/1/2/2/2/3	2/2/2/2/2/2	1/3/3/3/3/3	1/2/3/3/3/3	1/3/3/3/3/3	1/1/3/3/3/3	1/2/3/3/3/3	1/3/3/3/3/3	1/3/3/3/3/3	1/3/3/3/3/3	1/3/3/3/3/3	1/2/3/3/3/3	1/2/3/3/3/3	1/3/3/3/3/3
chr1A	4054691	intergenic_region	MODIFIER	TraesCS1A01G007700-TraesCS1A01G007800		CATCATTA	CATCATCA,CA,CATCA	1/1/2/2/2/2	1/2/2/2/2/2	1/2/2/2/2/2	1/2/2/2/2/2	1/1/2/2/2/2	1/1/2/2/2/2	1/2/2/2/2/2	2/2/3/3/3/3	2/2/2/2/2/2	1/2/2/2/2/2	1/1/2/2/2/3	2/2/2/2/2/2	1/3/3/3/3/3	1/2/3/3/3/3	1/3/3/3/3/3	1/1/3/3/3/3	1/2/3/3/3/3	1/3/3/3/3/3	1/3/3/3/3/3	1/3/3/3/3/3	1/3/3/3/3/3	1/2/3/3/3/3	1/2/3/3/3/3	1/3/3/3/3/3
chr1A	4054711	upstream_gene_variant	MODIFIER	TraesCS1A01G007800	transmembrane protein, putative (DUF 3339)	T	C	0/0/0/0/0/0	0/0/0/0/0/0	0/0/0/0/0/0	0/0/0/0/0/0	0/0/0/0/0/0	0/0/0/0/0/0	0/0/0/0/0/0	0/0/0/0/1/1	0/0/0/0/0/0	0/0/0/0/0/0	0/0/0/0/0/1	0/0/0/0/0/0	1/1/1/1/1/1	1/1/1/1/1/1	1/1/1/1/1/1	1/1/1/1/1/1	1/1/1/1/1/1	1/1/1/1/1/1	1/1/1/1/1/1	1/1/1/1/1/1	1/1/1/1/1/1	1/1/1/1/1/1	1/1/1/1/1/1	1/1/1/1/1/1
chr1A	4054711	downstream_gene_variant	MODIFIER	TraesCS1A01G007700	Gamma gliadin	T	C	0/0/0/0/0/0	0/0/0/0/0/0	0/0/0/0/0/0	0/0/0/0/0/0	0/0/0/0/0/0	0/0/0/0/0/0	0/0/0/0/0/0	0/0/0/0/1/1	0/0/0/0/0/0	0/0/0/0/0/0	0/0/0/0/0/1	0/0/0/0/0/0	1/1/1/1/1/1	1/1/1/1/1/1	1/1/1/1/1/1	1/1/1/1/1/1	1/1/1/1/1/1	1/1/1/1/1/1	1/1/1/1/1/1	1/1/1/1/1/1	1/1/1/1/1/1	1/1/1/1/1/1	1/1/1/1/1/1	1/1/1/1/1/1
chr1A	4054711	intergenic_region	MODIFIER	TraesCS1A01G007700-TraesCS1A01G007800		T	C	0/0/0/0/0/0	0/0/0/0/0/0	0/0/0/0/0/0	0/0/0/0/0/0	0/0/0/0/0/0	0/0/0/0/0/0	0/0/0/0/0/0	0/0/0/0/1/1	0/0/0/0/0/0	0/0/0/0/0/0	0/0/0/0/0/1	0/0/0/0/0/0	1/1/1/1/1/1	1/1/1/1/1/1	1/1/1/1/1/1	1/1/1/1/1/1	1/1/1/1/1/1	1/1/1/1/1/1	1/1/1/1/1/1	1/1/1/1/1/1	1/1/1/1/1/1	1/1/1/1/1/1	1/1/1/1/1/1	1/1/1/1/1/1
chr1A	4054833	missense_variant	MODERATE	TraesCS1A01G007800	transmembrane protein, putative (DUF 3339)	C	T	1/1/1/1/1/1	1/1/1/1/1/1	1/1/1/1/1/1	1/1/1/1/1/1	1/1/1/1/1/1	1/1/1/1/1/1	1/1/1/1/1/1	1/1/1/1/1/1	1/1/1/1/1/1	1/1/1/1/1/1	0/0/1/1/1/1	1/1/1/1/1/1	0/0/0/0/0/0	0/0/0/0/0/0	0/0/0/0/0/0	0/0/0/0/0/0	0/0/0/0/0/0	0/0/0/0/0/0	0/0/0/0/0/0	0/0/0/0/0/0	0/0/0/0/0/0	0/0/0/0/0/0	0/0/0/0/0/0	0/0/0/0/0/0
chr1A	4054833	downstream_gene_variant	MODIFIER	TraesCS1A01G007700	Gamma gliadin	C	T	1/1/1/1/1/1	1/1/1/1/1/1	1/1/1/1/1/1	1/1/1/1/1/1	1/1/1/1/1/1	1/1/1/1/1/1	1/1/1/1/1/1	1/1/1/1/1/1	1/1/1/1/1/1	1/1/1/1/1/1	0/0/1/1/1/1	1/1/1/1/1/1	0/0/0/0/0/0	0/0/0/0/0/0	0/0/0/0/0/0	0/0/0/0/0/0	0/0/0/0/0/0	0/0/0/0/0/0	0/0/0/0/0/0	0/0/0/0/0/0	0/0/0/0/0/0	0/0/0/0/0/0	0/0/0/0/0/0	0/0/0/0/0/0
chr1A	4054903	synonymous_variant	LOW	TraesCS1A01G007800	transmembrane protein, putative (DUF 3339)	C	T	0/0/0/0/0/0	0/0/0/0/0/0	0/0/0/0/0/0	0/0/0/0/0/0	0/0/0/0/0/0	0/0/0/0/0/0	0/0/0/0/0/0	0/0/0/0/0/0	0/0/0/0/0/0	0/0/0/0/0/0	0/0/0/0/0/1	0/0/0/0/0/0	1/1/1/1/1/1	1/1/1/1/1/1	1/1/1/1/1/1	1/1/1/1/1/1	1/1/1/1/1/1	1/1/1/1/1/1	1/1/1/1/1/1	1/1/1/1/1/1	1/1/1/1/1/1	1/1/1/1/1/1	1/1/1/1/1/1	1/1/1/1/1/1
chr1A	4054903	downstream_gene_variant	MODIFIER	TraesCS1A01G007700	Gamma gliadin	C	T	0/0/0/0/0/0	0/0/0/0/0/0	0/0/0/0/0/0	0/0/0/0/0/0	0/0/0/0/0/0	0/0/0/0/0/0	0/0/0/0/0/0	0/0/0/0/0/0	0/0/0/0/0/0	0/0/0/0/0/0	0/0/0/0/0/1	0/0/0/0/0/0	1/1/1/1/1/1	1/1/1/1/1/1	1/1/1/1/1/1	1/1/1/1/1/1	1/1/1/1/1/1	1/1/1/1/1/1	1/1/1/1/1/1	1/1/1/1/1/1	1/1/1/1/1/1	1/1/1/1/1/1	1/1/1/1/1/1	1/1/1/1/1/1
chr1A	4063182	upstream_gene_variant	MODIFIER	TraesCS1A01G007900	transmembrane protein, putative (DUF 3339)	G	A	1/1/1/1/1/1	1/1/1/1/1/1	1/1/1/1/1/1	1/1/1/1/1/1	1/1/1/1/1/1	1/1/1/1/1/1	1/1/1/1/1/1	1/1/1/1/1/1	1/1/1/1/1/1	1/1/1/1/1/1	0/0/1/1/1/1	1/1/1/1/1/1	0/0/0/0/0/0	0/0/0/0/0/0	0/0/0/0/0/0	0/0/0/0/0/0	0/0/0/0/0/0	0/0/0/0/0/0	0/0/0/0/0/0	0/0/0/0/0/0	0/0/0/0/0/0	0/0/0/0/0/0	0/0/0/0/0/0	0/0/0/0/0/0
chr1A	4063182	intergenic_region	MODIFIER	TraesCS1A01G007800-TraesCS1A01G007900		G	A	1/1/1/1/1/1	1/1/1/1/1/1	1/1/1/1/1/1	1/1/1/1/1/1	1/1/1/1/1/1	1/1/1/1/1/1	1/1/1/1/1/1	1/1/1/1/1/1	1/1/1/1/1/1	1/1/1/1/1/1	0/0/1/1/1/1	1/1/1/1/1/1	0/0/0/0/0/0	0/0/0/0/0/0	0/0/0/0/0/0	0/0/0/0/0/0	0/0/0/0/0/0	0/0/0/0/0/0	0/0/0/0/0/0	0/0/0/0/0/0	0/0/0/0/0/0	0/0/0/0/0/0	0/0/0/0/0/0	0/0/0/0/0/0
chr1A	4063271	synonymous_variant	LOW	TraesCS1A01G007900	transmembrane protein, putative (DUF 3339)	G	C	0/0/0/0/0/0	0/0/0/0/0/0	0/0/0/0/0/0	0/0/0/0/0/0	0/0/0/0/0/0	0/0/0/0/0/0	0/0/0/0/0/0	0/0/0/0/0/1	0/0/0/0/0/0	0/0/0/0/0/0	0/0/0/0/0/1	0/0/0/0/0/0	1/1/1/1/1/1	1/1/1/1/1/1	1/1/1/1/1/1	1/1/1/1/1/1	1/1/1/1/1/1	1/1/1/1/1/1	1/1/1/1/1/1	1/1/1/1/1/1	1/1/1/1/1/1	1/1/1/1/1/1	1/1/1/1/1/1	1/1/1/1/1/1
chr1A	4063377	missense_variant	MODERATE	TraesCS1A01G007900	transmembrane protein, putative (DUF 3339)	A	G	0/0/0/0/0/0	0/0/0/0/0/0	0/0/0/0/0/0	0/0/0/0/0/0	0/0/0/0/0/0	0/0/0/0/0/0	0/0/0/0/0/0	0/0/0/0/0/1	0/0/0/0/0/0	0/0/0/0/0/0	0/0/0/0/0/1	0/0/0/0/0/0	1/1/1/1/1/1	1/1/1/1/1/1	1/1/1/1/1/1	1/1/1/1/1/1	1/1/1/1/1/1	1/1/1/1/1/1	1/1/1/1/1/1	1/1/1/1/1/1	1/1/1/1/1/1	1/1/1/1/1/1	1/1/1/1/1/1	1/1/1/1/1/1
chr1A	4063605	downstream_gene_variant	MODIFIER	TraesCS1A01G007900	transmembrane protein, putative (DUF 3339)	T	G	0/0/0/0/0/0	0/0/0/0/0/0	0/0/0/0/0/0	0/0/0/0/0/0	0/0/0/0/0/0	0/0/0/0/0/0	0/0/0/0/0/0	0/0/0/0/0/1	0/0/0/0/0/0	0/0/0/0/0/0	0/0/0/0/0/1	0/0/0/0/0/0	1/1/1/1/1/1	1/1/1/1/1/1	1/1/1/1/1/1	1/1/1/1/1/1	1/1/1/1/1/1	1/1/1/1/1/1	1/1/1/1/1/1	1/1/1/1/1/1	1/1/1/1/1/1	1/1/1/1/1/1	1/1/1/1/1/1	1/1/1/1/1/1
chr1A	4063605	intergenic_region	MODIFIER	TraesCS1A01G007900-TraesCS1A01G008000		T	G	0/0/0/0/0/0	0/0/0/0/0/0	0/0/0/0/0/0	0/0/0/0/0/0	0/0/0/0/0/0	0/0/0/0/0/0	0/0/0/0/0/0	0/0/0/0/0/1	0/0/0/0/0/0	0/0/0/0/0/0	0/0/0/0/0/1	0/0/0/0/0/0	1/1/1/1/1/1	1/1/1/1/1/1	1/1/1/1/1/1	1/1/1/1/1/1	1/1/1/1/1/1	1/1/1/1/1/1	1/1/1/1/1/1	1/1/1/1/1/1	1/1/1/1/1/1	1/1/1/1/1/1	1/1/1/1/1/1	1/1/1/1/1/1
chr1A	5494389	splice_region_variant&synonymous_variant	LOW	TraesCS1A01G009000	Ankyrin repeat family protein	A	G	1/1/1/1/1/1	1/1/1/1/1/1	1/1/1/1/1/1	1/1/1/1/1/1	1/1/1/1/1/1	1/1/1/1/1/1	1/1/1/1/1/1	0/1/1/1/1/1	1/1/1/1/1/1	1/1/1/1/1/1	0/1/1/1/1/1	1/1/1/1/1/1	0/0/0/0/0/0	0/0/0/0/0/0	0/0/0/0/0/0	0/0/0/0/0/0	0/0/0/0/0/0	0/0/0/0/0/0	0/0/0/0/0/0	0/0/0/0/0/0	0/0/0/0/0/0	0/0/0/0/0/0	0/0/0/0/0/0	0/0/0/0/0/0
chr1A	5494389	upstream_gene_variant	MODIFIER	TraesCS1A01G009100	MICOS complex subunit Mic25	A	G	1/1/1/1/1/1	1/1/1/1/1/1	1/1/1/1/1/1	1/1/1/1/1/1	1/1/1/1/1/1	1/1/1/1/1/1	1/1/1/1/1/1	0/1/1/1/1/1	1/1/1/1/1/1	1/1/1/1/1/1	0/1/1/1/1/1	1/1/1/1/1/1	0/0/0/0/0/0	0/0/0/0/0/0	0/0/0/0/0/0	0/0/0/0/0/0	0/0/0/0/0/0	0/0/0/0/0/0	0/0/0/0/0/0	0/0/0/0/0/0	0/0/0/0/0/0	0/0/0/0/0/0	0/0/0/0/0/0	0/0/0/0/0/0
chr1A	5494389	downstream_gene_variant	MODIFIER	TraesCS1A01G009000	Ankyrin repeat family protein	A	G	1/1/1/1/1/1	1/1/1/1/1/1	1/1/1/1/1/1	1/1/1/1/1/1	1/1/1/1/1/1	1/1/1/1/1/1	1/1/1/1/1/1	0/1/1/1/1/1	1/1/1/1/1/1	1/1/1/1/1/1	0/1/1/1/1/1	1/1/1/1/1/1	0/0/0/0/0/0	0/0/0/0/0/0	0/0/0/0/0/0	0/0/0/0/0/0	0/0/0/0/0/0	0/0/0/0/0/0	0/0/0/0/0/0	0/0/0/0/0/0	0/0/0/0/0/0	0/0/0/0/0/0	0/0/0/0/0/0	0/0/0/0/0/0
chr1A	5494389	intron_variant	MODIFIER	TraesCS1A01G009000	Ankyrin repeat family protein	A	G	1/1/1/1/1/1	1/1/1/1/1/1	1/1/1/1/1/1	1/1/1/1/1/1	1/1/1/1/1/1	1/1/1/1/1/1	1/1/1/1/1/1	0/1/1/1/1/1	1/1/1/1/1/1	1/1/1/1/1/1	0/1/1/1/1/1	1/1/1/1/1/1	0/0/0/0/0/0	0/0/0/0/0/0	0/0/0/0/0/0	0/0/0/0/0/0	0/0/0/0/0/0	0/0/0/0/0/0	0/0/0/0/0/0	0/0/0/0/0/0	0/0/0/0/0/0	0/0/0/0/0/0	0/0/0/0/0/0	0/0/0/0/0/0
chr1A	5495006	upstream_gene_variant	MODIFIER	TraesCS1A01G009100	MICOS complex subunit Mic25	G	C	1/1/1/1/1/1	1/1/1/1/1/1	1/1/1/1/1/1	1/1/1/1/1/1	1/1/1/1/1/1	1/1/1/1/1/1	1/1/1/1/1/1	1/1/1/1/1/1	1/1/1/1/1/1	1/1/1/1/1/1	0/1/1/1/1/1	1/1/1/1/1/1	0/0/0/0/0/0	0/0/0/0/0/0	0/0/0/0/0/0	0/0/0/0/0/0	0/0/0/0/0/0	0/0/0/0/0/0	0/0/0/0/0/0	0/0/0/0/0/0	0/0/0/0/0/0	0/0/0/0/0/0	0/0/0/0/0/0	0/0/0/0/0/0
chr1A	5495006	downstream_gene_variant	MODIFIER	TraesCS1A01G009000	Ankyrin repeat family protein	G	C	1/1/1/1/1/1	1/1/1/1/1/1	1/1/1/1/1/1	1/1/1/1/1/1	1/1/1/1/1/1	1/1/1/1/1/1	1/1/1/1/1/1	1/1/1/1/1/1	1/1/1/1/1/1	1/1/1/1/1/1	0/1/1/1/1/1	1/1/1/1/1/1	0/0/0/0/0/0	0/0/0/0/0/0	0/0/0/0/0/0	0/0/0/0/0/0	0/0/0/0/0/0	0/0/0/0/0/0	0/0/0/0/0/0	0/0/0/0/0/0	0/0/0/0/0/0	0/0/0/0/0/0	0/0/0/0/0/0	0/0/0/0/0/0
chr1A	5495006	downstream_gene_variant	MODIFIER	TraesCS1A01G009000	Ankyrin repeat family protein	G	C	1/1/1/1/1/1	1/1/1/1/1/1	1/1/1/1/1/1	1/1/1/1/1/1	1/1/1/1/1/1	1/1/1/1/1/1	1/1/1/1/1/1	1/1/1/1/1/1	1/1/1/1/1/1	1/1/1/1/1/1	0/1/1/1/1/1	1/1/1/1/1/1	0/0/0/0/0/0	0/0/0/0/0/0	0/0/0/0/0/0	0/0/0/0/0/0	0/0/0/0/0/0	0/0/0/0/0/0	0/0/0/0/0/0	0/0/0/0/0/0	0/0/0/0/0/0	0/0/0/0/0/0	0/0/0/0/0/0	0/0/0/0/0/0
chr1A	5495006	downstream_gene_variant	MODIFIER	TraesCS1A01G009000	Ankyrin repeat family protein	G	C	1/1/1/1/1/1	1/1/1/1/1/1	1/1/1/1/1/1	1/1/1/1/1/1	1/1/1/1/1/1	1/1/1/1/1/1	1/1/1/1/1/1	1/1/1/1/1/1	1/1/1/1/1/1	1/1/1/1/1/1	0/1/1/1/1/1	1/1/1/1/1/1	0/0/0/0/0/0	0/0/0/0/0/0	0/0/0/0/0/0	0/0/0/0/0/0	0/0/0/0/0/0	0/0/0/0/0/0	0/0/0/0/0/0	0/0/0/0/0/0	0/0/0/0/0/0	0/0/0/0/0/0	0/0/0/0/0/0	0/0/0/0/0/0
chr1A	5495006	intergenic_region	MODIFIER	TraesCS1A01G009000-TraesCS1A01G009100		G	C	1/1/1/1/1/1	1/1/1/1/1/1	1/1/1/1/1/1	1/1/1/1/1/1	1/1/1/1/1/1	1/1/1/1/1/1	1/1/1/1/1/1	1/1/1/1/1/1	1/1/1/1/1/1	1/1/1/1/1/1	0/1/1/1/1/1	1/1/1/1/1/1	0/0/0/0/0/0	0/0/0/0/0/0	0/0/0/0/0/0	0/0/0/0/0/0	0/0/0/0/0/0	0/0/0/0/0/0	0/0/0/0/0/0	0/0/0/0/0/0	0/0/0/0/0/0	0/0/0/0/0/0	0/0/0/0/0/0	0/0/0/0/0/0
chr1A	6335971	downstream_gene_variant	MODIFIER	TraesCS1A01G010300	MICOS complex subunit Mic25	AA	CC	1/1/1/1/1/1	1/1/1/1/1/1	1/1/1/1/1/1	1/1/1/1/1/1	1/1/1/1/1/1	1/1/1/1/1/1	1/1/1/1/1/1	0/0/1/1/1/1	1/1/1/1/1/1	1/1/1/1/1/1	0/0/1/1/1/1	1/1/1/1/1/1	0/0/0/0/0/0	0/0/0/0/0/0	0/0/0/0/0/0	0/0/0/0/0/0	0/0/0/0/0/0	0/0/0/0/0/0	0/0/0/0/0/0	0/0/0/0/0/0	0/0/0/0/0/0	0/0/0/0/0/0	0/0/0/0/0/0	0/0/0/0/0/0
chr1A	6335971	downstream_gene_variant	MODIFIER	TraesCS1A01G010400	Pm3-like disease resistance protein	AA	CC	1/1/1/1/1/1	1/1/1/1/1/1	1/1/1/1/1/1	1/1/1/1/1/1	1/1/1/1/1/1	1/1/1/1/1/1	1/1/1/1/1/1	0/0/1/1/1/1	1/1/1/1/1/1	1/1/1/1/1/1	0/0/1/1/1/1	1/1/1/1/1/1	0/0/0/0/0/0	0/0/0/0/0/0	0/0/0/0/0/0	0/0/0/0/0/0	0/0/0/0/0/0	0/0/0/0/0/0	0/0/0/0/0/0	0/0/0/0/0/0	0/0/0/0/0/0	0/0/0/0/0/0	0/0/0/0/0/0	0/0/0/0/0/0
chr1A	6335971	downstream_gene_variant	MODIFIER	TraesCS1A01G010400	Pm3-like disease resistance protein	AA	CC	1/1/1/1/1/1	1/1/1/1/1/1	1/1/1/1/1/1	1/1/1/1/1/1	1/1/1/1/1/1	1/1/1/1/1/1	1/1/1/1/1/1	0/0/1/1/1/1	1/1/1/1/1/1	1/1/1/1/1/1	0/0/1/1/1/1	1/1/1/1/1/1	0/0/0/0/0/0	0/0/0/0/0/0	0/0/0/0/0/0	0/0/0/0/0/0	0/0/0/0/0/0	0/0/0/0/0/0	0/0/0/0/0/0	0/0/0/0/0/0	0/0/0/0/0/0	0/0/0/0/0/0	0/0/0/0/0/0	0/0/0/0/0/0
chr1A	6335971	intergenic_region	MODIFIER	TraesCS1A01G010300-TraesCS1A01G010400		AA	CC	1/1/1/1/1/1	1/1/1/1/1/1	1/1/1/1/1/1	1/1/1/1/1/1	1/1/1/1/1/1	1/1/1/1/1/1	1/1/1/1/1/1	0/0/1/1/1/1	1/1/1/1/1/1	1/1/1/1/1/1	0/0/1/1/1/1	1/1/1/1/1/1	0/0/0/0/0/0	0/0/0/0/0/0	0/0/0/0/0/0	0/0/0/0/0/0	0/0/0/0/0/0	0/0/0/0/0/0	0/0/0/0/0/0	0/0/0/0/0/0	0/0/0/0/0/0	0/0/0/0/0/0	0/0/0/0/0/0	0/0/0/0/0/0
chr1A	6336002	downstream_gene_variant	MODIFIER	TraesCS1A01G010300	MICOS complex subunit Mic25	C	G	1/1/1/1/1/1	1/1/1/1/1/1	1/1/1/1/1/1	1/1/1/1/1/1	1/1/1/1/1/1	1/1/1/1/1/1	1/1/1/1/1/1	1/1/1/1/1/1	1/1/1/1/1/1	1/1/1/1/1/1	0/1/1/1/1/1	1/1/1/1/1/1	0/0/0/0/0/0	0/0/0/0/0/0	0/0/0/0/0/0	0/0/0/0/0/0	0/0/0/0/0/0	0/0/0/0/0/0	0/0/0/0/0/0	0/0/0/0/0/0	0/0/0/0/0/0	0/0/0/0/0/0	0/0/0/0/0/0	0/0/0/0/0/0
chr1A	6336002	downstream_gene_variant	MODIFIER	TraesCS1A01G010400	Pm3-like disease resistance protein	C	G	1/1/1/1/1/1	1/1/1/1/1/1	1/1/1/1/1/1	1/1/1/1/1/1	1/1/1/1/1/1	1/1/1/1/1/1	1/1/1/1/1/1	1/1/1/1/1/1	1/1/1/1/1/1	1/1/1/1/1/1	0/1/1/1/1/1	1/1/1/1/1/1	0/0/0/0/0/0	0/0/0/0/0/0	0/0/0/0/0/0	0/0/0/0/0/0	0/0/0/0/0/0	0/0/0/0/0/0	0/0/0/0/0/0	0/0/0/0/0/0	0/0/0/0/0/0	0/0/0/0/0/0	0/0/0/0/0/0	0/0/0/0/0/0
chr1A	6336002	downstream_gene_variant	MODIFIER	TraesCS1A01G010400	Pm3-like disease resistance protein	C	G	1/1/1/1/1/1	1/1/1/1/1/1	1/1/1/1/1/1	1/1/1/1/1/1	1/1/1/1/1/1	1/1/1/1/1/1	1/1/1/1/1/1	1/1/1/1/1/1	1/1/1/1/1/1	1/1/1/1/1/1	0/1/1/1/1/1	1/1/1/1/1/1	0/0/0/0/0/0	0/0/0/0/0/0	0/0/0/0/0/0	0/0/0/0/0/0	0/0/0/0/0/0	0/0/0/0/0/0	0/0/0/0/0/0	0/0/0/0/0/0	0/0/0/0/0/0	0/0/0/0/0/0	0/0/0/0/0/0	0/0/0/0/0/0
chr1A	6336002	intergenic_region	MODIFIER	TraesCS1A01G010300-TraesCS1A01G010400		C	G	1/1/1/1/1/1	1/1/1/1/1/1	1/1/1/1/1/1	1/1/1/1/1/1	1/1/1/1/1/1	1/1/1/1/1/1	1/1/1/1/1/1	1/1/1/1/1/1	1/1/1/1/1/1	1/1/1/1/1/1	0/1/1/1/1/1	1/1/1/1/1/1	0/0/0/0/0/0	0/0/0/0/0/0	0/0/0/0/0/0	0/0/0/0/0/0	0/0/0/0/0/0	0/0/0/0/0/0	0/0/0/0/0/0	0/0/0/0/0/0	0/0/0/0/0/0	0/0/0/0/0/0	0/0/0/0/0/0	0/0/0/0/0/0
chr1A	6573524	missense_variant	MODERATE	TraesCS1A01G011200	Serine/threonine-protein kinase 19	T	C	0/0/0/0/0/0	0/0/0/0/0/0	0/0/0/0/0/0	0/0/0/0/0/0	0/0/0/0/0/0	0/0/0/0/0/0	0/0/0/0/0/0	0/0/0/0/0/0	0/0/0/0/0/0	0/0/0/0/0/0	0/0/0/0/0/0	0/0/0/0/0/0	1/1/1/1/1/1	1/1/1/1/1/1	1/1/1/1/1/1	1/1/1/1/1/1	1/1/1/1/1/1	1/1/1/1/1/1	1/1/1/1/1/1	1/1/1/1/1/1	1/1/1/1/1/1	1/1/1/1/1/1	1/1/1/1/1/1	1/1/1/1/1/1
chr1A	6573524	missense_variant	MODERATE	TraesCS1A01G011200	Serine/threonine-protein kinase 19	T	C	0/0/0/0/0/0	0/0/0/0/0/0	0/0/0/0/0/0	0/0/0/0/0/0	0/0/0/0/0/0	0/0/0/0/0/0	0/0/0/0/0/0	0/0/0/0/0/0	0/0/0/0/0/0	0/0/0/0/0/0	0/0/0/0/0/0	0/0/0/0/0/0	1/1/1/1/1/1	1/1/1/1/1/1	1/1/1/1/1/1	1/1/1/1/1/1	1/1/1/1/1/1	1/1/1/1/1/1	1/1/1/1/1/1	1/1/1/1/1/1	1/1/1/1/1/1	1/1/1/1/1/1	1/1/1/1/1/1	1/1/1/1/1/1
chr1A	6573548	synonymous_variant	LOW	TraesCS1A01G011200	Serine/threonine-protein kinase 19	A	G	0/0/0/0/0/0	0/0/0/0/0/0	0/0/0/0/0/0	0/0/0/0/0/0	0/0/0/0/0/0	0/0/0/0/0/0	0/0/0/0/0/0	0/0/0/0/0/1	0/0/0/0/0/0	0/0/0/0/0/0	0/0/0/0/0/0	0/0/0/0/0/0	1/1/1/1/1/1	1/1/1/1/1/1	1/1/1/1/1/1	1/1/1/1/1/1	1/1/1/1/1/1	1/1/1/1/1/1	1/1/1/1/1/1	1/1/1/1/1/1	1/1/1/1/1/1	1/1/1/1/1/1	1/1/1/1/1/1	1/1/1/1/1/1
chr1A	6573548	synonymous_variant	LOW	TraesCS1A01G011200	Serine/threonine-protein kinase 19	A	G	0/0/0/0/0/0	0/0/0/0/0/0	0/0/0/0/0/0	0/0/0/0/0/0	0/0/0/0/0/0	0/0/0/0/0/0	0/0/0/0/0/0	0/0/0/0/0/1	0/0/0/0/0/0	0/0/0/0/0/0	0/0/0/0/0/0	0/0/0/0/0/0	1/1/1/1/1/1	1/1/1/1/1/1	1/1/1/1/1/1	1/1/1/1/1/1	1/1/1/1/1/1	1/1/1/1/1/1	1/1/1/1/1/1	1/1/1/1/1/1	1/1/1/1/1/1	1/1/1/1/1/1	1/1/1/1/1/1	1/1/1/1/1/1
chr1A	6654781	missense_variant	MODERATE	TraesCS1A01G011300	Dirigent protein	G	A	0/0/0/0/0/0	0/0/0/0/0/0	0/0/0/0/0/0	0/0/0/0/0/0	0/0/0/0/0/0	0/0/0/0/0/0	0/0/0/0/0/0	0/0/0/0/0/1	0/0/0/0/0/0	0/0/0/0/0/0	0/0/0/0/0/0	0/0/0/0/0/0	0/0/0/1/1/1	0/0/0/1/1/1	0/0/0/1/1/1	0/0/0/0/1/1	0/0/0/0/1/1	0/0/0/0/1/1	0/0/0/0/1/1	0/0/0/0/1/1	0/0/0/0/0/1	0/0/0/0/1/1	0/0/0/0/1/1	0/0/0/0/1/1
chr1A	7178715	synonymous_variant	LOW	TraesCS1A01G012500	Transforming growth factor-beta receptor-associated protein 1	C	G	0/0/0/0/0/0	0/0/0/0/0/0	0/0/0/0/0/0	0/0/0/0/0/0	0/0/0/0/0/0	0/0/0/0/0/0	0/0/0/0/0/0	0/0/0/0/0/0	0/0/0/1/1/1	0/0/0/0/0/0	0/0/0/0/0/0	0/0/0/0/0/0	1/1/1/1/1/1	1/1/1/1/1/1	1/1/1/1/1/1	1/1/1/1/1/1	1/1/1/1/1/1	1/1/1/1/1/1	1/1/1/1/1/1	1/1/1/1/1/1	1/1/1/1/1/1	1/1/1/1/1/1	1/1/1/1/1/1	1/1/1/1/1/1
chr1A	7178715	synonymous_variant	LOW	TraesCS1A01G012500	Transforming growth factor-beta receptor-associated protein 1	C	G	0/0/0/0/0/0	0/0/0/0/0/0	0/0/0/0/0/0	0/0/0/0/0/0	0/0/0/0/0/0	0/0/0/0/0/0	0/0/0/0/0/0	0/0/0/0/0/0	0/0/0/1/1/1	0/0/0/0/0/0	0/0/0/0/0/0	0/0/0/0/0/0	1/1/1/1/1/1	1/1/1/1/1/1	1/1/1/1/1/1	1/1/1/1/1/1	1/1/1/1/1/1	1/1/1/1/1/1	1/1/1/1/1/1	1/1/1/1/1/1	1/1/1/1/1/1	1/1/1/1/1/1	1/1/1/1/1/1	1/1/1/1/1/1
chr1A	7178715	synonymous_variant	LOW	TraesCS1A01G012500	Transforming growth factor-beta receptor-associated protein 1	C	G	0/0/0/0/0/0	0/0/0/0/0/0	0/0/0/0/0/0	0/0/0/0/0/0	0/0/0/0/0/0	0/0/0/0/0/0	0/0/0/0/0/0	0/0/0/0/0/0	0/0/0/1/1/1	0/0/0/0/0/0	0/0/0/0/0/0	0/0/0/0/0/0	1/1/1/1/1/1	1/1/1/1/1/1	1/1/1/1/1/1	1/1/1/1/1/1	1/1/1/1/1/1	1/1/1/1/1/1	1/1/1/1/1/1	1/1/1/1/1/1	1/1/1/1/1/1	1/1/1/1/1/1	1/1/1/1/1/1	1/1/1/1/1/1
chr1A	7178715	synonymous_variant	LOW	TraesCS1A01G012500	Transforming growth factor-beta receptor-associated protein 1	C	G	0/0/0/0/0/0	0/0/0/0/0/0	0/0/0/0/0/0	0/0/0/0/0/0	0/0/0/0/0/0	0/0/0/0/0/0	0/0/0/0/0/0	0/0/0/0/0/0	0/0/0/1/1/1	0/0/0/0/0/0	0/0/0/0/0/0	0/0/0/0/0/0	1/1/1/1/1/1	1/1/1/1/1/1	1/1/1/1/1/1	1/1/1/1/1/1	1/1/1/1/1/1	1/1/1/1/1/1	1/1/1/1/1/1	1/1/1/1/1/1	1/1/1/1/1/1	1/1/1/1/1/1	1/1/1/1/1/1	1/1/1/1/1/1
chr1A	7179122	missense_variant	MODERATE	TraesCS1A01G012500	Transforming growth factor-beta receptor-associated protein 1	C	T	0/0/0/0/0/0	0/0/0/0/0/0	0/0/0/0/0/1	0/0/0/0/0/0	0/0/0/0/0/0	0/0/0/0/0/0	0/0/0/0/0/0	0/0/0/0/0/1	0/0/0/0/0/0	0/0/0/0/0/0	0/1/1/1/1/1	0/0/0/0/0/0	1/1/1/1/1/1	1/1/1/1/1/1	1/1/1/1/1/1	1/1/1/1/1/1	1/1/1/1/1/1	1/1/1/1/1/1	1/1/1/1/1/1	1/1/1/1/1/1	1/1/1/1/1/1	1/1/1/1/1/1	1/1/1/1/1/1	1/1/1/1/1/1
chr1A	7179122	missense_variant	MODERATE	TraesCS1A01G012500	Transforming growth factor-beta receptor-associated protein 1	C	T	0/0/0/0/0/0	0/0/0/0/0/0	0/0/0/0/0/1	0/0/0/0/0/0	0/0/0/0/0/0	0/0/0/0/0/0	0/0/0/0/0/0	0/0/0/0/0/1	0/0/0/0/0/0	0/0/0/0/0/0	0/1/1/1/1/1	0/0/0/0/0/0	1/1/1/1/1/1	1/1/1/1/1/1	1/1/1/1/1/1	1/1/1/1/1/1	1/1/1/1/1/1	1/1/1/1/1/1	1/1/1/1/1/1	1/1/1/1/1/1	1/1/1/1/1/1	1/1/1/1/1/1	1/1/1/1/1/1	1/1/1/1/1/1
chr1A	7179122	missense_variant	MODERATE	TraesCS1A01G012500	Transforming growth factor-beta receptor-associated protein 1	C	T	0/0/0/0/0/0	0/0/0/0/0/0	0/0/0/0/0/1	0/0/0/0/0/0	0/0/0/0/0/0	0/0/0/0/0/0	0/0/0/0/0/0	0/0/0/0/0/1	0/0/0/0/0/0	0/0/0/0/0/0	0/1/1/1/1/1	0/0/0/0/0/0	1/1/1/1/1/1	1/1/1/1/1/1	1/1/1/1/1/1	1/1/1/1/1/1	1/1/1/1/1/1	1/1/1/1/1/1	1/1/1/1/1/1	1/1/1/1/1/1	1/1/1/1/1/1	1/1/1/1/1/1	1/1/1/1/1/1	1/1/1/1/1/1
chr1A	7179122	missense_variant	MODERATE	TraesCS1A01G012500	Transforming growth factor-beta receptor-associated protein 1	C	T	0/0/0/0/0/0	0/0/0/0/0/0	0/0/0/0/0/1	0/0/0/0/0/0	0/0/0/0/0/0	0/0/0/0/0/0	0/0/0/0/0/0	0/0/0/0/0/1	0/0/0/0/0/0	0/0/0/0/0/0	0/1/1/1/1/1	0/0/0/0/0/0	1/1/1/1/1/1	1/1/1/1/1/1	1/1/1/1/1/1	1/1/1/1/1/1	1/1/1/1/1/1	1/1/1/1/1/1	1/1/1/1/1/1	1/1/1/1/1/1	1/1/1/1/1/1	1/1/1/1/1/1	1/1/1/1/1/1	1/1/1/1/1/1
chr1A	7179236	missense_variant	MODERATE	TraesCS1A01G012500	Transforming growth factor-beta receptor-associated protein 1	C	T	0/0/0/0/0/0	0/0/0/0/0/0	0/0/0/0/0/0	0/0/0/0/0/0	0/0/0/0/0/0	0/0/0/0/0/0	0/0/0/0/0/0	0/0/0/0/0/0	0/0/0/0/0/0	0/0/0/0/0/0	0/0/0/0/0/1	0/0/0/0/0/0	1/1/1/1/1/1	0/0/1/1/1/1	1/1/1/1/1/1	1/1/1/1/1/1	0/0/0/1/1/1	0/1/1/1/1/1	1/1/1/1/1/1	1/1/1/1/1/1	1/1/1/1/1/1	0/1/1/1/1/1	0/0/0/0/0/0	0/0/1/1/1/1
chr1A	7179236	missense_variant	MODERATE	TraesCS1A01G012500	Transforming growth factor-beta receptor-associated protein 1	C	T	0/0/0/0/0/0	0/0/0/0/0/0	0/0/0/0/0/0	0/0/0/0/0/0	0/0/0/0/0/0	0/0/0/0/0/0	0/0/0/0/0/0	0/0/0/0/0/0	0/0/0/0/0/0	0/0/0/0/0/0	0/0/0/0/0/1	0/0/0/0/0/0	1/1/1/1/1/1	0/0/1/1/1/1	1/1/1/1/1/1	1/1/1/1/1/1	0/0/0/1/1/1	0/1/1/1/1/1	1/1/1/1/1/1	1/1/1/1/1/1	1/1/1/1/1/1	0/1/1/1/1/1	0/0/0/0/0/0	0/0/1/1/1/1
chr1A	7179236	missense_variant	MODERATE	TraesCS1A01G012500	Transforming growth factor-beta receptor-associated protein 1	C	T	0/0/0/0/0/0	0/0/0/0/0/0	0/0/0/0/0/0	0/0/0/0/0/0	0/0/0/0/0/0	0/0/0/0/0/0	0/0/0/0/0/0	0/0/0/0/0/0	0/0/0/0/0/0	0/0/0/0/0/0	0/0/0/0/0/1	0/0/0/0/0/0	1/1/1/1/1/1	0/0/1/1/1/1	1/1/1/1/1/1	1/1/1/1/1/1	0/0/0/1/1/1	0/1/1/1/1/1	1/1/1/1/1/1	1/1/1/1/1/1	1/1/1/1/1/1	0/1/1/1/1/1	0/0/0/0/0/0	0/0/1/1/1/1
chr1A	7179236	missense_variant	MODERATE	TraesCS1A01G012500	Transforming growth factor-beta receptor-associated protein 1	C	T	0/0/0/0/0/0	0/0/0/0/0/0	0/0/0/0/0/0	0/0/0/0/0/0	0/0/0/0/0/0	0/0/0/0/0/0	0/0/0/0/0/0	0/0/0/0/0/0	0/0/0/0/0/0	0/0/0/0/0/0	0/0/0/0/0/1	0/0/0/0/0/0	1/1/1/1/1/1	0/0/1/1/1/1	1/1/1/1/1/1	1/1/1/1/1/1	0/0/0/1/1/1	0/1/1/1/1/1	1/1/1/1/1/1	1/1/1/1/1/1	1/1/1/1/1/1	0/1/1/1/1/1	0/0/0/0/0/0	0/0/1/1/1/1
chr1A	7179245	missense_variant	MODERATE	TraesCS1A01G012500	Transforming growth factor-beta receptor-associated protein 1	A	G	0/0/0/0/0/0	0/0/0/0/0/0	0/0/0/0/0/0	0/0/0/0/0/0	0/0/0/0/0/0	0/0/0/0/0/0	0/0/0/0/0/0	0/0/0/0/0/0	0/0/0/0/0/0	0/0/0/0/0/1	0/0/0/0/0/1	0/0/0/0/0/0	1/1/1/1/1/1	1/1/1/1/1/1	1/1/1/1/1/1	1/1/1/1/1/1	1/1/1/1/1/1	1/1/1/1/1/1	1/1/1/1/1/1	1/1/1/1/1/1	1/1/1/1/1/1	1/1/1/1/1/1	1/1/1/1/1/1	1/1/1/1/1/1
chr1A	7179245	missense_variant	MODERATE	TraesCS1A01G012500	Transforming growth factor-beta receptor-associated protein 1	A	G	0/0/0/0/0/0	0/0/0/0/0/0	0/0/0/0/0/0	0/0/0/0/0/0	0/0/0/0/0/0	0/0/0/0/0/0	0/0/0/0/0/0	0/0/0/0/0/0	0/0/0/0/0/0	0/0/0/0/0/1	0/0/0/0/0/1	0/0/0/0/0/0	1/1/1/1/1/1	1/1/1/1/1/1	1/1/1/1/1/1	1/1/1/1/1/1	1/1/1/1/1/1	1/1/1/1/1/1	1/1/1/1/1/1	1/1/1/1/1/1	1/1/1/1/1/1	1/1/1/1/1/1	1/1/1/1/1/1	1/1/1/1/1/1
chr1A	7179245	missense_variant	MODERATE	TraesCS1A01G012500	Transforming growth factor-beta receptor-associated protein 1	A	G	0/0/0/0/0/0	0/0/0/0/0/0	0/0/0/0/0/0	0/0/0/0/0/0	0/0/0/0/0/0	0/0/0/0/0/0	0/0/0/0/0/0	0/0/0/0/0/0	0/0/0/0/0/0	0/0/0/0/0/1	0/0/0/0/0/1	0/0/0/0/0/0	1/1/1/1/1/1	1/1/1/1/1/1	1/1/1/1/1/1	1/1/1/1/1/1	1/1/1/1/1/1	1/1/1/1/1/1	1/1/1/1/1/1	1/1/1/1/1/1	1/1/1/1/1/1	1/1/1/1/1/1	1/1/1/1/1/1	1/1/1/1/1/1
chr1A	7179245	missense_variant	MODERATE	TraesCS1A01G012500	Transforming growth factor-beta receptor-associated protein 1	A	G	0/0/0/0/0/0	0/0/0/0/0/0	0/0/0/0/0/0	0/0/0/0/0/0	0/0/0/0/0/0	0/0/0/0/0/0	0/0/0/0/0/0	0/0/0/0/0/0	0/0/0/0/0/0	0/0/0/0/0/1	0/0/0/0/0/1	0/0/0/0/0/0	1/1/1/1/1/1	1/1/1/1/1/1	1/1/1/1/1/1	1/1/1/1/1/1	1/1/1/1/1/1	1/1/1/1/1/1	1/1/1/1/1/1	1/1/1/1/1/1	1/1/1/1/1/1	1/1/1/1/1/1	1/1/1/1/1/1	1/1/1/1/1/1
chr1A	7181084	synonymous_variant	LOW	TraesCS1A01G012500	Transforming growth factor-beta receptor-associated protein 1	A	G	0/0/0/0/0/0	0/0/0/0/0/0	0/0/0/0/0/0	0/0/0/0/0/0	0/0/0/0/0/0	0/0/0/0/0/0	0/0/0/0/0/0	0/0/0/0/0/0	0/0/0/0/0/0	0/0/0/0/0/0	0/0/0/0/0/0	0/0/0/0/0/0	1/1/1/1/1/1	1/1/1/1/1/1	1/1/1/1/1/1	1/1/1/1/1/1	1/1/1/1/1/1	1/1/1/1/1/1	1/1/1/1/1/1	1/1/1/1/1/1	1/1/1/1/1/1	1/1/1/1/1/1	1/1/1/1/1/1	1/1/1/1/1/1
chr1A	7181084	synonymous_variant	LOW	TraesCS1A01G012500	Transforming growth factor-beta receptor-associated protein 1	A	G	0/0/0/0/0/0	0/0/0/0/0/0	0/0/0/0/0/0	0/0/0/0/0/0	0/0/0/0/0/0	0/0/0/0/0/0	0/0/0/0/0/0	0/0/0/0/0/0	0/0/0/0/0/0	0/0/0/0/0/0	0/0/0/0/0/0	0/0/0/0/0/0	1/1/1/1/1/1	1/1/1/1/1/1	1/1/1/1/1/1	1/1/1/1/1/1	1/1/1/1/1/1	1/1/1/1/1/1	1/1/1/1/1/1	1/1/1/1/1/1	1/1/1/1/1/1	1/1/1/1/1/1	1/1/1/1/1/1	1/1/1/1/1/1
chr1A	7181084	synonymous_variant	LOW	TraesCS1A01G012500	Transforming growth factor-beta receptor-associated protein 1	A	G	0/0/0/0/0/0	0/0/0/0/0/0	0/0/0/0/0/0	0/0/0/0/0/0	0/0/0/0/0/0	0/0/0/0/0/0	0/0/0/0/0/0	0/0/0/0/0/0	0/0/0/0/0/0	0/0/0/0/0/0	0/0/0/0/0/0	0/0/0/0/0/0	1/1/1/1/1/1	1/1/1/1/1/1	1/1/1/1/1/1	1/1/1/1/1/1	1/1/1/1/1/1	1/1/1/1/1/1	1/1/1/1/1/1	1/1/1/1/1/1	1/1/1/1/1/1	1/1/1/1/1/1	1/1/1/1/1/1	1/1/1/1/1/1
chr1A	7181084	synonymous_variant	LOW	TraesCS1A01G012500	Transforming growth factor-beta receptor-associated protein 1	A	G	0/0/0/0/0/0	0/0/0/0/0/0	0/0/0/0/0/0	0/0/0/0/0/0	0/0/0/0/0/0	0/0/0/0/0/0	0/0/0/0/0/0	0/0/0/0/0/0	0/0/0/0/0/0	0/0/0/0/0/0	0/0/0/0/0/0	0/0/0/0/0/0	1/1/1/1/1/1	1/1/1/1/1/1	1/1/1/1/1/1	1/1/1/1/1/1	1/1/1/1/1/1	1/1/1/1/1/1	1/1/1/1/1/1	1/1/1/1/1/1	1/1/1/1/1/1	1/1/1/1/1/1	1/1/1/1/1/1	1/1/1/1/1/1
chr1A	7181084	upstream_gene_variant	MODIFIER	TraesCS1A01G012600	Leucine-rich repeat receptor-like protein kinase family protein	A	G	0/0/0/0/0/0	0/0/0/0/0/0	0/0/0/0/0/0	0/0/0/0/0/0	0/0/0/0/0/0	0/0/0/0/0/0	0/0/0/0/0/0	0/0/0/0/0/0	0/0/0/0/0/0	0/0/0/0/0/0	0/0/0/0/0/0	0/0/0/0/0/0	1/1/1/1/1/1	1/1/1/1/1/1	1/1/1/1/1/1	1/1/1/1/1/1	1/1/1/1/1/1	1/1/1/1/1/1	1/1/1/1/1/1	1/1/1/1/1/1	1/1/1/1/1/1	1/1/1/1/1/1	1/1/1/1/1/1	1/1/1/1/1/1
chr1A	7181670	missense_variant	MODERATE	TraesCS1A01G012500	Transforming growth factor-beta receptor-associated protein 1	TCTGT	GCTGA	0/0/0/0/0/0	0/0/0/0/0/0	0/0/0/0/0/0	0/0/0/0/0/0	0/0/0/0/0/0	0/0/0/0/0/0	0/0/0/0/0/0	0/0/0/0/0/0	0/0/0/0/0/1	0/0/0/0/0/0	0/0/0/0/0/1	0/0/0/0/0/0	1/1/1/1/1/1	1/1/1/1/1/1	1/1/1/1/1/1	1/1/1/1/1/1	1/1/1/1/1/1	1/1/1/1/1/1	1/1/1/1/1/1	1/1/1/1/1/1	1/1/1/1/1/1	1/1/1/1/1/1	1/1/1/1/1/1	1/1/1/1/1/1
chr1A	7181670	missense_variant	MODERATE	TraesCS1A01G012500	Transforming growth factor-beta receptor-associated protein 1	TCTGT	GCTGA	0/0/0/0/0/0	0/0/0/0/0/0	0/0/0/0/0/0	0/0/0/0/0/0	0/0/0/0/0/0	0/0/0/0/0/0	0/0/0/0/0/0	0/0/0/0/0/0	0/0/0/0/0/1	0/0/0/0/0/0	0/0/0/0/0/1	0/0/0/0/0/0	1/1/1/1/1/1	1/1/1/1/1/1	1/1/1/1/1/1	1/1/1/1/1/1	1/1/1/1/1/1	1/1/1/1/1/1	1/1/1/1/1/1	1/1/1/1/1/1	1/1/1/1/1/1	1/1/1/1/1/1	1/1/1/1/1/1	1/1/1/1/1/1
chr1A	7181670	missense_variant	MODERATE	TraesCS1A01G012500	Transforming growth factor-beta receptor-associated protein 1	TCTGT	GCTGA	0/0/0/0/0/0	0/0/0/0/0/0	0/0/0/0/0/0	0/0/0/0/0/0	0/0/0/0/0/0	0/0/0/0/0/0	0/0/0/0/0/0	0/0/0/0/0/0	0/0/0/0/0/1	0/0/0/0/0/0	0/0/0/0/0/1	0/0/0/0/0/0	1/1/1/1/1/1	1/1/1/1/1/1	1/1/1/1/1/1	1/1/1/1/1/1	1/1/1/1/1/1	1/1/1/1/1/1	1/1/1/1/1/1	1/1/1/1/1/1	1/1/1/1/1/1	1/1/1/1/1/1	1/1/1/1/1/1	1/1/1/1/1/1
chr1A	7181670	missense_variant	MODERATE	TraesCS1A01G012500	Transforming growth factor-beta receptor-associated protein 1	TCTGT	GCTGA	0/0/0/0/0/0	0/0/0/0/0/0	0/0/0/0/0/0	0/0/0/0/0/0	0/0/0/0/0/0	0/0/0/0/0/0	0/0/0/0/0/0	0/0/0/0/0/0	0/0/0/0/0/1	0/0/0/0/0/0	0/0/0/0/0/1	0/0/0/0/0/0	1/1/1/1/1/1	1/1/1/1/1/1	1/1/1/1/1/1	1/1/1/1/1/1	1/1/1/1/1/1	1/1/1/1/1/1	1/1/1/1/1/1	1/1/1/1/1/1	1/1/1/1/1/1	1/1/1/1/1/1	1/1/1/1/1/1	1/1/1/1/1/1
chr1A	7181670	upstream_gene_variant	MODIFIER	TraesCS1A01G012600	Leucine-rich repeat receptor-like protein kinase family protein	TCTGT	GCTGA	0/0/0/0/0/0	0/0/0/0/0/0	0/0/0/0/0/0	0/0/0/0/0/0	0/0/0/0/0/0	0/0/0/0/0/0	0/0/0/0/0/0	0/0/0/0/0/0	0/0/0/0/0/1	0/0/0/0/0/0	0/0/0/0/0/1	0/0/0/0/0/0	1/1/1/1/1/1	1/1/1/1/1/1	1/1/1/1/1/1	1/1/1/1/1/1	1/1/1/1/1/1	1/1/1/1/1/1	1/1/1/1/1/1	1/1/1/1/1/1	1/1/1/1/1/1	1/1/1/1/1/1	1/1/1/1/1/1	1/1/1/1/1/1
chr1A	7181881	missense_variant	MODERATE	TraesCS1A01G012500	Transforming growth factor-beta receptor-associated protein 1	T	C	0/0/0/0/0/0	0/0/0/0/0/0	0/0/0/0/0/0	0/0/0/0/0/0	0/0/0/0/0/0	0/0/0/0/0/0	0/0/0/0/0/0	0/0/1/1/1/1	0/0/0/0/0/0	0/0/0/0/0/0	0/0/1/1/1/1	0/0/0/0/0/0	1/1/1/1/1/1	1/1/1/1/1/1	1/1/1/1/1/1	1/1/1/1/1/1	1/1/1/1/1/1	1/1/1/1/1/1	1/1/1/1/1/1	1/1/1/1/1/1	1/1/1/1/1/1	1/1/1/1/1/1	1/1/1/1/1/1	1/1/1/1/1/1
chr1A	7181881	missense_variant	MODERATE	TraesCS1A01G012500	Transforming growth factor-beta receptor-associated protein 1	T	C	0/0/0/0/0/0	0/0/0/0/0/0	0/0/0/0/0/0	0/0/0/0/0/0	0/0/0/0/0/0	0/0/0/0/0/0	0/0/0/0/0/0	0/0/1/1/1/1	0/0/0/0/0/0	0/0/0/0/0/0	0/0/1/1/1/1	0/0/0/0/0/0	1/1/1/1/1/1	1/1/1/1/1/1	1/1/1/1/1/1	1/1/1/1/1/1	1/1/1/1/1/1	1/1/1/1/1/1	1/1/1/1/1/1	1/1/1/1/1/1	1/1/1/1/1/1	1/1/1/1/1/1	1/1/1/1/1/1	1/1/1/1/1/1
chr1A	7181881	missense_variant	MODERATE	TraesCS1A01G012500	Transforming growth factor-beta receptor-associated protein 1	T	C	0/0/0/0/0/0	0/0/0/0/0/0	0/0/0/0/0/0	0/0/0/0/0/0	0/0/0/0/0/0	0/0/0/0/0/0	0/0/0/0/0/0	0/0/1/1/1/1	0/0/0/0/0/0	0/0/0/0/0/0	0/0/1/1/1/1	0/0/0/0/0/0	1/1/1/1/1/1	1/1/1/1/1/1	1/1/1/1/1/1	1/1/1/1/1/1	1/1/1/1/1/1	1/1/1/1/1/1	1/1/1/1/1/1	1/1/1/1/1/1	1/1/1/1/1/1	1/1/1/1/1/1	1/1/1/1/1/1	1/1/1/1/1/1
chr1A	7181881	missense_variant	MODERATE	TraesCS1A01G012500	Transforming growth factor-beta receptor-associated protein 1	T	C	0/0/0/0/0/0	0/0/0/0/0/0	0/0/0/0/0/0	0/0/0/0/0/0	0/0/0/0/0/0	0/0/0/0/0/0	0/0/0/0/0/0	0/0/1/1/1/1	0/0/0/0/0/0	0/0/0/0/0/0	0/0/1/1/1/1	0/0/0/0/0/0	1/1/1/1/1/1	1/1/1/1/1/1	1/1/1/1/1/1	1/1/1/1/1/1	1/1/1/1/1/1	1/1/1/1/1/1	1/1/1/1/1/1	1/1/1/1/1/1	1/1/1/1/1/1	1/1/1/1/1/1	1/1/1/1/1/1	1/1/1/1/1/1
chr1A	7181881	upstream_gene_variant	MODIFIER	TraesCS1A01G012600	Leucine-rich repeat receptor-like protein kinase family protein	T	C	0/0/0/0/0/0	0/0/0/0/0/0	0/0/0/0/0/0	0/0/0/0/0/0	0/0/0/0/0/0	0/0/0/0/0/0	0/0/0/0/0/0	0/0/1/1/1/1	0/0/0/0/0/0	0/0/0/0/0/0	0/0/1/1/1/1	0/0/0/0/0/0	1/1/1/1/1/1	1/1/1/1/1/1	1/1/1/1/1/1	1/1/1/1/1/1	1/1/1/1/1/1	1/1/1/1/1/1	1/1/1/1/1/1	1/1/1/1/1/1	1/1/1/1/1/1	1/1/1/1/1/1	1/1/1/1/1/1	1/1/1/1/1/1
chr1A	7184821	3_prime_UTR_variant	MODIFIER	TraesCS1A01G012500	Transforming growth factor-beta receptor-associated protein 1	G	A	0/0/0/0/0/0	0/0/0/0/0/0	0/0/0/0/0/0	0/0/0/0/0/0	0/0/0/0/0/0	0/0/0/0/0/0	0/0/0/0/0/0	0/0/0/0/0/1	0/0/0/0/1/1	0/0/0/0/0/0	0/0/0/0/0/1	0/0/0/0/0/0	1/1/1/1/1/1	1/1/1/1/1/1	1/1/1/1/1/1	1/1/1/1/1/1	1/1/1/1/1/1	1/1/1/1/1/1	1/1/1/1/1/1	1/1/1/1/1/1	1/1/1/1/1/1	1/1/1/1/1/1	1/1/1/1/1/1	1/1/1/1/1/1
chr1A	7184821	upstream_gene_variant	MODIFIER	TraesCS1A01G012600	Leucine-rich repeat receptor-like protein kinase family protein	G	A	0/0/0/0/0/0	0/0/0/0/0/0	0/0/0/0/0/0	0/0/0/0/0/0	0/0/0/0/0/0	0/0/0/0/0/0	0/0/0/0/0/0	0/0/0/0/0/1	0/0/0/0/1/1	0/0/0/0/0/0	0/0/0/0/0/1	0/0/0/0/0/0	1/1/1/1/1/1	1/1/1/1/1/1	1/1/1/1/1/1	1/1/1/1/1/1	1/1/1/1/1/1	1/1/1/1/1/1	1/1/1/1/1/1	1/1/1/1/1/1	1/1/1/1/1/1	1/1/1/1/1/1	1/1/1/1/1/1	1/1/1/1/1/1
chr1A	7184821	downstream_gene_variant	MODIFIER	TraesCS1A01G012500	Transforming growth factor-beta receptor-associated protein 1	G	A	0/0/0/0/0/0	0/0/0/0/0/0	0/0/0/0/0/0	0/0/0/0/0/0	0/0/0/0/0/0	0/0/0/0/0/0	0/0/0/0/0/0	0/0/0/0/0/1	0/0/0/0/1/1	0/0/0/0/0/0	0/0/0/0/0/1	0/0/0/0/0/0	1/1/1/1/1/1	1/1/1/1/1/1	1/1/1/1/1/1	1/1/1/1/1/1	1/1/1/1/1/1	1/1/1/1/1/1	1/1/1/1/1/1	1/1/1/1/1/1	1/1/1/1/1/1	1/1/1/1/1/1	1/1/1/1/1/1	1/1/1/1/1/1
chr1A	7184821	downstream_gene_variant	MODIFIER	TraesCS1A01G012500	Transforming growth factor-beta receptor-associated protein 1	G	A	0/0/0/0/0/0	0/0/0/0/0/0	0/0/0/0/0/0	0/0/0/0/0/0	0/0/0/0/0/0	0/0/0/0/0/0	0/0/0/0/0/0	0/0/0/0/0/1	0/0/0/0/1/1	0/0/0/0/0/0	0/0/0/0/0/1	0/0/0/0/0/0	1/1/1/1/1/1	1/1/1/1/1/1	1/1/1/1/1/1	1/1/1/1/1/1	1/1/1/1/1/1	1/1/1/1/1/1	1/1/1/1/1/1	1/1/1/1/1/1	1/1/1/1/1/1	1/1/1/1/1/1	1/1/1/1/1/1	1/1/1/1/1/1
chr1A	7184821	downstream_gene_variant	MODIFIER	TraesCS1A01G012500	Transforming growth factor-beta receptor-associated protein 1	G	A	0/0/0/0/0/0	0/0/0/0/0/0	0/0/0/0/0/0	0/0/0/0/0/0	0/0/0/0/0/0	0/0/0/0/0/0	0/0/0/0/0/0	0/0/0/0/0/1	0/0/0/0/1/1	0/0/0/0/0/0	0/0/0/0/0/1	0/0/0/0/0/0	1/1/1/1/1/1	1/1/1/1/1/1	1/1/1/1/1/1	1/1/1/1/1/1	1/1/1/1/1/1	1/1/1/1/1/1	1/1/1/1/1/1	1/1/1/1/1/1	1/1/1/1/1/1	1/1/1/1/1/1	1/1/1/1/1/1	1/1/1/1/1/1
chr1A	7659743	missense_variant	MODERATE	TraesCS1A01G013800	Methionine S-methyltransferase	G	A	0/0/0/0/0/0	0/0/0/0/0/0	0/0/0/0/0/0	0/0/0/0/0/0	0/0/0/0/0/0	0/0/0/0/0/0	0/0/0/0/0/0	0/0/0/0/0/0	0/0/0/0/0/0	0/0/0/0/0/0	0/0/0/0/0/1	0/0/0/0/0/0	1/1/1/1/1/1	1/1/1/1/1/1	1/1/1/1/1/1	0/1/1/1/1/1	0/1/1/1/1/1	1/1/1/1/1/1	1/1/1/1/1/1	1/1/1/1/1/1	1/1/1/1/1/1	1/1/1/1/1/1	1/1/1/1/1/1	1/1/1/1/1/1
chr1A	7659743	missense_variant	MODERATE	TraesCS1A01G013800	Methionine S-methyltransferase	G	A	0/0/0/0/0/0	0/0/0/0/0/0	0/0/0/0/0/0	0/0/0/0/0/0	0/0/0/0/0/0	0/0/0/0/0/0	0/0/0/0/0/0	0/0/0/0/0/0	0/0/0/0/0/0	0/0/0/0/0/0	0/0/0/0/0/1	0/0/0/0/0/0	1/1/1/1/1/1	1/1/1/1/1/1	1/1/1/1/1/1	0/1/1/1/1/1	0/1/1/1/1/1	1/1/1/1/1/1	1/1/1/1/1/1	1/1/1/1/1/1	1/1/1/1/1/1	1/1/1/1/1/1	1/1/1/1/1/1	1/1/1/1/1/1
chr1A	7659743	missense_variant	MODERATE	TraesCS1A01G013800	Methionine S-methyltransferase	G	A	0/0/0/0/0/0	0/0/0/0/0/0	0/0/0/0/0/0	0/0/0/0/0/0	0/0/0/0/0/0	0/0/0/0/0/0	0/0/0/0/0/0	0/0/0/0/0/0	0/0/0/0/0/0	0/0/0/0/0/0	0/0/0/0/0/1	0/0/0/0/0/0	1/1/1/1/1/1	1/1/1/1/1/1	1/1/1/1/1/1	0/1/1/1/1/1	0/1/1/1/1/1	1/1/1/1/1/1	1/1/1/1/1/1	1/1/1/1/1/1	1/1/1/1/1/1	1/1/1/1/1/1	1/1/1/1/1/1	1/1/1/1/1/1
chr1A	7659743	missense_variant	MODERATE	TraesCS1A01G013800	Methionine S-methyltransferase	G	A	0/0/0/0/0/0	0/0/0/0/0/0	0/0/0/0/0/0	0/0/0/0/0/0	0/0/0/0/0/0	0/0/0/0/0/0	0/0/0/0/0/0	0/0/0/0/0/0	0/0/0/0/0/0	0/0/0/0/0/0	0/0/0/0/0/1	0/0/0/0/0/0	1/1/1/1/1/1	1/1/1/1/1/1	1/1/1/1/1/1	0/1/1/1/1/1	0/1/1/1/1/1	1/1/1/1/1/1	1/1/1/1/1/1	1/1/1/1/1/1	1/1/1/1/1/1	1/1/1/1/1/1	1/1/1/1/1/1	1/1/1/1/1/1
chr1A	8329287	missense_variant	MODERATE	TraesCS1A01G015900	Serine/threonine-protein kinase	G	A	1/1/1/1/1/1	1/1/1/1/1/1	1/1/1/1/1/1	1/1/1/1/1/1	1/1/1/1/1/1	1/1/1/1/1/1	1/1/1/1/1/1	0/1/1/1/1/1	1/1/1/1/1/1	1/1/1/1/1/1	0/1/1/1/1/1	1/1/1/1/1/1	0/0/0/0/0/0	0/0/0/0/0/0	0/0/0/0/0/0	0/0/0/0/0/0	0/0/0/0/0/0	0/0/0/0/0/0	0/0/0/0/0/0	0/0/0/0/0/0	0/0/0/0/0/0	0/0/0/0/0/0	0/0/0/0/0/0	0/0/0/0/0/0
chr1A	8329287	upstream_gene_variant	MODIFIER	TraesCS1A01G016000	Serine/threonine-protein kinase	G	A	1/1/1/1/1/1	1/1/1/1/1/1	1/1/1/1/1/1	1/1/1/1/1/1	1/1/1/1/1/1	1/1/1/1/1/1	1/1/1/1/1/1	0/1/1/1/1/1	1/1/1/1/1/1	1/1/1/1/1/1	0/1/1/1/1/1	1/1/1/1/1/1	0/0/0/0/0/0	0/0/0/0/0/0	0/0/0/0/0/0	0/0/0/0/0/0	0/0/0/0/0/0	0/0/0/0/0/0	0/0/0/0/0/0	0/0/0/0/0/0	0/0/0/0/0/0	0/0/0/0/0/0	0/0/0/0/0/0	0/0/0/0/0/0
chr1A	8329389	missense_variant	MODERATE	TraesCS1A01G015900	Serine/threonine-protein kinase	G	A	1/1/1/1/1/1	1/1/1/1/1/1	1/1/1/1/1/1	1/1/1/1/1/1	1/1/1/1/1/1	1/1/1/1/1/1	1/1/1/1/1/1	0/1/1/1/1/1	1/1/1/1/1/1	1/1/1/1/1/1	0/1/1/1/1/1	1/1/1/1/1/1	0/0/0/0/0/0	0/0/0/0/0/0	0/0/0/0/0/0	0/0/0/0/0/0	0/0/0/0/0/0	0/0/0/0/0/0	0/0/0/0/0/0	0/0/0/0/0/0	0/0/0/0/0/0	0/0/0/0/0/0	0/0/0/0/0/0	0/0/0/0/0/0
chr1A	8329389	upstream_gene_variant	MODIFIER	TraesCS1A01G016000	Serine/threonine-protein kinase	G	A	1/1/1/1/1/1	1/1/1/1/1/1	1/1/1/1/1/1	1/1/1/1/1/1	1/1/1/1/1/1	1/1/1/1/1/1	1/1/1/1/1/1	0/1/1/1/1/1	1/1/1/1/1/1	1/1/1/1/1/1	0/1/1/1/1/1	1/1/1/1/1/1	0/0/0/0/0/0	0/0/0/0/0/0	0/0/0/0/0/0	0/0/0/0/0/0	0/0/0/0/0/0	0/0/0/0/0/0	0/0/0/0/0/0	0/0/0/0/0/0	0/0/0/0/0/0	0/0/0/0/0/0	0/0/0/0/0/0	0/0/0/0/0/0
chr1A	9105099	upstream_gene_variant	MODIFIER	TraesCS1A01G016800	Glutathione S-transferase	A	G	1/1/1/1/1/1	1/1/1/1/1/1	1/1/1/1/1/1	1/1/1/1/1/1	1/1/1/1/1/1	1/1/1/1/1/1	1/1/1/1/1/1	0/1/1/1/1/1	1/1/1/1/1/1	1/1/1/1/1/1	0/1/1/1/1/1	0/1/1/1/1/1	0/0/0/0/0/0	0/0/0/0/0/0	0/0/0/0/0/0	0/0/0/0/0/0	0/0/0/0/0/0	0/0/0/0/0/0	0/0/0/0/0/0	0/0/0/0/0/0	0/0/0/0/0/0	0/0/0/0/0/0	0/0/0/0/0/0	0/0/0/0/0/0
chr1A	9105099	downstream_gene_variant	MODIFIER	TraesCS1A01G016900	Phosphatidate cytidylyltransferase	A	G	1/1/1/1/1/1	1/1/1/1/1/1	1/1/1/1/1/1	1/1/1/1/1/1	1/1/1/1/1/1	1/1/1/1/1/1	1/1/1/1/1/1	0/1/1/1/1/1	1/1/1/1/1/1	1/1/1/1/1/1	0/1/1/1/1/1	0/1/1/1/1/1	0/0/0/0/0/0	0/0/0/0/0/0	0/0/0/0/0/0	0/0/0/0/0/0	0/0/0/0/0/0	0/0/0/0/0/0	0/0/0/0/0/0	0/0/0/0/0/0	0/0/0/0/0/0	0/0/0/0/0/0	0/0/0/0/0/0	0/0/0/0/0/0
chr1A	9105099	downstream_gene_variant	MODIFIER	TraesCS1A01G016900	Phosphatidate cytidylyltransferase	A	G	1/1/1/1/1/1	1/1/1/1/1/1	1/1/1/1/1/1	1/1/1/1/1/1	1/1/1/1/1/1	1/1/1/1/1/1	1/1/1/1/1/1	0/1/1/1/1/1	1/1/1/1/1/1	1/1/1/1/1/1	0/1/1/1/1/1	0/1/1/1/1/1	0/0/0/0/0/0	0/0/0/0/0/0	0/0/0/0/0/0	0/0/0/0/0/0	0/0/0/0/0/0	0/0/0/0/0/0	0/0/0/0/0/0	0/0/0/0/0/0	0/0/0/0/0/0	0/0/0/0/0/0	0/0/0/0/0/0	0/0/0/0/0/0
chr1A	9105099	downstream_gene_variant	MODIFIER	TraesCS1A01G016900	Phosphatidate cytidylyltransferase	A	G	1/1/1/1/1/1	1/1/1/1/1/1	1/1/1/1/1/1	1/1/1/1/1/1	1/1/1/1/1/1	1/1/1/1/1/1	1/1/1/1/1/1	0/1/1/1/1/1	1/1/1/1/1/1	1/1/1/1/1/1	0/1/1/1/1/1	0/1/1/1/1/1	0/0/0/0/0/0	0/0/0/0/0/0	0/0/0/0/0/0	0/0/0/0/0/0	0/0/0/0/0/0	0/0/0/0/0/0	0/0/0/0/0/0	0/0/0/0/0/0	0/0/0/0/0/0	0/0/0/0/0/0	0/0/0/0/0/0	0/0/0/0/0/0
chr1A	9105099	intergenic_region	MODIFIER	TraesCS1A01G016800-TraesCS1A01G016900		A	G	1/1/1/1/1/1	1/1/1/1/1/1	1/1/1/1/1/1	1/1/1/1/1/1	1/1/1/1/1/1	1/1/1/1/1/1	1/1/1/1/1/1	0/1/1/1/1/1	1/1/1/1/1/1	1/1/1/1/1/1	0/1/1/1/1/1	0/1/1/1/1/1	0/0/0/0/0/0	0/0/0/0/0/0	0/0/0/0/0/0	0/0/0/0/0/0	0/0/0/0/0/0	0/0/0/0/0/0	0/0/0/0/0/0	0/0/0/0/0/0	0/0/0/0/0/0	0/0/0/0/0/0	0/0/0/0/0/0	0/0/0/0/0/0
chr1A	9110391	missense_variant	MODERATE	TraesCS1A01G016900	Phosphatidate cytidylyltransferase	A	G	1/1/1/1/1/1	1/1/1/1/1/1	1/1/1/1/1/1	1/1/1/1/1/1	1/1/1/1/1/1	1/1/1/1/1/1	1/1/1/1/1/1	1/1/1/1/1/1	1/1/1/1/1/1	1/1/1/1/1/1	1/1/1/1/1/1	1/1/1/1/1/1	0/0/0/0/0/0	0/0/0/0/0/0	0/0/0/0/0/0	0/0/0/0/0/0	0/0/0/0/0/0	0/0/0/0/0/0	0/0/0/0/0/0	0/0/0/0/0/0	0/0/0/0/0/0	0/0/0/0/0/0	0/0/0/0/0/0	0/0/0/0/0/0
chr1A	9110391	missense_variant	MODERATE	TraesCS1A01G016900	Phosphatidate cytidylyltransferase	A	G	1/1/1/1/1/1	1/1/1/1/1/1	1/1/1/1/1/1	1/1/1/1/1/1	1/1/1/1/1/1	1/1/1/1/1/1	1/1/1/1/1/1	1/1/1/1/1/1	1/1/1/1/1/1	1/1/1/1/1/1	1/1/1/1/1/1	1/1/1/1/1/1	0/0/0/0/0/0	0/0/0/0/0/0	0/0/0/0/0/0	0/0/0/0/0/0	0/0/0/0/0/0	0/0/0/0/0/0	0/0/0/0/0/0	0/0/0/0/0/0	0/0/0/0/0/0	0/0/0/0/0/0	0/0/0/0/0/0	0/0/0/0/0/0
chr1A	9110391	upstream_gene_variant	MODIFIER	TraesCS1A01G016900	Phosphatidate cytidylyltransferase	A	G	1/1/1/1/1/1	1/1/1/1/1/1	1/1/1/1/1/1	1/1/1/1/1/1	1/1/1/1/1/1	1/1/1/1/1/1	1/1/1/1/1/1	1/1/1/1/1/1	1/1/1/1/1/1	1/1/1/1/1/1	1/1/1/1/1/1	1/1/1/1/1/1	0/0/0/0/0/0	0/0/0/0/0/0	0/0/0/0/0/0	0/0/0/0/0/0	0/0/0/0/0/0	0/0/0/0/0/0	0/0/0/0/0/0	0/0/0/0/0/0	0/0/0/0/0/0	0/0/0/0/0/0	0/0/0/0/0/0	0/0/0/0/0/0
chr1A	9111194	upstream_gene_variant	MODIFIER	TraesCS1A01G016900	Phosphatidate cytidylyltransferase	G	T	1/1/1/1/1/1	1/1/1/1/1/1	1/1/1/1/1/1	1/1/1/1/1/1	1/1/1/1/1/1	1/1/1/1/1/1	1/1/1/1/1/1	1/1/1/1/1/1	1/1/1/1/1/1	1/1/1/1/1/1	0/0/0/1/1/1	0/0/1/1/1/1	0/0/0/0/0/0	0/0/0/0/0/0	0/0/0/0/0/0	0/0/0/0/0/0	0/0/0/0/0/0	0/0/0/0/0/0	0/0/0/0/0/0	0/0/0/0/0/0	0/0/0/0/0/0	0/0/0/0/0/0	0/0/0/0/0/0	0/0/0/0/0/0
chr1A	9111194	upstream_gene_variant	MODIFIER	TraesCS1A01G016900	Phosphatidate cytidylyltransferase	G	T	1/1/1/1/1/1	1/1/1/1/1/1	1/1/1/1/1/1	1/1/1/1/1/1	1/1/1/1/1/1	1/1/1/1/1/1	1/1/1/1/1/1	1/1/1/1/1/1	1/1/1/1/1/1	1/1/1/1/1/1	0/0/0/1/1/1	0/0/1/1/1/1	0/0/0/0/0/0	0/0/0/0/0/0	0/0/0/0/0/0	0/0/0/0/0/0	0/0/0/0/0/0	0/0/0/0/0/0	0/0/0/0/0/0	0/0/0/0/0/0	0/0/0/0/0/0	0/0/0/0/0/0	0/0/0/0/0/0	0/0/0/0/0/0
chr1A	9111194	upstream_gene_variant	MODIFIER	TraesCS1A01G016900	Phosphatidate cytidylyltransferase	G	T	1/1/1/1/1/1	1/1/1/1/1/1	1/1/1/1/1/1	1/1/1/1/1/1	1/1/1/1/1/1	1/1/1/1/1/1	1/1/1/1/1/1	1/1/1/1/1/1	1/1/1/1/1/1	1/1/1/1/1/1	0/0/0/1/1/1	0/0/1/1/1/1	0/0/0/0/0/0	0/0/0/0/0/0	0/0/0/0/0/0	0/0/0/0/0/0	0/0/0/0/0/0	0/0/0/0/0/0	0/0/0/0/0/0	0/0/0/0/0/0	0/0/0/0/0/0	0/0/0/0/0/0	0/0/0/0/0/0	0/0/0/0/0/0
chr1A	9111194	intergenic_region	MODIFIER	TraesCS1A01G016900-TraesCS1A01G017000		G	T	1/1/1/1/1/1	1/1/1/1/1/1	1/1/1/1/1/1	1/1/1/1/1/1	1/1/1/1/1/1	1/1/1/1/1/1	1/1/1/1/1/1	1/1/1/1/1/1	1/1/1/1/1/1	1/1/1/1/1/1	0/0/0/1/1/1	0/0/1/1/1/1	0/0/0/0/0/0	0/0/0/0/0/0	0/0/0/0/0/0	0/0/0/0/0/0	0/0/0/0/0/0	0/0/0/0/0/0	0/0/0/0/0/0	0/0/0/0/0/0	0/0/0/0/0/0	0/0/0/0/0/0	0/0/0/0/0/0	0/0/0/0/0/0
chr1A	9111243	upstream_gene_variant	MODIFIER	TraesCS1A01G016900	Phosphatidate cytidylyltransferase	AGCGGGCGGG	AGCGGGCGGGCGGGCGGGCGGG	1/1/1/1/1/1	1/1/1/1/1/1	1/1/1/1/1/1	1/1/1/1/1/1	1/1/1/1/1/1	1/1/1/1/1/1	1/1/1/1/1/1	0/0/0/0/1/1	1/1/1/1/1/1	1/1/1/1/1/1	0/0/0/0/0/1	0/1/1/1/1/1	0/0/0/0/0/0	0/0/0/0/0/0	0/0/0/0/0/0	0/0/0/0/0/0	0/0/0/0/0/0	0/0/0/0/0/0	0/0/0/0/0/0	0/0/0/0/0/0	0/0/0/0/0/0	0/0/0/0/0/0	0/0/0/0/0/0	0/0/0/0/0/0
chr1A	9111243	upstream_gene_variant	MODIFIER	TraesCS1A01G016900	Phosphatidate cytidylyltransferase	AGCGGGCGGG	AGCGGGCGGGCGGGCGGGCGGG	1/1/1/1/1/1	1/1/1/1/1/1	1/1/1/1/1/1	1/1/1/1/1/1	1/1/1/1/1/1	1/1/1/1/1/1	1/1/1/1/1/1	0/0/0/0/1/1	1/1/1/1/1/1	1/1/1/1/1/1	0/0/0/0/0/1	0/1/1/1/1/1	0/0/0/0/0/0	0/0/0/0/0/0	0/0/0/0/0/0	0/0/0/0/0/0	0/0/0/0/0/0	0/0/0/0/0/0	0/0/0/0/0/0	0/0/0/0/0/0	0/0/0/0/0/0	0/0/0/0/0/0	0/0/0/0/0/0	0/0/0/0/0/0
chr1A	9111243	upstream_gene_variant	MODIFIER	TraesCS1A01G016900	Phosphatidate cytidylyltransferase	AGCGGGCGGG	AGCGGGCGGGCGGGCGGGCGGG	1/1/1/1/1/1	1/1/1/1/1/1	1/1/1/1/1/1	1/1/1/1/1/1	1/1/1/1/1/1	1/1/1/1/1/1	1/1/1/1/1/1	0/0/0/0/1/1	1/1/1/1/1/1	1/1/1/1/1/1	0/0/0/0/0/1	0/1/1/1/1/1	0/0/0/0/0/0	0/0/0/0/0/0	0/0/0/0/0/0	0/0/0/0/0/0	0/0/0/0/0/0	0/0/0/0/0/0	0/0/0/0/0/0	0/0/0/0/0/0	0/0/0/0/0/0	0/0/0/0/0/0	0/0/0/0/0/0	0/0/0/0/0/0
chr1A	9111243	intergenic_region	MODIFIER	TraesCS1A01G016900-TraesCS1A01G017000		AGCGGGCGGG	AGCGGGCGGGCGGGCGGGCGGG	1/1/1/1/1/1	1/1/1/1/1/1	1/1/1/1/1/1	1/1/1/1/1/1	1/1/1/1/1/1	1/1/1/1/1/1	1/1/1/1/1/1	0/0/0/0/1/1	1/1/1/1/1/1	1/1/1/1/1/1	0/0/0/0/0/1	0/1/1/1/1/1	0/0/0/0/0/0	0/0/0/0/0/0	0/0/0/0/0/0	0/0/0/0/0/0	0/0/0/0/0/0	0/0/0/0/0/0	0/0/0/0/0/0	0/0/0/0/0/0	0/0/0/0/0/0	0/0/0/0/0/0	0/0/0/0/0/0	0/0/0/0/0/0
chr1A	9579907	synonymous_variant	LOW	TraesCS1A01G018900	Zinc finger family protein	G	A	1/1/1/1/1/1	1/1/1/1/1/1	1/1/1/1/1/1	0/1/1/1/1/1	1/1/1/1/1/1	1/1/1/1/1/1	1/1/1/1/1/1	0/0/0/0/0/1	1/1/1/1/1/1	1/1/1/1/1/1	0/0/1/1/1/1	1/1/1/1/1/1	0/0/0/0/0/0	0/0/0/0/0/0	0/0/0/0/0/0	0/0/0/0/0/0	0/0/0/0/0/0	0/0/0/0/0/0	0/0/0/0/0/0	0/0/0/0/0/0	0/0/0/0/0/0	0/0/0/0/0/0	0/0/0/0/0/0	0/0/0/0/0/0
chr1A	9579907	upstream_gene_variant	MODIFIER	TraesCS1A01G018800	transmembrane protein, putative (DUF594)	G	A	1/1/1/1/1/1	1/1/1/1/1/1	1/1/1/1/1/1	0/1/1/1/1/1	1/1/1/1/1/1	1/1/1/1/1/1	1/1/1/1/1/1	0/0/0/0/0/1	1/1/1/1/1/1	1/1/1/1/1/1	0/0/1/1/1/1	1/1/1/1/1/1	0/0/0/0/0/0	0/0/0/0/0/0	0/0/0/0/0/0	0/0/0/0/0/0	0/0/0/0/0/0	0/0/0/0/0/0	0/0/0/0/0/0	0/0/0/0/0/0	0/0/0/0/0/0	0/0/0/0/0/0	0/0/0/0/0/0	0/0/0/0/0/0
chr1A	9579907	upstream_gene_variant	MODIFIER	TraesCS1A01G018800	transmembrane protein, putative (DUF594)	G	A	1/1/1/1/1/1	1/1/1/1/1/1	1/1/1/1/1/1	0/1/1/1/1/1	1/1/1/1/1/1	1/1/1/1/1/1	1/1/1/1/1/1	0/0/0/0/0/1	1/1/1/1/1/1	1/1/1/1/1/1	0/0/1/1/1/1	1/1/1/1/1/1	0/0/0/0/0/0	0/0/0/0/0/0	0/0/0/0/0/0	0/0/0/0/0/0	0/0/0/0/0/0	0/0/0/0/0/0	0/0/0/0/0/0	0/0/0/0/0/0	0/0/0/0/0/0	0/0/0/0/0/0	0/0/0/0/0/0	0/0/0/0/0/0
chr1A	9583449	synonymous_variant	LOW	TraesCS1A01G018900	Zinc finger family protein	C	T	1/1/1/1/1/1	1/1/1/1/1/1	1/1/1/1/1/1	1/1/1/1/1/1	1/1/1/1/1/1	1/1/1/1/1/1	1/1/1/1/1/1	1/1/1/1/1/1	1/1/1/1/1/1	1/1/1/1/1/1	0/1/1/1/1/1	1/1/1/1/1/1	0/0/1/1/1/1	0/0/0/1/1/1	0/0/0/0/1/1	0/0/0/1/1/1	0/0/0/1/1/1	0/0/0/1/1/1	0/0/0/1/1/1	0/0/0/1/1/1	0/0/0/0/1/1	0/0/1/1/1/1	0/0/0/0/1/1	0/0/0/0/1/1
chr1A	9583449	downstream_gene_variant	MODIFIER	TraesCS1A01G019000	V-type proton ATPase proteolipid subunit	C	T	1/1/1/1/1/1	1/1/1/1/1/1	1/1/1/1/1/1	1/1/1/1/1/1	1/1/1/1/1/1	1/1/1/1/1/1	1/1/1/1/1/1	1/1/1/1/1/1	1/1/1/1/1/1	1/1/1/1/1/1	0/1/1/1/1/1	1/1/1/1/1/1	0/0/1/1/1/1	0/0/0/1/1/1	0/0/0/0/1/1	0/0/0/1/1/1	0/0/0/1/1/1	0/0/0/1/1/1	0/0/0/1/1/1	0/0/0/1/1/1	0/0/0/0/1/1	0/0/1/1/1/1	0/0/0/0/1/1	0/0/0/0/1/1
chr1A	9586864	upstream_gene_variant	MODIFIER	TraesCS1A01G018900	Zinc finger family protein	C	T	1/1/1/1/1/1	1/1/1/1/1/1	1/1/1/1/1/1	1/1/1/1/1/1	1/1/1/1/1/1	1/1/1/1/1/1	1/1/1/1/1/1	0/0/0/0/1/1	1/1/1/1/1/1	1/1/1/1/1/1	0/0/0/0/1/1	0/1/1/1/1/1	0/0/0/0/0/0	0/0/0/0/0/0	0/0/0/0/0/0	0/0/0/0/0/0	0/0/0/0/0/0	0/0/0/0/0/0	0/0/0/0/0/0	0/0/0/0/0/0	0/0/0/0/0/0	0/0/0/0/0/0	0/0/0/0/0/0	0/0/0/0/0/0
chr1A	9586864	downstream_gene_variant	MODIFIER	TraesCS1A01G019000	V-type proton ATPase proteolipid subunit	C	T	1/1/1/1/1/1	1/1/1/1/1/1	1/1/1/1/1/1	1/1/1/1/1/1	1/1/1/1/1/1	1/1/1/1/1/1	1/1/1/1/1/1	0/0/0/0/1/1	1/1/1/1/1/1	1/1/1/1/1/1	0/0/0/0/1/1	0/1/1/1/1/1	0/0/0/0/0/0	0/0/0/0/0/0	0/0/0/0/0/0	0/0/0/0/0/0	0/0/0/0/0/0	0/0/0/0/0/0	0/0/0/0/0/0	0/0/0/0/0/0	0/0/0/0/0/0	0/0/0/0/0/0	0/0/0/0/0/0	0/0/0/0/0/0
chr1A	9586864	intergenic_region	MODIFIER	TraesCS1A01G018900-TraesCS1A01G019000		C	T	1/1/1/1/1/1	1/1/1/1/1/1	1/1/1/1/1/1	1/1/1/1/1/1	1/1/1/1/1/1	1/1/1/1/1/1	1/1/1/1/1/1	0/0/0/0/1/1	1/1/1/1/1/1	1/1/1/1/1/1	0/0/0/0/1/1	0/1/1/1/1/1	0/0/0/0/0/0	0/0/0/0/0/0	0/0/0/0/0/0	0/0/0/0/0/0	0/0/0/0/0/0	0/0/0/0/0/0	0/0/0/0/0/0	0/0/0/0/0/0	0/0/0/0/0/0	0/0/0/0/0/0	0/0/0/0/0/0	0/0/0/0/0/0
chr1A	9586896	upstream_gene_variant	MODIFIER	TraesCS1A01G018900	Zinc finger family protein	C	A	1/1/1/1/1/1	1/1/1/1/1/1	1/1/1/1/1/1	1/1/1/1/1/1	1/1/1/1/1/1	1/1/1/1/1/1	1/1/1/1/1/1	0/0/0/0/0/1	0/1/1/1/1/1	1/1/1/1/1/1	0/0/0/0/1/1	0/0/1/1/1/1	0/0/0/0/0/0	0/0/0/0/0/0	0/0/0/0/0/0	0/0/0/0/0/0	0/0/0/0/0/0	0/0/0/0/0/0	0/0/0/0/0/0	0/0/0/0/0/0	0/0/0/0/0/0	0/0/0/0/0/0	0/0/0/0/0/0	0/0/0/0/0/0
chr1A	9586896	downstream_gene_variant	MODIFIER	TraesCS1A01G019000	V-type proton ATPase proteolipid subunit	C	A	1/1/1/1/1/1	1/1/1/1/1/1	1/1/1/1/1/1	1/1/1/1/1/1	1/1/1/1/1/1	1/1/1/1/1/1	1/1/1/1/1/1	0/0/0/0/0/1	0/1/1/1/1/1	1/1/1/1/1/1	0/0/0/0/1/1	0/0/1/1/1/1	0/0/0/0/0/0	0/0/0/0/0/0	0/0/0/0/0/0	0/0/0/0/0/0	0/0/0/0/0/0	0/0/0/0/0/0	0/0/0/0/0/0	0/0/0/0/0/0	0/0/0/0/0/0	0/0/0/0/0/0	0/0/0/0/0/0	0/0/0/0/0/0
chr1A	9586896	intergenic_region	MODIFIER	TraesCS1A01G018900-TraesCS1A01G019000		C	A	1/1/1/1/1/1	1/1/1/1/1/1	1/1/1/1/1/1	1/1/1/1/1/1	1/1/1/1/1/1	1/1/1/1/1/1	1/1/1/1/1/1	0/0/0/0/0/1	0/1/1/1/1/1	1/1/1/1/1/1	0/0/0/0/1/1	0/0/1/1/1/1	0/0/0/0/0/0	0/0/0/0/0/0	0/0/0/0/0/0	0/0/0/0/0/0	0/0/0/0/0/0	0/0/0/0/0/0	0/0/0/0/0/0	0/0/0/0/0/0	0/0/0/0/0/0	0/0/0/0/0/0	0/0/0/0/0/0	0/0/0/0/0/0
chr1A	9587005	upstream_gene_variant	MODIFIER	TraesCS1A01G018900	Zinc finger family protein	G	A	1/1/1/1/1/1	1/1/1/1/1/1	1/1/1/1/1/1	1/1/1/1/1/1	1/1/1/1/1/1	1/1/1/1/1/1	1/1/1/1/1/1	0/0/0/0/0/1	0/0/1/1/1/1	1/1/1/1/1/1	0/0/0/0/1/1	1/1/1/1/1/1	0/0/0/0/0/0	0/0/0/0/0/0	0/0/0/0/0/0	0/0/0/0/0/0	0/0/0/0/0/0	0/0/0/0/0/0	0/0/0/0/0/0	0/0/0/0/0/0	0/0/0/0/0/0	0/0/0/0/0/0	0/0/0/0/0/0	0/0/0/0/0/0
chr1A	9587005	downstream_gene_variant	MODIFIER	TraesCS1A01G019000	V-type proton ATPase proteolipid subunit	G	A	1/1/1/1/1/1	1/1/1/1/1/1	1/1/1/1/1/1	1/1/1/1/1/1	1/1/1/1/1/1	1/1/1/1/1/1	1/1/1/1/1/1	0/0/0/0/0/1	0/0/1/1/1/1	1/1/1/1/1/1	0/0/0/0/1/1	1/1/1/1/1/1	0/0/0/0/0/0	0/0/0/0/0/0	0/0/0/0/0/0	0/0/0/0/0/0	0/0/0/0/0/0	0/0/0/0/0/0	0/0/0/0/0/0	0/0/0/0/0/0	0/0/0/0/0/0	0/0/0/0/0/0	0/0/0/0/0/0	0/0/0/0/0/0
chr1A	9587005	intergenic_region	MODIFIER	TraesCS1A01G018900-TraesCS1A01G019000		G	A	1/1/1/1/1/1	1/1/1/1/1/1	1/1/1/1/1/1	1/1/1/1/1/1	1/1/1/1/1/1	1/1/1/1/1/1	1/1/1/1/1/1	0/0/0/0/0/1	0/0/1/1/1/1	1/1/1/1/1/1	0/0/0/0/1/1	1/1/1/1/1/1	0/0/0/0/0/0	0/0/0/0/0/0	0/0/0/0/0/0	0/0/0/0/0/0	0/0/0/0/0/0	0/0/0/0/0/0	0/0/0/0/0/0	0/0/0/0/0/0	0/0/0/0/0/0	0/0/0/0/0/0	0/0/0/0/0/0	0/0/0/0/0/0
chr1A	9587059	upstream_gene_variant	MODIFIER	TraesCS1A01G018900	Zinc finger family protein	C	A	1/1/1/1/1/1	1/1/1/1/1/1	1/1/1/1/1/1	1/1/1/1/1/1	1/1/1/1/1/1	1/1/1/1/1/1	1/1/1/1/1/1	0/0/0/0/1/1	0/1/1/1/1/1	1/1/1/1/1/1	0/0/0/1/1/1	0/1/1/1/1/1	0/0/0/0/0/0	0/0/0/0/0/0	0/0/0/0/0/0	0/0/0/0/0/0	0/0/0/0/0/0	0/0/0/0/0/0	0/0/0/0/0/0	0/0/0/0/0/0	0/0/0/0/0/0	0/0/0/0/0/0	0/0/0/0/0/0	0/0/0/0/0/0
chr1A	9587059	downstream_gene_variant	MODIFIER	TraesCS1A01G019000	V-type proton ATPase proteolipid subunit	C	A	1/1/1/1/1/1	1/1/1/1/1/1	1/1/1/1/1/1	1/1/1/1/1/1	1/1/1/1/1/1	1/1/1/1/1/1	1/1/1/1/1/1	0/0/0/0/1/1	0/1/1/1/1/1	1/1/1/1/1/1	0/0/0/1/1/1	0/1/1/1/1/1	0/0/0/0/0/0	0/0/0/0/0/0	0/0/0/0/0/0	0/0/0/0/0/0	0/0/0/0/0/0	0/0/0/0/0/0	0/0/0/0/0/0	0/0/0/0/0/0	0/0/0/0/0/0	0/0/0/0/0/0	0/0/0/0/0/0	0/0/0/0/0/0
chr1A	9587059	intergenic_region	MODIFIER	TraesCS1A01G018900-TraesCS1A01G019000		C	A	1/1/1/1/1/1	1/1/1/1/1/1	1/1/1/1/1/1	1/1/1/1/1/1	1/1/1/1/1/1	1/1/1/1/1/1	1/1/1/1/1/1	0/0/0/0/1/1	0/1/1/1/1/1	1/1/1/1/1/1	0/0/0/1/1/1	0/1/1/1/1/1	0/0/0/0/0/0	0/0/0/0/0/0	0/0/0/0/0/0	0/0/0/0/0/0	0/0/0/0/0/0	0/0/0/0/0/0	0/0/0/0/0/0	0/0/0/0/0/0	0/0/0/0/0/0	0/0/0/0/0/0	0/0/0/0/0/0	0/0/0/0/0/0
chr1A	9587136	synonymous_variant	LOW	TraesCS1A01G019000	V-type proton ATPase proteolipid subunit	A	G	1/1/1/1/1/1	1/1/1/1/1/1	1/1/1/1/1/1	1/1/1/1/1/1	1/1/1/1/1/1	1/1/1/1/1/1	1/1/1/1/1/1	0/0/0/0/0/1	0/0/1/1/1/1	1/1/1/1/1/1	0/0/0/0/0/1	0/0/1/1/1/1	0/0/0/0/0/0	0/0/0/0/0/0	0/0/0/0/0/0	0/0/0/0/0/0	0/0/0/0/0/0	0/0/0/0/0/0	0/0/0/0/0/0	0/0/0/0/0/0	0/0/0/0/0/0	0/0/0/0/0/0	0/0/0/0/0/0	0/0/0/0/0/0
chr1A	9587136	upstream_gene_variant	MODIFIER	TraesCS1A01G018900	Zinc finger family protein	A	G	1/1/1/1/1/1	1/1/1/1/1/1	1/1/1/1/1/1	1/1/1/1/1/1	1/1/1/1/1/1	1/1/1/1/1/1	1/1/1/1/1/1	0/0/0/0/0/1	0/0/1/1/1/1	1/1/1/1/1/1	0/0/0/0/0/1	0/0/1/1/1/1	0/0/0/0/0/0	0/0/0/0/0/0	0/0/0/0/0/0	0/0/0/0/0/0	0/0/0/0/0/0	0/0/0/0/0/0	0/0/0/0/0/0	0/0/0/0/0/0	0/0/0/0/0/0	0/0/0/0/0/0	0/0/0/0/0/0	0/0/0/0/0/0
chr1A	9589005	synonymous_variant	LOW	TraesCS1A01G019000	V-type proton ATPase proteolipid subunit	A	G	1/1/1/1/1/1	1/1/1/1/1/1	1/1/1/1/1/1	1/1/1/1/1/1	1/1/1/1/1/1	1/1/1/1/1/1	1/1/1/1/1/1	0/0/1/1/1/1	0/1/1/1/1/1	1/1/1/1/1/1	0/0/0/1/1/1	0/1/1/1/1/1	0/0/0/0/0/0	0/0/0/0/0/0	0/0/0/0/0/1	0/0/0/0/0/0	0/0/0/0/0/0	0/0/0/0/0/1	0/0/0/0/0/0	0/0/0/0/0/0	0/0/0/0/0/0	0/0/0/0/0/1	0/0/0/0/0/1	0/0/0/0/0/1
chr1A	9589229	synonymous_variant	LOW	TraesCS1A01G019000	V-type proton ATPase proteolipid subunit	C	G	1/1/1/1/1/1	1/1/1/1/1/1	1/1/1/1/1/1	1/1/1/1/1/1	1/1/1/1/1/1	1/1/1/1/1/1	1/1/1/1/1/1	0/1/1/1/1/1	1/1/1/1/1/1	1/1/1/1/1/1	0/1/1/1/1/1	1/1/1/1/1/1	0/0/0/0/0/0	0/0/0/0/0/1	0/0/0/0/0/1	0/0/0/0/0/0	0/0/0/0/0/1	0/0/0/0/0/1	0/0/0/0/0/1	0/0/0/0/0/1	0/0/0/0/0/1	0/0/0/0/0/1	0/0/0/0/0/1	0/0/0/0/0/1
chr1A	9589311	upstream_gene_variant	MODIFIER	TraesCS1A01G019000	V-type proton ATPase proteolipid subunit	A	G	1/1/1/1/1/1	1/1/1/1/1/1	1/1/1/1/1/1	1/1/1/1/1/1	1/1/1/1/1/1	1/1/1/1/1/1	1/1/1/1/1/1	1/1/1/1/1/1	1/1/1/1/1/1	1/1/1/1/1/1	0/1/1/1/1/1	1/1/1/1/1/1	0/0/0/0/0/0	0/0/0/0/0/0	0/0/0/0/0/0	0/0/0/0/0/0	0/0/0/0/0/0	0/0/0/0/0/0	0/0/0/0/0/0	0/0/0/0/0/0	0/0/0/0/0/0	0/0/0/0/0/0	0/0/0/0/0/0	0/0/0/0/0/0
chr1A	9589311	intergenic_region	MODIFIER	TraesCS1A01G019000-TraesCS1A01G019100		A	G	1/1/1/1/1/1	1/1/1/1/1/1	1/1/1/1/1/1	1/1/1/1/1/1	1/1/1/1/1/1	1/1/1/1/1/1	1/1/1/1/1/1	1/1/1/1/1/1	1/1/1/1/1/1	1/1/1/1/1/1	0/1/1/1/1/1	1/1/1/1/1/1	0/0/0/0/0/0	0/0/0/0/0/0	0/0/0/0/0/0	0/0/0/0/0/0	0/0/0/0/0/0	0/0/0/0/0/0	0/0/0/0/0/0	0/0/0/0/0/0	0/0/0/0/0/0	0/0/0/0/0/0	0/0/0/0/0/0	0/0/0/0/0/0
chr1A	9642477	missense_variant	MODERATE	TraesCS1A01G019200	Nuclear inhibitor of protein phosphatase 1	G	T	1/1/1/1/1/1	1/1/1/1/1/1	1/1/1/1/1/1	1/1/1/1/1/1	1/1/1/1/1/1	1/1/1/1/1/1	1/1/1/1/1/1	0/0/0/0/1/1	1/1/1/1/1/1	1/1/1/1/1/1	0/0/0/0/0/1	1/1/1/1/1/1	0/0/0/0/0/0	0/0/0/0/0/0	0/0/0/0/0/0	0/0/0/0/0/0	0/0/0/0/0/0	0/0/0/0/0/0	0/0/0/0/0/0	0/0/0/0/0/0	0/0/0/0/0/0	0/0/0/0/0/0	0/0/0/0/0/0	0/0/0/0/0/0
chr1A	9642530	synonymous_variant	LOW	TraesCS1A01G019200	Nuclear inhibitor of protein phosphatase 1	A	C	1/1/1/1/1/1	1/1/1/1/1/1	1/1/1/1/1/1	1/1/1/1/1/1	1/1/1/1/1/1	1/1/1/1/1/1	1/1/1/1/1/1	0/0/0/0/1/1	1/1/1/1/1/1	1/1/1/1/1/1	0/0/1/1/1/1	1/1/1/1/1/1	0/0/0/0/0/0	0/0/0/0/0/0	0/0/0/0/0/0	0/0/0/0/0/0	0/0/0/0/0/0	0/0/0/0/0/0	0/0/0/0/0/0	0/0/0/0/0/0	0/0/0/0/0/0	0/0/0/0/0/0	0/0/0/0/0/0	0/0/0/0/0/0
chr1A	9642548	synonymous_variant	LOW	TraesCS1A01G019200	Nuclear inhibitor of protein phosphatase 1	T	C	1/1/1/1/1/1	1/1/1/1/1/1	1/1/1/1/1/1	1/1/1/1/1/1	1/1/1/1/1/1	1/1/1/1/1/1	1/1/1/1/1/1	0/0/0/0/0/1	1/1/1/1/1/1	1/1/1/1/1/1	0/0/0/0/0/1	1/1/1/1/1/1	0/0/0/0/0/0	0/0/0/0/0/0	0/0/0/0/0/0	0/0/0/0/0/0	0/0/0/0/0/0	0/0/0/0/0/0	0/0/0/0/0/0	0/0/0/0/0/0	0/0/0/0/0/0	0/0/0/0/0/0	0/0/0/0/0/0	0/0/0/0/0/0
chr1A	9642866	synonymous_variant	LOW	TraesCS1A01G019200	Nuclear inhibitor of protein phosphatase 1	CGAC	TGAT	1/1/1/1/1/1	1/1/1/1/1/1	1/1/1/1/1/1	1/1/1/1/1/1	1/1/1/1/1/1	1/1/1/1/1/1	1/1/1/1/1/1	0/0/0/0/1/1	1/1/1/1/1/1	1/1/1/1/1/1	0/0/0/1/1/1	1/1/1/1/1/1	0/0/0/0/0/0	0/0/0/0/0/0	0/0/0/0/0/0	0/0/0/0/0/0	0/0/0/0/0/0	0/0/0/0/0/0	0/0/0/0/0/0	0/0/0/0/0/0	0/0/0/0/0/0	0/0/0/0/0/0	0/0/0/0/0/0	0/0/0/0/0/0
chr1A	9643004	synonymous_variant	LOW	TraesCS1A01G019200	Nuclear inhibitor of protein phosphatase 1	A	G	1/1/1/1/1/1	1/1/1/1/1/1	1/1/1/1/1/1	1/1/1/1/1/1	1/1/1/1/1/1	1/1/1/1/1/1	1/1/1/1/1/1	1/1/1/1/1/1	1/1/1/1/1/1	1/1/1/1/1/1	0/0/0/0/1/1	1/1/1/1/1/1	0/0/0/0/0/0	0/0/0/0/0/0	0/0/0/0/0/0	0/0/0/0/0/0	0/0/0/0/0/1	0/0/0/0/0/0	0/0/0/0/0/0	0/0/0/0/0/0	0/0/0/0/0/0	0/0/0/0/0/0	0/0/0/0/0/0	0/0/0/0/0/0
chr1A	9643557	synonymous_variant	LOW	TraesCS1A01G019200	Nuclear inhibitor of protein phosphatase 1	G	A	1/1/1/1/1/1	1/1/1/1/1/1	1/1/1/1/1/1	1/1/1/1/1/1	1/1/1/1/1/1	1/1/1/1/1/1	1/1/1/1/1/1	0/1/1/1/1/1	1/1/1/1/1/1	1/1/1/1/1/1	0/1/1/1/1/1	1/1/1/1/1/1	0/0/0/0/0/0	0/0/0/0/0/0	0/0/0/0/0/0	0/0/0/0/0/0	0/0/0/0/0/0	0/0/0/0/0/0	0/0/0/0/0/0	0/0/0/0/0/0	0/0/0/0/0/0	0/0/0/0/0/0	0/0/0/0/0/0	0/0/0/0/0/0
chr1A	10065987	upstream_gene_variant	MODIFIER	TraesCS1A01G020500	Actin	AGAGGGAGGGAGGGAGGGAGGA	AGAGGGAGGGAGGGAGGA	1/1/1/1/1/1	1/1/1/1/1/1	1/1/1/1/1/1	1/1/1/1/1/1	1/1/1/1/1/1	1/1/1/1/1/1	1/1/1/1/1/1	1/1/1/1/1/1	1/1/1/1/1/1	1/1/1/1/1/1	0/1/1/1/1/1	1/1/1/1/1/1	0/0/0/0/0/0	0/0/0/0/0/0	0/0/0/0/0/0	0/0/0/0/0/0	0/0/0/0/0/0	0/0/0/0/0/0	0/0/0/0/0/0	0/0/0/0/0/0	0/0/0/0/0/0	0/0/0/0/0/0	0/0/0/0/0/0	0/0/0/0/0/0
chr1A	10065987	upstream_gene_variant	MODIFIER	TraesCS1A01G020500	Actin	AGAGGGAGGGAGGGAGGGAGGA	AGAGGGAGGGAGGGAGGA	1/1/1/1/1/1	1/1/1/1/1/1	1/1/1/1/1/1	1/1/1/1/1/1	1/1/1/1/1/1	1/1/1/1/1/1	1/1/1/1/1/1	1/1/1/1/1/1	1/1/1/1/1/1	1/1/1/1/1/1	0/1/1/1/1/1	1/1/1/1/1/1	0/0/0/0/0/0	0/0/0/0/0/0	0/0/0/0/0/0	0/0/0/0/0/0	0/0/0/0/0/0	0/0/0/0/0/0	0/0/0/0/0/0	0/0/0/0/0/0	0/0/0/0/0/0	0/0/0/0/0/0	0/0/0/0/0/0	0/0/0/0/0/0
chr1A	10065987	downstream_gene_variant	MODIFIER	TraesCS1A01G020600	Chaperone protein DnaJ	AGAGGGAGGGAGGGAGGGAGGA	AGAGGGAGGGAGGGAGGA	1/1/1/1/1/1	1/1/1/1/1/1	1/1/1/1/1/1	1/1/1/1/1/1	1/1/1/1/1/1	1/1/1/1/1/1	1/1/1/1/1/1	1/1/1/1/1/1	1/1/1/1/1/1	1/1/1/1/1/1	0/1/1/1/1/1	1/1/1/1/1/1	0/0/0/0/0/0	0/0/0/0/0/0	0/0/0/0/0/0	0/0/0/0/0/0	0/0/0/0/0/0	0/0/0/0/0/0	0/0/0/0/0/0	0/0/0/0/0/0	0/0/0/0/0/0	0/0/0/0/0/0	0/0/0/0/0/0	0/0/0/0/0/0
chr1A	10065987	intergenic_region	MODIFIER	TraesCS1A01G020400-TraesCS1A01G020500		AGAGGGAGGGAGGGAGGGAGGA	AGAGGGAGGGAGGGAGGA	1/1/1/1/1/1	1/1/1/1/1/1	1/1/1/1/1/1	1/1/1/1/1/1	1/1/1/1/1/1	1/1/1/1/1/1	1/1/1/1/1/1	1/1/1/1/1/1	1/1/1/1/1/1	1/1/1/1/1/1	0/1/1/1/1/1	1/1/1/1/1/1	0/0/0/0/0/0	0/0/0/0/0/0	0/0/0/0/0/0	0/0/0/0/0/0	0/0/0/0/0/0	0/0/0/0/0/0	0/0/0/0/0/0	0/0/0/0/0/0	0/0/0/0/0/0	0/0/0/0/0/0	0/0/0/0/0/0	0/0/0/0/0/0
chr1A	10067353	synonymous_variant	LOW	TraesCS1A01G020500	Actin	C	T	1/1/1/1/1/1	1/1/1/1/1/1	1/1/1/1/1/1	1/1/1/1/1/1	1/1/1/1/1/1	1/1/1/1/1/1	1/1/1/1/1/1	1/1/1/1/1/1	1/1/1/1/1/1	1/1/1/1/1/1	0/1/1/1/1/1	1/1/1/1/1/1	0/0/0/0/0/0	0/0/0/0/0/0	0/0/0/0/0/0	0/0/0/0/0/0	0/0/0/0/0/0	0/0/0/0/0/0	0/0/0/0/0/0	0/0/0/0/0/0	0/0/0/0/0/0	0/0/0/0/0/0	0/0/0/0/0/0	0/0/0/0/0/0
chr1A	10067353	synonymous_variant	LOW	TraesCS1A01G020500	Actin	C	T	1/1/1/1/1/1	1/1/1/1/1/1	1/1/1/1/1/1	1/1/1/1/1/1	1/1/1/1/1/1	1/1/1/1/1/1	1/1/1/1/1/1	1/1/1/1/1/1	1/1/1/1/1/1	1/1/1/1/1/1	0/1/1/1/1/1	1/1/1/1/1/1	0/0/0/0/0/0	0/0/0/0/0/0	0/0/0/0/0/0	0/0/0/0/0/0	0/0/0/0/0/0	0/0/0/0/0/0	0/0/0/0/0/0	0/0/0/0/0/0	0/0/0/0/0/0	0/0/0/0/0/0	0/0/0/0/0/0	0/0/0/0/0/0
chr1A	10067353	downstream_gene_variant	MODIFIER	TraesCS1A01G020600	Chaperone protein DnaJ	C	T	1/1/1/1/1/1	1/1/1/1/1/1	1/1/1/1/1/1	1/1/1/1/1/1	1/1/1/1/1/1	1/1/1/1/1/1	1/1/1/1/1/1	1/1/1/1/1/1	1/1/1/1/1/1	1/1/1/1/1/1	0/1/1/1/1/1	1/1/1/1/1/1	0/0/0/0/0/0	0/0/0/0/0/0	0/0/0/0/0/0	0/0/0/0/0/0	0/0/0/0/0/0	0/0/0/0/0/0	0/0/0/0/0/0	0/0/0/0/0/0	0/0/0/0/0/0	0/0/0/0/0/0	0/0/0/0/0/0	0/0/0/0/0/0
chr1A	10067404	synonymous_variant	LOW	TraesCS1A01G020500	Actin	A	T	1/1/1/1/1/1	1/1/1/1/1/1	1/1/1/1/1/1	1/1/1/1/1/1	1/1/1/1/1/1	1/1/1/1/1/1	1/1/1/1/1/1	0/1/1/1/1/1	1/1/1/1/1/1	1/1/1/1/1/1	0/0/0/1/1/1	0/1/1/1/1/1	0/0/0/0/0/0	0/0/0/0/0/0	0/0/0/0/0/0	0/0/0/0/0/0	0/0/0/0/0/0	0/0/0/0/0/0	0/0/0/0/0/0	0/0/0/0/0/0	0/0/0/0/0/0	0/0/0/0/0/0	0/0/0/0/0/0	0/0/0/0/0/0
chr1A	10067404	synonymous_variant	LOW	TraesCS1A01G020500	Actin	A	T	1/1/1/1/1/1	1/1/1/1/1/1	1/1/1/1/1/1	1/1/1/1/1/1	1/1/1/1/1/1	1/1/1/1/1/1	1/1/1/1/1/1	0/1/1/1/1/1	1/1/1/1/1/1	1/1/1/1/1/1	0/0/0/1/1/1	0/1/1/1/1/1	0/0/0/0/0/0	0/0/0/0/0/0	0/0/0/0/0/0	0/0/0/0/0/0	0/0/0/0/0/0	0/0/0/0/0/0	0/0/0/0/0/0	0/0/0/0/0/0	0/0/0/0/0/0	0/0/0/0/0/0	0/0/0/0/0/0	0/0/0/0/0/0
chr1A	10067404	downstream_gene_variant	MODIFIER	TraesCS1A01G020600	Chaperone protein DnaJ	A	T	1/1/1/1/1/1	1/1/1/1/1/1	1/1/1/1/1/1	1/1/1/1/1/1	1/1/1/1/1/1	1/1/1/1/1/1	1/1/1/1/1/1	0/1/1/1/1/1	1/1/1/1/1/1	1/1/1/1/1/1	0/0/0/1/1/1	0/1/1/1/1/1	0/0/0/0/0/0	0/0/0/0/0/0	0/0/0/0/0/0	0/0/0/0/0/0	0/0/0/0/0/0	0/0/0/0/0/0	0/0/0/0/0/0	0/0/0/0/0/0	0/0/0/0/0/0	0/0/0/0/0/0	0/0/0/0/0/0	0/0/0/0/0/0
chr1A	10067419	synonymous_variant	LOW	TraesCS1A01G020500	Actin	C	T	1/1/1/1/1/1	1/1/1/1/1/1	1/1/1/1/1/1	1/1/1/1/1/1	1/1/1/1/1/1	1/1/1/1/1/1	1/1/1/1/1/1	0/1/1/1/1/1	1/1/1/1/1/1	1/1/1/1/1/1	0/0/0/1/1/1	0/1/1/1/1/1	0/0/0/0/0/0	0/0/0/0/0/0	0/0/0/0/0/0	0/0/0/0/0/0	0/0/0/0/0/0	0/0/0/0/0/0	0/0/0/0/0/0	0/0/0/0/0/0	0/0/0/0/0/0	0/0/0/0/0/0	0/0/0/0/0/0	0/0/0/0/0/0
chr1A	10067419	synonymous_variant	LOW	TraesCS1A01G020500	Actin	C	T	1/1/1/1/1/1	1/1/1/1/1/1	1/1/1/1/1/1	1/1/1/1/1/1	1/1/1/1/1/1	1/1/1/1/1/1	1/1/1/1/1/1	0/1/1/1/1/1	1/1/1/1/1/1	1/1/1/1/1/1	0/0/0/1/1/1	0/1/1/1/1/1	0/0/0/0/0/0	0/0/0/0/0/0	0/0/0/0/0/0	0/0/0/0/0/0	0/0/0/0/0/0	0/0/0/0/0/0	0/0/0/0/0/0	0/0/0/0/0/0	0/0/0/0/0/0	0/0/0/0/0/0	0/0/0/0/0/0	0/0/0/0/0/0
chr1A	10067419	downstream_gene_variant	MODIFIER	TraesCS1A01G020600	Chaperone protein DnaJ	C	T	1/1/1/1/1/1	1/1/1/1/1/1	1/1/1/1/1/1	1/1/1/1/1/1	1/1/1/1/1/1	1/1/1/1/1/1	1/1/1/1/1/1	0/1/1/1/1/1	1/1/1/1/1/1	1/1/1/1/1/1	0/0/0/1/1/1	0/1/1/1/1/1	0/0/0/0/0/0	0/0/0/0/0/0	0/0/0/0/0/0	0/0/0/0/0/0	0/0/0/0/0/0	0/0/0/0/0/0	0/0/0/0/0/0	0/0/0/0/0/0	0/0/0/0/0/0	0/0/0/0/0/0	0/0/0/0/0/0	0/0/0/0/0/0
chr1A	10067446	synonymous_variant	LOW	TraesCS1A01G020500	Actin	T	C	1/1/1/1/1/1	1/1/1/1/1/1	1/1/1/1/1/1	1/1/1/1/1/1	1/1/1/1/1/1	1/1/1/1/1/1	1/1/1/1/1/1	0/0/0/1/1/1	1/1/1/1/1/1	1/1/1/1/1/1	0/0/0/0/1/1	0/0/1/1/1/1	0/0/0/0/0/0	0/0/0/0/0/0	0/0/0/0/0/0	0/0/0/0/0/0	0/0/0/0/0/0	0/0/0/0/0/0	0/0/0/0/0/0	0/0/0/0/0/0	0/0/0/0/0/0	0/0/0/0/0/0	0/0/0/0/0/0	0/0/0/0/0/0
chr1A	10067446	synonymous_variant	LOW	TraesCS1A01G020500	Actin	T	C	1/1/1/1/1/1	1/1/1/1/1/1	1/1/1/1/1/1	1/1/1/1/1/1	1/1/1/1/1/1	1/1/1/1/1/1	1/1/1/1/1/1	0/0/0/1/1/1	1/1/1/1/1/1	1/1/1/1/1/1	0/0/0/0/1/1	0/0/1/1/1/1	0/0/0/0/0/0	0/0/0/0/0/0	0/0/0/0/0/0	0/0/0/0/0/0	0/0/0/0/0/0	0/0/0/0/0/0	0/0/0/0/0/0	0/0/0/0/0/0	0/0/0/0/0/0	0/0/0/0/0/0	0/0/0/0/0/0	0/0/0/0/0/0
chr1A	10067446	downstream_gene_variant	MODIFIER	TraesCS1A01G020600	Chaperone protein DnaJ	T	C	1/1/1/1/1/1	1/1/1/1/1/1	1/1/1/1/1/1	1/1/1/1/1/1	1/1/1/1/1/1	1/1/1/1/1/1	1/1/1/1/1/1	0/0/0/1/1/1	1/1/1/1/1/1	1/1/1/1/1/1	0/0/0/0/1/1	0/0/1/1/1/1	0/0/0/0/0/0	0/0/0/0/0/0	0/0/0/0/0/0	0/0/0/0/0/0	0/0/0/0/0/0	0/0/0/0/0/0	0/0/0/0/0/0	0/0/0/0/0/0	0/0/0/0/0/0	0/0/0/0/0/0	0/0/0/0/0/0	0/0/0/0/0/0
chr1A	10067557	synonymous_variant	LOW	TraesCS1A01G020500	Actin	TTTC	CTTT	1/1/1/1/1/1	1/1/1/1/1/1	1/1/1/1/1/1	1/1/1/1/1/1	1/1/1/1/1/1	1/1/1/1/1/1	1/1/1/1/1/1	0/0/0/1/1/1	1/1/1/1/1/1	1/1/1/1/1/1	0/0/0/1/1/1	0/1/1/1/1/1	0/0/0/0/0/0	0/0/0/0/0/0	0/0/0/0/0/0	0/0/0/0/0/0	0/0/0/0/0/0	0/0/0/0/0/0	0/0/0/0/0/0	0/0/0/0/0/0	0/0/0/0/0/0	0/0/0/0/0/0	0/0/0/0/0/0	0/0/0/0/0/0
chr1A	10067557	synonymous_variant	LOW	TraesCS1A01G020500	Actin	TTTC	CTTT	1/1/1/1/1/1	1/1/1/1/1/1	1/1/1/1/1/1	1/1/1/1/1/1	1/1/1/1/1/1	1/1/1/1/1/1	1/1/1/1/1/1	0/0/0/1/1/1	1/1/1/1/1/1	1/1/1/1/1/1	0/0/0/1/1/1	0/1/1/1/1/1	0/0/0/0/0/0	0/0/0/0/0/0	0/0/0/0/0/0	0/0/0/0/0/0	0/0/0/0/0/0	0/0/0/0/0/0	0/0/0/0/0/0	0/0/0/0/0/0	0/0/0/0/0/0	0/0/0/0/0/0	0/0/0/0/0/0	0/0/0/0/0/0
chr1A	10067557	downstream_gene_variant	MODIFIER	TraesCS1A01G020600	Chaperone protein DnaJ	TTTC	CTTT	1/1/1/1/1/1	1/1/1/1/1/1	1/1/1/1/1/1	1/1/1/1/1/1	1/1/1/1/1/1	1/1/1/1/1/1	1/1/1/1/1/1	0/0/0/1/1/1	1/1/1/1/1/1	1/1/1/1/1/1	0/0/0/1/1/1	0/1/1/1/1/1	0/0/0/0/0/0	0/0/0/0/0/0	0/0/0/0/0/0	0/0/0/0/0/0	0/0/0/0/0/0	0/0/0/0/0/0	0/0/0/0/0/0	0/0/0/0/0/0	0/0/0/0/0/0	0/0/0/0/0/0	0/0/0/0/0/0	0/0/0/0/0/0
chr1A	10067584	synonymous_variant	LOW	TraesCS1A01G020500	Actin	T	C	1/1/1/1/1/1	1/1/1/1/1/1	1/1/1/1/1/1	1/1/1/1/1/1	1/1/1/1/1/1	1/1/1/1/1/1	1/1/1/1/1/1	0/0/0/1/1/1	1/1/1/1/1/1	1/1/1/1/1/1	0/0/0/1/1/1	0/1/1/1/1/1	0/0/0/0/0/0	0/0/0/0/0/0	0/0/0/0/0/0	0/0/0/0/0/0	0/0/0/0/0/0	0/0/0/0/0/0	0/0/0/0/0/0	0/0/0/0/0/0	0/0/0/0/0/0	0/0/0/0/0/0	0/0/0/0/0/0	0/0/0/0/0/0
chr1A	10067584	synonymous_variant	LOW	TraesCS1A01G020500	Actin	T	C	1/1/1/1/1/1	1/1/1/1/1/1	1/1/1/1/1/1	1/1/1/1/1/1	1/1/1/1/1/1	1/1/1/1/1/1	1/1/1/1/1/1	0/0/0/1/1/1	1/1/1/1/1/1	1/1/1/1/1/1	0/0/0/1/1/1	0/1/1/1/1/1	0/0/0/0/0/0	0/0/0/0/0/0	0/0/0/0/0/0	0/0/0/0/0/0	0/0/0/0/0/0	0/0/0/0/0/0	0/0/0/0/0/0	0/0/0/0/0/0	0/0/0/0/0/0	0/0/0/0/0/0	0/0/0/0/0/0	0/0/0/0/0/0
chr1A	10067584	downstream_gene_variant	MODIFIER	TraesCS1A01G020600	Chaperone protein DnaJ	T	C	1/1/1/1/1/1	1/1/1/1/1/1	1/1/1/1/1/1	1/1/1/1/1/1	1/1/1/1/1/1	1/1/1/1/1/1	1/1/1/1/1/1	0/0/0/1/1/1	1/1/1/1/1/1	1/1/1/1/1/1	0/0/0/1/1/1	0/1/1/1/1/1	0/0/0/0/0/0	0/0/0/0/0/0	0/0/0/0/0/0	0/0/0/0/0/0	0/0/0/0/0/0	0/0/0/0/0/0	0/0/0/0/0/0	0/0/0/0/0/0	0/0/0/0/0/0	0/0/0/0/0/0	0/0/0/0/0/0	0/0/0/0/0/0
chr1A	10068812	3_prime_UTR_variant	MODIFIER	TraesCS1A01G020500	Actin	CA	CGCTCCGC	1/1/1/1/1/1	1/1/1/1/1/1	1/1/1/1/1/1	1/1/1/1/1/1	1/1/1/1/1/1	1/1/1/1/1/1	1/1/1/1/1/1	0/1/1/1/1/1	1/1/1/1/1/1	1/1/1/1/1/1	0/1/1/1/1/1	1/1/1/1/1/1	0/0/0/0/0/0	0/0/0/0/0/0	0/0/0/0/0/0	0/0/0/0/0/0	0/0/0/0/0/0	0/0/0/0/0/0	0/0/0/0/0/0	0/0/0/0/0/0	0/0/0/0/0/0	0/0/0/0/0/0	0/0/0/0/0/0	0/0/0/0/0/0
chr1A	10068812	downstream_gene_variant	MODIFIER	TraesCS1A01G020500	Actin	CA	CGCTCCGC	1/1/1/1/1/1	1/1/1/1/1/1	1/1/1/1/1/1	1/1/1/1/1/1	1/1/1/1/1/1	1/1/1/1/1/1	1/1/1/1/1/1	0/1/1/1/1/1	1/1/1/1/1/1	1/1/1/1/1/1	0/1/1/1/1/1	1/1/1/1/1/1	0/0/0/0/0/0	0/0/0/0/0/0	0/0/0/0/0/0	0/0/0/0/0/0	0/0/0/0/0/0	0/0/0/0/0/0	0/0/0/0/0/0	0/0/0/0/0/0	0/0/0/0/0/0	0/0/0/0/0/0	0/0/0/0/0/0	0/0/0/0/0/0
chr1A	10068812	downstream_gene_variant	MODIFIER	TraesCS1A01G020600	Chaperone protein DnaJ	CA	CGCTCCGC	1/1/1/1/1/1	1/1/1/1/1/1	1/1/1/1/1/1	1/1/1/1/1/1	1/1/1/1/1/1	1/1/1/1/1/1	1/1/1/1/1/1	0/1/1/1/1/1	1/1/1/1/1/1	1/1/1/1/1/1	0/1/1/1/1/1	1/1/1/1/1/1	0/0/0/0/0/0	0/0/0/0/0/0	0/0/0/0/0/0	0/0/0/0/0/0	0/0/0/0/0/0	0/0/0/0/0/0	0/0/0/0/0/0	0/0/0/0/0/0	0/0/0/0/0/0	0/0/0/0/0/0	0/0/0/0/0/0	0/0/0/0/0/0
chr1A	10068821	3_prime_UTR_variant	MODIFIER	TraesCS1A01G020500	Actin	G	T	0/0/0/0/1/1	0/0/0/0/0/1	0/0/0/0/0/1	0/0/0/0/1/1	0/0/0/0/0/1	0/0/0/0/0/1	0/0/0/0/1/1	0/0/0/0/0/1	0/0/0/0/0/1	0/0/0/0/1/1	0/0/0/0/0/1	0/0/0/0/0/1	0/0/0/0/0/0	0/0/0/0/0/0	0/0/0/0/0/0	0/0/0/0/0/0	0/0/0/0/0/0	0/0/0/0/0/0	0/0/0/0/0/0	0/0/0/0/0/0	0/0/0/0/0/0	0/0/0/0/0/0	0/0/0/0/0/0	0/0/0/0/0/0
chr1A	10068821	downstream_gene_variant	MODIFIER	TraesCS1A01G020500	Actin	G	T	0/0/0/0/1/1	0/0/0/0/0/1	0/0/0/0/0/1	0/0/0/0/1/1	0/0/0/0/0/1	0/0/0/0/0/1	0/0/0/0/1/1	0/0/0/0/0/1	0/0/0/0/0/1	0/0/0/0/1/1	0/0/0/0/0/1	0/0/0/0/0/1	0/0/0/0/0/0	0/0/0/0/0/0	0/0/0/0/0/0	0/0/0/0/0/0	0/0/0/0/0/0	0/0/0/0/0/0	0/0/0/0/0/0	0/0/0/0/0/0	0/0/0/0/0/0	0/0/0/0/0/0	0/0/0/0/0/0	0/0/0/0/0/0
chr1A	10068821	downstream_gene_variant	MODIFIER	TraesCS1A01G020600	Chaperone protein DnaJ	G	T	0/0/0/0/1/1	0/0/0/0/0/1	0/0/0/0/0/1	0/0/0/0/1/1	0/0/0/0/0/1	0/0/0/0/0/1	0/0/0/0/1/1	0/0/0/0/0/1	0/0/0/0/0/1	0/0/0/0/1/1	0/0/0/0/0/1	0/0/0/0/0/1	0/0/0/0/0/0	0/0/0/0/0/0	0/0/0/0/0/0	0/0/0/0/0/0	0/0/0/0/0/0	0/0/0/0/0/0	0/0/0/0/0/0	0/0/0/0/0/0	0/0/0/0/0/0	0/0/0/0/0/0	0/0/0/0/0/0	0/0/0/0/0/0
chr1A	10068932	3_prime_UTR_variant	MODIFIER	TraesCS1A01G020500	Actin	C	T	1/1/1/1/1/1	1/1/1/1/1/1	1/1/1/1/1/1	1/1/1/1/1/1	1/1/1/1/1/1	1/1/1/1/1/1	1/1/1/1/1/1	0/1/1/1/1/1	1/1/1/1/1/1	1/1/1/1/1/1	0/1/1/1/1/1	1/1/1/1/1/1	0/0/0/0/0/0	0/0/0/0/0/0	0/0/0/0/0/0	0/0/0/0/0/0	0/0/0/0/0/0	0/0/0/0/0/0	0/0/0/0/0/0	0/0/0/0/0/0	0/0/0/0/0/0	0/0/0/0/0/0	0/0/0/0/0/0	0/0/0/0/0/0
chr1A	10068932	downstream_gene_variant	MODIFIER	TraesCS1A01G020500	Actin	C	T	1/1/1/1/1/1	1/1/1/1/1/1	1/1/1/1/1/1	1/1/1/1/1/1	1/1/1/1/1/1	1/1/1/1/1/1	1/1/1/1/1/1	0/1/1/1/1/1	1/1/1/1/1/1	1/1/1/1/1/1	0/1/1/1/1/1	1/1/1/1/1/1	0/0/0/0/0/0	0/0/0/0/0/0	0/0/0/0/0/0	0/0/0/0/0/0	0/0/0/0/0/0	0/0/0/0/0/0	0/0/0/0/0/0	0/0/0/0/0/0	0/0/0/0/0/0	0/0/0/0/0/0	0/0/0/0/0/0	0/0/0/0/0/0
chr1A	10068932	downstream_gene_variant	MODIFIER	TraesCS1A01G020600	Chaperone protein DnaJ	C	T	1/1/1/1/1/1	1/1/1/1/1/1	1/1/1/1/1/1	1/1/1/1/1/1	1/1/1/1/1/1	1/1/1/1/1/1	1/1/1/1/1/1	0/1/1/1/1/1	1/1/1/1/1/1	1/1/1/1/1/1	0/1/1/1/1/1	1/1/1/1/1/1	0/0/0/0/0/0	0/0/0/0/0/0	0/0/0/0/0/0	0/0/0/0/0/0	0/0/0/0/0/0	0/0/0/0/0/0	0/0/0/0/0/0	0/0/0/0/0/0	0/0/0/0/0/0	0/0/0/0/0/0	0/0/0/0/0/0	0/0/0/0/0/0
chr1A	10068996	3_prime_UTR_variant	MODIFIER	TraesCS1A01G020500	Actin	TCAG	TCACAG	1/1/1/1/1/1	1/1/1/1/1/1	1/1/1/1/1/1	1/1/1/1/1/1	1/1/1/1/1/1	1/1/1/1/1/1	1/1/1/1/1/1	0/1/1/1/1/1	1/1/1/1/1/1	1/1/1/1/1/1	0/0/1/1/1/1	1/1/1/1/1/1	0/0/0/0/0/0	0/0/0/0/0/0	0/0/0/0/0/0	0/0/0/0/0/0	0/0/0/0/0/0	0/0/0/0/0/0	0/0/0/0/0/0	0/0/0/0/0/0	0/0/0/0/0/0	0/0/0/0/0/0	0/0/0/0/0/0	0/0/0/0/0/0
chr1A	10068996	downstream_gene_variant	MODIFIER	TraesCS1A01G020500	Actin	TCAG	TCACAG	1/1/1/1/1/1	1/1/1/1/1/1	1/1/1/1/1/1	1/1/1/1/1/1	1/1/1/1/1/1	1/1/1/1/1/1	1/1/1/1/1/1	0/1/1/1/1/1	1/1/1/1/1/1	1/1/1/1/1/1	0/0/1/1/1/1	1/1/1/1/1/1	0/0/0/0/0/0	0/0/0/0/0/0	0/0/0/0/0/0	0/0/0/0/0/0	0/0/0/0/0/0	0/0/0/0/0/0	0/0/0/0/0/0	0/0/0/0/0/0	0/0/0/0/0/0	0/0/0/0/0/0	0/0/0/0/0/0	0/0/0/0/0/0
chr1A	10068996	downstream_gene_variant	MODIFIER	TraesCS1A01G020600	Chaperone protein DnaJ	TCAG	TCACAG	1/1/1/1/1/1	1/1/1/1/1/1	1/1/1/1/1/1	1/1/1/1/1/1	1/1/1/1/1/1	1/1/1/1/1/1	1/1/1/1/1/1	0/1/1/1/1/1	1/1/1/1/1/1	1/1/1/1/1/1	0/0/1/1/1/1	1/1/1/1/1/1	0/0/0/0/0/0	0/0/0/0/0/0	0/0/0/0/0/0	0/0/0/0/0/0	0/0/0/0/0/0	0/0/0/0/0/0	0/0/0/0/0/0	0/0/0/0/0/0	0/0/0/0/0/0	0/0/0/0/0/0	0/0/0/0/0/0	0/0/0/0/0/0
chr1A	10069131	3_prime_UTR_variant	MODIFIER	TraesCS1A01G020500	Actin	A	T	1/1/1/1/1/1	1/1/1/1/1/1	1/1/1/1/1/1	1/1/1/1/1/1	1/1/1/1/1/1	1/1/1/1/1/1	1/1/1/1/1/1	0/1/1/1/1/1	1/1/1/1/1/1	1/1/1/1/1/1	0/1/1/1/1/1	1/1/1/1/1/1	0/0/0/0/0/0	0/0/0/0/0/0	0/0/0/0/0/0	0/0/0/0/0/0	0/0/0/0/0/0	0/0/0/0/0/0	0/0/0/0/0/0	0/0/0/0/0/0	0/0/0/0/0/0	0/0/0/0/0/0	0/0/0/0/0/0	0/0/0/0/0/0
chr1A	10069131	downstream_gene_variant	MODIFIER	TraesCS1A01G020500	Actin	A	T	1/1/1/1/1/1	1/1/1/1/1/1	1/1/1/1/1/1	1/1/1/1/1/1	1/1/1/1/1/1	1/1/1/1/1/1	1/1/1/1/1/1	0/1/1/1/1/1	1/1/1/1/1/1	1/1/1/1/1/1	0/1/1/1/1/1	1/1/1/1/1/1	0/0/0/0/0/0	0/0/0/0/0/0	0/0/0/0/0/0	0/0/0/0/0/0	0/0/0/0/0/0	0/0/0/0/0/0	0/0/0/0/0/0	0/0/0/0/0/0	0/0/0/0/0/0	0/0/0/0/0/0	0/0/0/0/0/0	0/0/0/0/0/0
chr1A	10069131	downstream_gene_variant	MODIFIER	TraesCS1A01G020600	Chaperone protein DnaJ	A	T	1/1/1/1/1/1	1/1/1/1/1/1	1/1/1/1/1/1	1/1/1/1/1/1	1/1/1/1/1/1	1/1/1/1/1/1	1/1/1/1/1/1	0/1/1/1/1/1	1/1/1/1/1/1	1/1/1/1/1/1	0/1/1/1/1/1	1/1/1/1/1/1	0/0/0/0/0/0	0/0/0/0/0/0	0/0/0/0/0/0	0/0/0/0/0/0	0/0/0/0/0/0	0/0/0/0/0/0	0/0/0/0/0/0	0/0/0/0/0/0	0/0/0/0/0/0	0/0/0/0/0/0	0/0/0/0/0/0	0/0/0/0/0/0
chr1A	10069658	downstream_gene_variant	MODIFIER	TraesCS1A01G020500	Actin	C	T	1/1/1/1/1/1	1/1/1/1/1/1	1/1/1/1/1/1	1/1/1/1/1/1	1/1/1/1/1/1	1/1/1/1/1/1	1/1/1/1/1/1	0/1/1/1/1/1	1/1/1/1/1/1	1/1/1/1/1/1	1/1/1/1/1/1	1/1/1/1/1/1	0/0/0/0/0/0	0/0/0/0/0/0	0/0/0/0/0/0	0/0/0/0/0/0	0/0/0/0/0/0	0/0/0/0/0/0	0/0/0/0/0/0	0/0/0/0/0/0	0/0/0/0/0/0	0/0/0/0/0/0	0/0/0/0/0/0	0/0/0/0/0/0
chr1A	10069658	downstream_gene_variant	MODIFIER	TraesCS1A01G020600	Chaperone protein DnaJ	C	T	1/1/1/1/1/1	1/1/1/1/1/1	1/1/1/1/1/1	1/1/1/1/1/1	1/1/1/1/1/1	1/1/1/1/1/1	1/1/1/1/1/1	0/1/1/1/1/1	1/1/1/1/1/1	1/1/1/1/1/1	1/1/1/1/1/1	1/1/1/1/1/1	0/0/0/0/0/0	0/0/0/0/0/0	0/0/0/0/0/0	0/0/0/0/0/0	0/0/0/0/0/0	0/0/0/0/0/0	0/0/0/0/0/0	0/0/0/0/0/0	0/0/0/0/0/0	0/0/0/0/0/0	0/0/0/0/0/0	0/0/0/0/0/0
chr1A	10069658	downstream_gene_variant	MODIFIER	TraesCS1A01G020500	Actin	C	T	1/1/1/1/1/1	1/1/1/1/1/1	1/1/1/1/1/1	1/1/1/1/1/1	1/1/1/1/1/1	1/1/1/1/1/1	1/1/1/1/1/1	0/1/1/1/1/1	1/1/1/1/1/1	1/1/1/1/1/1	1/1/1/1/1/1	1/1/1/1/1/1	0/0/0/0/0/0	0/0/0/0/0/0	0/0/0/0/0/0	0/0/0/0/0/0	0/0/0/0/0/0	0/0/0/0/0/0	0/0/0/0/0/0	0/0/0/0/0/0	0/0/0/0/0/0	0/0/0/0/0/0	0/0/0/0/0/0	0/0/0/0/0/0
chr1A	10069658	intergenic_region	MODIFIER	TraesCS1A01G020500-TraesCS1A01G020600		C	T	1/1/1/1/1/1	1/1/1/1/1/1	1/1/1/1/1/1	1/1/1/1/1/1	1/1/1/1/1/1	1/1/1/1/1/1	1/1/1/1/1/1	0/1/1/1/1/1	1/1/1/1/1/1	1/1/1/1/1/1	1/1/1/1/1/1	1/1/1/1/1/1	0/0/0/0/0/0	0/0/0/0/0/0	0/0/0/0/0/0	0/0/0/0/0/0	0/0/0/0/0/0	0/0/0/0/0/0	0/0/0/0/0/0	0/0/0/0/0/0	0/0/0/0/0/0	0/0/0/0/0/0	0/0/0/0/0/0	0/0/0/0/0/0
chr1A	10069836	downstream_gene_variant	MODIFIER	TraesCS1A01G020500	Actin	C	T	1/1/1/1/1/1	1/1/1/1/1/1	1/1/1/1/1/1	1/1/1/1/1/1	1/1/1/1/1/1	1/1/1/1/1/1	1/1/1/1/1/1	0/0/0/1/1/1	1/1/1/1/1/1	1/1/1/1/1/1	0/0/1/1/1/1	1/1/1/1/1/1	0/0/0/0/0/0	0/0/0/0/0/0	0/0/0/0/0/0	0/0/0/0/0/0	0/0/0/0/0/0	0/0/0/0/0/0	0/0/0/0/0/0	0/0/0/0/0/0	0/0/0/0/0/0	0/0/0/0/0/0	0/0/0/0/0/0	0/0/0/0/0/0
chr1A	10069836	downstream_gene_variant	MODIFIER	TraesCS1A01G020600	Chaperone protein DnaJ	C	T	1/1/1/1/1/1	1/1/1/1/1/1	1/1/1/1/1/1	1/1/1/1/1/1	1/1/1/1/1/1	1/1/1/1/1/1	1/1/1/1/1/1	0/0/0/1/1/1	1/1/1/1/1/1	1/1/1/1/1/1	0/0/1/1/1/1	1/1/1/1/1/1	0/0/0/0/0/0	0/0/0/0/0/0	0/0/0/0/0/0	0/0/0/0/0/0	0/0/0/0/0/0	0/0/0/0/0/0	0/0/0/0/0/0	0/0/0/0/0/0	0/0/0/0/0/0	0/0/0/0/0/0	0/0/0/0/0/0	0/0/0/0/0/0
chr1A	10069836	downstream_gene_variant	MODIFIER	TraesCS1A01G020500	Actin	C	T	1/1/1/1/1/1	1/1/1/1/1/1	1/1/1/1/1/1	1/1/1/1/1/1	1/1/1/1/1/1	1/1/1/1/1/1	1/1/1/1/1/1	0/0/0/1/1/1	1/1/1/1/1/1	1/1/1/1/1/1	0/0/1/1/1/1	1/1/1/1/1/1	0/0/0/0/0/0	0/0/0/0/0/0	0/0/0/0/0/0	0/0/0/0/0/0	0/0/0/0/0/0	0/0/0/0/0/0	0/0/0/0/0/0	0/0/0/0/0/0	0/0/0/0/0/0	0/0/0/0/0/0	0/0/0/0/0/0	0/0/0/0/0/0
chr1A	10069836	intergenic_region	MODIFIER	TraesCS1A01G020500-TraesCS1A01G020600		C	T	1/1/1/1/1/1	1/1/1/1/1/1	1/1/1/1/1/1	1/1/1/1/1/1	1/1/1/1/1/1	1/1/1/1/1/1	1/1/1/1/1/1	0/0/0/1/1/1	1/1/1/1/1/1	1/1/1/1/1/1	0/0/1/1/1/1	1/1/1/1/1/1	0/0/0/0/0/0	0/0/0/0/0/0	0/0/0/0/0/0	0/0/0/0/0/0	0/0/0/0/0/0	0/0/0/0/0/0	0/0/0/0/0/0	0/0/0/0/0/0	0/0/0/0/0/0	0/0/0/0/0/0	0/0/0/0/0/0	0/0/0/0/0/0
chr1A	10069891	synonymous_variant	LOW	TraesCS1A01G020600	Chaperone protein DnaJ	A	C	1/1/1/1/1/1	1/1/1/1/1/1	1/1/1/1/1/1	1/1/1/1/1/1	1/1/1/1/1/1	1/1/1/1/1/1	1/1/1/1/1/1	0/0/0/1/1/1	1/1/1/1/1/1	1/1/1/1/1/1	0/0/1/1/1/1	1/1/1/1/1/1	0/0/0/0/0/0	0/0/0/0/0/0	0/0/0/0/0/0	0/0/0/0/0/0	0/0/0/0/0/0	0/0/0/0/0/0	0/0/0/0/0/0	0/0/0/0/0/0	0/0/0/0/0/0	0/0/0/0/0/0	0/0/0/0/0/0	0/0/0/0/0/0
chr1A	10069891	downstream_gene_variant	MODIFIER	TraesCS1A01G020500	Actin	A	C	1/1/1/1/1/1	1/1/1/1/1/1	1/1/1/1/1/1	1/1/1/1/1/1	1/1/1/1/1/1	1/1/1/1/1/1	1/1/1/1/1/1	0/0/0/1/1/1	1/1/1/1/1/1	1/1/1/1/1/1	0/0/1/1/1/1	1/1/1/1/1/1	0/0/0/0/0/0	0/0/0/0/0/0	0/0/0/0/0/0	0/0/0/0/0/0	0/0/0/0/0/0	0/0/0/0/0/0	0/0/0/0/0/0	0/0/0/0/0/0	0/0/0/0/0/0	0/0/0/0/0/0	0/0/0/0/0/0	0/0/0/0/0/0
chr1A	10069891	downstream_gene_variant	MODIFIER	TraesCS1A01G020500	Actin	A	C	1/1/1/1/1/1	1/1/1/1/1/1	1/1/1/1/1/1	1/1/1/1/1/1	1/1/1/1/1/1	1/1/1/1/1/1	1/1/1/1/1/1	0/0/0/1/1/1	1/1/1/1/1/1	1/1/1/1/1/1	0/0/1/1/1/1	1/1/1/1/1/1	0/0/0/0/0/0	0/0/0/0/0/0	0/0/0/0/0/0	0/0/0/0/0/0	0/0/0/0/0/0	0/0/0/0/0/0	0/0/0/0/0/0	0/0/0/0/0/0	0/0/0/0/0/0	0/0/0/0/0/0	0/0/0/0/0/0	0/0/0/0/0/0
chr1A	10132973	synonymous_variant	LOW	TraesCS1A01G020900	Bowman-Birk type trypsin inhibitor	C	T	1/1/1/1/1/1	1/1/1/1/1/1	1/1/1/1/1/1	1/1/1/1/1/1	1/1/1/1/1/1	1/1/1/1/1/1	1/1/1/1/1/1	0/1/1/1/1/1	1/1/1/1/1/1	1/1/1/1/1/1	0/0/1/1/1/1	1/1/1/1/1/1	0/0/0/0/0/0	0/0/0/0/0/0	0/0/0/0/0/0	0/0/0/0/0/0	0/0/0/0/0/0	0/0/0/0/0/0	0/0/0/0/0/0	0/0/0/0/0/0	0/0/0/0/0/0	0/0/0/0/0/0	0/0/0/0/0/0	0/0/0/0/0/0
chr1A	10132973	upstream_gene_variant	MODIFIER	TraesCS1A01G021000	Trypsin inhibitor	C	T	1/1/1/1/1/1	1/1/1/1/1/1	1/1/1/1/1/1	1/1/1/1/1/1	1/1/1/1/1/1	1/1/1/1/1/1	1/1/1/1/1/1	0/1/1/1/1/1	1/1/1/1/1/1	1/1/1/1/1/1	0/0/1/1/1/1	1/1/1/1/1/1	0/0/0/0/0/0	0/0/0/0/0/0	0/0/0/0/0/0	0/0/0/0/0/0	0/0/0/0/0/0	0/0/0/0/0/0	0/0/0/0/0/0	0/0/0/0/0/0	0/0/0/0/0/0	0/0/0/0/0/0	0/0/0/0/0/0	0/0/0/0/0/0
chr1A	10132973	downstream_gene_variant	MODIFIER	TraesCS1A01G020800	Cytochrome P450 family protein, expressed	C	T	1/1/1/1/1/1	1/1/1/1/1/1	1/1/1/1/1/1	1/1/1/1/1/1	1/1/1/1/1/1	1/1/1/1/1/1	1/1/1/1/1/1	0/1/1/1/1/1	1/1/1/1/1/1	1/1/1/1/1/1	0/0/1/1/1/1	1/1/1/1/1/1	0/0/0/0/0/0	0/0/0/0/0/0	0/0/0/0/0/0	0/0/0/0/0/0	0/0/0/0/0/0	0/0/0/0/0/0	0/0/0/0/0/0	0/0/0/0/0/0	0/0/0/0/0/0	0/0/0/0/0/0	0/0/0/0/0/0	0/0/0/0/0/0
chr1A	10133061	missense_variant	MODERATE	TraesCS1A01G020900	Bowman-Birk type trypsin inhibitor	GCG	CCC	1/1/1/1/1/1	1/1/1/1/1/1	1/1/1/1/1/1	1/1/1/1/1/1	1/1/1/1/1/1	1/1/1/1/1/1	1/1/1/1/1/1	0/1/1/1/1/1	1/1/1/1/1/1	1/1/1/1/1/1	0/0/0/1/1/1	1/1/1/1/1/1	0/0/0/0/0/0	0/0/0/0/0/0	0/0/0/0/0/0	0/0/0/0/0/0	0/0/0/0/0/0	0/0/0/0/0/0	0/0/0/0/0/0	0/0/0/0/0/0	0/0/0/0/0/0	0/0/0/0/0/0	0/0/0/0/0/0	0/0/0/0/0/0
chr1A	10133061	upstream_gene_variant	MODIFIER	TraesCS1A01G021000	Trypsin inhibitor	GCG	CCC	1/1/1/1/1/1	1/1/1/1/1/1	1/1/1/1/1/1	1/1/1/1/1/1	1/1/1/1/1/1	1/1/1/1/1/1	1/1/1/1/1/1	0/1/1/1/1/1	1/1/1/1/1/1	1/1/1/1/1/1	0/0/0/1/1/1	1/1/1/1/1/1	0/0/0/0/0/0	0/0/0/0/0/0	0/0/0/0/0/0	0/0/0/0/0/0	0/0/0/0/0/0	0/0/0/0/0/0	0/0/0/0/0/0	0/0/0/0/0/0	0/0/0/0/0/0	0/0/0/0/0/0	0/0/0/0/0/0	0/0/0/0/0/0
chr1A	10133061	downstream_gene_variant	MODIFIER	TraesCS1A01G020800	Cytochrome P450 family protein, expressed	GCG	CCC	1/1/1/1/1/1	1/1/1/1/1/1	1/1/1/1/1/1	1/1/1/1/1/1	1/1/1/1/1/1	1/1/1/1/1/1	1/1/1/1/1/1	0/1/1/1/1/1	1/1/1/1/1/1	1/1/1/1/1/1	0/0/0/1/1/1	1/1/1/1/1/1	0/0/0/0/0/0	0/0/0/0/0/0	0/0/0/0/0/0	0/0/0/0/0/0	0/0/0/0/0/0	0/0/0/0/0/0	0/0/0/0/0/0	0/0/0/0/0/0	0/0/0/0/0/0	0/0/0/0/0/0	0/0/0/0/0/0	0/0/0/0/0/0
chr1A	10133114	upstream_gene_variant	MODIFIER	TraesCS1A01G021000	Trypsin inhibitor	G	A	1/1/1/1/1/1	1/1/1/1/1/1	1/1/1/1/1/1	1/1/1/1/1/1	1/1/1/1/1/1	1/1/1/1/1/1	1/1/1/1/1/1	0/1/1/1/1/1	1/1/1/1/1/1	1/1/1/1/1/1	0/1/1/1/1/1	1/1/1/1/1/1	0/0/0/0/0/0	0/0/0/0/0/0	0/0/0/0/0/0	0/0/0/0/0/0	0/0/0/0/0/0	0/0/0/0/0/0	0/0/0/0/0/0	0/0/0/0/0/0	0/0/0/0/0/0	0/0/0/0/0/0	0/0/0/0/0/0	0/0/0/0/0/0
chr1A	10133114	downstream_gene_variant	MODIFIER	TraesCS1A01G020800	Cytochrome P450 family protein, expressed	G	A	1/1/1/1/1/1	1/1/1/1/1/1	1/1/1/1/1/1	1/1/1/1/1/1	1/1/1/1/1/1	1/1/1/1/1/1	1/1/1/1/1/1	0/1/1/1/1/1	1/1/1/1/1/1	1/1/1/1/1/1	0/1/1/1/1/1	1/1/1/1/1/1	0/0/0/0/0/0	0/0/0/0/0/0	0/0/0/0/0/0	0/0/0/0/0/0	0/0/0/0/0/0	0/0/0/0/0/0	0/0/0/0/0/0	0/0/0/0/0/0	0/0/0/0/0/0	0/0/0/0/0/0	0/0/0/0/0/0	0/0/0/0/0/0
chr1A	10133114	downstream_gene_variant	MODIFIER	TraesCS1A01G020900	Bowman-Birk type trypsin inhibitor	G	A	1/1/1/1/1/1	1/1/1/1/1/1	1/1/1/1/1/1	1/1/1/1/1/1	1/1/1/1/1/1	1/1/1/1/1/1	1/1/1/1/1/1	0/1/1/1/1/1	1/1/1/1/1/1	1/1/1/1/1/1	0/1/1/1/1/1	1/1/1/1/1/1	0/0/0/0/0/0	0/0/0/0/0/0	0/0/0/0/0/0	0/0/0/0/0/0	0/0/0/0/0/0	0/0/0/0/0/0	0/0/0/0/0/0	0/0/0/0/0/0	0/0/0/0/0/0	0/0/0/0/0/0	0/0/0/0/0/0	0/0/0/0/0/0
chr1A	10133114	intergenic_region	MODIFIER	TraesCS1A01G020900-TraesCS1A01G021000		G	A	1/1/1/1/1/1	1/1/1/1/1/1	1/1/1/1/1/1	1/1/1/1/1/1	1/1/1/1/1/1	1/1/1/1/1/1	1/1/1/1/1/1	0/1/1/1/1/1	1/1/1/1/1/1	1/1/1/1/1/1	0/1/1/1/1/1	1/1/1/1/1/1	0/0/0/0/0/0	0/0/0/0/0/0	0/0/0/0/0/0	0/0/0/0/0/0	0/0/0/0/0/0	0/0/0/0/0/0	0/0/0/0/0/0	0/0/0/0/0/0	0/0/0/0/0/0	0/0/0/0/0/0	0/0/0/0/0/0	0/0/0/0/0/0
chr1A	10210632	downstream_gene_variant	MODIFIER	TraesCS1A01G021400	Trypsin inhibitor	AGG	AG	0/0/0/0/0/0	0/0/0/0/0/0	0/0/0/0/0/0	0/0/0/0/0/0	0/0/0/0/0/0	0/0/0/0/0/0	0/0/0/0/0/0	0/0/0/0/0/1	0/0/0/0/0/0	0/0/0/0/0/0	0/0/0/0/0/1	0/0/0/0/0/1	1/1/1/1/1/1	1/1/1/1/1/1	1/1/1/1/1/1	1/1/1/1/1/1	1/1/1/1/1/1	1/1/1/1/1/1	1/1/1/1/1/1	1/1/1/1/1/1	0/1/1/1/1/1	1/1/1/1/1/1	0/1/1/1/1/1	1/1/1/1/1/1
chr1A	10210632	intergenic_region	MODIFIER	TraesCS1A01G021300-TraesCS1A01G021400		AGG	AG	0/0/0/0/0/0	0/0/0/0/0/0	0/0/0/0/0/0	0/0/0/0/0/0	0/0/0/0/0/0	0/0/0/0/0/0	0/0/0/0/0/0	0/0/0/0/0/1	0/0/0/0/0/0	0/0/0/0/0/0	0/0/0/0/0/1	0/0/0/0/0/1	1/1/1/1/1/1	1/1/1/1/1/1	1/1/1/1/1/1	1/1/1/1/1/1	1/1/1/1/1/1	1/1/1/1/1/1	1/1/1/1/1/1	1/1/1/1/1/1	0/1/1/1/1/1	1/1/1/1/1/1	0/1/1/1/1/1	1/1/1/1/1/1
chr1A	10210718	missense_variant	MODERATE	TraesCS1A01G021400	Trypsin inhibitor	G	A	0/0/0/0/0/0	0/0/0/0/0/0	0/0/0/0/0/0	0/0/0/0/0/0	0/0/0/0/0/0	0/0/0/0/0/0	0/0/0/0/0/0	0/0/0/0/1/1	0/0/0/0/0/0	0/0/0/0/0/0	0/0/0/0/0/1	0/0/0/0/0/1	1/1/1/1/1/1	1/1/1/1/1/1	1/1/1/1/1/1	1/1/1/1/1/1	1/1/1/1/1/1	1/1/1/1/1/1	1/1/1/1/1/1	1/1/1/1/1/1	1/1/1/1/1/1	1/1/1/1/1/1	1/1/1/1/1/1	1/1/1/1/1/1
chr1A	10210818	missense_variant	MODERATE	TraesCS1A01G021400	Trypsin inhibitor	C	T	1/1/1/1/1/1	1/1/1/1/1/1	1/1/1/1/1/1	1/1/1/1/1/1	1/1/1/1/1/1	1/1/1/1/1/1	1/1/1/1/1/1	0/0/1/1/1/1	0/1/1/1/1/1	1/1/1/1/1/1	0/0/1/1/1/1	0/0/1/1/1/1	0/0/0/0/0/0	0/0/0/0/0/0	0/0/0/0/0/0	0/0/0/0/0/0	0/0/0/0/0/0	0/0/0/0/0/0	0/0/0/0/0/0	0/0/0/0/0/0	0/0/0/0/0/0	0/0/0/0/0/0	0/0/0/0/0/0	0/0/0/0/0/0
chr1A	10211257	missense_variant	MODERATE	TraesCS1A01G021400	Trypsin inhibitor	G	C	1/1/1/1/1/1	1/1/1/1/1/1	1/1/1/1/1/1	1/1/1/1/1/1	1/1/1/1/1/1	1/1/1/1/1/1	1/1/1/1/1/1	0/1/1/1/1/1	0/1/1/1/1/1	1/1/1/1/1/1	0/1/1/1/1/1	0/1/1/1/1/1	0/0/0/0/0/0	0/0/0/0/0/0	0/0/0/0/0/0	0/0/0/0/0/0	0/0/0/0/0/0	0/0/0/0/0/0	0/0/0/0/0/0	0/0/0/0/0/0	0/0/0/0/0/0	0/0/0/0/0/0	0/0/0/0/0/0	0/0/0/0/0/0
chr1A	10970067	synonymous_variant	LOW	TraesCS1A01G022500	auxin response factor 21	A	C	1/1/1/1/1/1	1/1/1/1/1/1	1/1/1/1/1/1	1/1/1/1/1/1	1/1/1/1/1/1	1/1/1/1/1/1	1/1/1/1/1/1	0/1/1/1/1/1	1/1/1/1/1/1	1/1/1/1/1/1	0/0/1/1/1/1	1/1/1/1/1/1	0/0/0/0/0/0	0/0/0/0/0/0	0/0/0/0/0/0	0/0/0/0/0/0	0/0/0/0/0/0	0/0/0/0/0/0	0/0/0/0/0/1	0/0/0/0/0/0	0/0/0/0/0/0	0/0/0/0/0/0	0/0/0/0/0/0	0/0/0/0/0/0
chr1A	10972117	missense_variant	MODERATE	TraesCS1A01G022500	auxin response factor 21	G	A	1/1/1/1/1/1	1/1/1/1/1/1	1/1/1/1/1/1	1/1/1/1/1/1	1/1/1/1/1/1	1/1/1/1/1/1	1/1/1/1/1/1	1/1/1/1/1/1	1/1/1/1/1/1	1/1/1/1/1/1	0/1/1/1/1/1	1/1/1/1/1/1	0/0/0/0/0/0	0/0/0/0/0/0	0/0/0/0/0/0	0/0/0/0/0/0	0/0/0/0/0/0	0/0/0/0/0/0	0/0/0/0/0/0	0/0/0/0/0/0	0/0/0/0/0/0	0/0/0/0/0/0	0/0/0/0/0/0	0/0/0/0/0/0
chr1A	10972388	synonymous_variant	LOW	TraesCS1A01G022500	auxin response factor 21	A	G	1/1/1/1/1/1	1/1/1/1/1/1	1/1/1/1/1/1	1/1/1/1/1/1	1/1/1/1/1/1	1/1/1/1/1/1	1/1/1/1/1/1	1/1/1/1/1/1	1/1/1/1/1/1	1/1/1/1/1/1	0/0/0/1/1/1	1/1/1/1/1/1	0/0/0/0/0/0	0/0/0/0/0/0	0/0/0/0/0/0	0/0/0/0/0/0	0/0/0/0/0/0	0/0/0/0/0/0	0/0/0/0/0/0	0/0/0/0/0/0	0/0/0/0/0/0	0/0/0/0/0/0	0/0/0/0/0/0	0/0/0/0/0/0
chr1A	10972400	synonymous_variant	LOW	TraesCS1A01G022500	auxin response factor 21	G	C	1/1/1/1/1/1	1/1/1/1/1/1	1/1/1/1/1/1	1/1/1/1/1/1	1/1/1/1/1/1	1/1/1/1/1/1	1/1/1/1/1/1	1/1/1/1/1/1	1/1/1/1/1/1	1/1/1/1/1/1	0/0/0/0/1/1	1/1/1/1/1/1	0/0/0/0/0/0	0/0/0/0/0/0	0/0/0/0/0/0	0/0/0/0/0/0	0/0/0/0/0/0	0/0/0/0/0/0	0/0/0/0/0/0	0/0/0/0/0/0	0/0/0/0/0/0	0/0/0/0/0/0	0/0/0/0/0/0	0/0/0/0/0/0
chr1A	11200137	intergenic_region	MODIFIER	TraesCS1A01G022600-TraesCS1A01G022700		G	A	0/0/0/0/0/0	0/0/0/0/0/1	0/0/0/0/0/0	0/0/0/0/0/0	0/0/0/0/0/0	0/0/0/0/0/0	0/0/0/0/0/0	0/0/0/0/0/0	0/0/0/0/0/0	0/0/0/1/1/1	0/0/0/0/0/0	0/0/0/0/0/0	1/1/1/1/1/1	1/1/1/1/1/1	1/1/1/1/1/1	0/0/1/1/1/1	1/1/1/1/1/1	1/1/1/1/1/1	1/1/1/1/1/1	1/1/1/1/1/1	1/1/1/1/1/1	1/1/1/1/1/1	1/1/1/1/1/1	1/1/1/1/1/1
chr1A	11569735	synonymous_variant	LOW	TraesCS1A01G023400	Serine/arginine repetitive matrix protein 2 isoform 1	T	C	1/1/1/1/1/1	1/1/1/1/1/1	1/1/1/1/1/1	1/1/1/1/1/1	1/1/1/1/1/1	1/1/1/1/1/1	1/1/1/1/1/1	1/1/1/1/1/1	1/1/1/1/1/1	1/1/1/1/1/1	0/0/0/1/1/1	1/1/1/1/1/1	0/0/0/0/0/0	0/0/0/0/0/0	0/0/0/0/0/0	0/0/0/0/0/0	0/0/0/0/0/0	0/0/0/0/0/0	0/0/0/0/0/0	0/0/0/0/0/0	0/0/0/0/0/0	0/0/0/0/0/0	0/0/0/0/0/0	0/0/0/0/0/0
chr1A	11569735	synonymous_variant	LOW	TraesCS1A01G023400	Serine/arginine repetitive matrix protein 2 isoform 1	T	C	1/1/1/1/1/1	1/1/1/1/1/1	1/1/1/1/1/1	1/1/1/1/1/1	1/1/1/1/1/1	1/1/1/1/1/1	1/1/1/1/1/1	1/1/1/1/1/1	1/1/1/1/1/1	1/1/1/1/1/1	0/0/0/1/1/1	1/1/1/1/1/1	0/0/0/0/0/0	0/0/0/0/0/0	0/0/0/0/0/0	0/0/0/0/0/0	0/0/0/0/0/0	0/0/0/0/0/0	0/0/0/0/0/0	0/0/0/0/0/0	0/0/0/0/0/0	0/0/0/0/0/0	0/0/0/0/0/0	0/0/0/0/0/0
chr1A	11571548	missense_variant	MODERATE	TraesCS1A01G023400	Serine/arginine repetitive matrix protein 2 isoform 1	C	G	1/1/1/1/1/1	1/1/1/1/1/1	1/1/1/1/1/1	1/1/1/1/1/1	1/1/1/1/1/1	1/1/1/1/1/1	1/1/1/1/1/1	1/1/1/1/1/1	1/1/1/1/1/1	1/1/1/1/1/1	0/0/1/1/1/1	1/1/1/1/1/1	0/0/0/0/0/0	0/0/0/0/0/0	0/0/0/0/0/0	0/0/0/0/0/0	0/0/0/0/0/0	0/0/0/0/0/0	0/0/0/0/0/0	0/0/0/0/0/0	0/0/0/0/0/0	0/0/0/0/0/0	0/0/0/0/0/0	0/0/0/0/0/0
chr1A	11571548	missense_variant	MODERATE	TraesCS1A01G023400	Serine/arginine repetitive matrix protein 2 isoform 1	C	G	1/1/1/1/1/1	1/1/1/1/1/1	1/1/1/1/1/1	1/1/1/1/1/1	1/1/1/1/1/1	1/1/1/1/1/1	1/1/1/1/1/1	1/1/1/1/1/1	1/1/1/1/1/1	1/1/1/1/1/1	0/0/1/1/1/1	1/1/1/1/1/1	0/0/0/0/0/0	0/0/0/0/0/0	0/0/0/0/0/0	0/0/0/0/0/0	0/0/0/0/0/0	0/0/0/0/0/0	0/0/0/0/0/0	0/0/0/0/0/0	0/0/0/0/0/0	0/0/0/0/0/0	0/0/0/0/0/0	0/0/0/0/0/0
chr1A	11571576	synonymous_variant	LOW	TraesCS1A01G023400	Serine/arginine repetitive matrix protein 2 isoform 1	G	A	1/1/1/1/1/1	1/1/1/1/1/1	1/1/1/1/1/1	1/1/1/1/1/1	1/1/1/1/1/1	1/1/1/1/1/1	1/1/1/1/1/1	1/1/1/1/1/1	1/1/1/1/1/1	1/1/1/1/1/1	0/0/0/0/1/1	1/1/1/1/1/1	0/0/0/0/0/0	0/0/0/0/0/0	0/0/0/0/0/0	0/0/0/0/0/0	0/0/0/0/0/0	0/0/0/0/0/0	0/0/0/0/0/0	0/0/0/0/0/0	0/0/0/0/0/0	0/0/0/0/0/0	0/0/0/0/0/0	0/0/0/0/0/0
chr1A	11571576	synonymous_variant	LOW	TraesCS1A01G023400	Serine/arginine repetitive matrix protein 2 isoform 1	G	A	1/1/1/1/1/1	1/1/1/1/1/1	1/1/1/1/1/1	1/1/1/1/1/1	1/1/1/1/1/1	1/1/1/1/1/1	1/1/1/1/1/1	1/1/1/1/1/1	1/1/1/1/1/1	1/1/1/1/1/1	0/0/0/0/1/1	1/1/1/1/1/1	0/0/0/0/0/0	0/0/0/0/0/0	0/0/0/0/0/0	0/0/0/0/0/0	0/0/0/0/0/0	0/0/0/0/0/0	0/0/0/0/0/0	0/0/0/0/0/0	0/0/0/0/0/0	0/0/0/0/0/0	0/0/0/0/0/0	0/0/0/0/0/0
chr1A	11571678	synonymous_variant	LOW	TraesCS1A01G023400	Serine/arginine repetitive matrix protein 2 isoform 1	A	T	1/1/1/1/1/1	1/1/1/1/1/1	1/1/1/1/1/1	1/1/1/1/1/1	0/1/1/1/1/1	1/1/1/1/1/1	1/1/1/1/1/1	1/1/1/1/1/1	1/1/1/1/1/1	1/1/1/1/1/1	0/1/1/1/1/1	0/0/1/1/1/1	0/0/0/0/0/0	0/0/0/0/0/0	0/0/0/0/0/0	0/0/0/0/0/0	0/0/0/0/0/0	0/0/0/0/0/0	0/0/0/0/0/0	0/0/0/0/0/0	0/0/0/0/0/0	0/0/0/0/0/0	0/0/0/0/0/0	0/0/0/0/0/0
chr1A	11571678	synonymous_variant	LOW	TraesCS1A01G023400	Serine/arginine repetitive matrix protein 2 isoform 1	A	T	1/1/1/1/1/1	1/1/1/1/1/1	1/1/1/1/1/1	1/1/1/1/1/1	0/1/1/1/1/1	1/1/1/1/1/1	1/1/1/1/1/1	1/1/1/1/1/1	1/1/1/1/1/1	1/1/1/1/1/1	0/1/1/1/1/1	0/0/1/1/1/1	0/0/0/0/0/0	0/0/0/0/0/0	0/0/0/0/0/0	0/0/0/0/0/0	0/0/0/0/0/0	0/0/0/0/0/0	0/0/0/0/0/0	0/0/0/0/0/0	0/0/0/0/0/0	0/0/0/0/0/0	0/0/0/0/0/0	0/0/0/0/0/0
chr1A	12089712	upstream_gene_variant	MODIFIER	TraesCS1A01G024500	Transcription initiation factor IIA subunit 2	AA	GG	1/1/1/1/1/1	1/1/1/1/1/1	1/1/1/1/1/1	1/1/1/1/1/1	1/1/1/1/1/1	1/1/1/1/1/1	1/1/1/1/1/1	0/1/1/1/1/1	1/1/1/1/1/1	1/1/1/1/1/1	0/1/1/1/1/1	1/1/1/1/1/1	0/0/0/0/0/0	0/0/0/0/0/0	0/0/0/0/0/0	0/0/0/0/0/0	0/0/0/0/0/0	0/0/0/0/0/0	0/0/0/0/0/0	0/0/0/0/0/0	0/0/0/0/0/0	0/0/0/0/0/0	0/0/0/0/0/0	0/0/0/0/0/0
chr1A	12089712	intergenic_region	MODIFIER	TraesCS1A01G024400-TraesCS1A01G024500		AA	GG	1/1/1/1/1/1	1/1/1/1/1/1	1/1/1/1/1/1	1/1/1/1/1/1	1/1/1/1/1/1	1/1/1/1/1/1	1/1/1/1/1/1	0/1/1/1/1/1	1/1/1/1/1/1	1/1/1/1/1/1	0/1/1/1/1/1	1/1/1/1/1/1	0/0/0/0/0/0	0/0/0/0/0/0	0/0/0/0/0/0	0/0/0/0/0/0	0/0/0/0/0/0	0/0/0/0/0/0	0/0/0/0/0/0	0/0/0/0/0/0	0/0/0/0/0/0	0/0/0/0/0/0	0/0/0/0/0/0	0/0/0/0/0/0
chr1A	12158151	splice_region_variant&synonymous_variant	LOW	TraesCS1A01G025200	lysine ketoglutarate reductase trans-splicing protein (DUF707)	A	T	0/0/0/0/0/0	0/0/0/0/0/0	0/0/0/0/0/0	0/0/0/0/0/0	0/0/0/0/0/0	0/0/0/0/0/0	0/0/0/0/0/0	0/0/0/0/0/0	0/0/0/0/0/0	0/0/0/0/0/0	0/0/0/0/0/0	0/0/0/0/0/0	0/0/1/1/1/1	0/0/1/1/1/1	0/0/0/0/1/1	0/0/1/1/1/1	0/0/1/1/1/1	0/0/0/1/1/1	0/1/1/1/1/1	0/0/0/1/1/1	0/0/1/1/1/1	0/0/1/1/1/1	0/0/1/1/1/1	0/0/0/1/1/1
chr1A	12160307	missense_variant	MODERATE	TraesCS1A01G025200	lysine ketoglutarate reductase trans-splicing protein (DUF707)	G	A	1/1/1/1/1/1	1/1/1/1/1/1	1/1/1/1/1/1	1/1/1/1/1/1	1/1/1/1/1/1	1/1/1/1/1/1	1/1/1/1/1/1	1/1/1/1/1/1	1/1/1/1/1/1	1/1/1/1/1/1	1/1/1/1/1/1	1/1/1/1/1/1	0/0/0/0/0/0	0/0/0/0/0/0	0/0/0/0/0/0	0/0/0/0/0/0	0/0/0/0/0/0	0/0/0/0/0/0	0/0/0/0/0/0	0/0/0/0/0/0	0/0/0/0/0/0	0/0/0/0/0/0	0/0/0/0/0/0	0/0/0/0/0/0
chr1A	12502870	upstream_gene_variant	MODIFIER	TraesCS1A01G026200	NBS-LRR disease resistance protein-like protein	C	A	0/0/0/0/0/0	0/0/0/0/0/0	0/0/0/0/0/0	0/0/0/0/0/0	0/0/0/0/0/0	0/0/0/0/0/0	0/0/0/0/0/0	0/0/0/0/0/0	0/0/0/0/0/0	0/0/0/0/0/0	0/0/0/0/0/0	0/0/0/0/0/0	1/1/1/1/1/1	1/1/1/1/1/1	1/1/1/1/1/1	1/1/1/1/1/1	1/1/1/1/1/1	1/1/1/1/1/1	1/1/1/1/1/1	1/1/1/1/1/1	1/1/1/1/1/1	1/1/1/1/1/1	1/1/1/1/1/1	1/1/1/1/1/1
chr1A	12502870	intergenic_region	MODIFIER	TraesCS1A01G026100-TraesCS1A01G026200		C	A	0/0/0/0/0/0	0/0/0/0/0/0	0/0/0/0/0/0	0/0/0/0/0/0	0/0/0/0/0/0	0/0/0/0/0/0	0/0/0/0/0/0	0/0/0/0/0/0	0/0/0/0/0/0	0/0/0/0/0/0	0/0/0/0/0/0	0/0/0/0/0/0	1/1/1/1/1/1	1/1/1/1/1/1	1/1/1/1/1/1	1/1/1/1/1/1	1/1/1/1/1/1	1/1/1/1/1/1	1/1/1/1/1/1	1/1/1/1/1/1	1/1/1/1/1/1	1/1/1/1/1/1	1/1/1/1/1/1	1/1/1/1/1/1
chr1A	12504113	missense_variant	MODERATE	TraesCS1A01G026200	NBS-LRR disease resistance protein-like protein	A	G	1/1/1/1/1/1	1/1/1/1/1/1	1/1/1/1/1/1	1/1/1/1/1/1	1/1/1/1/1/1	1/1/1/1/1/1	1/1/1/1/1/1	1/1/1/1/1/1	1/1/1/1/1/1	1/1/1/1/1/1	1/1/1/1/1/1	1/1/1/1/1/1	0/0/0/0/0/0	0/0/0/0/0/0	0/0/0/0/0/0	0/0/0/0/0/0	0/0/0/0/0/0	0/0/0/0/0/0	0/0/0/0/0/0	0/0/0/0/0/0	0/0/0/0/0/0	0/0/0/0/0/0	0/0/0/0/0/0	0/0/0/0/0/0
chr1A	12504182	missense_variant	MODERATE	TraesCS1A01G026200	NBS-LRR disease resistance protein-like protein	A	C	0/0/0/0/0/0	0/0/0/0/0/0	0/0/0/0/0/0	0/0/0/0/0/0	0/0/0/0/0/0	0/0/0/0/0/0	0/0/0/0/0/0	0/0/0/0/0/0	0/0/0/0/0/0	0/0/0/0/0/0	0/0/0/0/0/0	0/0/0/0/0/0	1/1/1/1/1/1	1/1/1/1/1/1	1/1/1/1/1/1	1/1/1/1/1/1	1/1/1/1/1/1	1/1/1/1/1/1	1/1/1/1/1/1	1/1/1/1/1/1	1/1/1/1/1/1	1/1/1/1/1/1	1/1/1/1/1/1	1/1/1/1/1/1
chr1A	12504276	missense_variant	MODERATE	TraesCS1A01G026200	NBS-LRR disease resistance protein-like protein	T	C	0/0/0/0/0/0	0/0/0/0/0/0	0/0/0/0/0/0	0/0/0/0/0/0	0/0/0/0/0/0	0/0/0/0/0/0	0/0/0/0/0/0	0/0/0/0/0/0	0/0/0/0/0/0	0/0/0/0/0/0	0/0/0/0/0/0	0/0/0/0/0/0	1/1/1/1/1/1	1/1/1/1/1/1	1/1/1/1/1/1	1/1/1/1/1/1	1/1/1/1/1/1	1/1/1/1/1/1	1/1/1/1/1/1	1/1/1/1/1/1	1/1/1/1/1/1	1/1/1/1/1/1	1/1/1/1/1/1	1/1/1/1/1/1
chr1A	12504396	missense_variant	MODERATE	TraesCS1A01G026200	NBS-LRR disease resistance protein-like protein	G	A	1/1/1/1/1/1	1/1/1/1/1/1	1/1/1/1/1/1	1/1/1/1/1/1	1/1/1/1/1/1	1/1/1/1/1/1	1/1/1/1/1/1	1/1/1/1/1/1	1/1/1/1/1/1	1/1/1/1/1/1	1/1/1/1/1/1	1/1/1/1/1/1	0/0/0/0/0/0	0/0/0/0/0/0	0/0/0/0/0/0	0/0/0/0/0/0	0/0/0/0/0/0	0/0/0/0/0/0	0/0/0/0/0/0	0/0/0/0/0/0	0/0/0/0/0/0	0/0/0/0/0/0	0/0/0/0/0/0	0/0/0/0/0/0
chr1A	12504463	missense_variant	MODERATE	TraesCS1A01G026200	NBS-LRR disease resistance protein-like protein	TGA	CGA,CGG	2/2/2/2/2/2	2/2/2/2/2/2	2/2/2/2/2/2	2/2/2/2/2/2	2/2/2/2/2/2	2/2/2/2/2/2	2/2/2/2/2/2	2/2/2/2/2/2	2/2/2/2/2/2	2/2/2/2/2/2	2/2/2/2/2/2	2/2/2/2/2/2	1/1/1/1/1/1	1/1/1/1/1/1	1/1/1/1/1/1	1/1/1/1/1/1	1/1/1/1/1/1	1/1/1/1/1/1	1/1/1/1/1/1	1/1/1/1/1/1	1/1/1/1/1/1	1/1/1/1/1/1	1/1/1/1/1/1	1/1/1/1/1/1
chr1A	12504463	synonymous_variant	LOW	TraesCS1A01G026200	NBS-LRR disease resistance protein-like protein	TGA	CGA,CGG	2/2/2/2/2/2	2/2/2/2/2/2	2/2/2/2/2/2	2/2/2/2/2/2	2/2/2/2/2/2	2/2/2/2/2/2	2/2/2/2/2/2	2/2/2/2/2/2	2/2/2/2/2/2	2/2/2/2/2/2	2/2/2/2/2/2	2/2/2/2/2/2	1/1/1/1/1/1	1/1/1/1/1/1	1/1/1/1/1/1	1/1/1/1/1/1	1/1/1/1/1/1	1/1/1/1/1/1	1/1/1/1/1/1	1/1/1/1/1/1	1/1/1/1/1/1	1/1/1/1/1/1	1/1/1/1/1/1	1/1/1/1/1/1
chr1A	12504544	missense_variant	MODERATE	TraesCS1A01G026200	NBS-LRR disease resistance protein-like protein	T	A	1/1/1/1/1/1	1/1/1/1/1/1	1/1/1/1/1/1	1/1/1/1/1/1	1/1/1/1/1/1	1/1/1/1/1/1	1/1/1/1/1/1	1/1/1/1/1/1	1/1/1/1/1/1	1/1/1/1/1/1	1/1/1/1/1/1	1/1/1/1/1/1	0/0/0/0/0/0	0/0/0/0/0/0	0/0/0/0/0/0	0/0/0/0/0/0	0/0/0/0/0/0	0/0/0/0/0/0	0/0/0/0/0/0	0/0/0/0/0/0	0/0/0/0/0/0	0/0/0/0/0/0	0/0/0/0/0/0	0/0/0/0/0/0
chr1A	12504712	synonymous_variant	LOW	TraesCS1A01G026200	NBS-LRR disease resistance protein-like protein	A	G	1/1/1/1/1/1	1/1/1/1/1/1	1/1/1/1/1/1	1/1/1/1/1/1	1/1/1/1/1/1	1/1/1/1/1/1	1/1/1/1/1/1	1/1/1/1/1/1	1/1/1/1/1/1	1/1/1/1/1/1	1/1/1/1/1/1	1/1/1/1/1/1	0/0/0/0/0/0	0/0/0/0/0/0	0/0/0/0/0/0	0/0/0/0/0/0	0/0/0/0/0/0	0/0/0/0/0/0	0/0/0/0/0/0	0/0/0/0/0/0	0/0/0/0/0/0	0/0/0/0/0/0	0/0/0/0/0/0	0/0/0/0/0/0
chr1A	12505117	missense_variant	MODERATE	TraesCS1A01G026200	NBS-LRR disease resistance protein-like protein	C	G	1/1/1/1/1/1	1/1/1/1/1/1	1/1/1/1/1/1	1/1/1/1/1/1	1/1/1/1/1/1	1/1/1/1/1/1	1/1/1/1/1/1	1/1/1/1/1/1	1/1/1/1/1/1	1/1/1/1/1/1	1/1/1/1/1/1	1/1/1/1/1/1	0/0/0/0/0/0	0/0/0/0/0/0	0/0/0/0/0/0	0/0/0/0/0/0	0/0/0/0/0/0	0/0/0/0/0/0	0/0/0/0/0/0	0/0/0/0/0/0	0/0/0/0/0/0	0/0/0/0/0/0	0/0/0/0/0/0	0/0/0/0/0/0
chr1A	12505345	downstream_gene_variant	MODIFIER	TraesCS1A01G026200	NBS-LRR disease resistance protein-like protein	G	C	1/1/1/1/1/1	1/1/1/1/1/1	1/1/1/1/1/1	1/1/1/1/1/1	1/1/1/1/1/1	0/0/1/1/1/1	1/1/1/1/1/1	1/1/1/1/1/1	1/1/1/1/1/1	1/1/1/1/1/1	1/1/1/1/1/1	1/1/1/1/1/1	0/0/0/0/0/0	0/0/0/0/0/0	0/0/0/0/0/0	0/0/0/0/0/0	0/0/0/0/0/0	0/0/0/0/0/0	0/0/0/0/0/0	0/0/0/0/0/0	0/0/0/0/0/0	0/0/0/0/0/0	0/0/0/0/0/0	0/0/0/0/0/0
chr1A	12505345	intergenic_region	MODIFIER	TraesCS1A01G026200-TraesCS1A01G026300		G	C	1/1/1/1/1/1	1/1/1/1/1/1	1/1/1/1/1/1	1/1/1/1/1/1	1/1/1/1/1/1	0/0/1/1/1/1	1/1/1/1/1/1	1/1/1/1/1/1	1/1/1/1/1/1	1/1/1/1/1/1	1/1/1/1/1/1	1/1/1/1/1/1	0/0/0/0/0/0	0/0/0/0/0/0	0/0/0/0/0/0	0/0/0/0/0/0	0/0/0/0/0/0	0/0/0/0/0/0	0/0/0/0/0/0	0/0/0/0/0/0	0/0/0/0/0/0	0/0/0/0/0/0	0/0/0/0/0/0	0/0/0/0/0/0
chr1A	12505407	downstream_gene_variant	MODIFIER	TraesCS1A01G026200	NBS-LRR disease resistance protein-like protein	A	G	1/1/1/1/1/1	1/1/1/1/1/1	1/1/1/1/1/1	1/1/1/1/1/1	1/1/1/1/1/1	1/1/1/1/1/1	1/1/1/1/1/1	1/1/1/1/1/1	1/1/1/1/1/1	1/1/1/1/1/1	1/1/1/1/1/1	1/1/1/1/1/1	0/0/0/0/0/0	0/0/0/0/0/0	0/0/0/0/0/0	0/0/0/0/0/0	0/0/0/0/0/0	0/0/0/0/0/0	0/0/0/0/0/0	0/0/0/0/0/0	0/0/0/0/0/0	0/0/0/0/0/0	0/0/0/0/0/0	0/0/0/0/0/0
chr1A	12505407	intergenic_region	MODIFIER	TraesCS1A01G026200-TraesCS1A01G026300		A	G	1/1/1/1/1/1	1/1/1/1/1/1	1/1/1/1/1/1	1/1/1/1/1/1	1/1/1/1/1/1	1/1/1/1/1/1	1/1/1/1/1/1	1/1/1/1/1/1	1/1/1/1/1/1	1/1/1/1/1/1	1/1/1/1/1/1	1/1/1/1/1/1	0/0/0/0/0/0	0/0/0/0/0/0	0/0/0/0/0/0	0/0/0/0/0/0	0/0/0/0/0/0	0/0/0/0/0/0	0/0/0/0/0/0	0/0/0/0/0/0	0/0/0/0/0/0	0/0/0/0/0/0	0/0/0/0/0/0	0/0/0/0/0/0
chr1A	12505577	downstream_gene_variant	MODIFIER	TraesCS1A01G026200	NBS-LRR disease resistance protein-like protein	G	A	0/0/0/0/0/0	0/0/0/0/0/0	0/0/0/0/0/0	0/0/0/0/0/0	0/0/0/0/0/0	0/0/0/0/0/0	0/0/0/0/0/0	0/0/0/0/0/0	0/0/0/0/0/0	0/0/0/0/0/0	0/0/0/0/0/0	0/0/0/0/0/0	1/1/1/1/1/1	1/1/1/1/1/1	1/1/1/1/1/1	1/1/1/1/1/1	1/1/1/1/1/1	1/1/1/1/1/1	1/1/1/1/1/1	0/1/1/1/1/1	1/1/1/1/1/1	1/1/1/1/1/1	1/1/1/1/1/1	1/1/1/1/1/1
chr1A	12505577	intergenic_region	MODIFIER	TraesCS1A01G026200-TraesCS1A01G026300		G	A	0/0/0/0/0/0	0/0/0/0/0/0	0/0/0/0/0/0	0/0/0/0/0/0	0/0/0/0/0/0	0/0/0/0/0/0	0/0/0/0/0/0	0/0/0/0/0/0	0/0/0/0/0/0	0/0/0/0/0/0	0/0/0/0/0/0	0/0/0/0/0/0	1/1/1/1/1/1	1/1/1/1/1/1	1/1/1/1/1/1	1/1/1/1/1/1	1/1/1/1/1/1	1/1/1/1/1/1	1/1/1/1/1/1	0/1/1/1/1/1	1/1/1/1/1/1	1/1/1/1/1/1	1/1/1/1/1/1	1/1/1/1/1/1
chr1A	12585282	downstream_gene_variant	MODIFIER	TraesCS1A01G026400	Disease resistance protein (NBS-LRR class) family	CTT	CT	0/0/0/0/0/0	0/0/0/0/0/0	0/0/0/0/0/0	0/0/0/0/0/0	0/0/0/0/0/0	0/0/0/0/0/0	0/0/0/0/0/0	0/0/0/0/0/0	0/0/0/0/0/0	0/0/0/0/0/0	0/0/0/0/0/0	0/0/0/0/0/0	0/0/0/1/1/1	0/1/1/1/1/1	1/1/1/1/1/1	0/1/1/1/1/1	0/1/1/1/1/1	0/1/1/1/1/1	0/1/1/1/1/1	1/1/1/1/1/1	0/1/1/1/1/1	0/1/1/1/1/1	0/1/1/1/1/1	0/1/1/1/1/1
chr1A	12585282	downstream_gene_variant	MODIFIER	TraesCS1A01G026400	Disease resistance protein (NBS-LRR class) family	CTT	CT	0/0/0/0/0/0	0/0/0/0/0/0	0/0/0/0/0/0	0/0/0/0/0/0	0/0/0/0/0/0	0/0/0/0/0/0	0/0/0/0/0/0	0/0/0/0/0/0	0/0/0/0/0/0	0/0/0/0/0/0	0/0/0/0/0/0	0/0/0/0/0/0	0/0/0/1/1/1	0/1/1/1/1/1	1/1/1/1/1/1	0/1/1/1/1/1	0/1/1/1/1/1	0/1/1/1/1/1	0/1/1/1/1/1	1/1/1/1/1/1	0/1/1/1/1/1	0/1/1/1/1/1	0/1/1/1/1/1	0/1/1/1/1/1
chr1A	12585282	intergenic_region	MODIFIER	TraesCS1A01G026300-TraesCS1A01G026400		CTT	CT	0/0/0/0/0/0	0/0/0/0/0/0	0/0/0/0/0/0	0/0/0/0/0/0	0/0/0/0/0/0	0/0/0/0/0/0	0/0/0/0/0/0	0/0/0/0/0/0	0/0/0/0/0/0	0/0/0/0/0/0	0/0/0/0/0/0	0/0/0/0/0/0	0/0/0/1/1/1	0/1/1/1/1/1	1/1/1/1/1/1	0/1/1/1/1/1	0/1/1/1/1/1	0/1/1/1/1/1	0/1/1/1/1/1	1/1/1/1/1/1	0/1/1/1/1/1	0/1/1/1/1/1	0/1/1/1/1/1	0/1/1/1/1/1
chr1A	12588603	missense_variant	MODERATE	TraesCS1A01G026400	Disease resistance protein (NBS-LRR class) family	A	G	0/0/0/0/0/0	0/0/0/0/0/0	0/0/0/0/0/0	0/0/0/0/0/0	0/0/0/0/0/0	0/0/0/0/0/0	0/0/0/0/0/0	0/0/0/0/0/0	0/0/0/0/0/0	0/0/0/0/0/0	0/0/0/0/0/0	0/0/0/0/0/0	1/1/1/1/1/1	1/1/1/1/1/1	1/1/1/1/1/1	1/1/1/1/1/1	1/1/1/1/1/1	1/1/1/1/1/1	1/1/1/1/1/1	1/1/1/1/1/1	1/1/1/1/1/1	1/1/1/1/1/1	1/1/1/1/1/1	1/1/1/1/1/1
chr1A	12588603	missense_variant	MODERATE	TraesCS1A01G026400	Disease resistance protein (NBS-LRR class) family	A	G	0/0/0/0/0/0	0/0/0/0/0/0	0/0/0/0/0/0	0/0/0/0/0/0	0/0/0/0/0/0	0/0/0/0/0/0	0/0/0/0/0/0	0/0/0/0/0/0	0/0/0/0/0/0	0/0/0/0/0/0	0/0/0/0/0/0	0/0/0/0/0/0	1/1/1/1/1/1	1/1/1/1/1/1	1/1/1/1/1/1	1/1/1/1/1/1	1/1/1/1/1/1	1/1/1/1/1/1	1/1/1/1/1/1	1/1/1/1/1/1	1/1/1/1/1/1	1/1/1/1/1/1	1/1/1/1/1/1	1/1/1/1/1/1
chr1A	12588684	synonymous_variant	LOW	TraesCS1A01G026400	Disease resistance protein (NBS-LRR class) family	G	A	0/0/0/0/0/0	0/0/0/0/0/0	0/0/0/0/0/0	0/0/0/0/0/0	0/0/0/0/0/0	0/0/0/0/0/0	0/0/0/0/0/0	0/0/0/0/0/0	0/0/0/0/0/0	0/0/0/0/0/0	0/0/0/0/0/0	0/0/0/0/0/0	1/1/1/1/1/1	1/1/1/1/1/1	1/1/1/1/1/1	1/1/1/1/1/1	1/1/1/1/1/1	1/1/1/1/1/1	1/1/1/1/1/1	1/1/1/1/1/1	1/1/1/1/1/1	1/1/1/1/1/1	1/1/1/1/1/1	1/1/1/1/1/1
chr1A	12588684	synonymous_variant	LOW	TraesCS1A01G026400	Disease resistance protein (NBS-LRR class) family	G	A	0/0/0/0/0/0	0/0/0/0/0/0	0/0/0/0/0/0	0/0/0/0/0/0	0/0/0/0/0/0	0/0/0/0/0/0	0/0/0/0/0/0	0/0/0/0/0/0	0/0/0/0/0/0	0/0/0/0/0/0	0/0/0/0/0/0	0/0/0/0/0/0	1/1/1/1/1/1	1/1/1/1/1/1	1/1/1/1/1/1	1/1/1/1/1/1	1/1/1/1/1/1	1/1/1/1/1/1	1/1/1/1/1/1	1/1/1/1/1/1	1/1/1/1/1/1	1/1/1/1/1/1	1/1/1/1/1/1	1/1/1/1/1/1
chr1A	12588943	synonymous_variant	LOW	TraesCS1A01G026400	Disease resistance protein (NBS-LRR class) family	G	A	0/0/0/0/0/0	0/0/0/0/0/0	0/0/0/0/0/0	0/0/0/0/0/0	0/0/0/0/0/0	0/0/0/0/0/0	0/0/0/0/0/0	0/0/0/0/0/0	0/0/0/0/0/0	0/0/0/0/0/0	0/0/0/0/0/0	0/0/0/0/0/0	0/0/0/0/0/1	0/0/0/0/1/1	0/0/0/1/1/1	0/0/0/0/1/1	0/0/0/0/0/1	0/0/0/0/0/1	0/0/0/0/1/1	0/0/0/0/0/1	0/0/0/0/0/1	0/0/0/0/0/1	0/0/0/0/0/1	0/0/0/1/1/1
chr1A	12588943	synonymous_variant	LOW	TraesCS1A01G026400	Disease resistance protein (NBS-LRR class) family	G	A	0/0/0/0/0/0	0/0/0/0/0/0	0/0/0/0/0/0	0/0/0/0/0/0	0/0/0/0/0/0	0/0/0/0/0/0	0/0/0/0/0/0	0/0/0/0/0/0	0/0/0/0/0/0	0/0/0/0/0/0	0/0/0/0/0/0	0/0/0/0/0/0	0/0/0/0/0/1	0/0/0/0/1/1	0/0/0/1/1/1	0/0/0/0/1/1	0/0/0/0/0/1	0/0/0/0/0/1	0/0/0/0/1/1	0/0/0/0/0/1	0/0/0/0/0/1	0/0/0/0/0/1	0/0/0/0/0/1	0/0/0/1/1/1
chr1A	12590102	synonymous_variant	LOW	TraesCS1A01G026400	Disease resistance protein (NBS-LRR class) family	G	A	0/0/0/0/0/0	0/0/0/0/0/0	0/0/0/0/0/0	0/0/0/0/0/0	0/0/0/0/0/0	0/0/0/0/0/0	0/0/0/0/0/0	0/0/0/0/0/0	0/0/0/0/0/0	0/0/0/0/0/0	0/0/0/0/0/0	0/0/0/0/0/0	1/1/1/1/1/1	1/1/1/1/1/1	1/1/1/1/1/1	1/1/1/1/1/1	1/1/1/1/1/1	1/1/1/1/1/1	1/1/1/1/1/1	1/1/1/1/1/1	1/1/1/1/1/1	1/1/1/1/1/1	1/1/1/1/1/1	1/1/1/1/1/1
chr1A	12590102	synonymous_variant	LOW	TraesCS1A01G026400	Disease resistance protein (NBS-LRR class) family	G	A	0/0/0/0/0/0	0/0/0/0/0/0	0/0/0/0/0/0	0/0/0/0/0/0	0/0/0/0/0/0	0/0/0/0/0/0	0/0/0/0/0/0	0/0/0/0/0/0	0/0/0/0/0/0	0/0/0/0/0/0	0/0/0/0/0/0	0/0/0/0/0/0	1/1/1/1/1/1	1/1/1/1/1/1	1/1/1/1/1/1	1/1/1/1/1/1	1/1/1/1/1/1	1/1/1/1/1/1	1/1/1/1/1/1	1/1/1/1/1/1	1/1/1/1/1/1	1/1/1/1/1/1	1/1/1/1/1/1	1/1/1/1/1/1
chr1A	12590330	synonymous_variant	LOW	TraesCS1A01G026400	Disease resistance protein (NBS-LRR class) family	C	T	1/1/1/1/1/1	1/1/1/1/1/1	1/1/1/1/1/1	1/1/1/1/1/1	1/1/1/1/1/1	1/1/1/1/1/1	1/1/1/1/1/1	1/1/1/1/1/1	1/1/1/1/1/1	1/1/1/1/1/1	1/1/1/1/1/1	1/1/1/1/1/1	0/0/0/0/0/0	0/0/0/0/0/0	0/0/0/0/0/0	0/0/0/0/0/0	0/0/0/0/0/0	0/0/0/0/0/0	0/0/0/0/0/0	0/0/0/0/0/0	0/0/0/0/0/0	0/0/0/0/0/0	0/0/0/0/0/0	0/0/0/0/0/0
chr1A	12590330	synonymous_variant	LOW	TraesCS1A01G026400	Disease resistance protein (NBS-LRR class) family	C	T	1/1/1/1/1/1	1/1/1/1/1/1	1/1/1/1/1/1	1/1/1/1/1/1	1/1/1/1/1/1	1/1/1/1/1/1	1/1/1/1/1/1	1/1/1/1/1/1	1/1/1/1/1/1	1/1/1/1/1/1	1/1/1/1/1/1	1/1/1/1/1/1	0/0/0/0/0/0	0/0/0/0/0/0	0/0/0/0/0/0	0/0/0/0/0/0	0/0/0/0/0/0	0/0/0/0/0/0	0/0/0/0/0/0	0/0/0/0/0/0	0/0/0/0/0/0	0/0/0/0/0/0	0/0/0/0/0/0	0/0/0/0/0/0
chr1A	12916297	5_prime_UTR_variant	MODIFIER	TraesCS1A01G027200	General transcription factor IIH subunit 5	C	T	1/1/1/1/1/1	1/1/1/1/1/1	1/1/1/1/1/1	1/1/1/1/1/1	1/1/1/1/1/1	1/1/1/1/1/1	1/1/1/1/1/1	1/1/1/1/1/1	1/1/1/1/1/1	1/1/1/1/1/1	1/1/1/1/1/1	0/0/0/1/1/1	0/0/0/0/0/0	0/0/0/0/0/0	0/0/0/0/0/0	0/0/0/0/0/0	0/0/0/0/0/0	0/0/0/0/0/0	0/0/0/0/0/0	0/0/0/0/0/0	0/0/0/0/0/0	0/0/0/0/0/0	0/0/0/0/0/0	0/0/0/0/0/0
chr1A	12916297	upstream_gene_variant	MODIFIER	TraesCS1A01G027300	Cysteine proteinase	C	T	1/1/1/1/1/1	1/1/1/1/1/1	1/1/1/1/1/1	1/1/1/1/1/1	1/1/1/1/1/1	1/1/1/1/1/1	1/1/1/1/1/1	1/1/1/1/1/1	1/1/1/1/1/1	1/1/1/1/1/1	1/1/1/1/1/1	0/0/0/1/1/1	0/0/0/0/0/0	0/0/0/0/0/0	0/0/0/0/0/0	0/0/0/0/0/0	0/0/0/0/0/0	0/0/0/0/0/0	0/0/0/0/0/0	0/0/0/0/0/0	0/0/0/0/0/0	0/0/0/0/0/0	0/0/0/0/0/0	0/0/0/0/0/0
chr1A	12916500	synonymous_variant	LOW	TraesCS1A01G027200	General transcription factor IIH subunit 5	G	A	1/1/1/1/1/1	0/1/1/1/1/1	1/1/1/1/1/1	1/1/1/1/1/1	1/1/1/1/1/1	1/1/1/1/1/1	1/1/1/1/1/1	1/1/1/1/1/1	1/1/1/1/1/1	0/1/1/1/1/1	1/1/1/1/1/1	1/1/1/1/1/1	0/0/0/0/0/0	0/0/0/0/0/0	0/0/0/0/0/0	0/0/0/0/0/0	0/0/0/0/0/0	0/0/0/0/0/0	0/0/0/0/0/0	0/0/0/0/0/0	0/0/0/0/0/0	0/0/0/0/0/0	0/0/0/0/0/0	0/0/0/0/0/0
chr1A	12916500	upstream_gene_variant	MODIFIER	TraesCS1A01G027300	Cysteine proteinase	G	A	1/1/1/1/1/1	0/1/1/1/1/1	1/1/1/1/1/1	1/1/1/1/1/1	1/1/1/1/1/1	1/1/1/1/1/1	1/1/1/1/1/1	1/1/1/1/1/1	1/1/1/1/1/1	0/1/1/1/1/1	1/1/1/1/1/1	1/1/1/1/1/1	0/0/0/0/0/0	0/0/0/0/0/0	0/0/0/0/0/0	0/0/0/0/0/0	0/0/0/0/0/0	0/0/0/0/0/0	0/0/0/0/0/0	0/0/0/0/0/0	0/0/0/0/0/0	0/0/0/0/0/0	0/0/0/0/0/0	0/0/0/0/0/0
chr1A	13008267	missense_variant	MODERATE	TraesCS1A01G027500	Guanine nucleotide-binding protein G(k) subunit alpha	G	A	1/1/1/1/1/1	0/1/1/1/1/1	1/1/1/1/1/1	1/1/1/1/1/1	1/1/1/1/1/1	1/1/1/1/1/1	1/1/1/1/1/1	1/1/1/1/1/1	1/1/1/1/1/1	1/1/1/1/1/1	1/1/1/1/1/1	1/1/1/1/1/1	0/0/0/1/1/1	0/0/0/1/1/1	0/0/0/0/0/0	0/0/1/1/1/1	0/0/0/1/1/1	0/0/1/1/1/1	0/0/0/0/1/1	0/0/0/0/1/1	0/0/0/1/1/1	0/0/0/0/0/0	0/0/0/0/0/0	0/0/1/1/1/1
chr1A	13008267	upstream_gene_variant	MODIFIER	TraesCS1A01G027400	Guanine nucleotide-binding protein G(k) subunit alpha	G	A	1/1/1/1/1/1	0/1/1/1/1/1	1/1/1/1/1/1	1/1/1/1/1/1	1/1/1/1/1/1	1/1/1/1/1/1	1/1/1/1/1/1	1/1/1/1/1/1	1/1/1/1/1/1	1/1/1/1/1/1	1/1/1/1/1/1	1/1/1/1/1/1	0/0/0/1/1/1	0/0/0/1/1/1	0/0/0/0/0/0	0/0/1/1/1/1	0/0/0/1/1/1	0/0/1/1/1/1	0/0/0/0/1/1	0/0/0/0/1/1	0/0/0/1/1/1	0/0/0/0/0/0	0/0/0/0/0/0	0/0/1/1/1/1
chr1A	13008341	synonymous_variant	LOW	TraesCS1A01G027500	Guanine nucleotide-binding protein G(k) subunit alpha	G	C	0/0/0/0/0/0	0/0/0/0/0/0	0/0/0/0/0/0	0/0/0/0/0/0	0/0/0/0/0/0	0/0/0/0/0/0	0/0/0/0/0/0	0/0/0/0/0/0	0/0/0/0/0/0	0/0/0/0/0/0	0/0/0/0/0/0	0/0/0/0/0/0	0/0/0/0/1/1	0/0/0/1/1/1	1/1/1/1/1/1	0/0/0/0/1/1	0/0/1/1/1/1	0/0/0/1/1/1	0/0/0/1/1/1	0/0/1/1/1/1	0/0/1/1/1/1	1/1/1/1/1/1	1/1/1/1/1/1	0/0/0/0/0/1
chr1A	13008341	upstream_gene_variant	MODIFIER	TraesCS1A01G027400	Guanine nucleotide-binding protein G(k) subunit alpha	G	C	0/0/0/0/0/0	0/0/0/0/0/0	0/0/0/0/0/0	0/0/0/0/0/0	0/0/0/0/0/0	0/0/0/0/0/0	0/0/0/0/0/0	0/0/0/0/0/0	0/0/0/0/0/0	0/0/0/0/0/0	0/0/0/0/0/0	0/0/0/0/0/0	0/0/0/0/1/1	0/0/0/1/1/1	1/1/1/1/1/1	0/0/0/0/1/1	0/0/1/1/1/1	0/0/0/1/1/1	0/0/0/1/1/1	0/0/1/1/1/1	0/0/1/1/1/1	1/1/1/1/1/1	1/1/1/1/1/1	0/0/0/0/0/1
chr1A	13670334	downstream_gene_variant	MODIFIER	TraesCS1A01G029100	Disease resistance protein (TIR-NBS-LRR class) family	G	C	0/0/0/0/0/0	0/0/0/0/0/0	0/0/0/0/0/0	0/0/0/0/0/0	0/0/0/0/0/0	0/0/0/0/0/0	0/0/0/0/0/0	0/0/0/0/1/1	0/0/0/0/0/0	0/0/0/0/0/0	0/0/0/0/0/1	0/0/0/0/0/0	1/1/1/1/1/1	1/1/1/1/1/1	1/1/1/1/1/1	1/1/1/1/1/1	1/1/1/1/1/1	1/1/1/1/1/1	1/1/1/1/1/1	1/1/1/1/1/1	1/1/1/1/1/1	1/1/1/1/1/1	1/1/1/1/1/1	1/1/1/1/1/1
chr1A	13670334	downstream_gene_variant	MODIFIER	TraesCS1A01G029200	Pumilio-like protein	G	C	0/0/0/0/0/0	0/0/0/0/0/0	0/0/0/0/0/0	0/0/0/0/0/0	0/0/0/0/0/0	0/0/0/0/0/0	0/0/0/0/0/0	0/0/0/0/1/1	0/0/0/0/0/0	0/0/0/0/0/0	0/0/0/0/0/1	0/0/0/0/0/0	1/1/1/1/1/1	1/1/1/1/1/1	1/1/1/1/1/1	1/1/1/1/1/1	1/1/1/1/1/1	1/1/1/1/1/1	1/1/1/1/1/1	1/1/1/1/1/1	1/1/1/1/1/1	1/1/1/1/1/1	1/1/1/1/1/1	1/1/1/1/1/1
chr1A	13670334	downstream_gene_variant	MODIFIER	TraesCS1A01G029100	Disease resistance protein (TIR-NBS-LRR class) family	G	C	0/0/0/0/0/0	0/0/0/0/0/0	0/0/0/0/0/0	0/0/0/0/0/0	0/0/0/0/0/0	0/0/0/0/0/0	0/0/0/0/0/0	0/0/0/0/1/1	0/0/0/0/0/0	0/0/0/0/0/0	0/0/0/0/0/1	0/0/0/0/0/0	1/1/1/1/1/1	1/1/1/1/1/1	1/1/1/1/1/1	1/1/1/1/1/1	1/1/1/1/1/1	1/1/1/1/1/1	1/1/1/1/1/1	1/1/1/1/1/1	1/1/1/1/1/1	1/1/1/1/1/1	1/1/1/1/1/1	1/1/1/1/1/1
chr1A	13670334	intergenic_region	MODIFIER	TraesCS1A01G029100-TraesCS1A01G029200		G	C	0/0/0/0/0/0	0/0/0/0/0/0	0/0/0/0/0/0	0/0/0/0/0/0	0/0/0/0/0/0	0/0/0/0/0/0	0/0/0/0/0/0	0/0/0/0/1/1	0/0/0/0/0/0	0/0/0/0/0/0	0/0/0/0/0/1	0/0/0/0/0/0	1/1/1/1/1/1	1/1/1/1/1/1	1/1/1/1/1/1	1/1/1/1/1/1	1/1/1/1/1/1	1/1/1/1/1/1	1/1/1/1/1/1	1/1/1/1/1/1	1/1/1/1/1/1	1/1/1/1/1/1	1/1/1/1/1/1	1/1/1/1/1/1
chr1A	13670408	downstream_gene_variant	MODIFIER	TraesCS1A01G029100	Disease resistance protein (TIR-NBS-LRR class) family	C	T	0/0/0/0/0/0	0/0/0/0/0/0	0/0/0/0/0/0	0/0/0/0/0/0	0/0/0/0/0/0	0/0/0/0/0/0	0/0/0/0/0/0	0/0/0/0/0/1	0/0/0/0/0/0	0/0/0/0/0/0	0/0/0/0/0/0	0/0/0/0/0/0	1/1/1/1/1/1	1/1/1/1/1/1	1/1/1/1/1/1	1/1/1/1/1/1	1/1/1/1/1/1	1/1/1/1/1/1	1/1/1/1/1/1	1/1/1/1/1/1	1/1/1/1/1/1	1/1/1/1/1/1	1/1/1/1/1/1	1/1/1/1/1/1
chr1A	13670408	downstream_gene_variant	MODIFIER	TraesCS1A01G029200	Pumilio-like protein	C	T	0/0/0/0/0/0	0/0/0/0/0/0	0/0/0/0/0/0	0/0/0/0/0/0	0/0/0/0/0/0	0/0/0/0/0/0	0/0/0/0/0/0	0/0/0/0/0/1	0/0/0/0/0/0	0/0/0/0/0/0	0/0/0/0/0/0	0/0/0/0/0/0	1/1/1/1/1/1	1/1/1/1/1/1	1/1/1/1/1/1	1/1/1/1/1/1	1/1/1/1/1/1	1/1/1/1/1/1	1/1/1/1/1/1	1/1/1/1/1/1	1/1/1/1/1/1	1/1/1/1/1/1	1/1/1/1/1/1	1/1/1/1/1/1
chr1A	13670408	downstream_gene_variant	MODIFIER	TraesCS1A01G029100	Disease resistance protein (TIR-NBS-LRR class) family	C	T	0/0/0/0/0/0	0/0/0/0/0/0	0/0/0/0/0/0	0/0/0/0/0/0	0/0/0/0/0/0	0/0/0/0/0/0	0/0/0/0/0/0	0/0/0/0/0/1	0/0/0/0/0/0	0/0/0/0/0/0	0/0/0/0/0/0	0/0/0/0/0/0	1/1/1/1/1/1	1/1/1/1/1/1	1/1/1/1/1/1	1/1/1/1/1/1	1/1/1/1/1/1	1/1/1/1/1/1	1/1/1/1/1/1	1/1/1/1/1/1	1/1/1/1/1/1	1/1/1/1/1/1	1/1/1/1/1/1	1/1/1/1/1/1
chr1A	13670408	intergenic_region	MODIFIER	TraesCS1A01G029100-TraesCS1A01G029200		C	T	0/0/0/0/0/0	0/0/0/0/0/0	0/0/0/0/0/0	0/0/0/0/0/0	0/0/0/0/0/0	0/0/0/0/0/0	0/0/0/0/0/0	0/0/0/0/0/1	0/0/0/0/0/0	0/0/0/0/0/0	0/0/0/0/0/0	0/0/0/0/0/0	1/1/1/1/1/1	1/1/1/1/1/1	1/1/1/1/1/1	1/1/1/1/1/1	1/1/1/1/1/1	1/1/1/1/1/1	1/1/1/1/1/1	1/1/1/1/1/1	1/1/1/1/1/1	1/1/1/1/1/1	1/1/1/1/1/1	1/1/1/1/1/1
chr1A	13670749	synonymous_variant	LOW	TraesCS1A01G029200	Pumilio-like protein	T	C	0/0/0/0/0/0	0/0/0/0/0/0	0/0/0/0/0/0	0/0/0/0/0/0	0/0/0/0/0/0	0/0/0/0/0/0	0/0/0/0/0/0	0/0/0/0/0/0	0/0/0/0/0/0	0/0/0/0/0/0	0/0/0/0/0/0	0/0/0/0/0/0	1/1/1/1/1/1	1/1/1/1/1/1	1/1/1/1/1/1	1/1/1/1/1/1	1/1/1/1/1/1	1/1/1/1/1/1	1/1/1/1/1/1	1/1/1/1/1/1	1/1/1/1/1/1	1/1/1/1/1/1	1/1/1/1/1/1	1/1/1/1/1/1
chr1A	13670749	downstream_gene_variant	MODIFIER	TraesCS1A01G029100	Disease resistance protein (TIR-NBS-LRR class) family	T	C	0/0/0/0/0/0	0/0/0/0/0/0	0/0/0/0/0/0	0/0/0/0/0/0	0/0/0/0/0/0	0/0/0/0/0/0	0/0/0/0/0/0	0/0/0/0/0/0	0/0/0/0/0/0	0/0/0/0/0/0	0/0/0/0/0/0	0/0/0/0/0/0	1/1/1/1/1/1	1/1/1/1/1/1	1/1/1/1/1/1	1/1/1/1/1/1	1/1/1/1/1/1	1/1/1/1/1/1	1/1/1/1/1/1	1/1/1/1/1/1	1/1/1/1/1/1	1/1/1/1/1/1	1/1/1/1/1/1	1/1/1/1/1/1
chr1A	13670749	downstream_gene_variant	MODIFIER	TraesCS1A01G029100	Disease resistance protein (TIR-NBS-LRR class) family	T	C	0/0/0/0/0/0	0/0/0/0/0/0	0/0/0/0/0/0	0/0/0/0/0/0	0/0/0/0/0/0	0/0/0/0/0/0	0/0/0/0/0/0	0/0/0/0/0/0	0/0/0/0/0/0	0/0/0/0/0/0	0/0/0/0/0/0	0/0/0/0/0/0	1/1/1/1/1/1	1/1/1/1/1/1	1/1/1/1/1/1	1/1/1/1/1/1	1/1/1/1/1/1	1/1/1/1/1/1	1/1/1/1/1/1	1/1/1/1/1/1	1/1/1/1/1/1	1/1/1/1/1/1	1/1/1/1/1/1	1/1/1/1/1/1
chr1A	13671807	synonymous_variant	LOW	TraesCS1A01G029200	Pumilio-like protein	T	C	0/0/0/0/0/0	0/0/0/0/0/0	0/0/0/0/0/0	0/0/0/0/0/0	0/0/0/0/0/0	0/0/0/0/0/0	0/0/0/0/0/0	0/0/0/0/0/0	0/0/0/0/0/0	0/0/0/0/0/0	0/0/0/0/0/0	0/0/0/0/0/0	1/1/1/1/1/1	1/1/1/1/1/1	1/1/1/1/1/1	1/1/1/1/1/1	1/1/1/1/1/1	1/1/1/1/1/1	1/1/1/1/1/1	1/1/1/1/1/1	1/1/1/1/1/1	1/1/1/1/1/1	1/1/1/1/1/1	1/1/1/1/1/1
chr1A	13671807	downstream_gene_variant	MODIFIER	TraesCS1A01G029100	Disease resistance protein (TIR-NBS-LRR class) family	T	C	0/0/0/0/0/0	0/0/0/0/0/0	0/0/0/0/0/0	0/0/0/0/0/0	0/0/0/0/0/0	0/0/0/0/0/0	0/0/0/0/0/0	0/0/0/0/0/0	0/0/0/0/0/0	0/0/0/0/0/0	0/0/0/0/0/0	0/0/0/0/0/0	1/1/1/1/1/1	1/1/1/1/1/1	1/1/1/1/1/1	1/1/1/1/1/1	1/1/1/1/1/1	1/1/1/1/1/1	1/1/1/1/1/1	1/1/1/1/1/1	1/1/1/1/1/1	1/1/1/1/1/1	1/1/1/1/1/1	1/1/1/1/1/1
chr1A	13671807	downstream_gene_variant	MODIFIER	TraesCS1A01G029100	Disease resistance protein (TIR-NBS-LRR class) family	T	C	0/0/0/0/0/0	0/0/0/0/0/0	0/0/0/0/0/0	0/0/0/0/0/0	0/0/0/0/0/0	0/0/0/0/0/0	0/0/0/0/0/0	0/0/0/0/0/0	0/0/0/0/0/0	0/0/0/0/0/0	0/0/0/0/0/0	0/0/0/0/0/0	1/1/1/1/1/1	1/1/1/1/1/1	1/1/1/1/1/1	1/1/1/1/1/1	1/1/1/1/1/1	1/1/1/1/1/1	1/1/1/1/1/1	1/1/1/1/1/1	1/1/1/1/1/1	1/1/1/1/1/1	1/1/1/1/1/1	1/1/1/1/1/1
chr1A	13673871	synonymous_variant	LOW	TraesCS1A01G029200	Pumilio-like protein	T	G	0/0/0/0/0/0	0/0/0/0/0/0	0/0/0/0/0/0	0/0/0/0/0/0	0/0/0/0/0/0	0/0/0/0/0/0	0/0/0/0/0/0	0/0/0/0/0/0	0/0/0/0/0/0	0/0/0/0/0/0	0/0/0/0/0/0	0/0/0/0/0/0	1/1/1/1/1/1	1/1/1/1/1/1	1/1/1/1/1/1	1/1/1/1/1/1	1/1/1/1/1/1	1/1/1/1/1/1	1/1/1/1/1/1	1/1/1/1/1/1	1/1/1/1/1/1	1/1/1/1/1/1	1/1/1/1/1/1	1/1/1/1/1/1
chr1A	13761366	upstream_gene_variant	MODIFIER	TraesCS1A01G029300	ERD (Early-responsive to dehydration stress) family protein	G	C	0/0/0/0/0/0	0/0/0/0/0/0	0/0/0/0/0/0	0/0/0/0/0/0	0/0/0/0/0/0	0/0/0/0/0/0	0/0/0/0/0/0	0/0/0/0/0/0	0/0/0/0/0/0	0/0/0/0/0/0	0/0/0/0/0/0	0/0/0/0/0/0	1/1/1/1/1/1	1/1/1/1/1/1	1/1/1/1/1/1	1/1/1/1/1/1	1/1/1/1/1/1	1/1/1/1/1/1	1/1/1/1/1/1	1/1/1/1/1/1	1/1/1/1/1/1	1/1/1/1/1/1	1/1/1/1/1/1	1/1/1/1/1/1
chr1A	13761366	intergenic_region	MODIFIER	TraesCS1A01G029200-TraesCS1A01G029300		G	C	0/0/0/0/0/0	0/0/0/0/0/0	0/0/0/0/0/0	0/0/0/0/0/0	0/0/0/0/0/0	0/0/0/0/0/0	0/0/0/0/0/0	0/0/0/0/0/0	0/0/0/0/0/0	0/0/0/0/0/0	0/0/0/0/0/0	0/0/0/0/0/0	1/1/1/1/1/1	1/1/1/1/1/1	1/1/1/1/1/1	1/1/1/1/1/1	1/1/1/1/1/1	1/1/1/1/1/1	1/1/1/1/1/1	1/1/1/1/1/1	1/1/1/1/1/1	1/1/1/1/1/1	1/1/1/1/1/1	1/1/1/1/1/1
chr1A	13761410	upstream_gene_variant	MODIFIER	TraesCS1A01G029300	ERD (Early-responsive to dehydration stress) family protein	CCGCCGGCCGGCATCCGC	CC	0/0/0/0/0/0	0/0/0/0/0/0	0/0/0/0/0/0	0/0/0/0/0/0	0/0/0/0/0/0	0/0/0/0/0/0	0/0/0/0/0/0	0/0/0/0/0/0	0/0/0/0/0/0	0/0/0/0/0/0	0/0/0/0/0/0	0/0/0/0/0/0	0/0/0/1/1/1	0/0/1/1/1/1	0/0/1/1/1/1	0/0/1/1/1/1	0/0/1/1/1/1	0/1/1/1/1/1	0/0/1/1/1/1	1/1/1/1/1/1	0/0/1/1/1/1	0/0/1/1/1/1	0/0/1/1/1/1	0/1/1/1/1/1
chr1A	13761410	intergenic_region	MODIFIER	TraesCS1A01G029200-TraesCS1A01G029300		CCGCCGGCCGGCATCCGC	CC	0/0/0/0/0/0	0/0/0/0/0/0	0/0/0/0/0/0	0/0/0/0/0/0	0/0/0/0/0/0	0/0/0/0/0/0	0/0/0/0/0/0	0/0/0/0/0/0	0/0/0/0/0/0	0/0/0/0/0/0	0/0/0/0/0/0	0/0/0/0/0/0	0/0/0/1/1/1	0/0/1/1/1/1	0/0/1/1/1/1	0/0/1/1/1/1	0/0/1/1/1/1	0/1/1/1/1/1	0/0/1/1/1/1	1/1/1/1/1/1	0/0/1/1/1/1	0/0/1/1/1/1	0/0/1/1/1/1	0/1/1/1/1/1
chr1A	13761453	upstream_gene_variant	MODIFIER	TraesCS1A01G029300	ERD (Early-responsive to dehydration stress) family protein	C	A	0/0/0/0/0/0	0/0/0/0/0/0	0/0/0/0/0/0	0/0/0/0/0/0	0/0/0/0/0/0	0/0/0/0/0/0	0/0/0/0/0/0	0/0/0/0/0/0	0/0/0/0/0/0	0/0/0/0/0/0	0/0/0/0/0/0	0/0/0/0/0/0	1/1/1/1/1/1	1/1/1/1/1/1	1/1/1/1/1/1	1/1/1/1/1/1	1/1/1/1/1/1	1/1/1/1/1/1	1/1/1/1/1/1	1/1/1/1/1/1	1/1/1/1/1/1	1/1/1/1/1/1	1/1/1/1/1/1	1/1/1/1/1/1
chr1A	13761453	intergenic_region	MODIFIER	TraesCS1A01G029200-TraesCS1A01G029300		C	A	0/0/0/0/0/0	0/0/0/0/0/0	0/0/0/0/0/0	0/0/0/0/0/0	0/0/0/0/0/0	0/0/0/0/0/0	0/0/0/0/0/0	0/0/0/0/0/0	0/0/0/0/0/0	0/0/0/0/0/0	0/0/0/0/0/0	0/0/0/0/0/0	1/1/1/1/1/1	1/1/1/1/1/1	1/1/1/1/1/1	1/1/1/1/1/1	1/1/1/1/1/1	1/1/1/1/1/1	1/1/1/1/1/1	1/1/1/1/1/1	1/1/1/1/1/1	1/1/1/1/1/1	1/1/1/1/1/1	1/1/1/1/1/1
chr1A	13761645	upstream_gene_variant	MODIFIER	TraesCS1A01G029300	ERD (Early-responsive to dehydration stress) family protein	T	C	0/0/0/0/0/0	0/0/0/0/0/0	0/0/0/0/0/0	0/0/0/0/0/0	0/0/0/0/0/0	0/0/0/0/0/0	0/0/0/0/0/0	0/0/0/0/0/0	0/0/0/0/0/0	0/0/0/0/0/0	0/0/0/0/0/0	0/0/0/0/0/0	1/1/1/1/1/1	1/1/1/1/1/1	1/1/1/1/1/1	1/1/1/1/1/1	1/1/1/1/1/1	1/1/1/1/1/1	1/1/1/1/1/1	1/1/1/1/1/1	1/1/1/1/1/1	1/1/1/1/1/1	1/1/1/1/1/1	1/1/1/1/1/1
chr1A	13761645	intergenic_region	MODIFIER	TraesCS1A01G029200-TraesCS1A01G029300		T	C	0/0/0/0/0/0	0/0/0/0/0/0	0/0/0/0/0/0	0/0/0/0/0/0	0/0/0/0/0/0	0/0/0/0/0/0	0/0/0/0/0/0	0/0/0/0/0/0	0/0/0/0/0/0	0/0/0/0/0/0	0/0/0/0/0/0	0/0/0/0/0/0	1/1/1/1/1/1	1/1/1/1/1/1	1/1/1/1/1/1	1/1/1/1/1/1	1/1/1/1/1/1	1/1/1/1/1/1	1/1/1/1/1/1	1/1/1/1/1/1	1/1/1/1/1/1	1/1/1/1/1/1	1/1/1/1/1/1	1/1/1/1/1/1
chr1A	13763020	synonymous_variant	LOW	TraesCS1A01G029300	ERD (Early-responsive to dehydration stress) family protein	T	C	0/0/0/0/0/0	0/0/0/0/0/0	0/0/0/0/0/0	0/0/0/0/0/0	0/0/0/0/0/0	0/0/0/0/0/0	0/0/0/0/0/0	0/0/0/0/0/1	0/0/0/0/0/0	0/0/0/0/0/0	0/0/0/0/0/1	0/0/0/0/0/0	1/1/1/1/1/1	1/1/1/1/1/1	1/1/1/1/1/1	1/1/1/1/1/1	1/1/1/1/1/1	1/1/1/1/1/1	1/1/1/1/1/1	1/1/1/1/1/1	1/1/1/1/1/1	1/1/1/1/1/1	1/1/1/1/1/1	1/1/1/1/1/1
chr1A	13767739	synonymous_variant	LOW	TraesCS1A01G029300	ERD (Early-responsive to dehydration stress) family protein	A	C	0/0/0/0/0/0	0/0/0/0/0/0	0/0/0/0/0/0	0/0/0/0/0/0	0/0/0/0/0/0	0/0/0/0/0/1	0/0/0/0/0/0	0/0/0/0/0/1	0/0/0/0/0/1	0/0/0/0/0/0	0/0/0/0/0/1	0/0/0/0/0/0	1/1/1/1/1/1	1/1/1/1/1/1	1/1/1/1/1/1	1/1/1/1/1/1	1/1/1/1/1/1	1/1/1/1/1/1	1/1/1/1/1/1	1/1/1/1/1/1	1/1/1/1/1/1	1/1/1/1/1/1	1/1/1/1/1/1	1/1/1/1/1/1
chr1A	13767739	upstream_gene_variant	MODIFIER	TraesCS1A01G029400	Coiled-coil domain-containing protein 186	A	C	0/0/0/0/0/0	0/0/0/0/0/0	0/0/0/0/0/0	0/0/0/0/0/0	0/0/0/0/0/0	0/0/0/0/0/1	0/0/0/0/0/0	0/0/0/0/0/1	0/0/0/0/0/1	0/0/0/0/0/0	0/0/0/0/0/1	0/0/0/0/0/0	1/1/1/1/1/1	1/1/1/1/1/1	1/1/1/1/1/1	1/1/1/1/1/1	1/1/1/1/1/1	1/1/1/1/1/1	1/1/1/1/1/1	1/1/1/1/1/1	1/1/1/1/1/1	1/1/1/1/1/1	1/1/1/1/1/1	1/1/1/1/1/1
chr1A	13768014	synonymous_variant	LOW	TraesCS1A01G029300	ERD (Early-responsive to dehydration stress) family protein	C	T	0/0/0/0/0/0	0/0/0/0/0/0	0/0/0/0/0/0	0/0/0/0/0/0	0/0/0/0/0/0	0/0/0/0/0/0	0/0/0/0/0/0	0/0/0/0/0/0	0/0/0/0/0/0	0/0/0/0/0/0	0/0/0/0/0/0	0/0/0/0/0/0	1/1/1/1/1/1	1/1/1/1/1/1	1/1/1/1/1/1	0/1/1/1/1/1	1/1/1/1/1/1	1/1/1/1/1/1	1/1/1/1/1/1	1/1/1/1/1/1	1/1/1/1/1/1	1/1/1/1/1/1	1/1/1/1/1/1	1/1/1/1/1/1
chr1A	13768014	upstream_gene_variant	MODIFIER	TraesCS1A01G029400	Coiled-coil domain-containing protein 186	C	T	0/0/0/0/0/0	0/0/0/0/0/0	0/0/0/0/0/0	0/0/0/0/0/0	0/0/0/0/0/0	0/0/0/0/0/0	0/0/0/0/0/0	0/0/0/0/0/0	0/0/0/0/0/0	0/0/0/0/0/0	0/0/0/0/0/0	0/0/0/0/0/0	1/1/1/1/1/1	1/1/1/1/1/1	1/1/1/1/1/1	0/1/1/1/1/1	1/1/1/1/1/1	1/1/1/1/1/1	1/1/1/1/1/1	1/1/1/1/1/1	1/1/1/1/1/1	1/1/1/1/1/1	1/1/1/1/1/1	1/1/1/1/1/1
chr1A	13768044	synonymous_variant	LOW	TraesCS1A01G029300	ERD (Early-responsive to dehydration stress) family protein	T	C	0/0/0/0/0/0	0/0/0/0/0/0	0/0/0/0/0/0	0/0/0/0/0/0	0/0/0/0/0/0	0/0/0/0/0/0	0/0/0/0/0/0	0/0/0/0/0/1	0/0/0/0/0/0	0/0/0/0/0/0	0/0/0/0/0/1	0/0/0/0/0/0	1/1/1/1/1/1	1/1/1/1/1/1	1/1/1/1/1/1	1/1/1/1/1/1	1/1/1/1/1/1	1/1/1/1/1/1	1/1/1/1/1/1	1/1/1/1/1/1	1/1/1/1/1/1	1/1/1/1/1/1	1/1/1/1/1/1	1/1/1/1/1/1
chr1A	13768044	upstream_gene_variant	MODIFIER	TraesCS1A01G029400	Coiled-coil domain-containing protein 186	T	C	0/0/0/0/0/0	0/0/0/0/0/0	0/0/0/0/0/0	0/0/0/0/0/0	0/0/0/0/0/0	0/0/0/0/0/0	0/0/0/0/0/0	0/0/0/0/0/1	0/0/0/0/0/0	0/0/0/0/0/0	0/0/0/0/0/1	0/0/0/0/0/0	1/1/1/1/1/1	1/1/1/1/1/1	1/1/1/1/1/1	1/1/1/1/1/1	1/1/1/1/1/1	1/1/1/1/1/1	1/1/1/1/1/1	1/1/1/1/1/1	1/1/1/1/1/1	1/1/1/1/1/1	1/1/1/1/1/1	1/1/1/1/1/1
chr1A	13768065	synonymous_variant	LOW	TraesCS1A01G029300	ERD (Early-responsive to dehydration stress) family protein	A	G	0/0/0/0/0/0	0/0/0/0/0/0	0/0/0/0/0/0	0/0/0/0/0/0	0/0/0/0/0/0	0/0/0/0/0/0	0/0/0/0/0/0	0/0/0/0/0/1	0/0/0/0/0/0	0/0/0/0/0/0	0/0/0/0/0/1	0/0/0/0/0/0	1/1/1/1/1/1	1/1/1/1/1/1	1/1/1/1/1/1	1/1/1/1/1/1	1/1/1/1/1/1	1/1/1/1/1/1	1/1/1/1/1/1	1/1/1/1/1/1	1/1/1/1/1/1	1/1/1/1/1/1	1/1/1/1/1/1	1/1/1/1/1/1
chr1A	13768065	upstream_gene_variant	MODIFIER	TraesCS1A01G029400	Coiled-coil domain-containing protein 186	A	G	0/0/0/0/0/0	0/0/0/0/0/0	0/0/0/0/0/0	0/0/0/0/0/0	0/0/0/0/0/0	0/0/0/0/0/0	0/0/0/0/0/0	0/0/0/0/0/1	0/0/0/0/0/0	0/0/0/0/0/0	0/0/0/0/0/1	0/0/0/0/0/0	1/1/1/1/1/1	1/1/1/1/1/1	1/1/1/1/1/1	1/1/1/1/1/1	1/1/1/1/1/1	1/1/1/1/1/1	1/1/1/1/1/1	1/1/1/1/1/1	1/1/1/1/1/1	1/1/1/1/1/1	1/1/1/1/1/1	1/1/1/1/1/1
chr1A	13768099	missense_variant	MODERATE	TraesCS1A01G029300	ERD (Early-responsive to dehydration stress) family protein	G	A	0/0/0/0/0/0	0/0/0/0/0/0	0/0/0/0/0/0	0/0/0/0/0/0	0/0/0/0/0/0	0/0/0/0/0/0	0/0/0/0/0/0	0/0/0/0/0/0	0/0/0/0/0/0	0/0/0/0/0/0	0/0/0/0/0/0	0/0/0/0/0/0	1/1/1/1/1/1	1/1/1/1/1/1	1/1/1/1/1/1	1/1/1/1/1/1	1/1/1/1/1/1	1/1/1/1/1/1	1/1/1/1/1/1	1/1/1/1/1/1	1/1/1/1/1/1	1/1/1/1/1/1	1/1/1/1/1/1	1/1/1/1/1/1
chr1A	13768099	upstream_gene_variant	MODIFIER	TraesCS1A01G029400	Coiled-coil domain-containing protein 186	G	A	0/0/0/0/0/0	0/0/0/0/0/0	0/0/0/0/0/0	0/0/0/0/0/0	0/0/0/0/0/0	0/0/0/0/0/0	0/0/0/0/0/0	0/0/0/0/0/0	0/0/0/0/0/0	0/0/0/0/0/0	0/0/0/0/0/0	0/0/0/0/0/0	1/1/1/1/1/1	1/1/1/1/1/1	1/1/1/1/1/1	1/1/1/1/1/1	1/1/1/1/1/1	1/1/1/1/1/1	1/1/1/1/1/1	1/1/1/1/1/1	1/1/1/1/1/1	1/1/1/1/1/1	1/1/1/1/1/1	1/1/1/1/1/1
chr1A	13861936	synonymous_variant	LOW	TraesCS1A01G029800	RING/U-box superfamily protein	C	T	0/0/0/0/0/0	0/0/0/0/0/0	0/0/0/0/0/0	0/0/0/0/0/0	0/0/0/0/0/0	0/0/0/0/0/0	0/0/0/0/0/0	0/0/0/0/0/0	0/0/0/0/0/0	0/0/0/0/0/0	0/0/0/0/0/0	0/0/0/0/0/0	1/1/1/1/1/1	1/1/1/1/1/1	1/1/1/1/1/1	1/1/1/1/1/1	1/1/1/1/1/1	1/1/1/1/1/1	1/1/1/1/1/1	1/1/1/1/1/1	1/1/1/1/1/1	1/1/1/1/1/1	1/1/1/1/1/1	1/1/1/1/1/1
chr1A	13861936	upstream_gene_variant	MODIFIER	TraesCS1A01G029700	Disease resistance protein RPM1	C	T	0/0/0/0/0/0	0/0/0/0/0/0	0/0/0/0/0/0	0/0/0/0/0/0	0/0/0/0/0/0	0/0/0/0/0/0	0/0/0/0/0/0	0/0/0/0/0/0	0/0/0/0/0/0	0/0/0/0/0/0	0/0/0/0/0/0	0/0/0/0/0/0	1/1/1/1/1/1	1/1/1/1/1/1	1/1/1/1/1/1	1/1/1/1/1/1	1/1/1/1/1/1	1/1/1/1/1/1	1/1/1/1/1/1	1/1/1/1/1/1	1/1/1/1/1/1	1/1/1/1/1/1	1/1/1/1/1/1	1/1/1/1/1/1
chr1A	13862340	missense_variant	MODERATE	TraesCS1A01G029800	RING/U-box superfamily protein	T	C	0/0/0/0/0/0	0/0/0/0/0/0	0/0/0/0/0/0	0/0/0/0/0/0	0/0/0/0/0/0	0/0/0/0/0/0	0/0/0/0/0/0	0/0/0/0/0/0	0/0/0/0/0/0	0/0/0/0/0/0	0/0/0/0/0/0	0/0/0/0/0/0	1/1/1/1/1/1	1/1/1/1/1/1	1/1/1/1/1/1	1/1/1/1/1/1	1/1/1/1/1/1	1/1/1/1/1/1	1/1/1/1/1/1	1/1/1/1/1/1	1/1/1/1/1/1	1/1/1/1/1/1	1/1/1/1/1/1	1/1/1/1/1/1
chr1A	13862340	upstream_gene_variant	MODIFIER	TraesCS1A01G029700	Disease resistance protein RPM1	T	C	0/0/0/0/0/0	0/0/0/0/0/0	0/0/0/0/0/0	0/0/0/0/0/0	0/0/0/0/0/0	0/0/0/0/0/0	0/0/0/0/0/0	0/0/0/0/0/0	0/0/0/0/0/0	0/0/0/0/0/0	0/0/0/0/0/0	0/0/0/0/0/0	1/1/1/1/1/1	1/1/1/1/1/1	1/1/1/1/1/1	1/1/1/1/1/1	1/1/1/1/1/1	1/1/1/1/1/1	1/1/1/1/1/1	1/1/1/1/1/1	1/1/1/1/1/1	1/1/1/1/1/1	1/1/1/1/1/1	1/1/1/1/1/1
chr1A	13862615	missense_variant	MODERATE	TraesCS1A01G029800	RING/U-box superfamily protein	C	T	0/0/0/0/0/0	0/0/0/0/0/0	0/0/0/0/0/0	0/0/0/0/0/0	0/0/0/0/0/0	0/0/0/0/0/0	0/0/0/0/0/0	0/0/0/0/0/0	0/0/0/0/0/0	0/0/0/0/0/0	0/0/0/0/0/0	0/0/0/0/0/0	1/1/1/1/1/1	1/1/1/1/1/1	1/1/1/1/1/1	1/1/1/1/1/1	1/1/1/1/1/1	1/1/1/1/1/1	1/1/1/1/1/1	1/1/1/1/1/1	1/1/1/1/1/1	1/1/1/1/1/1	1/1/1/1/1/1	1/1/1/1/1/1
chr1A	13862615	upstream_gene_variant	MODIFIER	TraesCS1A01G029700	Disease resistance protein RPM1	C	T	0/0/0/0/0/0	0/0/0/0/0/0	0/0/0/0/0/0	0/0/0/0/0/0	0/0/0/0/0/0	0/0/0/0/0/0	0/0/0/0/0/0	0/0/0/0/0/0	0/0/0/0/0/0	0/0/0/0/0/0	0/0/0/0/0/0	0/0/0/0/0/0	1/1/1/1/1/1	1/1/1/1/1/1	1/1/1/1/1/1	1/1/1/1/1/1	1/1/1/1/1/1	1/1/1/1/1/1	1/1/1/1/1/1	1/1/1/1/1/1	1/1/1/1/1/1	1/1/1/1/1/1	1/1/1/1/1/1	1/1/1/1/1/1
chr1A	13862683	missense_variant	MODERATE	TraesCS1A01G029800	RING/U-box superfamily protein	GGCGG	AGCGA	0/0/0/0/0/0	0/0/0/0/0/0	0/0/0/0/0/0	0/0/0/0/0/0	0/0/0/0/0/0	0/0/0/0/0/0	0/0/0/0/0/0	0/0/0/0/0/0	0/0/0/0/0/0	0/0/0/0/0/0	0/0/0/0/0/0	0/0/0/0/0/0	1/1/1/1/1/1	1/1/1/1/1/1	0/1/1/1/1/1	1/1/1/1/1/1	1/1/1/1/1/1	1/1/1/1/1/1	1/1/1/1/1/1	1/1/1/1/1/1	1/1/1/1/1/1	1/1/1/1/1/1	1/1/1/1/1/1	1/1/1/1/1/1
chr1A	13862683	upstream_gene_variant	MODIFIER	TraesCS1A01G029700	Disease resistance protein RPM1	GGCGG	AGCGA	0/0/0/0/0/0	0/0/0/0/0/0	0/0/0/0/0/0	0/0/0/0/0/0	0/0/0/0/0/0	0/0/0/0/0/0	0/0/0/0/0/0	0/0/0/0/0/0	0/0/0/0/0/0	0/0/0/0/0/0	0/0/0/0/0/0	0/0/0/0/0/0	1/1/1/1/1/1	1/1/1/1/1/1	0/1/1/1/1/1	1/1/1/1/1/1	1/1/1/1/1/1	1/1/1/1/1/1	1/1/1/1/1/1	1/1/1/1/1/1	1/1/1/1/1/1	1/1/1/1/1/1	1/1/1/1/1/1	1/1/1/1/1/1
chr1A	13862704	upstream_gene_variant	MODIFIER	TraesCS1A01G029700	Disease resistance protein RPM1	G	C	0/0/0/0/0/0	0/0/0/0/0/0	0/0/0/0/0/0	0/0/0/0/0/0	0/0/0/0/0/0	0/0/0/0/0/0	0/0/0/0/0/0	0/0/0/0/0/0	0/0/0/0/0/0	0/0/0/0/0/0	0/0/0/0/0/0	0/0/0/0/0/0	1/1/1/1/1/1	1/1/1/1/1/1	1/1/1/1/1/1	1/1/1/1/1/1	1/1/1/1/1/1	1/1/1/1/1/1	1/1/1/1/1/1	1/1/1/1/1/1	1/1/1/1/1/1	1/1/1/1/1/1	1/1/1/1/1/1	1/1/1/1/1/1
chr1A	13862704	upstream_gene_variant	MODIFIER	TraesCS1A01G029800	RING/U-box superfamily protein	G	C	0/0/0/0/0/0	0/0/0/0/0/0	0/0/0/0/0/0	0/0/0/0/0/0	0/0/0/0/0/0	0/0/0/0/0/0	0/0/0/0/0/0	0/0/0/0/0/0	0/0/0/0/0/0	0/0/0/0/0/0	0/0/0/0/0/0	0/0/0/0/0/0	1/1/1/1/1/1	1/1/1/1/1/1	1/1/1/1/1/1	1/1/1/1/1/1	1/1/1/1/1/1	1/1/1/1/1/1	1/1/1/1/1/1	1/1/1/1/1/1	1/1/1/1/1/1	1/1/1/1/1/1	1/1/1/1/1/1	1/1/1/1/1/1
chr1A	13862704	intergenic_region	MODIFIER	TraesCS1A01G029800-TraesCS1A01G029900		G	C	0/0/0/0/0/0	0/0/0/0/0/0	0/0/0/0/0/0	0/0/0/0/0/0	0/0/0/0/0/0	0/0/0/0/0/0	0/0/0/0/0/0	0/0/0/0/0/0	0/0/0/0/0/0	0/0/0/0/0/0	0/0/0/0/0/0	0/0/0/0/0/0	1/1/1/1/1/1	1/1/1/1/1/1	1/1/1/1/1/1	1/1/1/1/1/1	1/1/1/1/1/1	1/1/1/1/1/1	1/1/1/1/1/1	1/1/1/1/1/1	1/1/1/1/1/1	1/1/1/1/1/1	1/1/1/1/1/1	1/1/1/1/1/1
chr1A	13862788	upstream_gene_variant	MODIFIER	TraesCS1A01G029700	Disease resistance protein RPM1	C	G	0/0/0/0/0/0	0/0/0/0/0/0	0/0/0/0/0/0	0/0/0/0/0/0	0/0/0/0/0/0	0/0/0/0/0/0	0/0/0/0/0/0	0/0/0/0/0/0	0/0/0/0/0/0	0/0/0/0/0/0	0/0/0/0/0/0	0/0/0/0/0/0	1/1/1/1/1/1	1/1/1/1/1/1	1/1/1/1/1/1	1/1/1/1/1/1	1/1/1/1/1/1	1/1/1/1/1/1	1/1/1/1/1/1	1/1/1/1/1/1	1/1/1/1/1/1	1/1/1/1/1/1	1/1/1/1/1/1	1/1/1/1/1/1
chr1A	13862788	upstream_gene_variant	MODIFIER	TraesCS1A01G029800	RING/U-box superfamily protein	C	G	0/0/0/0/0/0	0/0/0/0/0/0	0/0/0/0/0/0	0/0/0/0/0/0	0/0/0/0/0/0	0/0/0/0/0/0	0/0/0/0/0/0	0/0/0/0/0/0	0/0/0/0/0/0	0/0/0/0/0/0	0/0/0/0/0/0	0/0/0/0/0/0	1/1/1/1/1/1	1/1/1/1/1/1	1/1/1/1/1/1	1/1/1/1/1/1	1/1/1/1/1/1	1/1/1/1/1/1	1/1/1/1/1/1	1/1/1/1/1/1	1/1/1/1/1/1	1/1/1/1/1/1	1/1/1/1/1/1	1/1/1/1/1/1
chr1A	13862788	intergenic_region	MODIFIER	TraesCS1A01G029800-TraesCS1A01G029900		C	G	0/0/0/0/0/0	0/0/0/0/0/0	0/0/0/0/0/0	0/0/0/0/0/0	0/0/0/0/0/0	0/0/0/0/0/0	0/0/0/0/0/0	0/0/0/0/0/0	0/0/0/0/0/0	0/0/0/0/0/0	0/0/0/0/0/0	0/0/0/0/0/0	1/1/1/1/1/1	1/1/1/1/1/1	1/1/1/1/1/1	1/1/1/1/1/1	1/1/1/1/1/1	1/1/1/1/1/1	1/1/1/1/1/1	1/1/1/1/1/1	1/1/1/1/1/1	1/1/1/1/1/1	1/1/1/1/1/1	1/1/1/1/1/1
chr1A	13862901	upstream_gene_variant	MODIFIER	TraesCS1A01G029700	Disease resistance protein RPM1	G	A	0/0/0/0/0/0	0/0/0/0/0/0	0/0/0/0/0/0	0/0/0/0/0/0	0/0/0/0/0/0	0/0/0/0/0/0	0/0/0/0/0/0	0/0/0/0/0/0	0/0/0/0/0/0	0/0/0/0/0/0	0/0/0/0/0/0	0/0/0/0/0/0	1/1/1/1/1/1	1/1/1/1/1/1	1/1/1/1/1/1	1/1/1/1/1/1	1/1/1/1/1/1	1/1/1/1/1/1	1/1/1/1/1/1	1/1/1/1/1/1	1/1/1/1/1/1	1/1/1/1/1/1	1/1/1/1/1/1	1/1/1/1/1/1
chr1A	13862901	upstream_gene_variant	MODIFIER	TraesCS1A01G029800	RING/U-box superfamily protein	G	A	0/0/0/0/0/0	0/0/0/0/0/0	0/0/0/0/0/0	0/0/0/0/0/0	0/0/0/0/0/0	0/0/0/0/0/0	0/0/0/0/0/0	0/0/0/0/0/0	0/0/0/0/0/0	0/0/0/0/0/0	0/0/0/0/0/0	0/0/0/0/0/0	1/1/1/1/1/1	1/1/1/1/1/1	1/1/1/1/1/1	1/1/1/1/1/1	1/1/1/1/1/1	1/1/1/1/1/1	1/1/1/1/1/1	1/1/1/1/1/1	1/1/1/1/1/1	1/1/1/1/1/1	1/1/1/1/1/1	1/1/1/1/1/1
chr1A	13862901	intergenic_region	MODIFIER	TraesCS1A01G029800-TraesCS1A01G029900		G	A	0/0/0/0/0/0	0/0/0/0/0/0	0/0/0/0/0/0	0/0/0/0/0/0	0/0/0/0/0/0	0/0/0/0/0/0	0/0/0/0/0/0	0/0/0/0/0/0	0/0/0/0/0/0	0/0/0/0/0/0	0/0/0/0/0/0	0/0/0/0/0/0	1/1/1/1/1/1	1/1/1/1/1/1	1/1/1/1/1/1	1/1/1/1/1/1	1/1/1/1/1/1	1/1/1/1/1/1	1/1/1/1/1/1	1/1/1/1/1/1	1/1/1/1/1/1	1/1/1/1/1/1	1/1/1/1/1/1	1/1/1/1/1/1
chr1A	13979960	downstream_gene_variant	MODIFIER	TraesCS1A01G029900	Protein DETOXIFICATION	CTC	CTTC	0/0/0/0/0/0	0/0/0/0/0/0	0/0/0/0/0/0	0/0/0/0/0/0	0/0/0/0/0/0	0/0/0/0/0/0	0/0/0/0/0/0	0/0/0/0/0/0	0/0/0/0/0/0	0/0/0/0/0/0	0/0/0/0/0/0	0/0/0/0/0/0	1/1/1/1/1/1	1/1/1/1/1/1	1/1/1/1/1/1	1/1/1/1/1/1	1/1/1/1/1/1	1/1/1/1/1/1	1/1/1/1/1/1	1/1/1/1/1/1	1/1/1/1/1/1	1/1/1/1/1/1	1/1/1/1/1/1	1/1/1/1/1/1
chr1A	13979960	downstream_gene_variant	MODIFIER	TraesCS1A01G030000	Chaperone DnaJ	CTC	CTTC	0/0/0/0/0/0	0/0/0/0/0/0	0/0/0/0/0/0	0/0/0/0/0/0	0/0/0/0/0/0	0/0/0/0/0/0	0/0/0/0/0/0	0/0/0/0/0/0	0/0/0/0/0/0	0/0/0/0/0/0	0/0/0/0/0/0	0/0/0/0/0/0	1/1/1/1/1/1	1/1/1/1/1/1	1/1/1/1/1/1	1/1/1/1/1/1	1/1/1/1/1/1	1/1/1/1/1/1	1/1/1/1/1/1	1/1/1/1/1/1	1/1/1/1/1/1	1/1/1/1/1/1	1/1/1/1/1/1	1/1/1/1/1/1
chr1A	13979960	intergenic_region	MODIFIER	TraesCS1A01G030000-TraesCS1A01G030100		CTC	CTTC	0/0/0/0/0/0	0/0/0/0/0/0	0/0/0/0/0/0	0/0/0/0/0/0	0/0/0/0/0/0	0/0/0/0/0/0	0/0/0/0/0/0	0/0/0/0/0/0	0/0/0/0/0/0	0/0/0/0/0/0	0/0/0/0/0/0	0/0/0/0/0/0	1/1/1/1/1/1	1/1/1/1/1/1	1/1/1/1/1/1	1/1/1/1/1/1	1/1/1/1/1/1	1/1/1/1/1/1	1/1/1/1/1/1	1/1/1/1/1/1	1/1/1/1/1/1	1/1/1/1/1/1	1/1/1/1/1/1	1/1/1/1/1/1
chr1A	14046273	synonymous_variant	LOW	TraesCS1A01G030100	NAD(P)-binding rossmann-fold protein	T	C	0/0/0/0/0/0	0/0/0/0/0/0	0/0/0/0/0/0	0/0/0/0/0/0	0/0/0/0/0/0	0/0/0/0/0/0	0/0/0/0/0/0	0/0/0/0/0/0	0/0/0/0/0/0	0/0/0/0/0/0	0/0/0/0/0/0	0/0/0/0/0/0	1/1/1/1/1/1	1/1/1/1/1/1	1/1/1/1/1/1	1/1/1/1/1/1	1/1/1/1/1/1	1/1/1/1/1/1	1/1/1/1/1/1	1/1/1/1/1/1	1/1/1/1/1/1	1/1/1/1/1/1	1/1/1/1/1/1	1/1/1/1/1/1
chr1A	14077905	upstream_gene_variant	MODIFIER	TraesCS1A01G030300	Scarecrow transcription factor family protein	G	A	0/0/0/0/0/0	0/0/0/0/0/0	0/0/0/0/0/0	0/0/0/0/0/0	0/0/0/0/0/0	0/0/0/0/0/0	0/0/0/0/0/0	0/0/0/0/0/0	0/0/0/0/0/0	0/0/0/0/0/0	0/0/0/0/0/0	0/0/0/0/0/0	1/1/1/1/1/1	1/1/1/1/1/1	1/1/1/1/1/1	1/1/1/1/1/1	1/1/1/1/1/1	1/1/1/1/1/1	1/1/1/1/1/1	1/1/1/1/1/1	1/1/1/1/1/1	1/1/1/1/1/1	1/1/1/1/1/1	1/1/1/1/1/1
chr1A	14077905	intergenic_region	MODIFIER	TraesCS1A01G030300-TraesCS1A01G030400		G	A	0/0/0/0/0/0	0/0/0/0/0/0	0/0/0/0/0/0	0/0/0/0/0/0	0/0/0/0/0/0	0/0/0/0/0/0	0/0/0/0/0/0	0/0/0/0/0/0	0/0/0/0/0/0	0/0/0/0/0/0	0/0/0/0/0/0	0/0/0/0/0/0	1/1/1/1/1/1	1/1/1/1/1/1	1/1/1/1/1/1	1/1/1/1/1/1	1/1/1/1/1/1	1/1/1/1/1/1	1/1/1/1/1/1	1/1/1/1/1/1	1/1/1/1/1/1	1/1/1/1/1/1	1/1/1/1/1/1	1/1/1/1/1/1
chr1A	14497891	intergenic_region	MODIFIER	TraesCS1A01G031100-TraesCS1A01G031200		T	C	0/0/0/0/0/0	0/0/0/0/0/0	0/0/0/0/0/0	0/0/0/0/0/0	0/0/0/0/0/0	0/0/0/0/0/0	0/0/0/0/0/0	0/0/0/0/0/0	0/0/0/0/0/0	0/0/0/0/0/0	0/0/0/0/0/0	0/0/0/0/0/0	0/0/0/0/1/1	0/0/0/0/0/1	0/0/0/0/1/1	0/0/0/0/0/1	0/0/0/0/0/1	0/0/0/0/0/1	0/0/0/0/0/1	0/0/0/0/0/1	0/0/0/0/0/1	0/0/0/0/0/1	0/0/0/0/0/1	0/0/0/0/0/1
chr1A	14497922	intergenic_region	MODIFIER	TraesCS1A01G031100-TraesCS1A01G031200		C	A	0/0/0/0/0/0	0/0/0/0/0/0	0/0/0/0/0/0	0/0/0/0/0/0	0/0/0/0/0/0	0/0/0/0/0/0	0/0/0/0/0/0	0/0/0/0/0/0	0/0/0/0/0/0	0/0/0/0/0/0	0/0/0/0/0/0	0/0/0/0/0/0	0/0/0/0/1/1	0/0/0/0/1/1	0/0/0/0/1/1	0/0/0/0/1/1	0/0/0/0/1/1	0/0/0/0/1/1	0/0/0/0/1/1	0/0/0/0/1/1	0/0/0/0/1/1	0/0/0/0/0/1	0/0/0/0/0/1	0/0/0/0/1/1
chr1A	14498060	intergenic_region	MODIFIER	TraesCS1A01G031100-TraesCS1A01G031200		GCG	TCT	0/0/0/0/0/0	0/0/0/0/0/0	0/0/0/0/0/0	0/0/0/0/0/0	0/0/0/0/0/0	0/0/0/0/0/0	0/0/0/0/0/0	0/0/0/0/0/0	0/0/0/0/0/0	0/0/0/0/0/0	0/0/0/0/0/0	0/0/0/0/0/0	0/0/0/0/0/1	0/0/0/0/0/1	0/0/0/0/0/1	0/0/0/0/0/1	0/0/0/0/0/1	0/0/0/0/0/1	0/0/0/0/0/1	0/0/0/0/0/1	0/0/0/0/0/1	0/0/0/0/0/1	0/0/0/0/0/1	0/0/0/0/0/1
chr1A	14498166	intergenic_region	MODIFIER	TraesCS1A01G031100-TraesCS1A01G031200		C	T	0/0/0/0/0/0	0/0/0/0/0/0	0/0/0/0/0/0	0/0/0/0/0/0	0/0/0/0/0/0	0/0/0/0/0/0	0/0/0/0/0/0	0/0/0/0/0/0	0/0/0/0/0/0	0/0/0/0/0/0	0/0/0/0/0/0	0/0/0/0/0/0	0/0/0/0/1/1	0/0/0/0/1/1	0/0/0/0/1/1	0/0/0/0/0/1	0/0/0/0/0/1	0/0/0/0/1/1	0/0/0/0/1/1	0/0/0/0/1/1	0/0/0/0/0/1	0/0/0/0/1/1	0/0/0/0/0/1	0/0/0/0/1/1
chr1A	19895477	downstream_gene_variant	MODIFIER	TraesCS1A01G035700	Protein kinase family protein	GTTTTTTTC	GTTTTTTTTC	0/0/0/0/0/0	0/0/0/0/0/0	0/0/0/0/0/0	0/0/0/0/0/0	0/0/0/0/0/0	0/0/0/0/0/0	0/0/0/0/0/0	0/0/0/0/0/0	0/0/0/0/0/0	0/0/0/0/0/0	0/0/0/0/0/0	0/0/0/0/0/0	1/1/1/1/1/1	1/1/1/1/1/1	1/1/1/1/1/1	1/1/1/1/1/1	1/1/1/1/1/1	1/1/1/1/1/1	1/1/1/1/1/1	1/1/1/1/1/1	1/1/1/1/1/1	1/1/1/1/1/1	1/1/1/1/1/1	1/1/1/1/1/1
chr1A	19895477	downstream_gene_variant	MODIFIER	TraesCS1A01G035800	Mitochondrial ATP synthase 6 kDa subunit	GTTTTTTTC	GTTTTTTTTC	0/0/0/0/0/0	0/0/0/0/0/0	0/0/0/0/0/0	0/0/0/0/0/0	0/0/0/0/0/0	0/0/0/0/0/0	0/0/0/0/0/0	0/0/0/0/0/0	0/0/0/0/0/0	0/0/0/0/0/0	0/0/0/0/0/0	0/0/0/0/0/0	1/1/1/1/1/1	1/1/1/1/1/1	1/1/1/1/1/1	1/1/1/1/1/1	1/1/1/1/1/1	1/1/1/1/1/1	1/1/1/1/1/1	1/1/1/1/1/1	1/1/1/1/1/1	1/1/1/1/1/1	1/1/1/1/1/1	1/1/1/1/1/1
chr1A	19895477	intergenic_region	MODIFIER	TraesCS1A01G035700-TraesCS1A01G035800		GTTTTTTTC	GTTTTTTTTC	0/0/0/0/0/0	0/0/0/0/0/0	0/0/0/0/0/0	0/0/0/0/0/0	0/0/0/0/0/0	0/0/0/0/0/0	0/0/0/0/0/0	0/0/0/0/0/0	0/0/0/0/0/0	0/0/0/0/0/0	0/0/0/0/0/0	0/0/0/0/0/0	1/1/1/1/1/1	1/1/1/1/1/1	1/1/1/1/1/1	1/1/1/1/1/1	1/1/1/1/1/1	1/1/1/1/1/1	1/1/1/1/1/1	1/1/1/1/1/1	1/1/1/1/1/1	1/1/1/1/1/1	1/1/1/1/1/1	1/1/1/1/1/1
chr1A	20894437	missense_variant	MODERATE	TraesCS1A01G037400	Cation/H(+) antiporter	T	C	0/0/0/0/0/0	0/0/0/0/0/0	0/0/0/0/0/0	0/0/0/0/0/0	0/0/0/0/0/0	0/0/0/0/0/0	0/0/0/0/0/0	0/0/0/0/0/0	0/0/0/0/0/0	0/0/0/0/0/0	0/0/0/0/0/0	0/0/0/0/0/0	0/1/1/1/1/1	0/1/1/1/1/1	1/1/1/1/1/1	1/1/1/1/1/1	1/1/1/1/1/1	0/1/1/1/1/1	1/1/1/1/1/1	1/1/1/1/1/1	0/1/1/1/1/1	0/1/1/1/1/1	0/1/1/1/1/1	0/1/1/1/1/1
chr1A	20894437	missense_variant	MODERATE	TraesCS1A01G037400	Cation/H(+) antiporter	T	C	0/0/0/0/0/0	0/0/0/0/0/0	0/0/0/0/0/0	0/0/0/0/0/0	0/0/0/0/0/0	0/0/0/0/0/0	0/0/0/0/0/0	0/0/0/0/0/0	0/0/0/0/0/0	0/0/0/0/0/0	0/0/0/0/0/0	0/0/0/0/0/0	0/1/1/1/1/1	0/1/1/1/1/1	1/1/1/1/1/1	1/1/1/1/1/1	1/1/1/1/1/1	0/1/1/1/1/1	1/1/1/1/1/1	1/1/1/1/1/1	0/1/1/1/1/1	0/1/1/1/1/1	0/1/1/1/1/1	0/1/1/1/1/1
chr1A	20894437	upstream_gene_variant	MODIFIER	TraesCS1A01G037300	Thaumatin	T	C	0/0/0/0/0/0	0/0/0/0/0/0	0/0/0/0/0/0	0/0/0/0/0/0	0/0/0/0/0/0	0/0/0/0/0/0	0/0/0/0/0/0	0/0/0/0/0/0	0/0/0/0/0/0	0/0/0/0/0/0	0/0/0/0/0/0	0/0/0/0/0/0	0/1/1/1/1/1	0/1/1/1/1/1	1/1/1/1/1/1	1/1/1/1/1/1	1/1/1/1/1/1	0/1/1/1/1/1	1/1/1/1/1/1	1/1/1/1/1/1	0/1/1/1/1/1	0/1/1/1/1/1	0/1/1/1/1/1	0/1/1/1/1/1
chr1A	20898088	TraesCS1A01G037400	2	0.50);NMD=(TraesCS1A01G037400		G	A	0/0/0/0/0/0	0/0/0/0/0/0	0/0/0/0/0/0	0/0/0/0/0/0	0/0/0/0/0/0	0/0/0/0/0/0	0/0/0/0/0/0	0/0/0/0/0/0	0/0/0/0/0/0	0/0/0/0/0/0	0/0/0/0/0/0	0/0/0/0/0/0	1/1/1/1/1/1	1/1/1/1/1/1	1/1/1/1/1/1	1/1/1/1/1/1	1/1/1/1/1/1	1/1/1/1/1/1	1/1/1/1/1/1	1/1/1/1/1/1	1/1/1/1/1/1	1/1/1/1/1/1	1/1/1/1/1/1	1/1/1/1/1/1
chr1A	20898088	TraesCS1A01G037400	2	0.50);NMD=(TraesCS1A01G037400		G	A	0/0/0/0/0/0	0/0/0/0/0/0	0/0/0/0/0/0	0/0/0/0/0/0	0/0/0/0/0/0	0/0/0/0/0/0	0/0/0/0/0/0	0/0/0/0/0/0	0/0/0/0/0/0	0/0/0/0/0/0	0/0/0/0/0/0	0/0/0/0/0/0	1/1/1/1/1/1	1/1/1/1/1/1	1/1/1/1/1/1	1/1/1/1/1/1	1/1/1/1/1/1	1/1/1/1/1/1	1/1/1/1/1/1	1/1/1/1/1/1	1/1/1/1/1/1	1/1/1/1/1/1	1/1/1/1/1/1	1/1/1/1/1/1
chr1A	20898124	missense_variant	MODERATE	TraesCS1A01G037400	Cation/H(+) antiporter	G	C	0/0/0/0/0/0	0/0/0/0/0/0	0/0/0/0/0/0	0/0/0/0/0/0	0/0/0/0/0/0	0/0/0/0/0/0	0/0/0/0/0/0	0/0/0/0/0/0	0/0/0/0/0/0	0/0/0/0/0/0	0/0/0/0/0/0	0/0/0/0/0/0	1/1/1/1/1/1	1/1/1/1/1/1	1/1/1/1/1/1	1/1/1/1/1/1	1/1/1/1/1/1	1/1/1/1/1/1	1/1/1/1/1/1	1/1/1/1/1/1	1/1/1/1/1/1	1/1/1/1/1/1	1/1/1/1/1/1	1/1/1/1/1/1
chr1A	20898124	synonymous_variant	LOW	TraesCS1A01G037400	Cation/H(+) antiporter	G	C	0/0/0/0/0/0	0/0/0/0/0/0	0/0/0/0/0/0	0/0/0/0/0/0	0/0/0/0/0/0	0/0/0/0/0/0	0/0/0/0/0/0	0/0/0/0/0/0	0/0/0/0/0/0	0/0/0/0/0/0	0/0/0/0/0/0	0/0/0/0/0/0	1/1/1/1/1/1	1/1/1/1/1/1	1/1/1/1/1/1	1/1/1/1/1/1	1/1/1/1/1/1	1/1/1/1/1/1	1/1/1/1/1/1	1/1/1/1/1/1	1/1/1/1/1/1	1/1/1/1/1/1	1/1/1/1/1/1	1/1/1/1/1/1
chr1A	20898262	missense_variant	MODERATE	TraesCS1A01G037400	Cation/H(+) antiporter	C	A	0/0/0/0/0/0	0/0/0/0/0/0	0/0/0/0/0/0	0/0/0/0/0/0	0/0/0/0/0/0	0/0/0/0/0/0	0/0/0/0/0/0	0/0/0/0/0/0	0/0/0/0/0/0	0/0/0/0/0/0	0/0/0/0/0/0	0/0/0/0/0/0	1/1/1/1/1/1	1/1/1/1/1/1	1/1/1/1/1/1	1/1/1/1/1/1	1/1/1/1/1/1	1/1/1/1/1/1	1/1/1/1/1/1	1/1/1/1/1/1	1/1/1/1/1/1	1/1/1/1/1/1	1/1/1/1/1/1	1/1/1/1/1/1
chr1A	20898262	synonymous_variant	LOW	TraesCS1A01G037400	Cation/H(+) antiporter	C	A	0/0/0/0/0/0	0/0/0/0/0/0	0/0/0/0/0/0	0/0/0/0/0/0	0/0/0/0/0/0	0/0/0/0/0/0	0/0/0/0/0/0	0/0/0/0/0/0	0/0/0/0/0/0	0/0/0/0/0/0	0/0/0/0/0/0	0/0/0/0/0/0	1/1/1/1/1/1	1/1/1/1/1/1	1/1/1/1/1/1	1/1/1/1/1/1	1/1/1/1/1/1	1/1/1/1/1/1	1/1/1/1/1/1	1/1/1/1/1/1	1/1/1/1/1/1	1/1/1/1/1/1	1/1/1/1/1/1	1/1/1/1/1/1
chr1A	20925461	missense_variant	MODERATE	TraesCS1A01G037700	Phenylalanine ammonia-lyase	T	C	0/0/0/0/0/0	0/0/0/0/0/0	0/0/0/0/0/0	0/0/0/0/0/0	0/0/0/0/0/0	0/0/0/0/0/0	0/0/0/0/0/0	0/0/0/0/0/0	0/0/0/0/0/0	0/0/0/0/0/0	0/0/0/0/0/0	0/0/0/0/0/0	1/1/1/1/1/1	1/1/1/1/1/1	1/1/1/1/1/1	1/1/1/1/1/1	1/1/1/1/1/1	1/1/1/1/1/1	1/1/1/1/1/1	1/1/1/1/1/1	1/1/1/1/1/1	1/1/1/1/1/1	1/1/1/1/1/1	1/1/1/1/1/1
chr1A	20937592	missense_variant	MODERATE	TraesCS1A01G037800	Phenylalanine ammonia-lyase	A	G	0/0/0/0/0/0	0/0/0/0/0/0	0/0/0/0/0/0	0/0/0/0/0/0	0/0/0/0/0/0	0/0/0/0/0/0	0/0/0/0/0/0	0/0/0/0/0/0	0/0/0/0/0/0	0/0/0/0/0/0	0/0/0/0/0/0	0/0/0/0/0/0	1/1/1/1/1/1	1/1/1/1/1/1	1/1/1/1/1/1	1/1/1/1/1/1	1/1/1/1/1/1	1/1/1/1/1/1	1/1/1/1/1/1	1/1/1/1/1/1	1/1/1/1/1/1	1/1/1/1/1/1	1/1/1/1/1/1	1/1/1/1/1/1
chr1A	20975759	downstream_gene_variant	MODIFIER	TraesCS1A01G037900	BRI1-KD interacting protein	C	A	1/1/1/1/1/1	1/1/1/1/1/1	1/1/1/1/1/1	1/1/1/1/1/1	1/1/1/1/1/1	1/1/1/1/1/1	1/1/1/1/1/1	1/1/1/1/1/1	1/1/1/1/1/1	1/1/1/1/1/1	1/1/1/1/1/1	1/1/1/1/1/1	0/0/0/0/0/0	0/0/0/0/0/0	0/0/0/0/0/0	0/0/0/0/0/0	0/0/0/0/0/0	0/0/0/0/0/0	0/0/0/0/0/0	0/0/0/0/0/0	0/0/0/0/0/0	0/0/0/0/0/0	0/0/0/0/0/0	0/0/0/0/0/0
chr1A	20975759	intergenic_region	MODIFIER	TraesCS1A01G037800-TraesCS1A01G037900		C	A	1/1/1/1/1/1	1/1/1/1/1/1	1/1/1/1/1/1	1/1/1/1/1/1	1/1/1/1/1/1	1/1/1/1/1/1	1/1/1/1/1/1	1/1/1/1/1/1	1/1/1/1/1/1	1/1/1/1/1/1	1/1/1/1/1/1	1/1/1/1/1/1	0/0/0/0/0/0	0/0/0/0/0/0	0/0/0/0/0/0	0/0/0/0/0/0	0/0/0/0/0/0	0/0/0/0/0/0	0/0/0/0/0/0	0/0/0/0/0/0	0/0/0/0/0/0	0/0/0/0/0/0	0/0/0/0/0/0	0/0/0/0/0/0
chr1A	20975861	downstream_gene_variant	MODIFIER	TraesCS1A01G037900	BRI1-KD interacting protein	C	G	0/0/0/0/0/0	0/0/0/0/0/0	0/0/0/0/0/0	0/0/0/0/0/0	0/0/0/0/0/0	0/0/0/0/0/0	0/0/0/0/0/0	0/0/0/0/0/0	0/0/0/0/0/0	0/0/0/0/0/0	0/0/0/0/0/0	0/0/0/0/0/0	1/1/1/1/1/1	1/1/1/1/1/1	1/1/1/1/1/1	1/1/1/1/1/1	1/1/1/1/1/1	1/1/1/1/1/1	1/1/1/1/1/1	1/1/1/1/1/1	1/1/1/1/1/1	1/1/1/1/1/1	1/1/1/1/1/1	1/1/1/1/1/1
chr1A	20975861	intergenic_region	MODIFIER	TraesCS1A01G037800-TraesCS1A01G037900		C	G	0/0/0/0/0/0	0/0/0/0/0/0	0/0/0/0/0/0	0/0/0/0/0/0	0/0/0/0/0/0	0/0/0/0/0/0	0/0/0/0/0/0	0/0/0/0/0/0	0/0/0/0/0/0	0/0/0/0/0/0	0/0/0/0/0/0	0/0/0/0/0/0	1/1/1/1/1/1	1/1/1/1/1/1	1/1/1/1/1/1	1/1/1/1/1/1	1/1/1/1/1/1	1/1/1/1/1/1	1/1/1/1/1/1	1/1/1/1/1/1	1/1/1/1/1/1	1/1/1/1/1/1	1/1/1/1/1/1	1/1/1/1/1/1
chr1A	20976939	downstream_gene_variant	MODIFIER	TraesCS1A01G037900	BRI1-KD interacting protein	T	C	1/1/1/1/1/1	1/1/1/1/1/1	1/1/1/1/1/1	1/1/1/1/1/1	1/1/1/1/1/1	1/1/1/1/1/1	1/1/1/1/1/1	1/1/1/1/1/1	1/1/1/1/1/1	1/1/1/1/1/1	1/1/1/1/1/1	1/1/1/1/1/1	0/0/0/0/0/0	0/0/0/0/0/0	0/0/0/0/0/0	0/0/0/0/0/0	0/0/0/0/0/0	0/0/0/0/0/0	0/0/0/0/0/0	0/0/0/0/0/0	0/0/0/0/0/0	0/0/0/0/0/0	0/0/0/0/0/0	0/0/0/0/0/0
chr1A	20976939	intergenic_region	MODIFIER	TraesCS1A01G037800-TraesCS1A01G037900		T	C	1/1/1/1/1/1	1/1/1/1/1/1	1/1/1/1/1/1	1/1/1/1/1/1	1/1/1/1/1/1	1/1/1/1/1/1	1/1/1/1/1/1	1/1/1/1/1/1	1/1/1/1/1/1	1/1/1/1/1/1	1/1/1/1/1/1	1/1/1/1/1/1	0/0/0/0/0/0	0/0/0/0/0/0	0/0/0/0/0/0	0/0/0/0/0/0	0/0/0/0/0/0	0/0/0/0/0/0	0/0/0/0/0/0	0/0/0/0/0/0	0/0/0/0/0/0	0/0/0/0/0/0	0/0/0/0/0/0	0/0/0/0/0/0
chr1A	21331132	missense_variant	MODERATE	TraesCS1A01G039200	MORC family CW-type zinc finger protein 4	G	C	0/0/0/0/0/1	0/0/0/0/1/1	0/0/0/0/1/1	0/0/0/0/1/1	0/0/0/0/1/1	0/0/0/1/1/1	0/0/0/0/0/1	0/0/0/0/1/1	0/0/0/1/1/1	0/0/0/0/1/1	0/0/0/0/0/1	0/0/0/0/0/1	1/1/1/1/1/1	0/1/1/1/1/1	1/1/1/1/1/1	1/1/1/1/1/1	1/1/1/1/1/1	0/0/1/1/1/1	1/1/1/1/1/1	1/1/1/1/1/1	1/1/1/1/1/1	1/1/1/1/1/1	1/1/1/1/1/1	1/1/1/1/1/1
chr1A	24439685	intergenic_region	MODIFIER	TraesCS1A01G043900-TraesCS1A01G044000		ACC	ACCC,AGC	0/0/0/0/0/2	0/0/0/0/2/2	0/0/0/0/2/2	1/1/1/1/1/1	0/0/0/0/0/0	0/0/0/0/0/2	2/2/2/2/2/2	0/0/0/0/0/1	0/0/0/0/0/2	0/0/0/0/1/2	0/0/0/0/0/0	0/0/0/0/1/2	0/0/0/0/1/2	0/0/0/0/0/2	0/0/0/0/1/1	0/0/1/1/2/2	0/0/0/0/0/1	0/0/0/0/0/0	1/1/1/1/1/2	0/0/0/0/1/2	0/0/0/0/1/2	0/0/0/1/2/2	0/0/1/1/1/1	0/0/0/0/0/1
chr1A	24439685	intergenic_region	MODIFIER	TraesCS1A01G043900-TraesCS1A01G044000		ACC	ACCC,AGC	0/0/0/0/0/2	0/0/0/0/2/2	0/0/0/0/2/2	1/1/1/1/1/1	0/0/0/0/0/0	0/0/0/0/0/2	2/2/2/2/2/2	0/0/0/0/0/1	0/0/0/0/0/2	0/0/0/0/1/2	0/0/0/0/0/0	0/0/0/0/1/2	0/0/0/0/1/2	0/0/0/0/0/2	0/0/0/0/1/1	0/0/1/1/2/2	0/0/0/0/0/1	0/0/0/0/0/0	1/1/1/1/1/2	0/0/0/0/1/2	0/0/0/0/1/2	0/0/0/1/2/2	0/0/1/1/1/1	0/0/0/0/0/1
chr1A	27251892	synonymous_variant	LOW	TraesCS1A01G045700	Glutathione S-transferase	A	G	0/1/1/1/1/1	0/1/1/1/1/1	0/1/1/1/1/1	0/1/1/1/1/1	0/1/1/1/1/1	0/1/1/1/1/1	0/1/1/1/1/1	0/1/1/1/1/1	1/1/1/1/1/1	0/1/1/1/1/1	0/1/1/1/1/1	0/1/1/1/1/1	0/0/0/0/0/1	0/0/0/0/0/1	0/0/0/0/0/1	0/0/0/0/0/0	0/0/0/0/0/1	0/0/0/0/0/0	0/0/0/0/0/1	0/0/0/0/0/0	0/0/0/0/0/0	0/0/0/0/0/1	0/0/0/0/0/0	0/0/0/0/0/1
chr1A	28611790	synonymous_variant	LOW	TraesCS1A01G046500	E3 UFM1-protein ligase 1-like protein	G	A	1/1/1/1/1/1	1/1/1/1/1/1	1/1/1/1/1/1	1/1/1/1/1/1	1/1/1/1/1/1	1/1/1/1/1/1	1/1/1/1/1/1	1/1/1/1/1/1	1/1/1/1/1/1	1/1/1/1/1/1	1/1/1/1/1/1	1/1/1/1/1/1	0/0/0/0/0/0	0/0/0/0/0/0	0/0/0/0/0/0	0/0/0/0/0/0	0/0/0/0/0/0	0/0/0/0/0/0	0/0/0/0/0/0	0/0/0/0/0/0	0/0/0/0/0/0	0/0/0/0/0/0	0/0/0/0/0/0	0/0/0/0/0/0
chr1A	28611790	synonymous_variant	LOW	TraesCS1A01G046500	E3 UFM1-protein ligase 1-like protein	G	A	1/1/1/1/1/1	1/1/1/1/1/1	1/1/1/1/1/1	1/1/1/1/1/1	1/1/1/1/1/1	1/1/1/1/1/1	1/1/1/1/1/1	1/1/1/1/1/1	1/1/1/1/1/1	1/1/1/1/1/1	1/1/1/1/1/1	1/1/1/1/1/1	0/0/0/0/0/0	0/0/0/0/0/0	0/0/0/0/0/0	0/0/0/0/0/0	0/0/0/0/0/0	0/0/0/0/0/0	0/0/0/0/0/0	0/0/0/0/0/0	0/0/0/0/0/0	0/0/0/0/0/0	0/0/0/0/0/0	0/0/0/0/0/0
chr1A	28613922	missense_variant	MODERATE	TraesCS1A01G046500	E3 UFM1-protein ligase 1-like protein	C	T	1/1/1/1/1/1	1/1/1/1/1/1	1/1/1/1/1/1	1/1/1/1/1/1	1/1/1/1/1/1	1/1/1/1/1/1	1/1/1/1/1/1	1/1/1/1/1/1	1/1/1/1/1/1	1/1/1/1/1/1	1/1/1/1/1/1	1/1/1/1/1/1	0/0/0/0/0/0	0/0/0/0/0/0	0/0/0/0/0/0	0/0/0/0/0/0	0/0/0/0/0/0	0/0/0/0/0/0	0/0/0/0/0/0	0/0/0/0/0/0	0/0/0/0/0/0	0/0/0/0/0/0	0/0/0/0/0/0	0/0/0/0/0/0
chr1A	28613922	missense_variant	MODERATE	TraesCS1A01G046500	E3 UFM1-protein ligase 1-like protein	C	T	1/1/1/1/1/1	1/1/1/1/1/1	1/1/1/1/1/1	1/1/1/1/1/1	1/1/1/1/1/1	1/1/1/1/1/1	1/1/1/1/1/1	1/1/1/1/1/1	1/1/1/1/1/1	1/1/1/1/1/1	1/1/1/1/1/1	1/1/1/1/1/1	0/0/0/0/0/0	0/0/0/0/0/0	0/0/0/0/0/0	0/0/0/0/0/0	0/0/0/0/0/0	0/0/0/0/0/0	0/0/0/0/0/0	0/0/0/0/0/0	0/0/0/0/0/0	0/0/0/0/0/0	0/0/0/0/0/0	0/0/0/0/0/0
chr1A	28614301	splice_region_variant&synonymous_variant	LOW	TraesCS1A01G046500	E3 UFM1-protein ligase 1-like protein	C	T	1/1/1/1/1/1	1/1/1/1/1/1	1/1/1/1/1/1	1/1/1/1/1/1	1/1/1/1/1/1	0/1/1/1/1/1	1/1/1/1/1/1	1/1/1/1/1/1	1/1/1/1/1/1	0/1/1/1/1/1	1/1/1/1/1/1	1/1/1/1/1/1	0/0/0/0/0/0	0/0/0/0/0/0	0/0/0/0/0/0	0/0/0/0/0/0	0/0/0/0/0/0	0/0/0/0/0/0	0/0/0/0/0/0	0/0/0/0/0/0	0/0/0/0/0/0	0/0/0/0/0/0	0/0/0/0/0/0	0/0/0/0/0/0
chr1A	28614301	splice_region_variant&synonymous_variant	LOW	TraesCS1A01G046500	E3 UFM1-protein ligase 1-like protein	C	T	1/1/1/1/1/1	1/1/1/1/1/1	1/1/1/1/1/1	1/1/1/1/1/1	1/1/1/1/1/1	0/1/1/1/1/1	1/1/1/1/1/1	1/1/1/1/1/1	1/1/1/1/1/1	0/1/1/1/1/1	1/1/1/1/1/1	1/1/1/1/1/1	0/0/0/0/0/0	0/0/0/0/0/0	0/0/0/0/0/0	0/0/0/0/0/0	0/0/0/0/0/0	0/0/0/0/0/0	0/0/0/0/0/0	0/0/0/0/0/0	0/0/0/0/0/0	0/0/0/0/0/0	0/0/0/0/0/0	0/0/0/0/0/0
chr1A	28619587	synonymous_variant	LOW	TraesCS1A01G046500	E3 UFM1-protein ligase 1-like protein	C	T	1/1/1/1/1/1	1/1/1/1/1/1	1/1/1/1/1/1	1/1/1/1/1/1	1/1/1/1/1/1	1/1/1/1/1/1	1/1/1/1/1/1	1/1/1/1/1/1	1/1/1/1/1/1	1/1/1/1/1/1	1/1/1/1/1/1	1/1/1/1/1/1	0/0/0/0/0/0	0/0/0/0/0/0	0/0/0/0/0/0	0/0/0/0/0/0	0/0/0/0/0/0	0/0/0/0/0/0	0/0/0/0/0/0	0/0/0/0/0/0	0/0/0/0/0/0	0/0/0/0/0/0	0/0/0/0/0/0	0/0/0/0/0/0
chr1A	28619587	upstream_gene_variant	MODIFIER	TraesCS1A01G046600	E3 UFM1-protein ligase 1-like protein	C	T	1/1/1/1/1/1	1/1/1/1/1/1	1/1/1/1/1/1	1/1/1/1/1/1	1/1/1/1/1/1	1/1/1/1/1/1	1/1/1/1/1/1	1/1/1/1/1/1	1/1/1/1/1/1	1/1/1/1/1/1	1/1/1/1/1/1	1/1/1/1/1/1	0/0/0/0/0/0	0/0/0/0/0/0	0/0/0/0/0/0	0/0/0/0/0/0	0/0/0/0/0/0	0/0/0/0/0/0	0/0/0/0/0/0	0/0/0/0/0/0	0/0/0/0/0/0	0/0/0/0/0/0	0/0/0/0/0/0	0/0/0/0/0/0
chr1A	28619587	downstream_gene_variant	MODIFIER	TraesCS1A01G046500	E3 UFM1-protein ligase 1-like protein	C	T	1/1/1/1/1/1	1/1/1/1/1/1	1/1/1/1/1/1	1/1/1/1/1/1	1/1/1/1/1/1	1/1/1/1/1/1	1/1/1/1/1/1	1/1/1/1/1/1	1/1/1/1/1/1	1/1/1/1/1/1	1/1/1/1/1/1	1/1/1/1/1/1	0/0/0/0/0/0	0/0/0/0/0/0	0/0/0/0/0/0	0/0/0/0/0/0	0/0/0/0/0/0	0/0/0/0/0/0	0/0/0/0/0/0	0/0/0/0/0/0	0/0/0/0/0/0	0/0/0/0/0/0	0/0/0/0/0/0	0/0/0/0/0/0
chr1A	28620132	synonymous_variant	LOW	TraesCS1A01G046500	E3 UFM1-protein ligase 1-like protein	C	T	1/1/1/1/1/1	1/1/1/1/1/1	1/1/1/1/1/1	1/1/1/1/1/1	1/1/1/1/1/1	1/1/1/1/1/1	1/1/1/1/1/1	1/1/1/1/1/1	1/1/1/1/1/1	1/1/1/1/1/1	1/1/1/1/1/1	1/1/1/1/1/1	0/0/0/0/0/0	0/0/0/0/0/0	0/0/0/0/0/0	0/0/0/0/0/0	0/0/0/0/0/0	0/0/0/0/0/0	0/0/0/0/0/0	0/0/0/0/0/0	0/0/0/0/0/0	0/0/0/0/0/0	0/0/0/0/0/0	0/0/0/0/0/0
chr1A	28620132	upstream_gene_variant	MODIFIER	TraesCS1A01G046600	E3 UFM1-protein ligase 1-like protein	C	T	1/1/1/1/1/1	1/1/1/1/1/1	1/1/1/1/1/1	1/1/1/1/1/1	1/1/1/1/1/1	1/1/1/1/1/1	1/1/1/1/1/1	1/1/1/1/1/1	1/1/1/1/1/1	1/1/1/1/1/1	1/1/1/1/1/1	1/1/1/1/1/1	0/0/0/0/0/0	0/0/0/0/0/0	0/0/0/0/0/0	0/0/0/0/0/0	0/0/0/0/0/0	0/0/0/0/0/0	0/0/0/0/0/0	0/0/0/0/0/0	0/0/0/0/0/0	0/0/0/0/0/0	0/0/0/0/0/0	0/0/0/0/0/0
chr1A	28620132	downstream_gene_variant	MODIFIER	TraesCS1A01G046500	E3 UFM1-protein ligase 1-like protein	C	T	1/1/1/1/1/1	1/1/1/1/1/1	1/1/1/1/1/1	1/1/1/1/1/1	1/1/1/1/1/1	1/1/1/1/1/1	1/1/1/1/1/1	1/1/1/1/1/1	1/1/1/1/1/1	1/1/1/1/1/1	1/1/1/1/1/1	1/1/1/1/1/1	0/0/0/0/0/0	0/0/0/0/0/0	0/0/0/0/0/0	0/0/0/0/0/0	0/0/0/0/0/0	0/0/0/0/0/0	0/0/0/0/0/0	0/0/0/0/0/0	0/0/0/0/0/0	0/0/0/0/0/0	0/0/0/0/0/0	0/0/0/0/0/0
chr1A	28620138	synonymous_variant	LOW	TraesCS1A01G046500	E3 UFM1-protein ligase 1-like protein	T	C	1/1/1/1/1/1	1/1/1/1/1/1	1/1/1/1/1/1	1/1/1/1/1/1	1/1/1/1/1/1	1/1/1/1/1/1	1/1/1/1/1/1	1/1/1/1/1/1	1/1/1/1/1/1	1/1/1/1/1/1	1/1/1/1/1/1	1/1/1/1/1/1	0/0/0/0/0/0	0/0/0/0/0/0	0/0/0/0/0/0	0/0/0/0/0/0	0/0/0/0/0/0	0/0/0/0/0/0	0/0/0/0/0/0	0/0/0/0/0/0	0/0/0/0/0/0	0/0/0/0/0/1	0/0/0/0/0/0	0/0/0/0/0/0
chr1A	28620138	upstream_gene_variant	MODIFIER	TraesCS1A01G046600	E3 UFM1-protein ligase 1-like protein	T	C	1/1/1/1/1/1	1/1/1/1/1/1	1/1/1/1/1/1	1/1/1/1/1/1	1/1/1/1/1/1	1/1/1/1/1/1	1/1/1/1/1/1	1/1/1/1/1/1	1/1/1/1/1/1	1/1/1/1/1/1	1/1/1/1/1/1	1/1/1/1/1/1	0/0/0/0/0/0	0/0/0/0/0/0	0/0/0/0/0/0	0/0/0/0/0/0	0/0/0/0/0/0	0/0/0/0/0/0	0/0/0/0/0/0	0/0/0/0/0/0	0/0/0/0/0/0	0/0/0/0/0/1	0/0/0/0/0/0	0/0/0/0/0/0
chr1A	28620138	downstream_gene_variant	MODIFIER	TraesCS1A01G046500	E3 UFM1-protein ligase 1-like protein	T	C	1/1/1/1/1/1	1/1/1/1/1/1	1/1/1/1/1/1	1/1/1/1/1/1	1/1/1/1/1/1	1/1/1/1/1/1	1/1/1/1/1/1	1/1/1/1/1/1	1/1/1/1/1/1	1/1/1/1/1/1	1/1/1/1/1/1	1/1/1/1/1/1	0/0/0/0/0/0	0/0/0/0/0/0	0/0/0/0/0/0	0/0/0/0/0/0	0/0/0/0/0/0	0/0/0/0/0/0	0/0/0/0/0/0	0/0/0/0/0/0	0/0/0/0/0/0	0/0/0/0/0/1	0/0/0/0/0/0	0/0/0/0/0/0
chr1A	28620144	synonymous_variant	LOW	TraesCS1A01G046500	E3 UFM1-protein ligase 1-like protein	G	A	1/1/1/1/1/1	1/1/1/1/1/1	1/1/1/1/1/1	1/1/1/1/1/1	1/1/1/1/1/1	1/1/1/1/1/1	1/1/1/1/1/1	1/1/1/1/1/1	1/1/1/1/1/1	1/1/1/1/1/1	1/1/1/1/1/1	1/1/1/1/1/1	0/0/0/0/0/0	0/0/0/0/0/0	0/0/0/0/0/0	0/0/0/0/0/0	0/0/0/0/0/0	0/0/0/0/0/0	0/0/0/0/0/0	0/0/0/0/0/0	0/0/0/0/0/0	0/0/0/0/0/0	0/0/0/0/0/0	0/0/0/0/0/0
chr1A	28620144	upstream_gene_variant	MODIFIER	TraesCS1A01G046600	E3 UFM1-protein ligase 1-like protein	G	A	1/1/1/1/1/1	1/1/1/1/1/1	1/1/1/1/1/1	1/1/1/1/1/1	1/1/1/1/1/1	1/1/1/1/1/1	1/1/1/1/1/1	1/1/1/1/1/1	1/1/1/1/1/1	1/1/1/1/1/1	1/1/1/1/1/1	1/1/1/1/1/1	0/0/0/0/0/0	0/0/0/0/0/0	0/0/0/0/0/0	0/0/0/0/0/0	0/0/0/0/0/0	0/0/0/0/0/0	0/0/0/0/0/0	0/0/0/0/0/0	0/0/0/0/0/0	0/0/0/0/0/0	0/0/0/0/0/0	0/0/0/0/0/0
chr1A	28620144	downstream_gene_variant	MODIFIER	TraesCS1A01G046500	E3 UFM1-protein ligase 1-like protein	G	A	1/1/1/1/1/1	1/1/1/1/1/1	1/1/1/1/1/1	1/1/1/1/1/1	1/1/1/1/1/1	1/1/1/1/1/1	1/1/1/1/1/1	1/1/1/1/1/1	1/1/1/1/1/1	1/1/1/1/1/1	1/1/1/1/1/1	1/1/1/1/1/1	0/0/0/0/0/0	0/0/0/0/0/0	0/0/0/0/0/0	0/0/0/0/0/0	0/0/0/0/0/0	0/0/0/0/0/0	0/0/0/0/0/0	0/0/0/0/0/0	0/0/0/0/0/0	0/0/0/0/0/0	0/0/0/0/0/0	0/0/0/0/0/0
chr1A	28622947	upstream_gene_variant	MODIFIER	TraesCS1A01G046600	E3 UFM1-protein ligase 1-like protein	C	T	1/1/1/1/1/1	1/1/1/1/1/1	1/1/1/1/1/1	1/1/1/1/1/1	1/1/1/1/1/1	1/1/1/1/1/1	1/1/1/1/1/1	1/1/1/1/1/1	1/1/1/1/1/1	1/1/1/1/1/1	1/1/1/1/1/1	1/1/1/1/1/1	0/0/0/0/0/0	0/0/0/0/0/0	0/0/0/0/0/0	0/0/0/0/0/0	0/0/0/0/0/0	0/0/0/0/0/0	0/0/0/0/0/0	0/0/0/0/0/0	0/0/0/0/0/0	0/0/0/0/0/0	0/0/0/0/0/0	0/0/0/0/0/0
chr1A	28622947	downstream_gene_variant	MODIFIER	TraesCS1A01G046500	E3 UFM1-protein ligase 1-like protein	C	T	1/1/1/1/1/1	1/1/1/1/1/1	1/1/1/1/1/1	1/1/1/1/1/1	1/1/1/1/1/1	1/1/1/1/1/1	1/1/1/1/1/1	1/1/1/1/1/1	1/1/1/1/1/1	1/1/1/1/1/1	1/1/1/1/1/1	1/1/1/1/1/1	0/0/0/0/0/0	0/0/0/0/0/0	0/0/0/0/0/0	0/0/0/0/0/0	0/0/0/0/0/0	0/0/0/0/0/0	0/0/0/0/0/0	0/0/0/0/0/0	0/0/0/0/0/0	0/0/0/0/0/0	0/0/0/0/0/0	0/0/0/0/0/0
chr1A	28622947	intergenic_region	MODIFIER	TraesCS1A01G046500-TraesCS1A01G046600		C	T	1/1/1/1/1/1	1/1/1/1/1/1	1/1/1/1/1/1	1/1/1/1/1/1	1/1/1/1/1/1	1/1/1/1/1/1	1/1/1/1/1/1	1/1/1/1/1/1	1/1/1/1/1/1	1/1/1/1/1/1	1/1/1/1/1/1	1/1/1/1/1/1	0/0/0/0/0/0	0/0/0/0/0/0	0/0/0/0/0/0	0/0/0/0/0/0	0/0/0/0/0/0	0/0/0/0/0/0	0/0/0/0/0/0	0/0/0/0/0/0	0/0/0/0/0/0	0/0/0/0/0/0	0/0/0/0/0/0	0/0/0/0/0/0
chr1A	28623310	synonymous_variant	LOW	TraesCS1A01G046600	E3 UFM1-protein ligase 1-like protein	G	C	0/0/0/0/0/0	0/0/0/0/0/0	0/0/0/0/0/0	0/0/0/0/0/0	0/0/0/0/0/0	0/0/0/0/0/0	0/0/0/0/0/0	0/0/0/0/0/0	0/0/0/0/0/0	0/0/0/0/0/0	0/0/0/0/0/0	0/0/0/0/0/0	1/1/1/1/1/1	1/1/1/1/1/1	1/1/1/1/1/1	1/1/1/1/1/1	1/1/1/1/1/1	1/1/1/1/1/1	1/1/1/1/1/1	1/1/1/1/1/1	1/1/1/1/1/1	1/1/1/1/1/1	1/1/1/1/1/1	1/1/1/1/1/1
chr1A	28623310	downstream_gene_variant	MODIFIER	TraesCS1A01G046500	E3 UFM1-protein ligase 1-like protein	G	C	0/0/0/0/0/0	0/0/0/0/0/0	0/0/0/0/0/0	0/0/0/0/0/0	0/0/0/0/0/0	0/0/0/0/0/0	0/0/0/0/0/0	0/0/0/0/0/0	0/0/0/0/0/0	0/0/0/0/0/0	0/0/0/0/0/0	0/0/0/0/0/0	1/1/1/1/1/1	1/1/1/1/1/1	1/1/1/1/1/1	1/1/1/1/1/1	1/1/1/1/1/1	1/1/1/1/1/1	1/1/1/1/1/1	1/1/1/1/1/1	1/1/1/1/1/1	1/1/1/1/1/1	1/1/1/1/1/1	1/1/1/1/1/1
chr1A	28623752	missense_variant	MODERATE	TraesCS1A01G046600	E3 UFM1-protein ligase 1-like protein	C	T	0/0/0/0/0/0	0/0/0/0/0/0	0/0/0/0/0/0	0/0/0/0/0/0	0/0/0/0/0/0	0/0/0/0/0/0	0/0/0/0/0/0	0/0/0/0/0/0	0/0/0/0/0/0	0/0/0/0/0/0	0/0/0/0/0/0	0/0/0/0/0/0	1/1/1/1/1/1	1/1/1/1/1/1	1/1/1/1/1/1	1/1/1/1/1/1	1/1/1/1/1/1	1/1/1/1/1/1	1/1/1/1/1/1	1/1/1/1/1/1	1/1/1/1/1/1	1/1/1/1/1/1	1/1/1/1/1/1	1/1/1/1/1/1
chr1A	28623752	downstream_gene_variant	MODIFIER	TraesCS1A01G046500	E3 UFM1-protein ligase 1-like protein	C	T	0/0/0/0/0/0	0/0/0/0/0/0	0/0/0/0/0/0	0/0/0/0/0/0	0/0/0/0/0/0	0/0/0/0/0/0	0/0/0/0/0/0	0/0/0/0/0/0	0/0/0/0/0/0	0/0/0/0/0/0	0/0/0/0/0/0	0/0/0/0/0/0	1/1/1/1/1/1	1/1/1/1/1/1	1/1/1/1/1/1	1/1/1/1/1/1	1/1/1/1/1/1	1/1/1/1/1/1	1/1/1/1/1/1	1/1/1/1/1/1	1/1/1/1/1/1	1/1/1/1/1/1	1/1/1/1/1/1	1/1/1/1/1/1
chr1A	28626762	synonymous_variant	LOW	TraesCS1A01G046600	E3 UFM1-protein ligase 1-like protein	C	T	1/1/1/1/1/1	1/1/1/1/1/1	1/1/1/1/1/1	1/1/1/1/1/1	1/1/1/1/1/1	1/1/1/1/1/1	1/1/1/1/1/1	1/1/1/1/1/1	1/1/1/1/1/1	1/1/1/1/1/1	1/1/1/1/1/1	1/1/1/1/1/1	0/0/0/0/0/0	0/0/0/0/0/0	0/0/0/0/0/0	0/0/0/0/0/0	0/0/0/0/0/0	0/0/0/0/0/0	0/0/0/0/0/0	0/0/0/0/0/0	0/0/0/0/0/0	0/0/0/0/0/0	0/0/0/0/0/0	0/0/0/0/0/0
chr1A	28626762	upstream_gene_variant	MODIFIER	TraesCS1A01G046700	PH01B035L11.17 protein	C	T	1/1/1/1/1/1	1/1/1/1/1/1	1/1/1/1/1/1	1/1/1/1/1/1	1/1/1/1/1/1	1/1/1/1/1/1	1/1/1/1/1/1	1/1/1/1/1/1	1/1/1/1/1/1	1/1/1/1/1/1	1/1/1/1/1/1	1/1/1/1/1/1	0/0/0/0/0/0	0/0/0/0/0/0	0/0/0/0/0/0	0/0/0/0/0/0	0/0/0/0/0/0	0/0/0/0/0/0	0/0/0/0/0/0	0/0/0/0/0/0	0/0/0/0/0/0	0/0/0/0/0/0	0/0/0/0/0/0	0/0/0/0/0/0
chr1A	28626769	missense_variant	MODERATE	TraesCS1A01G046600	E3 UFM1-protein ligase 1-like protein	A	G	1/1/1/1/1/1	1/1/1/1/1/1	1/1/1/1/1/1	1/1/1/1/1/1	1/1/1/1/1/1	1/1/1/1/1/1	1/1/1/1/1/1	1/1/1/1/1/1	1/1/1/1/1/1	1/1/1/1/1/1	1/1/1/1/1/1	1/1/1/1/1/1	0/0/0/0/0/0	0/0/0/0/0/0	0/0/0/0/0/0	0/0/0/0/0/0	0/0/0/0/0/0	0/0/0/0/0/0	0/0/0/0/0/0	0/0/0/0/0/0	0/0/0/0/0/0	0/0/0/0/0/0	0/0/0/0/0/0	0/0/0/0/0/0
chr1A	28626769	upstream_gene_variant	MODIFIER	TraesCS1A01G046700	PH01B035L11.17 protein	A	G	1/1/1/1/1/1	1/1/1/1/1/1	1/1/1/1/1/1	1/1/1/1/1/1	1/1/1/1/1/1	1/1/1/1/1/1	1/1/1/1/1/1	1/1/1/1/1/1	1/1/1/1/1/1	1/1/1/1/1/1	1/1/1/1/1/1	1/1/1/1/1/1	0/0/0/0/0/0	0/0/0/0/0/0	0/0/0/0/0/0	0/0/0/0/0/0	0/0/0/0/0/0	0/0/0/0/0/0	0/0/0/0/0/0	0/0/0/0/0/0	0/0/0/0/0/0	0/0/0/0/0/0	0/0/0/0/0/0	0/0/0/0/0/0
chr1A	28626774	synonymous_variant	LOW	TraesCS1A01G046600	E3 UFM1-protein ligase 1-like protein	G	A	1/1/1/1/1/1	1/1/1/1/1/1	1/1/1/1/1/1	1/1/1/1/1/1	1/1/1/1/1/1	1/1/1/1/1/1	1/1/1/1/1/1	1/1/1/1/1/1	1/1/1/1/1/1	1/1/1/1/1/1	1/1/1/1/1/1	1/1/1/1/1/1	0/0/0/0/0/0	0/0/0/0/0/0	0/0/0/0/0/0	0/0/0/0/0/0	0/0/0/0/0/0	0/0/0/0/0/0	0/0/0/0/0/0	0/0/0/0/0/0	0/0/0/0/0/0	0/0/0/0/0/0	0/0/0/0/0/0	0/0/0/0/0/0
chr1A	28626774	upstream_gene_variant	MODIFIER	TraesCS1A01G046700	PH01B035L11.17 protein	G	A	1/1/1/1/1/1	1/1/1/1/1/1	1/1/1/1/1/1	1/1/1/1/1/1	1/1/1/1/1/1	1/1/1/1/1/1	1/1/1/1/1/1	1/1/1/1/1/1	1/1/1/1/1/1	1/1/1/1/1/1	1/1/1/1/1/1	1/1/1/1/1/1	0/0/0/0/0/0	0/0/0/0/0/0	0/0/0/0/0/0	0/0/0/0/0/0	0/0/0/0/0/0	0/0/0/0/0/0	0/0/0/0/0/0	0/0/0/0/0/0	0/0/0/0/0/0	0/0/0/0/0/0	0/0/0/0/0/0	0/0/0/0/0/0
chr1A	28626828	synonymous_variant	LOW	TraesCS1A01G046600	E3 UFM1-protein ligase 1-like protein	C	G	1/1/1/1/1/1	1/1/1/1/1/1	1/1/1/1/1/1	1/1/1/1/1/1	1/1/1/1/1/1	1/1/1/1/1/1	1/1/1/1/1/1	1/1/1/1/1/1	1/1/1/1/1/1	1/1/1/1/1/1	1/1/1/1/1/1	1/1/1/1/1/1	0/0/0/0/0/0	0/0/0/0/0/0	0/0/0/0/0/0	0/0/0/0/0/0	0/0/0/0/0/0	0/0/0/0/0/0	0/0/0/0/0/0	0/0/0/0/0/0	0/0/0/0/0/0	0/0/0/0/0/0	0/0/0/0/0/0	0/0/0/0/0/0
chr1A	28626828	upstream_gene_variant	MODIFIER	TraesCS1A01G046700	PH01B035L11.17 protein	C	G	1/1/1/1/1/1	1/1/1/1/1/1	1/1/1/1/1/1	1/1/1/1/1/1	1/1/1/1/1/1	1/1/1/1/1/1	1/1/1/1/1/1	1/1/1/1/1/1	1/1/1/1/1/1	1/1/1/1/1/1	1/1/1/1/1/1	1/1/1/1/1/1	0/0/0/0/0/0	0/0/0/0/0/0	0/0/0/0/0/0	0/0/0/0/0/0	0/0/0/0/0/0	0/0/0/0/0/0	0/0/0/0/0/0	0/0/0/0/0/0	0/0/0/0/0/0	0/0/0/0/0/0	0/0/0/0/0/0	0/0/0/0/0/0
chr1A	28626869	upstream_gene_variant	MODIFIER	TraesCS1A01G046700	PH01B035L11.17 protein	G	C	0/0/0/0/0/0	0/0/0/0/0/0	0/0/0/0/0/0	0/0/0/0/0/0	0/0/0/0/0/0	0/0/0/0/0/0	0/0/0/0/0/0	0/0/0/0/0/0	0/0/0/0/0/0	0/0/0/0/0/0	0/0/0/0/0/0	0/0/0/0/0/0	1/1/1/1/1/1	1/1/1/1/1/1	1/1/1/1/1/1	1/1/1/1/1/1	1/1/1/1/1/1	1/1/1/1/1/1	1/1/1/1/1/1	1/1/1/1/1/1	1/1/1/1/1/1	1/1/1/1/1/1	1/1/1/1/1/1	1/1/1/1/1/1
chr1A	28626869	downstream_gene_variant	MODIFIER	TraesCS1A01G046600	E3 UFM1-protein ligase 1-like protein	G	C	0/0/0/0/0/0	0/0/0/0/0/0	0/0/0/0/0/0	0/0/0/0/0/0	0/0/0/0/0/0	0/0/0/0/0/0	0/0/0/0/0/0	0/0/0/0/0/0	0/0/0/0/0/0	0/0/0/0/0/0	0/0/0/0/0/0	0/0/0/0/0/0	1/1/1/1/1/1	1/1/1/1/1/1	1/1/1/1/1/1	1/1/1/1/1/1	1/1/1/1/1/1	1/1/1/1/1/1	1/1/1/1/1/1	1/1/1/1/1/1	1/1/1/1/1/1	1/1/1/1/1/1	1/1/1/1/1/1	1/1/1/1/1/1
chr1A	28626869	intergenic_region	MODIFIER	TraesCS1A01G046600-TraesCS1A01G046700		G	C	0/0/0/0/0/0	0/0/0/0/0/0	0/0/0/0/0/0	0/0/0/0/0/0	0/0/0/0/0/0	0/0/0/0/0/0	0/0/0/0/0/0	0/0/0/0/0/0	0/0/0/0/0/0	0/0/0/0/0/0	0/0/0/0/0/0	0/0/0/0/0/0	1/1/1/1/1/1	1/1/1/1/1/1	1/1/1/1/1/1	1/1/1/1/1/1	1/1/1/1/1/1	1/1/1/1/1/1	1/1/1/1/1/1	1/1/1/1/1/1	1/1/1/1/1/1	1/1/1/1/1/1	1/1/1/1/1/1	1/1/1/1/1/1
chr1A	28626907	upstream_gene_variant	MODIFIER	TraesCS1A01G046700	PH01B035L11.17 protein	T	C	0/0/0/0/0/0	0/0/0/0/0/0	0/0/0/0/0/0	0/0/0/0/0/0	0/0/0/0/0/0	0/0/0/0/0/0	0/0/0/0/0/0	0/0/0/0/0/0	0/0/0/0/0/0	0/0/0/0/0/0	0/0/0/0/0/0	0/0/0/0/0/0	1/1/1/1/1/1	1/1/1/1/1/1	1/1/1/1/1/1	1/1/1/1/1/1	1/1/1/1/1/1	1/1/1/1/1/1	1/1/1/1/1/1	1/1/1/1/1/1	1/1/1/1/1/1	1/1/1/1/1/1	1/1/1/1/1/1	1/1/1/1/1/1
chr1A	28626907	downstream_gene_variant	MODIFIER	TraesCS1A01G046600	E3 UFM1-protein ligase 1-like protein	T	C	0/0/0/0/0/0	0/0/0/0/0/0	0/0/0/0/0/0	0/0/0/0/0/0	0/0/0/0/0/0	0/0/0/0/0/0	0/0/0/0/0/0	0/0/0/0/0/0	0/0/0/0/0/0	0/0/0/0/0/0	0/0/0/0/0/0	0/0/0/0/0/0	1/1/1/1/1/1	1/1/1/1/1/1	1/1/1/1/1/1	1/1/1/1/1/1	1/1/1/1/1/1	1/1/1/1/1/1	1/1/1/1/1/1	1/1/1/1/1/1	1/1/1/1/1/1	1/1/1/1/1/1	1/1/1/1/1/1	1/1/1/1/1/1
chr1A	28626907	intergenic_region	MODIFIER	TraesCS1A01G046600-TraesCS1A01G046700		T	C	0/0/0/0/0/0	0/0/0/0/0/0	0/0/0/0/0/0	0/0/0/0/0/0	0/0/0/0/0/0	0/0/0/0/0/0	0/0/0/0/0/0	0/0/0/0/0/0	0/0/0/0/0/0	0/0/0/0/0/0	0/0/0/0/0/0	0/0/0/0/0/0	1/1/1/1/1/1	1/1/1/1/1/1	1/1/1/1/1/1	1/1/1/1/1/1	1/1/1/1/1/1	1/1/1/1/1/1	1/1/1/1/1/1	1/1/1/1/1/1	1/1/1/1/1/1	1/1/1/1/1/1	1/1/1/1/1/1	1/1/1/1/1/1
chr1A	28627030	upstream_gene_variant	MODIFIER	TraesCS1A01G046700	PH01B035L11.17 protein	C	G	0/0/0/0/0/0	0/0/0/0/0/0	0/0/0/0/0/0	0/0/0/0/0/0	0/0/0/0/0/0	0/0/0/0/0/0	0/0/0/0/0/0	0/0/0/0/0/0	0/0/0/0/0/0	0/0/0/0/0/0	0/0/0/0/0/0	0/0/0/0/0/0	1/1/1/1/1/1	1/1/1/1/1/1	1/1/1/1/1/1	1/1/1/1/1/1	1/1/1/1/1/1	1/1/1/1/1/1	1/1/1/1/1/1	1/1/1/1/1/1	1/1/1/1/1/1	1/1/1/1/1/1	1/1/1/1/1/1	1/1/1/1/1/1
chr1A	28627030	downstream_gene_variant	MODIFIER	TraesCS1A01G046600	E3 UFM1-protein ligase 1-like protein	C	G	0/0/0/0/0/0	0/0/0/0/0/0	0/0/0/0/0/0	0/0/0/0/0/0	0/0/0/0/0/0	0/0/0/0/0/0	0/0/0/0/0/0	0/0/0/0/0/0	0/0/0/0/0/0	0/0/0/0/0/0	0/0/0/0/0/0	0/0/0/0/0/0	1/1/1/1/1/1	1/1/1/1/1/1	1/1/1/1/1/1	1/1/1/1/1/1	1/1/1/1/1/1	1/1/1/1/1/1	1/1/1/1/1/1	1/1/1/1/1/1	1/1/1/1/1/1	1/1/1/1/1/1	1/1/1/1/1/1	1/1/1/1/1/1
chr1A	28627030	intergenic_region	MODIFIER	TraesCS1A01G046600-TraesCS1A01G046700		C	G	0/0/0/0/0/0	0/0/0/0/0/0	0/0/0/0/0/0	0/0/0/0/0/0	0/0/0/0/0/0	0/0/0/0/0/0	0/0/0/0/0/0	0/0/0/0/0/0	0/0/0/0/0/0	0/0/0/0/0/0	0/0/0/0/0/0	0/0/0/0/0/0	1/1/1/1/1/1	1/1/1/1/1/1	1/1/1/1/1/1	1/1/1/1/1/1	1/1/1/1/1/1	1/1/1/1/1/1	1/1/1/1/1/1	1/1/1/1/1/1	1/1/1/1/1/1	1/1/1/1/1/1	1/1/1/1/1/1	1/1/1/1/1/1
chr1A	28761568	conservative_inframe_insertion	MODERATE	TraesCS1A01G047000	Calcium-transporting ATPase	GTCAT	GTCATCAT	0/0/0/0/0/0	0/0/0/0/0/0	0/0/0/0/0/0	0/0/0/0/0/0	0/0/0/0/0/0	0/0/0/0/0/0	0/0/0/0/0/0	0/0/0/0/0/0	0/0/0/0/0/0	0/0/0/0/0/0	0/0/0/0/0/0	0/0/0/0/0/0	0/1/1/1/1/1	1/1/1/1/1/1	1/1/1/1/1/1	1/1/1/1/1/1	1/1/1/1/1/1	1/1/1/1/1/1	1/1/1/1/1/1	0/1/1/1/1/1	1/1/1/1/1/1	0/1/1/1/1/1	1/1/1/1/1/1	1/1/1/1/1/1
chr1A	31779424	intron_variant	MODIFIER	TraesCS1A01G049700	Arginine/serine-rich splicing factor, putative	A	T	0/1/1/1/1/1	0/0/0/0/1/1	0/0/0/0/1/1	0/0/0/1/1/1	0/0/0/0/1/1	0/0/0/0/0/1	0/0/0/0/0/1	0/0/0/0/0/0	0/0/0/0/1/1	0/0/0/0/0/1	0/0/0/0/0/0	0/0/0/0/0/1	0/0/0/1/1/1	0/1/1/1/1/1	0/1/1/1/1/1	0/0/1/1/1/1	0/0/1/1/1/1	0/0/1/1/1/1	0/0/0/1/1/1	0/0/0/1/1/1	0/0/0/1/1/1	0/0/1/1/1/1	0/0/1/1/1/1	0/0/1/1/1/1
chr1A	31779424	intron_variant	MODIFIER	TraesCS1A01G049700	Arginine/serine-rich splicing factor, putative	A	T	0/1/1/1/1/1	0/0/0/0/1/1	0/0/0/0/1/1	0/0/0/1/1/1	0/0/0/0/1/1	0/0/0/0/0/1	0/0/0/0/0/1	0/0/0/0/0/0	0/0/0/0/1/1	0/0/0/0/0/1	0/0/0/0/0/0	0/0/0/0/0/1	0/0/0/1/1/1	0/1/1/1/1/1	0/1/1/1/1/1	0/0/1/1/1/1	0/0/1/1/1/1	0/0/1/1/1/1	0/0/0/1/1/1	0/0/0/1/1/1	0/0/0/1/1/1	0/0/1/1/1/1	0/0/1/1/1/1	0/0/1/1/1/1
chr1A	31781591	missense_variant	MODERATE	TraesCS1A01G049700	Arginine/serine-rich splicing factor, putative	C	T	0/0/0/0/0/1	0/0/1/1/1/1	0/1/1/1/1/1	0/0/0/0/0/1	0/0/0/1/1/1	0/0/1/1/1/1	0/1/1/1/1/1	0/1/1/1/1/1	0/0/1/1/1/1	0/1/1/1/1/1	0/1/1/1/1/1	0/0/1/1/1/1	0/0/0/0/0/0	0/0/0/0/0/0	0/0/0/0/0/0	0/0/0/0/0/0	0/0/0/0/0/0	0/0/0/0/0/0	0/0/0/0/0/0	0/0/0/0/0/0	0/0/0/0/0/0	0/0/0/0/0/0	0/0/0/0/0/0	0/0/0/0/0/0
chr1A	31781591	missense_variant	MODERATE	TraesCS1A01G049700	Arginine/serine-rich splicing factor, putative	C	T	0/0/0/0/0/1	0/0/1/1/1/1	0/1/1/1/1/1	0/0/0/0/0/1	0/0/0/1/1/1	0/0/1/1/1/1	0/1/1/1/1/1	0/1/1/1/1/1	0/0/1/1/1/1	0/1/1/1/1/1	0/1/1/1/1/1	0/0/1/1/1/1	0/0/0/0/0/0	0/0/0/0/0/0	0/0/0/0/0/0	0/0/0/0/0/0	0/0/0/0/0/0	0/0/0/0/0/0	0/0/0/0/0/0	0/0/0/0/0/0	0/0/0/0/0/0	0/0/0/0/0/0	0/0/0/0/0/0	0/0/0/0/0/0
chr1A	33022166	missense_variant	MODERATE	TraesCS1A01G051500	Prostaglandin E synthase 3	G	A	0/0/1/1/1/1	0/1/1/1/1/1	0/1/1/1/1/1	0/0/0/1/1/1	0/0/1/1/1/1	0/0/1/1/1/1	0/0/0/1/1/1	0/1/1/1/1/1	0/1/1/1/1/1	0/1/1/1/1/1	0/1/1/1/1/1	0/1/1/1/1/1	0/0/0/0/0/0	0/0/0/0/0/0	0/0/0/0/0/0	0/0/0/0/0/0	0/0/0/0/0/0	0/0/0/0/0/0	0/0/0/0/0/0	0/0/0/0/0/0	0/0/0/0/0/0	0/0/0/0/0/0	0/0/0/0/0/0	0/0/0/0/0/0
chr1A	33022183	synonymous_variant	LOW	TraesCS1A01G051500	Prostaglandin E synthase 3	A	G	0/0/0/0/1/1	0/0/0/0/1/1	0/0/1/1/1/1	0/0/0/0/0/1	0/0/0/0/1/1	0/0/0/0/0/1	0/0/0/0/1/1	0/0/0/1/1/1	0/0/1/1/1/1	0/0/1/1/1/1	0/0/1/1/1/1	0/0/0/1/1/1	0/0/0/0/0/0	0/0/0/0/0/0	0/0/0/0/0/0	0/0/0/0/0/0	0/0/0/0/0/1	0/0/0/0/0/0	0/0/0/0/0/0	0/0/0/0/0/0	0/0/0/0/0/0	0/0/0/0/0/0	0/0/0/0/0/0	0/0/0/0/0/0
chr1A	33208515	intergenic_region	MODIFIER	TraesCS1A01G051500-TraesCS1A01G051600		C	T	0/0/0/0/0/1	0/0/0/1/1/1	0/0/1/1/1/1	0/0/0/0/0/1	0/0/0/1/1/1	0/0/1/1/1/1	0/0/0/1/1/1	0/1/1/1/1/1	0/0/0/1/1/1	0/1/1/1/1/1	0/1/1/1/1/1	0/0/0/1/1/1	0/0/0/0/0/0	0/0/0/0/0/0	0/0/0/0/0/0	0/0/0/0/0/0	0/0/0/0/0/0	0/0/0/0/0/0	0/0/0/0/0/0	0/0/0/0/0/0	0/0/0/0/0/0	0/0/0/0/0/0	0/0/0/0/0/0	0/0/0/0/0/0
chr1A	33208562	intergenic_region	MODIFIER	TraesCS1A01G051500-TraesCS1A01G051600		A	C	0/0/0/0/0/1	0/0/0/1/1/1	0/0/1/1/1/1	0/0/0/0/0/1	0/0/0/1/1/1	0/0/1/1/1/1	0/0/0/0/1/1	0/1/1/1/1/1	0/0/0/0/1/1	0/1/1/1/1/1	0/1/1/1/1/1	0/0/0/1/1/1	0/0/0/0/0/0	0/0/0/0/0/0	0/0/0/0/0/0	0/0/0/0/0/0	0/0/0/0/0/0	0/0/0/0/0/0	0/0/0/0/0/0	0/0/0/0/0/0	0/0/0/0/0/0	0/0/0/0/0/0	0/0/0/0/0/0	0/0/0/0/0/0
chr1A	33210284	intergenic_region	MODIFIER	TraesCS1A01G051500-TraesCS1A01G051600		T	C	0/0/0/0/0/1	0/0/1/1/1/1	0/1/1/1/1/1	0/0/0/0/1/1	0/0/1/1/1/1	0/1/1/1/1/1	0/1/1/1/1/1	1/1/1/1/1/1	0/0/0/1/1/1	0/1/1/1/1/1	0/1/1/1/1/1	0/0/1/1/1/1	0/0/0/0/0/0	0/0/0/0/0/0	0/0/0/0/0/0	0/0/0/0/0/0	0/0/0/0/0/0	0/0/0/0/0/0	0/0/0/0/0/0	0/0/0/0/0/0	0/0/0/0/0/0	0/0/0/0/0/0	0/0/0/0/0/0	0/0/0/0/0/0
chr1A	33215564	intergenic_region	MODIFIER	TraesCS1A01G051500-TraesCS1A01G051600		CTCCTCTCTCTCTCT	CCC	0/0/0/0/0/1	0/0/1/1/1/1	0/0/1/1/1/1	0/0/0/0/0/1	0/0/1/1/1/1	0/1/1/1/1/1	0/1/1/1/1/1	0/1/1/1/1/1	0/0/0/1/1/1	0/1/1/1/1/1	0/1/1/1/1/1	0/0/1/1/1/1	0/0/0/0/0/0	0/0/0/0/0/0	0/0/0/0/0/0	0/0/0/0/0/0	0/0/0/0/0/0	0/0/0/0/0/0	0/0/0/0/0/0	0/0/0/0/0/0	0/0/0/0/0/0	0/0/0/0/0/0	0/0/0/0/0/0	0/0/0/0/0/0
chr1A	33217302	intergenic_region	MODIFIER	TraesCS1A01G051500-TraesCS1A01G051600		G	C	0/0/0/0/0/1	0/0/0/0/1/1	0/0/0/0/1/1	0/0/0/0/0/1	0/0/0/0/1/1	0/0/0/1/1/1	0/1/1/1/1/1	0/1/1/1/1/1	0/0/0/0/1/1	0/0/0/1/1/1	0/0/1/1/1/1	0/0/0/1/1/1	0/0/0/0/0/0	0/0/0/0/0/0	0/0/0/0/0/0	0/0/0/0/0/0	0/0/0/0/0/0	0/0/0/0/0/0	0/0/0/0/0/0	0/0/0/0/0/0	0/0/0/0/0/0	0/0/0/0/0/0	0/0/0/0/0/0	0/0/0/0/0/0
chr1A	33217367	intergenic_region	MODIFIER	TraesCS1A01G051500-TraesCS1A01G051600		T	C	0/0/0/0/0/1	0/0/0/0/0/1	0/0/0/0/0/1	0/0/0/0/0/1	0/0/0/0/0/1	0/0/0/0/0/1	0/0/0/1/1/1	0/0/0/1/1/1	0/0/0/0/0/1	0/0/0/0/1/1	0/0/0/0/1/1	0/0/0/0/0/1	0/0/0/0/0/0	0/0/0/0/0/0	0/0/0/0/0/0	0/0/0/0/0/0	0/0/0/0/0/0	0/0/0/0/0/0	0/0/0/0/0/0	0/0/0/0/0/0	0/0/0/0/0/0	0/0/0/0/0/0	0/0/0/0/0/0	0/0/0/0/0/0
chr1A	33217378	intergenic_region	MODIFIER	TraesCS1A01G051500-TraesCS1A01G051600		G	A	0/0/0/0/0/1	0/0/0/0/0/1	0/0/0/0/0/1	0/0/0/0/0/1	0/0/0/0/0/1	0/0/0/0/0/1	0/0/0/1/1/1	0/0/0/1/1/1	0/0/0/0/0/1	0/0/0/0/1/1	0/0/0/0/1/1	0/0/0/0/0/1	0/0/0/0/0/0	0/0/0/0/0/0	0/0/0/0/0/0	0/0/0/0/0/0	0/0/0/0/0/0	0/0/0/0/0/0	0/0/0/0/0/0	0/0/0/0/0/0	0/0/0/0/0/0	0/0/0/0/0/0	0/0/0/0/0/0	0/0/0/0/0/0
chr1A	33217386	intergenic_region	MODIFIER	TraesCS1A01G051500-TraesCS1A01G051600		ATGT	ATGTGT	0/0/0/0/0/1	0/0/0/0/0/1	0/0/0/0/0/1	0/0/0/0/0/1	0/0/0/0/0/1	0/0/0/0/0/1	0/0/0/1/1/1	0/0/0/1/1/1	0/0/0/0/0/1	0/0/0/0/1/1	0/0/0/0/1/1	0/0/0/0/0/1	0/0/0/0/0/0	0/0/0/0/0/0	0/0/0/0/0/0	0/0/0/0/0/0	0/0/0/0/0/0	0/0/0/0/0/0	0/0/0/0/0/0	0/0/0/0/0/0	0/0/0/0/0/0	0/0/0/0/0/0	0/0/0/0/0/0	0/0/0/0/0/0
chr1A	33364945	intergenic_region	MODIFIER	TraesCS1A01G051600-TraesCS1A01G051700		A	G	0/0/0/0/0/1	0/0/0/1/1/1	0/0/1/1/1/1	0/0/0/0/0/1	0/0/1/1/1/1	0/1/1/1/1/1	0/0/0/0/1/1	0/1/1/1/1/1	0/0/0/0/1/1	0/1/1/1/1/1	0/0/1/1/1/1	0/0/0/1/1/1	0/0/0/0/0/0	0/0/0/0/0/0	0/0/0/0/0/0	0/0/0/0/0/0	0/0/0/0/0/0	0/0/0/0/0/0	0/0/0/0/0/0	0/0/0/0/0/0	0/0/0/0/0/0	0/0/0/0/0/0	0/0/0/0/0/0	0/0/0/0/0/0
chr1A	33371733	upstream_gene_variant	MODIFIER	TraesCS1A01G051700	Glycine-rich protein A3	C	T	0/0/0/0/0/1	0/0/0/1/1/1	0/0/0/0/1/1	0/0/0/0/0/1	0/0/0/1/1/1	0/0/0/0/1/1	0/0/0/0/1/1	1/1/1/1/1/1	0/0/0/1/1/1	0/1/1/1/1/1	0/1/1/1/1/1	0/0/1/1/1/1	0/0/0/0/0/0	0/0/0/0/0/0	0/0/0/0/0/0	0/0/0/0/0/0	0/0/0/0/0/0	0/0/0/0/0/0	0/0/0/0/0/0	0/0/0/0/0/0	0/0/0/0/0/0	0/0/0/0/0/1	0/0/0/0/0/0	0/0/0/0/0/0
chr1A	33371733	downstream_gene_variant	MODIFIER	TraesCS1A01G051800	Protein aluminum sensitive 3	C	T	0/0/0/0/0/1	0/0/0/1/1/1	0/0/0/0/1/1	0/0/0/0/0/1	0/0/0/1/1/1	0/0/0/0/1/1	0/0/0/0/1/1	1/1/1/1/1/1	0/0/0/1/1/1	0/1/1/1/1/1	0/1/1/1/1/1	0/0/1/1/1/1	0/0/0/0/0/0	0/0/0/0/0/0	0/0/0/0/0/0	0/0/0/0/0/0	0/0/0/0/0/0	0/0/0/0/0/0	0/0/0/0/0/0	0/0/0/0/0/0	0/0/0/0/0/0	0/0/0/0/0/1	0/0/0/0/0/0	0/0/0/0/0/0
chr1A	33371733	downstream_gene_variant	MODIFIER	TraesCS1A01G051900	transmembrane protein	C	T	0/0/0/0/0/1	0/0/0/1/1/1	0/0/0/0/1/1	0/0/0/0/0/1	0/0/0/1/1/1	0/0/0/0/1/1	0/0/0/0/1/1	1/1/1/1/1/1	0/0/0/1/1/1	0/1/1/1/1/1	0/1/1/1/1/1	0/0/1/1/1/1	0/0/0/0/0/0	0/0/0/0/0/0	0/0/0/0/0/0	0/0/0/0/0/0	0/0/0/0/0/0	0/0/0/0/0/0	0/0/0/0/0/0	0/0/0/0/0/0	0/0/0/0/0/0	0/0/0/0/0/1	0/0/0/0/0/0	0/0/0/0/0/0
chr1A	33371733	intergenic_region	MODIFIER	TraesCS1A01G051600-TraesCS1A01G051700		C	T	0/0/0/0/0/1	0/0/0/1/1/1	0/0/0/0/1/1	0/0/0/0/0/1	0/0/0/1/1/1	0/0/0/0/1/1	0/0/0/0/1/1	1/1/1/1/1/1	0/0/0/1/1/1	0/1/1/1/1/1	0/1/1/1/1/1	0/0/1/1/1/1	0/0/0/0/0/0	0/0/0/0/0/0	0/0/0/0/0/0	0/0/0/0/0/0	0/0/0/0/0/0	0/0/0/0/0/0	0/0/0/0/0/0	0/0/0/0/0/0	0/0/0/0/0/0	0/0/0/0/0/1	0/0/0/0/0/0	0/0/0/0/0/0
chr1A	33372173	synonymous_variant	LOW	TraesCS1A01G051700	Glycine-rich protein A3	T	C	0/0/0/0/0/1	0/0/0/1/1/1	0/0/1/1/1/1	0/0/0/0/0/1	0/0/0/1/1/1	0/0/1/1/1/1	0/0/1/1/1/1	0/1/1/1/1/1	0/0/1/1/1/1	0/1/1/1/1/1	0/1/1/1/1/1	0/0/1/1/1/1	0/0/0/0/0/0	0/0/0/0/0/0	0/0/0/0/0/0	0/0/0/0/0/0	0/0/0/0/0/0	0/0/0/0/0/0	0/0/0/0/0/0	0/0/0/0/0/0	0/0/0/0/0/0	0/0/0/0/0/0	0/0/0/0/0/0	0/0/0/0/0/0
chr1A	33372173	downstream_gene_variant	MODIFIER	TraesCS1A01G051800	Protein aluminum sensitive 3	T	C	0/0/0/0/0/1	0/0/0/1/1/1	0/0/1/1/1/1	0/0/0/0/0/1	0/0/0/1/1/1	0/0/1/1/1/1	0/0/1/1/1/1	0/1/1/1/1/1	0/0/1/1/1/1	0/1/1/1/1/1	0/1/1/1/1/1	0/0/1/1/1/1	0/0/0/0/0/0	0/0/0/0/0/0	0/0/0/0/0/0	0/0/0/0/0/0	0/0/0/0/0/0	0/0/0/0/0/0	0/0/0/0/0/0	0/0/0/0/0/0	0/0/0/0/0/0	0/0/0/0/0/0	0/0/0/0/0/0	0/0/0/0/0/0
chr1A	33372173	downstream_gene_variant	MODIFIER	TraesCS1A01G051900	transmembrane protein	T	C	0/0/0/0/0/1	0/0/0/1/1/1	0/0/1/1/1/1	0/0/0/0/0/1	0/0/0/1/1/1	0/0/1/1/1/1	0/0/1/1/1/1	0/1/1/1/1/1	0/0/1/1/1/1	0/1/1/1/1/1	0/1/1/1/1/1	0/0/1/1/1/1	0/0/0/0/0/0	0/0/0/0/0/0	0/0/0/0/0/0	0/0/0/0/0/0	0/0/0/0/0/0	0/0/0/0/0/0	0/0/0/0/0/0	0/0/0/0/0/0	0/0/0/0/0/0	0/0/0/0/0/0	0/0/0/0/0/0	0/0/0/0/0/0
chr1A	33372771	missense_variant	MODERATE	TraesCS1A01G051700	Glycine-rich protein A3	T	G	0/0/0/0/0/1	0/0/0/1/1/1	0/0/1/1/1/1	0/0/0/0/0/1	0/0/0/1/1/1	0/0/1/1/1/1	0/0/1/1/1/1	0/1/1/1/1/1	0/0/1/1/1/1	0/1/1/1/1/1	0/1/1/1/1/1	0/0/1/1/1/1	0/0/0/0/0/0	0/0/0/0/0/0	0/0/0/0/0/0	0/0/0/0/0/0	0/0/0/0/0/0	0/0/0/0/0/0	0/0/0/0/0/0	0/0/0/0/0/0	0/0/0/0/0/0	0/0/0/0/0/0	0/0/0/0/0/0	0/0/0/0/0/0
chr1A	33372771	downstream_gene_variant	MODIFIER	TraesCS1A01G051800	Protein aluminum sensitive 3	T	G	0/0/0/0/0/1	0/0/0/1/1/1	0/0/1/1/1/1	0/0/0/0/0/1	0/0/0/1/1/1	0/0/1/1/1/1	0/0/1/1/1/1	0/1/1/1/1/1	0/0/1/1/1/1	0/1/1/1/1/1	0/1/1/1/1/1	0/0/1/1/1/1	0/0/0/0/0/0	0/0/0/0/0/0	0/0/0/0/0/0	0/0/0/0/0/0	0/0/0/0/0/0	0/0/0/0/0/0	0/0/0/0/0/0	0/0/0/0/0/0	0/0/0/0/0/0	0/0/0/0/0/0	0/0/0/0/0/0	0/0/0/0/0/0
chr1A	33372771	downstream_gene_variant	MODIFIER	TraesCS1A01G051900	transmembrane protein	T	G	0/0/0/0/0/1	0/0/0/1/1/1	0/0/1/1/1/1	0/0/0/0/0/1	0/0/0/1/1/1	0/0/1/1/1/1	0/0/1/1/1/1	0/1/1/1/1/1	0/0/1/1/1/1	0/1/1/1/1/1	0/1/1/1/1/1	0/0/1/1/1/1	0/0/0/0/0/0	0/0/0/0/0/0	0/0/0/0/0/0	0/0/0/0/0/0	0/0/0/0/0/0	0/0/0/0/0/0	0/0/0/0/0/0	0/0/0/0/0/0	0/0/0/0/0/0	0/0/0/0/0/0	0/0/0/0/0/0	0/0/0/0/0/0
chr1A	33372945	downstream_gene_variant	MODIFIER	TraesCS1A01G051800	Protein aluminum sensitive 3	A	C	0/0/0/0/0/1	0/0/0/0/1/1	0/0/0/1/1/1	0/0/0/0/0/1	0/0/0/1/1/1	0/0/0/1/1/1	0/1/1/1/1/1	0/1/1/1/1/1	0/0/0/1/1/1	0/1/1/1/1/1	0/1/1/1/1/1	0/0/0/0/1/1	0/0/0/0/0/0	0/0/0/0/0/0	0/0/0/0/0/0	0/0/0/0/0/0	0/0/0/0/0/0	0/0/0/0/0/0	0/0/0/0/0/0	0/0/0/0/0/0	0/0/0/0/0/0	0/0/0/0/0/0	0/0/0/0/0/0	0/0/0/0/0/0
chr1A	33372945	downstream_gene_variant	MODIFIER	TraesCS1A01G051900	transmembrane protein	A	C	0/0/0/0/0/1	0/0/0/0/1/1	0/0/0/1/1/1	0/0/0/0/0/1	0/0/0/1/1/1	0/0/0/1/1/1	0/1/1/1/1/1	0/1/1/1/1/1	0/0/0/1/1/1	0/1/1/1/1/1	0/1/1/1/1/1	0/0/0/0/1/1	0/0/0/0/0/0	0/0/0/0/0/0	0/0/0/0/0/0	0/0/0/0/0/0	0/0/0/0/0/0	0/0/0/0/0/0	0/0/0/0/0/0	0/0/0/0/0/0	0/0/0/0/0/0	0/0/0/0/0/0	0/0/0/0/0/0	0/0/0/0/0/0
chr1A	33372945	intron_variant	MODIFIER	TraesCS1A01G051700	Glycine-rich protein A3	A	C	0/0/0/0/0/1	0/0/0/0/1/1	0/0/0/1/1/1	0/0/0/0/0/1	0/0/0/1/1/1	0/0/0/1/1/1	0/1/1/1/1/1	0/1/1/1/1/1	0/0/0/1/1/1	0/1/1/1/1/1	0/1/1/1/1/1	0/0/0/0/1/1	0/0/0/0/0/0	0/0/0/0/0/0	0/0/0/0/0/0	0/0/0/0/0/0	0/0/0/0/0/0	0/0/0/0/0/0	0/0/0/0/0/0	0/0/0/0/0/0	0/0/0/0/0/0	0/0/0/0/0/0	0/0/0/0/0/0	0/0/0/0/0/0
chr1A	33373090	downstream_gene_variant	MODIFIER	TraesCS1A01G051700	Glycine-rich protein A3	CTAT	CTATAT	0/0/0/0/0/1	0/0/0/0/1/1	0/0/0/1/1/1	0/0/0/0/0/1	0/0/0/0/1/1	0/0/0/1/1/1	0/0/0/1/1/1	0/1/1/1/1/1	0/0/0/1/1/1	0/0/1/1/1/1	0/0/1/1/1/1	0/0/0/0/1/1	0/0/0/0/0/0	0/0/0/0/0/0	0/0/0/0/0/0	0/0/0/0/0/0	0/0/0/0/0/0	0/0/0/0/0/0	0/0/0/0/0/0	0/0/0/0/0/0	0/0/0/0/0/0	0/0/0/0/0/0	0/0/0/0/0/0	0/0/0/0/0/0
chr1A	33373090	downstream_gene_variant	MODIFIER	TraesCS1A01G051800	Protein aluminum sensitive 3	CTAT	CTATAT	0/0/0/0/0/1	0/0/0/0/1/1	0/0/0/1/1/1	0/0/0/0/0/1	0/0/0/0/1/1	0/0/0/1/1/1	0/0/0/1/1/1	0/1/1/1/1/1	0/0/0/1/1/1	0/0/1/1/1/1	0/0/1/1/1/1	0/0/0/0/1/1	0/0/0/0/0/0	0/0/0/0/0/0	0/0/0/0/0/0	0/0/0/0/0/0	0/0/0/0/0/0	0/0/0/0/0/0	0/0/0/0/0/0	0/0/0/0/0/0	0/0/0/0/0/0	0/0/0/0/0/0	0/0/0/0/0/0	0/0/0/0/0/0
chr1A	33373090	downstream_gene_variant	MODIFIER	TraesCS1A01G051900	transmembrane protein	CTAT	CTATAT	0/0/0/0/0/1	0/0/0/0/1/1	0/0/0/1/1/1	0/0/0/0/0/1	0/0/0/0/1/1	0/0/0/1/1/1	0/0/0/1/1/1	0/1/1/1/1/1	0/0/0/1/1/1	0/0/1/1/1/1	0/0/1/1/1/1	0/0/0/0/1/1	0/0/0/0/0/0	0/0/0/0/0/0	0/0/0/0/0/0	0/0/0/0/0/0	0/0/0/0/0/0	0/0/0/0/0/0	0/0/0/0/0/0	0/0/0/0/0/0	0/0/0/0/0/0	0/0/0/0/0/0	0/0/0/0/0/0	0/0/0/0/0/0
chr1A	33373090	intergenic_region	MODIFIER	TraesCS1A01G051700-TraesCS1A01G051800		CTAT	CTATAT	0/0/0/0/0/1	0/0/0/0/1/1	0/0/0/1/1/1	0/0/0/0/0/1	0/0/0/0/1/1	0/0/0/1/1/1	0/0/0/1/1/1	0/1/1/1/1/1	0/0/0/1/1/1	0/0/1/1/1/1	0/0/1/1/1/1	0/0/0/0/1/1	0/0/0/0/0/0	0/0/0/0/0/0	0/0/0/0/0/0	0/0/0/0/0/0	0/0/0/0/0/0	0/0/0/0/0/0	0/0/0/0/0/0	0/0/0/0/0/0	0/0/0/0/0/0	0/0/0/0/0/0	0/0/0/0/0/0	0/0/0/0/0/0
chr1A	33375488	upstream_gene_variant	MODIFIER	TraesCS1A01G051800	Protein aluminum sensitive 3	A	G	0/0/0/0/0/1	0/0/0/1/1/1	0/0/1/1/1/1	0/0/0/0/0/1	0/0/0/1/1/1	0/0/1/1/1/1	0/0/1/1/1/1	0/1/1/1/1/1	0/0/1/1/1/1	0/1/1/1/1/1	0/1/1/1/1/1	0/1/1/1/1/1	0/0/0/0/0/0	0/0/0/0/0/0	0/0/0/0/0/0	0/0/0/0/0/0	0/0/0/0/0/0	0/0/0/0/0/0	0/0/0/0/0/0	0/0/0/0/0/0	0/0/0/0/0/0	0/0/0/0/0/0	0/0/0/0/0/0	0/0/0/0/0/0
chr1A	33375488	downstream_gene_variant	MODIFIER	TraesCS1A01G051700	Glycine-rich protein A3	A	G	0/0/0/0/0/1	0/0/0/1/1/1	0/0/1/1/1/1	0/0/0/0/0/1	0/0/0/1/1/1	0/0/1/1/1/1	0/0/1/1/1/1	0/1/1/1/1/1	0/0/1/1/1/1	0/1/1/1/1/1	0/1/1/1/1/1	0/1/1/1/1/1	0/0/0/0/0/0	0/0/0/0/0/0	0/0/0/0/0/0	0/0/0/0/0/0	0/0/0/0/0/0	0/0/0/0/0/0	0/0/0/0/0/0	0/0/0/0/0/0	0/0/0/0/0/0	0/0/0/0/0/0	0/0/0/0/0/0	0/0/0/0/0/0
chr1A	33375488	downstream_gene_variant	MODIFIER	TraesCS1A01G051900	transmembrane protein	A	G	0/0/0/0/0/1	0/0/0/1/1/1	0/0/1/1/1/1	0/0/0/0/0/1	0/0/0/1/1/1	0/0/1/1/1/1	0/0/1/1/1/1	0/1/1/1/1/1	0/0/1/1/1/1	0/1/1/1/1/1	0/1/1/1/1/1	0/1/1/1/1/1	0/0/0/0/0/0	0/0/0/0/0/0	0/0/0/0/0/0	0/0/0/0/0/0	0/0/0/0/0/0	0/0/0/0/0/0	0/0/0/0/0/0	0/0/0/0/0/0	0/0/0/0/0/0	0/0/0/0/0/0	0/0/0/0/0/0	0/0/0/0/0/0
chr1A	33375488	intergenic_region	MODIFIER	TraesCS1A01G051800-TraesCS1A01G051900		A	G	0/0/0/0/0/1	0/0/0/1/1/1	0/0/1/1/1/1	0/0/0/0/0/1	0/0/0/1/1/1	0/0/1/1/1/1	0/0/1/1/1/1	0/1/1/1/1/1	0/0/1/1/1/1	0/1/1/1/1/1	0/1/1/1/1/1	0/1/1/1/1/1	0/0/0/0/0/0	0/0/0/0/0/0	0/0/0/0/0/0	0/0/0/0/0/0	0/0/0/0/0/0	0/0/0/0/0/0	0/0/0/0/0/0	0/0/0/0/0/0	0/0/0/0/0/0	0/0/0/0/0/0	0/0/0/0/0/0	0/0/0/0/0/0
chr1A	34164553	missense_variant	MODERATE	TraesCS1A01G052200	Mammalian uncoordinated homology 13, domain 2	G	C	0/0/0/0/0/1	0/0/0/0/0/1	0/0/0/0/0/1	0/0/0/0/0/1	0/0/0/0/0/1	0/0/0/0/0/1	0/0/0/0/0/1	0/0/0/0/0/1	0/0/0/0/0/1	0/0/0/0/0/1	0/0/0/0/0/1	0/0/0/0/0/0	0/0/0/0/0/0	0/0/0/0/0/0	0/0/0/0/0/0	0/0/0/0/0/0	0/0/0/0/0/0	0/0/0/0/0/0	0/0/0/0/0/0	0/0/0/0/0/0	0/0/0/0/0/0	0/0/0/0/0/0	0/0/0/0/0/0	0/0/0/0/0/1
chr1A	34164553	missense_variant	MODERATE	TraesCS1A01G052200	Mammalian uncoordinated homology 13, domain 2	G	C	0/0/0/0/0/1	0/0/0/0/0/1	0/0/0/0/0/1	0/0/0/0/0/1	0/0/0/0/0/1	0/0/0/0/0/1	0/0/0/0/0/1	0/0/0/0/0/1	0/0/0/0/0/1	0/0/0/0/0/1	0/0/0/0/0/1	0/0/0/0/0/0	0/0/0/0/0/0	0/0/0/0/0/0	0/0/0/0/0/0	0/0/0/0/0/0	0/0/0/0/0/0	0/0/0/0/0/0	0/0/0/0/0/0	0/0/0/0/0/0	0/0/0/0/0/0	0/0/0/0/0/0	0/0/0/0/0/0	0/0/0/0/0/1
chr1A	34164553	missense_variant	MODERATE	TraesCS1A01G052200	Mammalian uncoordinated homology 13, domain 2	G	C	0/0/0/0/0/1	0/0/0/0/0/1	0/0/0/0/0/1	0/0/0/0/0/1	0/0/0/0/0/1	0/0/0/0/0/1	0/0/0/0/0/1	0/0/0/0/0/1	0/0/0/0/0/1	0/0/0/0/0/1	0/0/0/0/0/1	0/0/0/0/0/0	0/0/0/0/0/0	0/0/0/0/0/0	0/0/0/0/0/0	0/0/0/0/0/0	0/0/0/0/0/0	0/0/0/0/0/0	0/0/0/0/0/0	0/0/0/0/0/0	0/0/0/0/0/0	0/0/0/0/0/0	0/0/0/0/0/0	0/0/0/0/0/1
chr1A	34172032	missense_variant	MODERATE	TraesCS1A01G052200	Mammalian uncoordinated homology 13, domain 2	TG	CA	0/0/0/0/1/1	0/0/0/0/0/1	0/0/0/0/1/1	0/0/0/0/1/1	0/0/0/1/1/1	0/0/0/0/1/1	0/0/0/0/1/1	0/0/0/0/1/1	0/0/1/1/1/1	0/0/0/0/0/1	0/0/0/0/0/1	0/0/0/0/1/1	0/0/0/0/0/0	0/0/0/0/0/0	0/0/0/0/0/0	0/0/0/0/0/0	0/0/0/0/0/0	0/0/0/0/0/0	0/0/0/0/0/0	0/0/0/0/0/0	0/0/0/0/0/0	0/0/0/0/0/0	0/0/0/0/0/0	0/0/0/0/0/0
chr1A	34172032	missense_variant	MODERATE	TraesCS1A01G052200	Mammalian uncoordinated homology 13, domain 2	TG	CA	0/0/0/0/1/1	0/0/0/0/0/1	0/0/0/0/1/1	0/0/0/0/1/1	0/0/0/1/1/1	0/0/0/0/1/1	0/0/0/0/1/1	0/0/0/0/1/1	0/0/1/1/1/1	0/0/0/0/0/1	0/0/0/0/0/1	0/0/0/0/1/1	0/0/0/0/0/0	0/0/0/0/0/0	0/0/0/0/0/0	0/0/0/0/0/0	0/0/0/0/0/0	0/0/0/0/0/0	0/0/0/0/0/0	0/0/0/0/0/0	0/0/0/0/0/0	0/0/0/0/0/0	0/0/0/0/0/0	0/0/0/0/0/0
chr1A	34172032	downstream_gene_variant	MODIFIER	TraesCS1A01G052200	Mammalian uncoordinated homology 13, domain 2	TG	CA	0/0/0/0/1/1	0/0/0/0/0/1	0/0/0/0/1/1	0/0/0/0/1/1	0/0/0/1/1/1	0/0/0/0/1/1	0/0/0/0/1/1	0/0/0/0/1/1	0/0/1/1/1/1	0/0/0/0/0/1	0/0/0/0/0/1	0/0/0/0/1/1	0/0/0/0/0/0	0/0/0/0/0/0	0/0/0/0/0/0	0/0/0/0/0/0	0/0/0/0/0/0	0/0/0/0/0/0	0/0/0/0/0/0	0/0/0/0/0/0	0/0/0/0/0/0	0/0/0/0/0/0	0/0/0/0/0/0	0/0/0/0/0/0
chr1A	35935792	missense_variant	MODERATE	TraesCS1A01G054300	Nuclear factor related to kappa-B-binding protein	T	A	0/0/0/0/1/1	0/0/0/0/0/1	0/0/0/0/1/1	0/0/0/0/1/1	0/0/0/0/1/1	0/0/0/1/1/1	0/0/0/1/1/1	0/0/0/0/1/1	0/0/0/0/1/1	0/0/0/0/1/1	0/0/0/0/1/1	0/0/0/0/1/1	0/0/0/0/0/0	0/0/0/0/0/0	0/0/0/0/0/0	0/0/0/0/0/0	0/0/0/0/0/0	0/0/0/0/0/0	0/0/0/0/0/0	0/0/0/0/0/0	0/0/0/0/0/0	0/0/0/0/0/0	0/0/0/0/0/0	0/0/0/0/0/0
chr1A	35935792	downstream_gene_variant	MODIFIER	TraesCS1A01G054400	Kinesin-like protein	T	A	0/0/0/0/1/1	0/0/0/0/0/1	0/0/0/0/1/1	0/0/0/0/1/1	0/0/0/0/1/1	0/0/0/1/1/1	0/0/0/1/1/1	0/0/0/0/1/1	0/0/0/0/1/1	0/0/0/0/1/1	0/0/0/0/1/1	0/0/0/0/1/1	0/0/0/0/0/0	0/0/0/0/0/0	0/0/0/0/0/0	0/0/0/0/0/0	0/0/0/0/0/0	0/0/0/0/0/0	0/0/0/0/0/0	0/0/0/0/0/0	0/0/0/0/0/0	0/0/0/0/0/0	0/0/0/0/0/0	0/0/0/0/0/0
chr1A	35935792	downstream_gene_variant	MODIFIER	TraesCS1A01G054400	Kinesin-like protein	T	A	0/0/0/0/1/1	0/0/0/0/0/1	0/0/0/0/1/1	0/0/0/0/1/1	0/0/0/0/1/1	0/0/0/1/1/1	0/0/0/1/1/1	0/0/0/0/1/1	0/0/0/0/1/1	0/0/0/0/1/1	0/0/0/0/1/1	0/0/0/0/1/1	0/0/0/0/0/0	0/0/0/0/0/0	0/0/0/0/0/0	0/0/0/0/0/0	0/0/0/0/0/0	0/0/0/0/0/0	0/0/0/0/0/0	0/0/0/0/0/0	0/0/0/0/0/0	0/0/0/0/0/0	0/0/0/0/0/0	0/0/0/0/0/0
chr1A	35935792	downstream_gene_variant	MODIFIER	TraesCS1A01G054400	Kinesin-like protein	T	A	0/0/0/0/1/1	0/0/0/0/0/1	0/0/0/0/1/1	0/0/0/0/1/1	0/0/0/0/1/1	0/0/0/1/1/1	0/0/0/1/1/1	0/0/0/0/1/1	0/0/0/0/1/1	0/0/0/0/1/1	0/0/0/0/1/1	0/0/0/0/1/1	0/0/0/0/0/0	0/0/0/0/0/0	0/0/0/0/0/0	0/0/0/0/0/0	0/0/0/0/0/0	0/0/0/0/0/0	0/0/0/0/0/0	0/0/0/0/0/0	0/0/0/0/0/0	0/0/0/0/0/0	0/0/0/0/0/0	0/0/0/0/0/0
chr1A	35935798	missense_variant	MODERATE	TraesCS1A01G054300	Nuclear factor related to kappa-B-binding protein	G	A	0/0/0/0/1/1	0/0/0/0/1/1	0/0/0/0/1/1	0/0/0/0/1/1	0/0/0/0/1/1	0/0/0/0/1/1	0/0/0/1/1/1	0/0/0/0/1/1	0/0/0/1/1/1	0/0/0/0/1/1	0/0/0/0/1/1	0/0/0/0/1/1	0/0/0/0/0/0	0/0/0/0/0/0	0/0/0/0/0/0	0/0/0/0/0/0	0/0/0/0/0/0	0/0/0/0/0/0	0/0/0/0/0/0	0/0/0/0/0/0	0/0/0/0/0/0	0/0/0/0/0/0	0/0/0/0/0/0	0/0/0/0/0/0
chr1A	35935798	downstream_gene_variant	MODIFIER	TraesCS1A01G054400	Kinesin-like protein	G	A	0/0/0/0/1/1	0/0/0/0/1/1	0/0/0/0/1/1	0/0/0/0/1/1	0/0/0/0/1/1	0/0/0/0/1/1	0/0/0/1/1/1	0/0/0/0/1/1	0/0/0/1/1/1	0/0/0/0/1/1	0/0/0/0/1/1	0/0/0/0/1/1	0/0/0/0/0/0	0/0/0/0/0/0	0/0/0/0/0/0	0/0/0/0/0/0	0/0/0/0/0/0	0/0/0/0/0/0	0/0/0/0/0/0	0/0/0/0/0/0	0/0/0/0/0/0	0/0/0/0/0/0	0/0/0/0/0/0	0/0/0/0/0/0
chr1A	35935798	downstream_gene_variant	MODIFIER	TraesCS1A01G054400	Kinesin-like protein	G	A	0/0/0/0/1/1	0/0/0/0/1/1	0/0/0/0/1/1	0/0/0/0/1/1	0/0/0/0/1/1	0/0/0/0/1/1	0/0/0/1/1/1	0/0/0/0/1/1	0/0/0/1/1/1	0/0/0/0/1/1	0/0/0/0/1/1	0/0/0/0/1/1	0/0/0/0/0/0	0/0/0/0/0/0	0/0/0/0/0/0	0/0/0/0/0/0	0/0/0/0/0/0	0/0/0/0/0/0	0/0/0/0/0/0	0/0/0/0/0/0	0/0/0/0/0/0	0/0/0/0/0/0	0/0/0/0/0/0	0/0/0/0/0/0
chr1A	35935798	downstream_gene_variant	MODIFIER	TraesCS1A01G054400	Kinesin-like protein	G	A	0/0/0/0/1/1	0/0/0/0/1/1	0/0/0/0/1/1	0/0/0/0/1/1	0/0/0/0/1/1	0/0/0/0/1/1	0/0/0/1/1/1	0/0/0/0/1/1	0/0/0/1/1/1	0/0/0/0/1/1	0/0/0/0/1/1	0/0/0/0/1/1	0/0/0/0/0/0	0/0/0/0/0/0	0/0/0/0/0/0	0/0/0/0/0/0	0/0/0/0/0/0	0/0/0/0/0/0	0/0/0/0/0/0	0/0/0/0/0/0	0/0/0/0/0/0	0/0/0/0/0/0	0/0/0/0/0/0	0/0/0/0/0/0
chr1A	39871016	synonymous_variant	LOW	TraesCS1A01G059100	Patatin	T	G	1/1/1/1/1/1	1/1/1/1/1/1	1/1/1/1/1/1	1/1/1/1/1/1	1/1/1/1/1/1	1/1/1/1/1/1	1/1/1/1/1/1	0/0/0/1/1/1	1/1/1/1/1/1	1/1/1/1/1/1	0/1/1/1/1/1	1/1/1/1/1/1	0/0/0/0/0/0	0/0/0/0/0/0	0/0/0/0/0/0	0/0/0/0/0/0	0/0/0/0/0/0	0/0/0/0/0/0	0/0/0/0/0/0	0/0/0/0/0/0	0/0/0/0/0/0	0/0/0/0/0/0	0/0/0/0/0/0	0/0/0/0/0/0
chr1A	55958373	intergenic_region	MODIFIER	TraesCS1A01G072200-TraesCS1A01G072300		C	T	0/0/0/0/0/0	0/0/0/0/0/0	0/0/0/0/0/0	0/0/0/0/0/0	0/0/0/0/0/0	0/0/0/0/0/0	0/0/0/0/0/0	0/0/0/0/0/1	0/0/0/0/0/0	0/0/0/0/0/0	0/0/0/0/0/0	0/0/0/0/0/0	1/1/1/1/1/1	1/1/1/1/1/1	1/1/1/1/1/1	1/1/1/1/1/1	1/1/1/1/1/1	1/1/1/1/1/1	1/1/1/1/1/1	1/1/1/1/1/1	1/1/1/1/1/1	1/1/1/1/1/1	1/1/1/1/1/1	1/1/1/1/1/1
chr1A	58172013	synonymous_variant	LOW	TraesCS1A01G075000	Long-Chain Acyl-CoA Synthetase	C	T	0/0/0/1/1/1	0/0/0/0/1/1	0/0/0/1/1/1	0/0/0/1/1/1	0/0/0/1/1/1	0/0/0/1/1/1	0/0/0/0/0/1	0/0/0/0/0/1	0/0/0/0/0/1	0/0/0/0/1/1	0/0/0/1/1/1	0/0/0/0/0/1	0/0/0/0/0/0	0/0/0/0/0/0	0/0/0/0/0/0	0/0/0/0/0/0	0/0/0/0/0/0	0/0/0/0/0/0	0/0/0/0/0/0	0/0/0/0/0/0	0/0/0/0/0/0	0/0/0/0/0/0	0/0/0/0/0/0	0/0/0/0/0/0
chr1A	58172013	downstream_gene_variant	MODIFIER	TraesCS1A01G074900	Pentatricopeptide repeat-containing protein	C	T	0/0/0/1/1/1	0/0/0/0/1/1	0/0/0/1/1/1	0/0/0/1/1/1	0/0/0/1/1/1	0/0/0/1/1/1	0/0/0/0/0/1	0/0/0/0/0/1	0/0/0/0/0/1	0/0/0/0/1/1	0/0/0/1/1/1	0/0/0/0/0/1	0/0/0/0/0/0	0/0/0/0/0/0	0/0/0/0/0/0	0/0/0/0/0/0	0/0/0/0/0/0	0/0/0/0/0/0	0/0/0/0/0/0	0/0/0/0/0/0	0/0/0/0/0/0	0/0/0/0/0/0	0/0/0/0/0/0	0/0/0/0/0/0
chr1A	64693421	missense_variant	MODERATE	TraesCS1A01G081400	Diacylglycerol acyltransferase	A	G	0/0/1/1/1/1	0/0/0/1/1/1	0/0/1/1/1/1	0/0/0/1/1/1	0/0/0/1/1/1	0/0/1/1/1/1	0/0/1/1/1/1	0/0/1/1/1/1	0/0/0/1/1/1	0/0/1/1/1/1	0/0/1/1/1/1	0/0/0/1/1/1	0/0/0/0/0/0	0/0/0/0/0/0	0/0/0/0/0/0	0/0/0/0/0/0	0/0/0/0/0/0	0/0/0/0/0/0	0/0/0/0/0/0	0/0/0/0/0/0	0/0/0/0/0/0	0/0/0/0/0/0	0/0/0/0/0/0	0/0/0/0/0/0
chr1A	64693501	synonymous_variant	LOW	TraesCS1A01G081400	Diacylglycerol acyltransferase	C	T	0/0/0/0/1/1	0/0/0/0/1/1	0/0/0/0/1/1	0/0/0/0/1/1	0/0/0/0/0/1	0/0/0/0/1/1	0/0/0/0/1/1	0/0/0/0/1/1	0/0/0/0/1/1	0/0/0/0/1/1	0/0/0/0/1/1	0/0/0/0/1/1	0/0/0/0/0/0	0/0/0/0/0/0	0/0/0/0/0/0	0/0/0/0/0/1	0/0/0/0/0/0	0/0/0/0/0/0	0/0/0/0/0/0	0/0/0/0/0/0	0/0/0/0/0/0	0/0/0/0/0/0	0/0/0/0/0/0	0/0/0/0/0/0
chr1A	73299732	synonymous_variant	LOW	TraesCS1A01G086500	Mitogen-activated protein kinase	CGTT	TGTC	0/0/0/0/1/1	0/0/0/1/1/1	0/0/1/1/1/1	0/1/1/1/1/1	0/0/0/1/1/1	0/0/1/1/1/1	0/0/0/0/1/1	0/0/1/1/1/1	1/1/1/1/1/1	0/0/0/0/1/1	0/0/1/1/1/1	0/0/0/0/0/1	0/0/0/0/0/0	0/0/0/0/0/0	0/0/0/0/0/0	0/0/0/0/0/0	0/0/0/0/0/0	0/0/0/0/0/0	0/0/0/0/0/0	0/0/0/0/0/0	0/0/0/0/0/0	0/0/0/0/0/0	0/0/0/0/0/0	0/0/0/0/0/0
chr1A	73299732	upstream_gene_variant	MODIFIER	TraesCS1A01G086600	Glioma tumor suppressor-like protein	CGTT	TGTC	0/0/0/0/1/1	0/0/0/1/1/1	0/0/1/1/1/1	0/1/1/1/1/1	0/0/0/1/1/1	0/0/1/1/1/1	0/0/0/0/1/1	0/0/1/1/1/1	1/1/1/1/1/1	0/0/0/0/1/1	0/0/1/1/1/1	0/0/0/0/0/1	0/0/0/0/0/0	0/0/0/0/0/0	0/0/0/0/0/0	0/0/0/0/0/0	0/0/0/0/0/0	0/0/0/0/0/0	0/0/0/0/0/0	0/0/0/0/0/0	0/0/0/0/0/0	0/0/0/0/0/0	0/0/0/0/0/0	0/0/0/0/0/0
chr1A	76492119	upstream_gene_variant	MODIFIER	TraesCS1A01G088100	Ankyrin repeat domain protein, putative	AGT	AGGT	0/0/0/0/0/0	0/0/0/0/0/1	0/0/0/0/0/1	0/0/0/0/0/1	0/0/0/0/0/0	0/0/0/0/0/1	0/0/0/0/0/0	0/0/0/0/0/1	0/0/0/0/0/1	0/0/0/0/0/1	0/0/0/0/0/1	0/0/0/0/1/1	1/1/1/1/1/1	1/1/1/1/1/1	1/1/1/1/1/1	1/1/1/1/1/1	1/1/1/1/1/1	1/1/1/1/1/1	1/1/1/1/1/1	1/1/1/1/1/1	1/1/1/1/1/1	1/1/1/1/1/1	1/1/1/1/1/1	1/1/1/1/1/1
chr1A	76492119	upstream_gene_variant	MODIFIER	TraesCS1A01G088100	Ankyrin repeat domain protein, putative	AGT	AGGT	0/0/0/0/0/0	0/0/0/0/0/1	0/0/0/0/0/1	0/0/0/0/0/1	0/0/0/0/0/0	0/0/0/0/0/1	0/0/0/0/0/0	0/0/0/0/0/1	0/0/0/0/0/1	0/0/0/0/0/1	0/0/0/0/0/1	0/0/0/0/1/1	1/1/1/1/1/1	1/1/1/1/1/1	1/1/1/1/1/1	1/1/1/1/1/1	1/1/1/1/1/1	1/1/1/1/1/1	1/1/1/1/1/1	1/1/1/1/1/1	1/1/1/1/1/1	1/1/1/1/1/1	1/1/1/1/1/1	1/1/1/1/1/1
chr1A	76492119	downstream_gene_variant	MODIFIER	TraesCS1A01G088200	DNA repair helicase	AGT	AGGT	0/0/0/0/0/0	0/0/0/0/0/1	0/0/0/0/0/1	0/0/0/0/0/1	0/0/0/0/0/0	0/0/0/0/0/1	0/0/0/0/0/0	0/0/0/0/0/1	0/0/0/0/0/1	0/0/0/0/0/1	0/0/0/0/0/1	0/0/0/0/1/1	1/1/1/1/1/1	1/1/1/1/1/1	1/1/1/1/1/1	1/1/1/1/1/1	1/1/1/1/1/1	1/1/1/1/1/1	1/1/1/1/1/1	1/1/1/1/1/1	1/1/1/1/1/1	1/1/1/1/1/1	1/1/1/1/1/1	1/1/1/1/1/1
chr1A	76492119	intergenic_region	MODIFIER	TraesCS1A01G088100-TraesCS1A01G088200		AGT	AGGT	0/0/0/0/0/0	0/0/0/0/0/1	0/0/0/0/0/1	0/0/0/0/0/1	0/0/0/0/0/0	0/0/0/0/0/1	0/0/0/0/0/0	0/0/0/0/0/1	0/0/0/0/0/1	0/0/0/0/0/1	0/0/0/0/0/1	0/0/0/0/1/1	1/1/1/1/1/1	1/1/1/1/1/1	1/1/1/1/1/1	1/1/1/1/1/1	1/1/1/1/1/1	1/1/1/1/1/1	1/1/1/1/1/1	1/1/1/1/1/1	1/1/1/1/1/1	1/1/1/1/1/1	1/1/1/1/1/1	1/1/1/1/1/1
chr1A	91501963	missense_variant	MODERATE	TraesCS1A01G096000	Small nuclear ribonucleoprotein	G	C	1/1/1/1/1/1	0/1/1/1/1/1	1/1/1/1/1/1	0/1/1/1/1/1	0/1/1/1/1/1	1/1/1/1/1/1	1/1/1/1/1/1	0/1/1/1/1/1	1/1/1/1/1/1	1/1/1/1/1/1	1/1/1/1/1/1	1/1/1/1/1/1	0/0/0/0/0/0	0/0/0/0/0/0	0/0/0/0/0/0	0/0/0/0/0/0	0/0/0/0/0/0	0/0/0/0/0/0	0/0/0/0/0/0	0/0/0/0/0/0	0/0/0/0/0/0	0/0/0/0/0/0	0/0/0/0/0/0	0/0/0/0/0/0
chr1A	91501963	downstream_gene_variant	MODIFIER	TraesCS1A01G096100	Mediator of RNA polymerase II transcription subunit 28	G	C	1/1/1/1/1/1	0/1/1/1/1/1	1/1/1/1/1/1	0/1/1/1/1/1	0/1/1/1/1/1	1/1/1/1/1/1	1/1/1/1/1/1	0/1/1/1/1/1	1/1/1/1/1/1	1/1/1/1/1/1	1/1/1/1/1/1	1/1/1/1/1/1	0/0/0/0/0/0	0/0/0/0/0/0	0/0/0/0/0/0	0/0/0/0/0/0	0/0/0/0/0/0	0/0/0/0/0/0	0/0/0/0/0/0	0/0/0/0/0/0	0/0/0/0/0/0	0/0/0/0/0/0	0/0/0/0/0/0	0/0/0/0/0/0
chr1A	92567918	downstream_gene_variant	MODIFIER	TraesCS1A01G096500	60S ribosomal protein L18	C	T	0/1/1/1/1/1	0/1/1/1/1/1	0/1/1/1/1/1	0/0/1/1/1/1	0/1/1/1/1/1	0/1/1/1/1/1	1/1/1/1/1/1	0/1/1/1/1/1	0/1/1/1/1/1	0/1/1/1/1/1	0/0/1/1/1/1	0/1/1/1/1/1	0/0/0/0/0/0	0/0/0/0/0/0	0/0/0/0/0/0	0/0/0/0/0/0	0/0/0/0/0/0	0/0/0/0/0/0	0/0/0/0/0/0	0/0/0/0/0/0	0/0/0/0/0/0	0/0/0/0/0/0	0/0/0/0/0/0	0/0/0/0/0/0
chr1A	92567918	downstream_gene_variant	MODIFIER	TraesCS1A01G096600	Ethylene receptor	C	T	0/1/1/1/1/1	0/1/1/1/1/1	0/1/1/1/1/1	0/0/1/1/1/1	0/1/1/1/1/1	0/1/1/1/1/1	1/1/1/1/1/1	0/1/1/1/1/1	0/1/1/1/1/1	0/1/1/1/1/1	0/0/1/1/1/1	0/1/1/1/1/1	0/0/0/0/0/0	0/0/0/0/0/0	0/0/0/0/0/0	0/0/0/0/0/0	0/0/0/0/0/0	0/0/0/0/0/0	0/0/0/0/0/0	0/0/0/0/0/0	0/0/0/0/0/0	0/0/0/0/0/0	0/0/0/0/0/0	0/0/0/0/0/0
chr1A	92567918	downstream_gene_variant	MODIFIER	TraesCS1A01G096500	60S ribosomal protein L18	C	T	0/1/1/1/1/1	0/1/1/1/1/1	0/1/1/1/1/1	0/0/1/1/1/1	0/1/1/1/1/1	0/1/1/1/1/1	1/1/1/1/1/1	0/1/1/1/1/1	0/1/1/1/1/1	0/1/1/1/1/1	0/0/1/1/1/1	0/1/1/1/1/1	0/0/0/0/0/0	0/0/0/0/0/0	0/0/0/0/0/0	0/0/0/0/0/0	0/0/0/0/0/0	0/0/0/0/0/0	0/0/0/0/0/0	0/0/0/0/0/0	0/0/0/0/0/0	0/0/0/0/0/0	0/0/0/0/0/0	0/0/0/0/0/0
chr1A	92567918	intergenic_region	MODIFIER	TraesCS1A01G096500-TraesCS1A01G096600		C	T	0/1/1/1/1/1	0/1/1/1/1/1	0/1/1/1/1/1	0/0/1/1/1/1	0/1/1/1/1/1	0/1/1/1/1/1	1/1/1/1/1/1	0/1/1/1/1/1	0/1/1/1/1/1	0/1/1/1/1/1	0/0/1/1/1/1	0/1/1/1/1/1	0/0/0/0/0/0	0/0/0/0/0/0	0/0/0/0/0/0	0/0/0/0/0/0	0/0/0/0/0/0	0/0/0/0/0/0	0/0/0/0/0/0	0/0/0/0/0/0	0/0/0/0/0/0	0/0/0/0/0/0	0/0/0/0/0/0	0/0/0/0/0/0
chr1A	93693925	3_prime_UTR_variant	MODIFIER	TraesCS1A01G097400	Importin subunit alpha	A	T	0/0/0/0/0/1	0/0/0/0/0/1	0/0/0/0/0/1	0/0/0/0/0/1	0/0/0/0/0/0	0/0/0/0/0/1	0/0/0/0/0/0	0/0/0/0/0/1	0/0/0/0/0/1	0/0/0/0/0/1	0/0/0/0/1/1	0/0/0/0/1/1	1/1/1/1/1/1	1/1/1/1/1/1	1/1/1/1/1/1	1/1/1/1/1/1	1/1/1/1/1/1	1/1/1/1/1/1	1/1/1/1/1/1	1/1/1/1/1/1	1/1/1/1/1/1	1/1/1/1/1/1	1/1/1/1/1/1	1/1/1/1/1/1
chr1A	94709817	intergenic_region	MODIFIER	TraesCS1A01G098200-TraesCS1A01G098300		ATTTTTTTG	ATTTTTTTTG	1/1/1/1/1/1	0/1/1/1/1/1	0/0/1/1/1/1	0/0/0/1/1/1	0/1/1/1/1/1	1/1/1/1/1/1	0/0/0/0/0/1	1/1/1/1/1/1	0/0/0/0/0/0	0/0/0/0/1/1	1/1/1/1/1/1	1/1/1/1/1/1	0/0/0/0/0/0	0/0/0/0/0/1	0/0/0/0/0/1	0/0/0/0/0/1	0/0/0/0/0/0	0/0/1/1/1/1	0/0/0/0/0/0	0/0/0/0/0/1	0/0/0/1/1/1	0/0/1/1/1/1	0/1/1/1/1/1	0/0/0/0/0/1
chr1A	97807155	upstream_gene_variant	MODIFIER	TraesCS1A01G101200	Disease resistance protein (TIR-NBS-LRR class) family	A	T	0/0/0/0/0/1	0/0/0/0/0/1	0/0/0/0/0/1	0/0/0/0/1/1	0/0/0/0/0/1	0/0/0/0/0/1	0/0/0/1/1/1	0/0/0/1/1/1	0/0/1/1/1/1	0/0/0/0/1/1	0/0/0/0/1/1	0/0/1/1/1/1	0/0/0/0/0/0	0/0/0/0/0/0	0/0/0/0/0/0	0/0/0/0/0/0	0/0/0/0/0/0	0/0/0/0/0/0	0/0/0/0/0/0	0/0/0/0/0/0	0/0/0/0/0/0	0/0/0/0/0/0	0/0/0/0/0/0	0/0/0/0/0/0
chr1A	97807155	downstream_gene_variant	MODIFIER	TraesCS1A01G101300	NBS-LRR disease resistance protein-like protein	A	T	0/0/0/0/0/1	0/0/0/0/0/1	0/0/0/0/0/1	0/0/0/0/1/1	0/0/0/0/0/1	0/0/0/0/0/1	0/0/0/1/1/1	0/0/0/1/1/1	0/0/1/1/1/1	0/0/0/0/1/1	0/0/0/0/1/1	0/0/1/1/1/1	0/0/0/0/0/0	0/0/0/0/0/0	0/0/0/0/0/0	0/0/0/0/0/0	0/0/0/0/0/0	0/0/0/0/0/0	0/0/0/0/0/0	0/0/0/0/0/0	0/0/0/0/0/0	0/0/0/0/0/0	0/0/0/0/0/0	0/0/0/0/0/0
chr1A	97807155	intergenic_region	MODIFIER	TraesCS1A01G101200-TraesCS1A01G101300		A	T	0/0/0/0/0/1	0/0/0/0/0/1	0/0/0/0/0/1	0/0/0/0/1/1	0/0/0/0/0/1	0/0/0/0/0/1	0/0/0/1/1/1	0/0/0/1/1/1	0/0/1/1/1/1	0/0/0/0/1/1	0/0/0/0/1/1	0/0/1/1/1/1	0/0/0/0/0/0	0/0/0/0/0/0	0/0/0/0/0/0	0/0/0/0/0/0	0/0/0/0/0/0	0/0/0/0/0/0	0/0/0/0/0/0	0/0/0/0/0/0	0/0/0/0/0/0	0/0/0/0/0/0	0/0/0/0/0/0	0/0/0/0/0/0
chr1A	99867907	downstream_gene_variant	MODIFIER	TraesCS1A01G103900	Receptor protein kinase, putative	C	A	0/0/0/0/0/0	0/0/0/0/0/0	0/0/0/0/0/0	0/0/0/0/0/0	0/0/0/0/0/0	0/0/0/0/0/0	0/0/0/0/0/0	0/0/0/0/0/0	0/0/0/0/0/0	0/0/0/0/0/0	0/0/0/0/0/0	0/0/0/0/0/0	1/1/1/1/1/1	1/1/1/1/1/1	1/1/1/1/1/1	1/1/1/1/1/1	1/1/1/1/1/1	1/1/1/1/1/1	1/1/1/1/1/1	1/1/1/1/1/1	1/1/1/1/1/1	1/1/1/1/1/1	1/1/1/1/1/1	1/1/1/1/1/1
chr1A	99867907	intergenic_region	MODIFIER	TraesCS1A01G103800-TraesCS1A01G103900		C	A	0/0/0/0/0/0	0/0/0/0/0/0	0/0/0/0/0/0	0/0/0/0/0/0	0/0/0/0/0/0	0/0/0/0/0/0	0/0/0/0/0/0	0/0/0/0/0/0	0/0/0/0/0/0	0/0/0/0/0/0	0/0/0/0/0/0	0/0/0/0/0/0	1/1/1/1/1/1	1/1/1/1/1/1	1/1/1/1/1/1	1/1/1/1/1/1	1/1/1/1/1/1	1/1/1/1/1/1	1/1/1/1/1/1	1/1/1/1/1/1	1/1/1/1/1/1	1/1/1/1/1/1	1/1/1/1/1/1	1/1/1/1/1/1
chr1A	99868491	synonymous_variant	LOW	TraesCS1A01G103900	Receptor protein kinase, putative	G	A	1/1/1/1/1/1	1/1/1/1/1/1	1/1/1/1/1/1	1/1/1/1/1/1	1/1/1/1/1/1	1/1/1/1/1/1	1/1/1/1/1/1	1/1/1/1/1/1	1/1/1/1/1/1	1/1/1/1/1/1	1/1/1/1/1/1	1/1/1/1/1/1	0/0/0/0/0/0	0/0/0/0/0/0	0/0/0/0/0/0	0/0/0/0/0/0	0/0/0/0/0/0	0/0/0/0/0/0	0/0/0/0/0/0	0/0/0/0/0/0	0/0/0/0/0/0	0/0/0/0/0/0	0/0/0/0/0/0	0/0/0/0/0/0
chr1A	99868689	synonymous_variant	LOW	TraesCS1A01G103900	Receptor protein kinase, putative	A	C	1/1/1/1/1/1	1/1/1/1/1/1	1/1/1/1/1/1	1/1/1/1/1/1	1/1/1/1/1/1	1/1/1/1/1/1	1/1/1/1/1/1	1/1/1/1/1/1	1/1/1/1/1/1	1/1/1/1/1/1	1/1/1/1/1/1	1/1/1/1/1/1	0/0/0/0/0/0	0/0/0/0/0/0	0/0/0/0/0/0	0/0/0/0/0/0	0/0/0/0/0/0	0/0/0/0/0/0	0/0/0/0/0/0	0/0/0/0/0/0	0/0/0/0/0/0	0/0/0/0/0/0	0/0/0/0/0/0	0/0/0/0/0/0
chr1A	99869140	missense_variant	MODERATE	TraesCS1A01G103900	Receptor protein kinase, putative	G	A	1/1/1/1/1/1	1/1/1/1/1/1	1/1/1/1/1/1	1/1/1/1/1/1	0/1/1/1/1/1	1/1/1/1/1/1	1/1/1/1/1/1	1/1/1/1/1/1	1/1/1/1/1/1	1/1/1/1/1/1	1/1/1/1/1/1	1/1/1/1/1/1	0/0/0/0/0/0	0/0/0/0/0/0	0/0/0/0/0/0	0/0/0/0/0/0	0/0/0/0/0/0	0/0/0/0/0/0	0/0/0/0/0/0	0/0/0/0/0/0	0/0/0/0/0/0	0/0/0/0/0/0	0/0/0/0/0/0	0/0/0/0/0/0
chr1A	99869316	synonymous_variant	LOW	TraesCS1A01G103900	Receptor protein kinase, putative	A	C	1/1/1/1/1/1	1/1/1/1/1/1	1/1/1/1/1/1	1/1/1/1/1/1	1/1/1/1/1/1	1/1/1/1/1/1	1/1/1/1/1/1	1/1/1/1/1/1	1/1/1/1/1/1	1/1/1/1/1/1	1/1/1/1/1/1	1/1/1/1/1/1	0/0/0/0/0/0	0/0/0/0/0/0	0/0/0/0/0/0	0/0/0/0/0/0	0/0/0/0/0/0	0/0/0/0/0/0	0/0/0/0/0/0	0/0/0/0/0/0	0/0/0/0/0/0	0/0/0/0/0/0	0/0/0/0/0/0	0/0/0/0/0/0
chr1A	99869778	synonymous_variant	LOW	TraesCS1A01G103900	Receptor protein kinase, putative	G	A	1/1/1/1/1/1	1/1/1/1/1/1	1/1/1/1/1/1	1/1/1/1/1/1	1/1/1/1/1/1	1/1/1/1/1/1	1/1/1/1/1/1	1/1/1/1/1/1	1/1/1/1/1/1	1/1/1/1/1/1	1/1/1/1/1/1	1/1/1/1/1/1	0/0/0/0/0/0	0/0/0/0/0/0	0/0/0/0/0/0	0/0/0/0/0/0	0/0/0/0/0/0	0/0/0/0/0/0	0/0/0/0/0/0	0/0/0/0/0/0	0/0/0/0/0/0	0/0/0/0/0/0	0/0/0/0/0/0	0/0/0/0/0/0
chr1A	99869835	missense_variant	MODERATE	TraesCS1A01G103900	Receptor protein kinase, putative	C	G	0/0/0/0/0/0	0/0/0/0/0/0	0/0/0/0/0/0	0/0/0/0/0/0	0/0/0/0/0/0	0/0/0/0/0/0	0/0/0/0/0/0	0/0/0/0/0/0	0/0/0/0/0/0	0/0/0/0/0/0	0/0/0/0/0/0	0/0/0/0/0/0	1/1/1/1/1/1	1/1/1/1/1/1	1/1/1/1/1/1	1/1/1/1/1/1	1/1/1/1/1/1	1/1/1/1/1/1	1/1/1/1/1/1	1/1/1/1/1/1	1/1/1/1/1/1	1/1/1/1/1/1	1/1/1/1/1/1	1/1/1/1/1/1
chr1A	99870003	synonymous_variant	LOW	TraesCS1A01G103900	Receptor protein kinase, putative	G	C	1/1/1/1/1/1	1/1/1/1/1/1	1/1/1/1/1/1	1/1/1/1/1/1	1/1/1/1/1/1	1/1/1/1/1/1	1/1/1/1/1/1	1/1/1/1/1/1	1/1/1/1/1/1	1/1/1/1/1/1	1/1/1/1/1/1	1/1/1/1/1/1	0/0/0/0/0/0	0/0/0/0/0/0	0/0/0/0/0/0	0/0/0/0/0/0	0/0/0/0/0/0	0/0/0/0/0/0	0/0/0/0/0/0	0/0/0/0/0/0	0/0/0/0/0/0	0/0/0/0/0/0	0/0/0/0/0/0	0/0/0/0/0/0
chr1A	99870093	missense_variant	MODERATE	TraesCS1A01G103900	Receptor protein kinase, putative	G	T	1/1/1/1/1/1	1/1/1/1/1/1	1/1/1/1/1/1	1/1/1/1/1/1	1/1/1/1/1/1	1/1/1/1/1/1	1/1/1/1/1/1	1/1/1/1/1/1	1/1/1/1/1/1	1/1/1/1/1/1	1/1/1/1/1/1	1/1/1/1/1/1	0/0/0/0/0/0	0/0/0/0/0/0	0/0/0/0/0/0	0/0/0/0/0/0	0/0/0/0/0/0	0/0/0/0/0/0	0/0/0/0/0/0	0/0/0/0/0/0	0/0/0/0/0/0	0/0/0/0/0/0	0/0/0/0/0/0	0/0/0/0/0/0
chr1A	99870915	synonymous_variant	LOW	TraesCS1A01G103900	Receptor protein kinase, putative	G	T	1/1/1/1/1/1	1/1/1/1/1/1	1/1/1/1/1/1	1/1/1/1/1/1	1/1/1/1/1/1	1/1/1/1/1/1	1/1/1/1/1/1	1/1/1/1/1/1	1/1/1/1/1/1	1/1/1/1/1/1	1/1/1/1/1/1	1/1/1/1/1/1	0/0/0/0/0/0	0/0/0/0/0/0	0/0/0/0/0/0	0/0/0/0/0/0	0/0/0/0/0/0	0/0/0/0/0/0	0/0/0/0/0/0	0/0/0/0/0/0	0/0/0/0/0/0	0/0/0/0/0/0	0/0/0/0/0/0	0/0/0/0/0/0
chr1A	108078628	missense_variant	MODERATE	TraesCS1A01G108900	Protein VERNALIZATION INSENSITIVE 3	TAC	AAT	0/0/0/0/0/0	0/0/0/0/0/0	0/0/0/0/0/0	0/0/0/0/0/0	0/0/0/0/0/0	0/0/0/0/0/0	0/0/0/0/0/0	0/0/0/0/1/1	0/0/0/0/0/0	0/0/0/0/0/1	0/0/0/0/0/1	0/0/0/0/0/1	1/1/1/1/1/1	1/1/1/1/1/1	1/1/1/1/1/1	1/1/1/1/1/1	1/1/1/1/1/1	1/1/1/1/1/1	1/1/1/1/1/1	1/1/1/1/1/1	1/1/1/1/1/1	1/1/1/1/1/1	1/1/1/1/1/1	1/1/1/1/1/1
chr1A	108078628	downstream_gene_variant	MODIFIER	TraesCS1A01G108800	CRS1/YhbY (CRM) domain protein	TAC	AAT	0/0/0/0/0/0	0/0/0/0/0/0	0/0/0/0/0/0	0/0/0/0/0/0	0/0/0/0/0/0	0/0/0/0/0/0	0/0/0/0/0/0	0/0/0/0/1/1	0/0/0/0/0/0	0/0/0/0/0/1	0/0/0/0/0/1	0/0/0/0/0/1	1/1/1/1/1/1	1/1/1/1/1/1	1/1/1/1/1/1	1/1/1/1/1/1	1/1/1/1/1/1	1/1/1/1/1/1	1/1/1/1/1/1	1/1/1/1/1/1	1/1/1/1/1/1	1/1/1/1/1/1	1/1/1/1/1/1	1/1/1/1/1/1
chr1A	115560012	intergenic_region	MODIFIER	TraesCS1A01G112800-TraesCS1A01G112900		TAAAT	GAATG	0/0/0/0/0/0	0/0/0/0/0/0	0/0/0/0/0/0	0/0/0/0/0/0	1/1/1/1/1/1	0/0/0/0/0/0	0/0/0/0/0/0	0/0/0/0/0/0	1/1/1/1/1/1	0/0/0/0/0/0	0/0/0/0/0/0	1/1/1/1/1/1	1/1/1/1/1/1	0/1/1/1/1/1	0/1/1/1/1/1	0/0/1/1/1/1	0/1/1/1/1/1	0/0/1/1/1/1	1/1/1/1/1/1	0/0/1/1/1/1	0/0/1/1/1/1	0/1/1/1/1/1	0/1/1/1/1/1	0/1/1/1/1/1
chr1A	135455756	intergenic_region	MODIFIER	TraesCS1A01G121500-TraesCS1A01G121600		C	T	1/1/1/1/1/1	1/1/1/1/1/1	0/1/1/1/1/1	1/1/1/1/1/1	1/1/1/1/1/1	1/1/1/1/1/1	0/1/1/1/1/1	0/1/1/1/1/1	0/0/1/1/1/1	1/1/1/1/1/1	0/1/1/1/1/1	0/0/1/1/1/1	0/0/0/0/0/0	0/0/0/0/0/0	0/0/0/0/0/0	0/0/0/0/0/0	0/0/0/0/0/0	0/0/0/0/0/0	0/0/0/0/0/0	0/0/0/0/0/0	0/0/0/0/0/0	0/0/0/0/0/0	0/0/0/0/0/0	0/0/0/0/0/0
chr1A	135967078	TraesCS1A01G121800	1	1.00);ANN=TA		TCA	TA	1/1/1/1/1/1	0/0/1/1/1/1	1/1/1/1/1/1	0/1/1/1/1/1	0/1/1/1/1/1	0/0/1/1/1/1	1/1/1/1/1/1	0/1/1/1/1/1	0/0/0/0/1/1	0/1/1/1/1/1	0/0/1/1/1/1	0/0/1/1/1/1	0/0/0/0/0/0	0/0/0/0/0/0	0/0/0/0/0/0	0/0/0/0/0/0	0/0/0/0/0/0	0/0/0/0/0/0	0/0/0/0/0/0	0/0/0/0/0/0	0/0/0/0/0/0	0/0/0/0/0/0	0/0/0/0/0/0	0/0/0/0/0/0
chr1A	135967078	TraesCS1A01G121800	1	1.00);ANN=TA		TCA	TA	1/1/1/1/1/1	0/0/1/1/1/1	1/1/1/1/1/1	0/1/1/1/1/1	0/1/1/1/1/1	0/0/1/1/1/1	1/1/1/1/1/1	0/1/1/1/1/1	0/0/0/0/1/1	0/1/1/1/1/1	0/0/1/1/1/1	0/0/1/1/1/1	0/0/0/0/0/0	0/0/0/0/0/0	0/0/0/0/0/0	0/0/0/0/0/0	0/0/0/0/0/0	0/0/0/0/0/0	0/0/0/0/0/0	0/0/0/0/0/0	0/0/0/0/0/0	0/0/0/0/0/0	0/0/0/0/0/0	0/0/0/0/0/0
chr1A	135967078	TraesCS1A01G121800	1	1.00);ANN=TA		TCA	TA	1/1/1/1/1/1	0/0/1/1/1/1	1/1/1/1/1/1	0/1/1/1/1/1	0/1/1/1/1/1	0/0/1/1/1/1	1/1/1/1/1/1	0/1/1/1/1/1	0/0/0/0/1/1	0/1/1/1/1/1	0/0/1/1/1/1	0/0/1/1/1/1	0/0/0/0/0/0	0/0/0/0/0/0	0/0/0/0/0/0	0/0/0/0/0/0	0/0/0/0/0/0	0/0/0/0/0/0	0/0/0/0/0/0	0/0/0/0/0/0	0/0/0/0/0/0	0/0/0/0/0/0	0/0/0/0/0/0	0/0/0/0/0/0
chr1A	148264714	upstream_gene_variant	MODIFIER	TraesCS1A01G125000	Kinase family protein	T	C	0/0/0/1/1/1	0/0/1/1/1/1	0/0/1/1/1/1	0/0/0/1/1/1	0/0/0/1/1/1	1/1/1/1/1/1	1/1/1/1/1/1	1/1/1/1/1/1	1/1/1/1/1/1	0/0/0/0/1/1	0/0/0/0/0/1	0/0/0/1/1/1	0/0/0/0/0/1	0/0/0/0/1/1	0/0/0/1/1/1	0/0/0/0/1/1	1/1/1/1/1/1	0/0/0/1/1/1	0/0/0/0/1/1	0/0/1/1/1/1	0/0/0/0/1/1	0/0/0/1/1/1	0/0/1/1/1/1	0/0/0/0/1/1
chr1A	148264714	intergenic_region	MODIFIER	TraesCS1A01G124900-TraesCS1A01G125000		T	C	0/0/0/1/1/1	0/0/1/1/1/1	0/0/1/1/1/1	0/0/0/1/1/1	0/0/0/1/1/1	1/1/1/1/1/1	1/1/1/1/1/1	1/1/1/1/1/1	1/1/1/1/1/1	0/0/0/0/1/1	0/0/0/0/0/1	0/0/0/1/1/1	0/0/0/0/0/1	0/0/0/0/1/1	0/0/0/1/1/1	0/0/0/0/1/1	1/1/1/1/1/1	0/0/0/1/1/1	0/0/0/0/1/1	0/0/1/1/1/1	0/0/0/0/1/1	0/0/0/1/1/1	0/0/1/1/1/1	0/0/0/0/1/1
chr1A	150007472	synonymous_variant	LOW	TraesCS1A01G125700	Late embryogenesis abundant (LEA) hydroxyproline-rich glycoprotein family	C	T	0/1/1/1/1/1	1/1/1/1/1/1	0/1/1/1/1/1	0/0/1/1/1/1	0/1/1/1/1/1	1/1/1/1/1/1	1/1/1/1/1/1	1/1/1/1/1/1	1/1/1/1/1/1	1/1/1/1/1/1	0/1/1/1/1/1	0/1/1/1/1/1	0/0/0/0/0/0	0/0/0/0/0/0	0/0/0/0/0/0	0/0/0/0/0/0	0/0/0/0/0/0	0/0/0/0/0/0	0/0/0/0/0/0	0/0/0/0/0/0	0/0/0/0/0/0	0/0/0/0/0/0	0/0/0/0/0/0	0/0/0/0/0/0
chr1A	168740333	intergenic_region	MODIFIER	TraesCS1A01G130700-TraesCS1A01G130800		TGAGAGAGAGAGAGAGAGAGAGAGAGAT	TGAGAGAGAGAGAGAGAGAGAGAGAGAGAT	0/0/0/0/0/0	0/0/0/0/0/0	0/0/0/0/0/1	0/0/0/0/0/0	0/0/0/0/0/0	0/0/0/0/0/0	0/0/0/0/0/0	0/0/0/0/0/1	0/0/0/0/0/0	0/0/0/0/0/1	0/0/0/0/0/1	0/0/0/0/0/0	0/1/1/1/1/1	1/1/1/1/1/1	0/1/1/1/1/1	1/1/1/1/1/1	0/1/1/1/1/1	1/1/1/1/1/1	0/1/1/1/1/1	1/1/1/1/1/1	1/1/1/1/1/1	0/1/1/1/1/1	1/1/1/1/1/1	0/1/1/1/1/1
chr1A	171462141	synonymous_variant	LOW	TraesCS1A01G131000	Transcription factor SPT20-like protein-like 1	T	A	1/1/1/1/1/1	1/1/1/1/1/1	1/1/1/1/1/1	0/1/1/1/1/1	1/1/1/1/1/1	1/1/1/1/1/1	1/1/1/1/1/1	0/1/1/1/1/1	1/1/1/1/1/1	1/1/1/1/1/1	1/1/1/1/1/1	1/1/1/1/1/1	0/0/0/0/0/0	0/0/0/0/0/0	0/0/0/0/0/0	0/0/0/0/0/0	0/0/0/0/0/0	0/0/0/0/0/0	0/0/0/0/0/0	0/0/0/0/0/0	0/0/0/0/0/0	0/0/0/0/0/0	0/0/0/0/0/0	0/0/0/0/0/0
chr1A	171462141	synonymous_variant	LOW	TraesCS1A01G131000	Transcription factor SPT20-like protein-like 1	T	A	1/1/1/1/1/1	1/1/1/1/1/1	1/1/1/1/1/1	0/1/1/1/1/1	1/1/1/1/1/1	1/1/1/1/1/1	1/1/1/1/1/1	0/1/1/1/1/1	1/1/1/1/1/1	1/1/1/1/1/1	1/1/1/1/1/1	1/1/1/1/1/1	0/0/0/0/0/0	0/0/0/0/0/0	0/0/0/0/0/0	0/0/0/0/0/0	0/0/0/0/0/0	0/0/0/0/0/0	0/0/0/0/0/0	0/0/0/0/0/0	0/0/0/0/0/0	0/0/0/0/0/0	0/0/0/0/0/0	0/0/0/0/0/0
chr1A	171462141	synonymous_variant	LOW	TraesCS1A01G131000	Transcription factor SPT20-like protein-like 1	T	A	1/1/1/1/1/1	1/1/1/1/1/1	1/1/1/1/1/1	0/1/1/1/1/1	1/1/1/1/1/1	1/1/1/1/1/1	1/1/1/1/1/1	0/1/1/1/1/1	1/1/1/1/1/1	1/1/1/1/1/1	1/1/1/1/1/1	1/1/1/1/1/1	0/0/0/0/0/0	0/0/0/0/0/0	0/0/0/0/0/0	0/0/0/0/0/0	0/0/0/0/0/0	0/0/0/0/0/0	0/0/0/0/0/0	0/0/0/0/0/0	0/0/0/0/0/0	0/0/0/0/0/0	0/0/0/0/0/0	0/0/0/0/0/0
chr1A	171462141	synonymous_variant	LOW	TraesCS1A01G131000	Transcription factor SPT20-like protein-like 1	T	A	1/1/1/1/1/1	1/1/1/1/1/1	1/1/1/1/1/1	0/1/1/1/1/1	1/1/1/1/1/1	1/1/1/1/1/1	1/1/1/1/1/1	0/1/1/1/1/1	1/1/1/1/1/1	1/1/1/1/1/1	1/1/1/1/1/1	1/1/1/1/1/1	0/0/0/0/0/0	0/0/0/0/0/0	0/0/0/0/0/0	0/0/0/0/0/0	0/0/0/0/0/0	0/0/0/0/0/0	0/0/0/0/0/0	0/0/0/0/0/0	0/0/0/0/0/0	0/0/0/0/0/0	0/0/0/0/0/0	0/0/0/0/0/0
chr1A	189711028	synonymous_variant	LOW	TraesCS1A01G133700	ER membrane protein complex subunit 1	C	T	1/1/1/1/1/1	0/1/1/1/1/1	0/1/1/1/1/1	0/1/1/1/1/1	0/1/1/1/1/1	0/1/1/1/1/1	1/1/1/1/1/1	1/1/1/1/1/1	1/1/1/1/1/1	1/1/1/1/1/1	0/1/1/1/1/1	0/1/1/1/1/1	0/0/0/0/0/0	0/0/0/0/0/0	0/0/0/0/0/0	0/0/0/0/0/0	0/0/0/0/0/0	0/0/0/0/0/0	0/0/0/0/0/0	0/0/0/0/0/0	0/0/0/0/0/0	0/0/0/0/0/0	0/0/0/0/0/0	0/0/0/0/0/0
chr1A	189711028	synonymous_variant	LOW	TraesCS1A01G133700	ER membrane protein complex subunit 1	C	T	1/1/1/1/1/1	0/1/1/1/1/1	0/1/1/1/1/1	0/1/1/1/1/1	0/1/1/1/1/1	0/1/1/1/1/1	1/1/1/1/1/1	1/1/1/1/1/1	1/1/1/1/1/1	1/1/1/1/1/1	0/1/1/1/1/1	0/1/1/1/1/1	0/0/0/0/0/0	0/0/0/0/0/0	0/0/0/0/0/0	0/0/0/0/0/0	0/0/0/0/0/0	0/0/0/0/0/0	0/0/0/0/0/0	0/0/0/0/0/0	0/0/0/0/0/0	0/0/0/0/0/0	0/0/0/0/0/0	0/0/0/0/0/0
chr1A	189711028	synonymous_variant	LOW	TraesCS1A01G133700	ER membrane protein complex subunit 1	C	T	1/1/1/1/1/1	0/1/1/1/1/1	0/1/1/1/1/1	0/1/1/1/1/1	0/1/1/1/1/1	0/1/1/1/1/1	1/1/1/1/1/1	1/1/1/1/1/1	1/1/1/1/1/1	1/1/1/1/1/1	0/1/1/1/1/1	0/1/1/1/1/1	0/0/0/0/0/0	0/0/0/0/0/0	0/0/0/0/0/0	0/0/0/0/0/0	0/0/0/0/0/0	0/0/0/0/0/0	0/0/0/0/0/0	0/0/0/0/0/0	0/0/0/0/0/0	0/0/0/0/0/0	0/0/0/0/0/0	0/0/0/0/0/0
chr1A	189711028	synonymous_variant	LOW	TraesCS1A01G133700	ER membrane protein complex subunit 1	C	T	1/1/1/1/1/1	0/1/1/1/1/1	0/1/1/1/1/1	0/1/1/1/1/1	0/1/1/1/1/1	0/1/1/1/1/1	1/1/1/1/1/1	1/1/1/1/1/1	1/1/1/1/1/1	1/1/1/1/1/1	0/1/1/1/1/1	0/1/1/1/1/1	0/0/0/0/0/0	0/0/0/0/0/0	0/0/0/0/0/0	0/0/0/0/0/0	0/0/0/0/0/0	0/0/0/0/0/0	0/0/0/0/0/0	0/0/0/0/0/0	0/0/0/0/0/0	0/0/0/0/0/0	0/0/0/0/0/0	0/0/0/0/0/0
chr1A	216449310	intron_variant	MODIFIER	TraesCS1A01G136400	E3 ubiquitin-protein ligase	G	A	1/1/1/1/1/1	0/1/1/1/1/1	1/1/1/1/1/1	0/1/1/1/1/1	0/1/1/1/1/1	1/1/1/1/1/1	1/1/1/1/1/1	0/0/1/1/1/1	1/1/1/1/1/1	1/1/1/1/1/1	1/1/1/1/1/1	0/1/1/1/1/1	0/0/0/0/0/0	0/0/0/0/0/0	0/0/0/0/0/0	0/0/0/0/0/0	0/0/0/0/0/0	0/0/0/0/0/0	0/0/0/0/0/0	0/0/0/0/0/0	0/0/0/0/0/0	0/0/0/0/0/0	0/0/0/0/0/0	0/0/0/0/0/0
chr1A	225888153	intergenic_region	MODIFIER	TraesCS1A01G137900-TraesCS1A01G138000		C	T	0/0/0/0/0/1	0/0/0/0/0/1	0/0/0/0/0/1	0/0/0/1/1/1	0/0/0/0/0/1	0/0/0/1/1/1	0/0/0/0/0/1	0/0/0/0/0/1	0/0/0/0/1/1	0/0/0/0/0/1	0/0/0/0/1/1	0/0/0/0/1/1	1/1/1/1/1/1	1/1/1/1/1/1	1/1/1/1/1/1	1/1/1/1/1/1	1/1/1/1/1/1	1/1/1/1/1/1	1/1/1/1/1/1	1/1/1/1/1/1	1/1/1/1/1/1	1/1/1/1/1/1	1/1/1/1/1/1	1/1/1/1/1/1
chr1A	234216893	intron_variant	MODIFIER	TraesCS1A01G139100	Alpha/beta-hydrolase	G	A	1/1/1/1/1/1	0/1/1/1/1/1	1/1/1/1/1/1	0/0/0/1/1/1	1/1/1/1/1/1	1/1/1/1/1/1	1/1/1/1/1/1	1/1/1/1/1/1	0/0/0/1/1/1	0/1/1/1/1/1	1/1/1/1/1/1	0/0/0/1/1/1	0/0/0/0/0/0	0/0/0/0/0/0	0/0/0/0/0/0	0/0/0/0/0/0	0/0/0/0/0/0	0/0/0/0/0/0	0/0/0/0/0/0	0/0/0/0/0/0	0/0/0/0/0/0	0/0/0/0/0/0	0/0/0/0/0/0	0/0/0/0/0/0
chr1A	246273678	intergenic_region	MODIFIER	TraesCS1A01G143200-TraesCS1A01G143300		G	A	0/1/1/1/1/1	0/1/1/1/1/1	1/1/1/1/1/1	0/1/1/1/1/1	0/1/1/1/1/1	1/1/1/1/1/1	1/1/1/1/1/1	0/0/0/1/1/1	1/1/1/1/1/1	1/1/1/1/1/1	0/1/1/1/1/1	0/1/1/1/1/1	0/0/0/0/0/0	0/0/0/0/0/0	0/0/0/0/0/0	0/0/0/0/0/0	0/0/0/0/0/0	0/0/0/0/0/0	0/0/0/0/0/0	0/0/0/0/0/0	0/0/0/0/0/0	0/0/0/0/0/0	0/0/0/0/0/0	0/0/0/0/0/0
chr1A	260940447	intergenic_region	MODIFIER	TraesCS1A01G151900-TraesCS1A01G152000		T	C	1/1/1/1/1/1	0/1/1/1/1/1	0/1/1/1/1/1	0/1/1/1/1/1	0/1/1/1/1/1	0/1/1/1/1/1	1/1/1/1/1/1	0/1/1/1/1/1	0/0/1/1/1/1	1/1/1/1/1/1	0/1/1/1/1/1	0/1/1/1/1/1	0/0/0/0/0/0	0/0/0/0/0/0	0/0/0/0/0/0	0/0/0/0/0/0	0/0/0/0/0/0	0/0/0/0/0/0	0/0/0/0/0/0	0/0/0/0/0/0	0/0/0/0/0/0	0/0/0/0/0/0	0/0/0/0/0/0	0/0/0/0/0/0
chr1A	268387315	intron_variant	MODIFIER	TraesCS1A01G154200	S-adenosylmethionine decarboxylase proenzyme	TTTAGGTGCT	TT	0/0/0/1/1/1	0/0/0/0/0/1	0/0/0/0/0/1	0/0/0/0/1/1	0/0/0/0/1/1	0/0/0/0/0/1	0/0/0/1/1/1	0/0/0/0/0/1	0/0/0/0/1/1	0/0/0/0/1/1	0/0/0/0/1/1	0/0/0/1/1/1	0/0/0/0/0/0	0/0/0/0/0/0	0/0/0/0/0/0	0/0/0/0/0/0	0/0/0/0/0/0	0/0/0/0/0/0	0/0/0/0/0/0	0/0/0/0/0/0	0/0/0/0/0/0	0/0/0/0/0/0	0/0/0/0/0/0	0/0/0/0/0/0
chr1A	268387356	intron_variant	MODIFIER	TraesCS1A01G154200	S-adenosylmethionine decarboxylase proenzyme	A	G	0/0/0/0/0/0	0/0/0/0/0/1	0/0/0/0/0/1	0/0/0/0/0/0	0/0/0/0/0/0	0/0/0/0/0/0	0/0/0/0/0/0	0/0/0/0/0/0	0/0/0/0/0/0	0/0/0/0/0/0	0/0/0/0/0/0	0/0/0/0/0/0	0/0/0/0/1/1	0/0/0/0/1/1	0/0/0/0/1/1	0/0/0/1/1/1	0/0/0/0/1/1	0/0/0/0/1/1	0/0/0/0/0/1	0/0/0/0/1/1	0/0/0/0/1/1	0/0/0/1/1/1	0/0/1/1/1/1	0/0/0/0/1/1
chr1A	279838362	intergenic_region	MODIFIER	TraesCS1A01G157600-TraesCS1A01G157700		GTAA	GTATAA	0/0/0/1/1/1	0/0/0/0/1/1	0/0/0/0/0/1	0/0/0/0/1/1	0/1/1/1/1/1	0/0/0/0/1/1	0/0/1/1/1/1	0/0/0/0/0/0	0/0/0/0/1/1	0/0/0/0/0/0	0/0/0/0/0/1	0/0/1/1/1/1	0/0/0/0/1/1	0/0/1/1/1/1	0/0/0/0/1/1	0/0/0/1/1/1	0/0/0/0/1/1	0/0/0/0/0/1	0/0/0/1/1/1	0/0/0/0/1/1	0/0/1/1/1/1	0/0/0/1/1/1	0/0/1/1/1/1	0/0/0/1/1/1
chr1A	281657026	missense_variant	MODERATE	TraesCS1A01G158300	Zinc finger, C3HC4 type family protein, expressed	T	C	0/1/1/1/1/1	0/1/1/1/1/1	0/1/1/1/1/1	0/1/1/1/1/1	0/1/1/1/1/1	0/1/1/1/1/1	1/1/1/1/1/1	0/1/1/1/1/1	0/0/1/1/1/1	0/1/1/1/1/1	0/1/1/1/1/1	0/0/0/1/1/1	0/0/0/0/0/0	0/0/0/0/0/0	0/0/0/0/0/0	0/0/0/0/0/0	0/0/0/0/0/0	0/0/0/0/0/0	0/0/0/0/0/0	0/0/0/0/0/0	0/0/0/0/0/0	0/0/0/0/0/0	0/0/0/0/0/0	0/0/0/0/0/0
chr1A	282554123	downstream_gene_variant	MODIFIER	TraesCS1A01G158500	28S ribosomal protein S29, mitochondrial	TCGTTCG	TG	0/0/0/0/0/1	0/0/0/0/0/0	0/0/0/0/0/0	0/0/0/0/0/0	0/0/0/0/0/0	0/0/0/0/0/0	0/0/0/0/0/0	0/0/0/0/0/0	0/0/0/0/0/0	0/0/0/0/0/0	0/0/0/0/0/0	0/0/0/0/0/0	1/1/1/1/1/1	1/1/1/1/1/1	1/1/1/1/1/1	1/1/1/1/1/1	1/1/1/1/1/1	1/1/1/1/1/1	1/1/1/1/1/1	1/1/1/1/1/1	1/1/1/1/1/1	1/1/1/1/1/1	1/1/1/1/1/1	1/1/1/1/1/1
chr1A	282554123	intron_variant	MODIFIER	TraesCS1A01G158600	Transmembrane protein, putative	TCGTTCG	TG	0/0/0/0/0/1	0/0/0/0/0/0	0/0/0/0/0/0	0/0/0/0/0/0	0/0/0/0/0/0	0/0/0/0/0/0	0/0/0/0/0/0	0/0/0/0/0/0	0/0/0/0/0/0	0/0/0/0/0/0	0/0/0/0/0/0	0/0/0/0/0/0	1/1/1/1/1/1	1/1/1/1/1/1	1/1/1/1/1/1	1/1/1/1/1/1	1/1/1/1/1/1	1/1/1/1/1/1	1/1/1/1/1/1	1/1/1/1/1/1	1/1/1/1/1/1	1/1/1/1/1/1	1/1/1/1/1/1	1/1/1/1/1/1
chr1A	282554123	intron_variant	MODIFIER	TraesCS1A01G158600	Transmembrane protein, putative	TCGTTCG	TG	0/0/0/0/0/1	0/0/0/0/0/0	0/0/0/0/0/0	0/0/0/0/0/0	0/0/0/0/0/0	0/0/0/0/0/0	0/0/0/0/0/0	0/0/0/0/0/0	0/0/0/0/0/0	0/0/0/0/0/0	0/0/0/0/0/0	0/0/0/0/0/0	1/1/1/1/1/1	1/1/1/1/1/1	1/1/1/1/1/1	1/1/1/1/1/1	1/1/1/1/1/1	1/1/1/1/1/1	1/1/1/1/1/1	1/1/1/1/1/1	1/1/1/1/1/1	1/1/1/1/1/1	1/1/1/1/1/1	1/1/1/1/1/1
chr1A	282554123	intron_variant	MODIFIER	TraesCS1A01G158600	Transmembrane protein, putative	TCGTTCG	TG	0/0/0/0/0/1	0/0/0/0/0/0	0/0/0/0/0/0	0/0/0/0/0/0	0/0/0/0/0/0	0/0/0/0/0/0	0/0/0/0/0/0	0/0/0/0/0/0	0/0/0/0/0/0	0/0/0/0/0/0	0/0/0/0/0/0	0/0/0/0/0/0	1/1/1/1/1/1	1/1/1/1/1/1	1/1/1/1/1/1	1/1/1/1/1/1	1/1/1/1/1/1	1/1/1/1/1/1	1/1/1/1/1/1	1/1/1/1/1/1	1/1/1/1/1/1	1/1/1/1/1/1	1/1/1/1/1/1	1/1/1/1/1/1
chr1A	282700599	synonymous_variant	LOW	TraesCS1A01G158700	Coatomer subunit gamma	G	A	0/0/1/1/1/1	0/1/1/1/1/1	0/0/0/1/1/1	0/1/1/1/1/1	0/0/0/1/1/1	0/0/0/1/1/1	0/0/0/0/1/1	0/0/1/1/1/1	0/1/1/1/1/1	0/1/1/1/1/1	0/0/1/1/1/1	0/0/0/1/1/1	0/0/0/1/1/1	0/0/0/0/0/0	0/0/1/1/1/1	0/0/1/1/1/1	0/0/1/1/1/1	0/0/1/1/1/1	0/0/0/0/0/0	0/1/1/1/1/1	0/0/1/1/1/1	0/0/1/1/1/1	0/1/1/1/1/1	0/1/1/1/1/1
chr1A	287693003	missense_variant	MODERATE	TraesCS1A01G160500	Pre-mRNA-processing protein 40C	T	C	0/0/0/1/1/1	0/0/1/1/1/1	0/0/0/1/1/1	0/0/1/1/1/1	0/0/0/0/1/1	0/1/1/1/1/1	0/0/1/1/1/1	0/0/0/1/1/1	1/1/1/1/1/1	0/0/0/1/1/1	0/0/0/0/1/1	0/0/0/0/0/0	0/0/0/0/0/0	0/0/0/0/0/1	0/0/1/1/1/1	0/0/0/0/0/0	0/0/0/1/1/1	0/0/0/0/1/1	1/1/1/1/1/1	0/0/0/0/1/1	0/0/0/1/1/1	0/0/0/0/1/1	0/0/1/1/1/1	0/0/1/1/1/1
chr1A	287693003	missense_variant	MODERATE	TraesCS1A01G160500	Pre-mRNA-processing protein 40C	T	C	0/0/0/1/1/1	0/0/1/1/1/1	0/0/0/1/1/1	0/0/1/1/1/1	0/0/0/0/1/1	0/1/1/1/1/1	0/0/1/1/1/1	0/0/0/1/1/1	1/1/1/1/1/1	0/0/0/1/1/1	0/0/0/0/1/1	0/0/0/0/0/0	0/0/0/0/0/0	0/0/0/0/0/1	0/0/1/1/1/1	0/0/0/0/0/0	0/0/0/1/1/1	0/0/0/0/1/1	1/1/1/1/1/1	0/0/0/0/1/1	0/0/0/1/1/1	0/0/0/0/1/1	0/0/1/1/1/1	0/0/1/1/1/1
chr1A	287693003	upstream_gene_variant	MODIFIER	TraesCS1A01G160400	Pentatricopeptide repeat-containing protein	T	C	0/0/0/1/1/1	0/0/1/1/1/1	0/0/0/1/1/1	0/0/1/1/1/1	0/0/0/0/1/1	0/1/1/1/1/1	0/0/1/1/1/1	0/0/0/1/1/1	1/1/1/1/1/1	0/0/0/1/1/1	0/0/0/0/1/1	0/0/0/0/0/0	0/0/0/0/0/0	0/0/0/0/0/1	0/0/1/1/1/1	0/0/0/0/0/0	0/0/0/1/1/1	0/0/0/0/1/1	1/1/1/1/1/1	0/0/0/0/1/1	0/0/0/1/1/1	0/0/0/0/1/1	0/0/1/1/1/1	0/0/1/1/1/1
chr1A	287693003	downstream_gene_variant	MODIFIER	TraesCS1A01G160300	Chalcone synthase-like protein	T	C	0/0/0/1/1/1	0/0/1/1/1/1	0/0/0/1/1/1	0/0/1/1/1/1	0/0/0/0/1/1	0/1/1/1/1/1	0/0/1/1/1/1	0/0/0/1/1/1	1/1/1/1/1/1	0/0/0/1/1/1	0/0/0/0/1/1	0/0/0/0/0/0	0/0/0/0/0/0	0/0/0/0/0/1	0/0/1/1/1/1	0/0/0/0/0/0	0/0/0/1/1/1	0/0/0/0/1/1	1/1/1/1/1/1	0/0/0/0/1/1	0/0/0/1/1/1	0/0/0/0/1/1	0/0/1/1/1/1	0/0/1/1/1/1
chr1A	292078495	missense_variant	MODERATE	TraesCS1A01G162800	Myosin-related family protein	C	G	1/1/1/1/1/1	0/1/1/1/1/1	0/1/1/1/1/1	0/1/1/1/1/1	1/1/1/1/1/1	1/1/1/1/1/1	1/1/1/1/1/1	0/0/1/1/1/1	0/1/1/1/1/1	0/1/1/1/1/1	0/1/1/1/1/1	1/1/1/1/1/1	0/0/0/0/0/0	0/0/0/0/0/0	0/0/0/0/0/0	0/0/0/0/0/0	0/0/0/0/0/0	0/0/0/0/0/0	0/0/0/0/0/0	0/0/0/0/0/0	0/0/0/0/0/0	0/0/0/0/0/0	0/0/0/0/0/0	0/0/0/0/0/0
chr1A	292078495	missense_variant	MODERATE	TraesCS1A01G162800	Myosin-related family protein	C	G	1/1/1/1/1/1	0/1/1/1/1/1	0/1/1/1/1/1	0/1/1/1/1/1	1/1/1/1/1/1	1/1/1/1/1/1	1/1/1/1/1/1	0/0/1/1/1/1	0/1/1/1/1/1	0/1/1/1/1/1	0/1/1/1/1/1	1/1/1/1/1/1	0/0/0/0/0/0	0/0/0/0/0/0	0/0/0/0/0/0	0/0/0/0/0/0	0/0/0/0/0/0	0/0/0/0/0/0	0/0/0/0/0/0	0/0/0/0/0/0	0/0/0/0/0/0	0/0/0/0/0/0	0/0/0/0/0/0	0/0/0/0/0/0
chr1A	292078495	downstream_gene_variant	MODIFIER	TraesCS1A01G162700	Protease inhibitor/seed storage/lipid transfer family protein	C	G	1/1/1/1/1/1	0/1/1/1/1/1	0/1/1/1/1/1	0/1/1/1/1/1	1/1/1/1/1/1	1/1/1/1/1/1	1/1/1/1/1/1	0/0/1/1/1/1	0/1/1/1/1/1	0/1/1/1/1/1	0/1/1/1/1/1	1/1/1/1/1/1	0/0/0/0/0/0	0/0/0/0/0/0	0/0/0/0/0/0	0/0/0/0/0/0	0/0/0/0/0/0	0/0/0/0/0/0	0/0/0/0/0/0	0/0/0/0/0/0	0/0/0/0/0/0	0/0/0/0/0/0	0/0/0/0/0/0	0/0/0/0/0/0
chr1A	292078717	missense_variant	MODERATE	TraesCS1A01G162800	Myosin-related family protein	T	A	0/0/0/0/0/0	0/0/0/0/0/0	0/0/0/0/0/0	0/0/0/0/0/1	0/0/0/0/0/1	0/0/0/0/0/0	0/0/0/0/0/0	0/0/0/0/0/1	0/0/0/0/0/1	0/0/0/0/0/1	0/0/0/0/0/1	0/0/0/0/1/1	1/1/1/1/1/1	1/1/1/1/1/1	1/1/1/1/1/1	1/1/1/1/1/1	1/1/1/1/1/1	1/1/1/1/1/1	1/1/1/1/1/1	1/1/1/1/1/1	1/1/1/1/1/1	1/1/1/1/1/1	1/1/1/1/1/1	1/1/1/1/1/1
chr1A	292078717	missense_variant	MODERATE	TraesCS1A01G162800	Myosin-related family protein	T	A	0/0/0/0/0/0	0/0/0/0/0/0	0/0/0/0/0/0	0/0/0/0/0/1	0/0/0/0/0/1	0/0/0/0/0/0	0/0/0/0/0/0	0/0/0/0/0/1	0/0/0/0/0/1	0/0/0/0/0/1	0/0/0/0/0/1	0/0/0/0/1/1	1/1/1/1/1/1	1/1/1/1/1/1	1/1/1/1/1/1	1/1/1/1/1/1	1/1/1/1/1/1	1/1/1/1/1/1	1/1/1/1/1/1	1/1/1/1/1/1	1/1/1/1/1/1	1/1/1/1/1/1	1/1/1/1/1/1	1/1/1/1/1/1
chr1A	292078717	downstream_gene_variant	MODIFIER	TraesCS1A01G162700	Protease inhibitor/seed storage/lipid transfer family protein	T	A	0/0/0/0/0/0	0/0/0/0/0/0	0/0/0/0/0/0	0/0/0/0/0/1	0/0/0/0/0/1	0/0/0/0/0/0	0/0/0/0/0/0	0/0/0/0/0/1	0/0/0/0/0/1	0/0/0/0/0/1	0/0/0/0/0/1	0/0/0/0/1/1	1/1/1/1/1/1	1/1/1/1/1/1	1/1/1/1/1/1	1/1/1/1/1/1	1/1/1/1/1/1	1/1/1/1/1/1	1/1/1/1/1/1	1/1/1/1/1/1	1/1/1/1/1/1	1/1/1/1/1/1	1/1/1/1/1/1	1/1/1/1/1/1
chr1A	315834627	3_prime_UTR_variant	MODIFIER	TraesCS1A01G176500	U1 small nuclear ribonucleoprotein 70 kDa	C	G	0/1/1/1/1/1	1/1/1/1/1/1	0/1/1/1/1/1	0/1/1/1/1/1	0/1/1/1/1/1	0/1/1/1/1/1	1/1/1/1/1/1	0/1/1/1/1/1	0/1/1/1/1/1	0/1/1/1/1/1	0/0/1/1/1/1	0/1/1/1/1/1	0/0/0/0/0/0	0/0/0/0/0/0	0/0/0/0/0/0	0/0/0/0/0/0	0/0/0/0/0/0	0/0/0/0/0/0	0/0/0/0/0/0	0/0/0/0/0/0	0/0/0/0/0/0	0/0/0/0/0/0	0/0/0/0/0/0	0/0/0/0/0/0
chr1A	315834627	downstream_gene_variant	MODIFIER	TraesCS1A01G176500	U1 small nuclear ribonucleoprotein 70 kDa	C	G	0/1/1/1/1/1	1/1/1/1/1/1	0/1/1/1/1/1	0/1/1/1/1/1	0/1/1/1/1/1	0/1/1/1/1/1	1/1/1/1/1/1	0/1/1/1/1/1	0/1/1/1/1/1	0/1/1/1/1/1	0/0/1/1/1/1	0/1/1/1/1/1	0/0/0/0/0/0	0/0/0/0/0/0	0/0/0/0/0/0	0/0/0/0/0/0	0/0/0/0/0/0	0/0/0/0/0/0	0/0/0/0/0/0	0/0/0/0/0/0	0/0/0/0/0/0	0/0/0/0/0/0	0/0/0/0/0/0	0/0/0/0/0/0
chr1A	315834627	downstream_gene_variant	MODIFIER	TraesCS1A01G176500	U1 small nuclear ribonucleoprotein 70 kDa	C	G	0/1/1/1/1/1	1/1/1/1/1/1	0/1/1/1/1/1	0/1/1/1/1/1	0/1/1/1/1/1	0/1/1/1/1/1	1/1/1/1/1/1	0/1/1/1/1/1	0/1/1/1/1/1	0/1/1/1/1/1	0/0/1/1/1/1	0/1/1/1/1/1	0/0/0/0/0/0	0/0/0/0/0/0	0/0/0/0/0/0	0/0/0/0/0/0	0/0/0/0/0/0	0/0/0/0/0/0	0/0/0/0/0/0	0/0/0/0/0/0	0/0/0/0/0/0	0/0/0/0/0/0	0/0/0/0/0/0	0/0/0/0/0/0
chr1A	319446205	missense_variant	MODERATE	TraesCS1A01G177100	Cytochrome P450 family protein	C	T	0/0/0/0/0/1	0/0/0/0/0/1	0/0/0/0/0/1	0/0/0/0/1/1	0/0/0/0/0/1	0/0/0/0/0/1	0/0/0/0/0/0	0/0/0/0/0/0	0/0/0/0/0/0	0/0/0/0/0/1	0/0/0/0/1/1	0/0/1/1/1/1	1/1/1/1/1/1	1/1/1/1/1/1	1/1/1/1/1/1	1/1/1/1/1/1	1/1/1/1/1/1	1/1/1/1/1/1	1/1/1/1/1/1	1/1/1/1/1/1	1/1/1/1/1/1	1/1/1/1/1/1	1/1/1/1/1/1	1/1/1/1/1/1
chr1A	319889239	missense_variant	MODERATE	TraesCS1A01G177300	Cytochrome P450 family protein	G	A	0/0/0/0/0/1	0/0/0/0/0/1	0/0/0/0/1/1	0/0/0/0/0/1	0/0/0/0/0/1	0/0/0/0/0/1	0/0/0/0/0/0	0/0/0/0/1/1	0/0/0/0/0/1	0/0/0/0/0/1	0/0/0/1/1/1	0/0/0/0/0/1	1/1/1/1/1/1	1/1/1/1/1/1	1/1/1/1/1/1	1/1/1/1/1/1	1/1/1/1/1/1	1/1/1/1/1/1	1/1/1/1/1/1	1/1/1/1/1/1	1/1/1/1/1/1	1/1/1/1/1/1	1/1/1/1/1/1	1/1/1/1/1/1
chr1A	320222879	3_prime_UTR_variant	MODIFIER	TraesCS1A01G177400	Protein BPS1, chloroplastic	C	T	0/0/0/0/0/0	0/0/0/0/0/0	0/0/0/0/0/0	0/0/0/0/0/1	0/0/0/0/0/0	0/0/0/0/0/0	0/0/0/0/0/0	0/0/0/0/1/1	0/0/0/0/1/1	0/0/0/0/0/1	0/0/0/0/0/1	0/0/0/0/0/1	1/1/1/1/1/1	1/1/1/1/1/1	1/1/1/1/1/1	1/1/1/1/1/1	1/1/1/1/1/1	1/1/1/1/1/1	1/1/1/1/1/1	1/1/1/1/1/1	1/1/1/1/1/1	1/1/1/1/1/1	1/1/1/1/1/1	1/1/1/1/1/1
chr1A	320223727	missense_variant	MODERATE	TraesCS1A01G177400	Protein BPS1, chloroplastic	C	T	0/0/0/0/0/0	0/0/0/0/0/1	0/0/0/0/0/1	0/0/0/0/0/1	0/0/0/0/0/1	0/0/0/0/0/1	0/0/0/0/0/0	0/0/0/0/0/1	0/0/0/0/0/0	0/0/0/0/0/1	0/0/0/0/0/1	0/0/0/0/1/1	1/1/1/1/1/1	1/1/1/1/1/1	1/1/1/1/1/1	1/1/1/1/1/1	1/1/1/1/1/1	1/1/1/1/1/1	1/1/1/1/1/1	1/1/1/1/1/1	1/1/1/1/1/1	1/1/1/1/1/1	1/1/1/1/1/1	1/1/1/1/1/1
chr1A	320223858	missense_variant	MODERATE	TraesCS1A01G177400	Protein BPS1, chloroplastic	A	T	0/1/1/1/1/1	1/1/1/1/1/1	0/1/1/1/1/1	0/1/1/1/1/1	0/1/1/1/1/1	1/1/1/1/1/1	1/1/1/1/1/1	0/1/1/1/1/1	1/1/1/1/1/1	1/1/1/1/1/1	0/0/1/1/1/1	0/0/1/1/1/1	0/0/0/0/0/0	0/0/0/0/0/0	0/0/0/0/0/0	0/0/0/0/0/0	0/0/0/0/0/0	0/0/0/0/0/0	0/0/0/0/0/0	0/0/0/0/0/0	0/0/0/0/0/0	0/0/0/0/0/0	0/0/0/0/0/0	0/0/0/0/0/0
chr1A	320224045	missense_variant	MODERATE	TraesCS1A01G177400	Protein BPS1, chloroplastic	G	C	0/1/1/1/1/1	1/1/1/1/1/1	0/0/1/1/1/1	0/1/1/1/1/1	1/1/1/1/1/1	0/1/1/1/1/1	1/1/1/1/1/1	0/1/1/1/1/1	1/1/1/1/1/1	0/1/1/1/1/1	0/1/1/1/1/1	0/0/1/1/1/1	0/0/0/0/0/0	0/0/0/0/0/0	0/0/0/0/0/0	0/0/0/0/0/0	0/0/0/0/0/0	0/0/0/0/0/0	0/0/0/0/0/0	0/0/0/0/0/0	0/0/0/0/0/0	0/0/0/0/0/0	0/0/0/0/0/0	0/0/0/0/0/0
chr1A	320334593	upstream_gene_variant	MODIFIER	TraesCS1A01G177500	Aquaporin-1	G	A	0/0/0/0/0/0	0/0/0/0/0/1	0/0/0/0/0/1	0/0/0/0/0/1	0/0/0/0/0/1	0/0/0/0/0/1	0/0/0/0/0/0	0/0/0/0/0/0	0/0/0/0/0/0	0/0/0/0/0/0	0/0/0/0/0/1	0/0/0/0/1/1	1/1/1/1/1/1	1/1/1/1/1/1	1/1/1/1/1/1	1/1/1/1/1/1	1/1/1/1/1/1	1/1/1/1/1/1	1/1/1/1/1/1	1/1/1/1/1/1	1/1/1/1/1/1	1/1/1/1/1/1	1/1/1/1/1/1	1/1/1/1/1/1
chr1A	320334593	intergenic_region	MODIFIER	TraesCS1A01G177400-TraesCS1A01G177500		G	A	0/0/0/0/0/0	0/0/0/0/0/1	0/0/0/0/0/1	0/0/0/0/0/1	0/0/0/0/0/1	0/0/0/0/0/1	0/0/0/0/0/0	0/0/0/0/0/0	0/0/0/0/0/0	0/0/0/0/0/0	0/0/0/0/0/1	0/0/0/0/1/1	1/1/1/1/1/1	1/1/1/1/1/1	1/1/1/1/1/1	1/1/1/1/1/1	1/1/1/1/1/1	1/1/1/1/1/1	1/1/1/1/1/1	1/1/1/1/1/1	1/1/1/1/1/1	1/1/1/1/1/1	1/1/1/1/1/1	1/1/1/1/1/1
chr1A	320334664	synonymous_variant	LOW	TraesCS1A01G177500	Aquaporin-1	C	G	0/0/0/0/0/0	0/0/0/0/0/1	0/0/0/0/0/1	0/0/0/0/0/1	0/0/0/0/0/1	0/0/0/0/0/0	0/0/0/0/0/0	0/0/0/0/0/0	0/0/0/0/0/0	0/0/0/0/0/0	0/0/0/0/0/1	0/0/0/0/1/1	1/1/1/1/1/1	1/1/1/1/1/1	1/1/1/1/1/1	1/1/1/1/1/1	1/1/1/1/1/1	1/1/1/1/1/1	1/1/1/1/1/1	1/1/1/1/1/1	1/1/1/1/1/1	1/1/1/1/1/1	1/1/1/1/1/1	1/1/1/1/1/1
chr1A	320334707	missense_variant	MODERATE	TraesCS1A01G177500	Aquaporin-1	G	A	0/0/0/0/0/0	0/0/0/0/0/1	0/0/0/0/0/1	0/0/0/0/0/1	0/0/0/0/0/1	0/0/0/0/0/0	0/0/0/0/0/0	0/0/0/0/0/0	0/0/0/0/0/0	0/0/0/0/0/0	0/0/0/0/0/1	0/0/0/0/1/1	1/1/1/1/1/1	1/1/1/1/1/1	1/1/1/1/1/1	1/1/1/1/1/1	1/1/1/1/1/1	1/1/1/1/1/1	1/1/1/1/1/1	1/1/1/1/1/1	1/1/1/1/1/1	1/1/1/1/1/1	1/1/1/1/1/1	1/1/1/1/1/1
chr1A	320337548	synonymous_variant	LOW	TraesCS1A01G177500	Aquaporin-1	C	T	0/1/1/1/1/1	0/1/1/1/1/1	0/1/1/1/1/1	0/1/1/1/1/1	0/1/1/1/1/1	0/1/1/1/1/1	1/1/1/1/1/1	0/1/1/1/1/1	1/1/1/1/1/1	1/1/1/1/1/1	0/1/1/1/1/1	0/0/0/1/1/1	0/0/0/0/0/0	0/0/0/0/0/0	0/0/0/0/0/0	0/0/0/0/0/0	0/0/0/0/0/0	0/0/0/0/0/0	0/0/0/0/0/0	0/0/0/0/0/0	0/0/0/0/0/0	0/0/0/0/0/0	0/0/0/0/0/0	0/0/0/0/0/0
chr1A	320337686	synonymous_variant	LOW	TraesCS1A01G177500	Aquaporin-1	T	C	1/1/1/1/1/1	0/1/1/1/1/1	0/1/1/1/1/1	0/1/1/1/1/1	0/1/1/1/1/1	0/1/1/1/1/1	1/1/1/1/1/1	1/1/1/1/1/1	1/1/1/1/1/1	1/1/1/1/1/1	0/1/1/1/1/1	0/0/1/1/1/1	0/0/0/0/0/0	0/0/0/0/0/0	0/0/0/0/0/0	0/0/0/0/0/0	0/0/0/0/0/0	0/0/0/0/0/0	0/0/0/0/0/0	0/0/0/0/0/0	0/0/0/0/0/0	0/0/0/0/0/0	0/0/0/0/0/0	0/0/0/0/0/0
chr1A	330087643	downstream_gene_variant	MODIFIER	TraesCS1A01G182400	Major facilitator superfamily domain-containing protein	G	C	0/0/0/0/0/0	0/0/0/0/0/1	0/0/0/0/0/1	0/0/0/0/0/0	0/0/0/0/0/0	0/0/0/0/0/1	0/0/0/0/0/0	0/0/0/0/0/1	0/0/0/0/1/1	0/0/0/0/0/0	0/0/0/0/0/1	0/0/0/0/0/1	1/1/1/1/1/1	1/1/1/1/1/1	1/1/1/1/1/1	1/1/1/1/1/1	1/1/1/1/1/1	1/1/1/1/1/1	1/1/1/1/1/1	1/1/1/1/1/1	1/1/1/1/1/1	1/1/1/1/1/1	1/1/1/1/1/1	1/1/1/1/1/1
chr1A	330087643	downstream_gene_variant	MODIFIER	TraesCS1A01G182500	Mitochondrial import inner membrane translocase subunit tim23	G	C	0/0/0/0/0/0	0/0/0/0/0/1	0/0/0/0/0/1	0/0/0/0/0/0	0/0/0/0/0/0	0/0/0/0/0/1	0/0/0/0/0/0	0/0/0/0/0/1	0/0/0/0/1/1	0/0/0/0/0/0	0/0/0/0/0/1	0/0/0/0/0/1	1/1/1/1/1/1	1/1/1/1/1/1	1/1/1/1/1/1	1/1/1/1/1/1	1/1/1/1/1/1	1/1/1/1/1/1	1/1/1/1/1/1	1/1/1/1/1/1	1/1/1/1/1/1	1/1/1/1/1/1	1/1/1/1/1/1	1/1/1/1/1/1
chr1A	330087643	downstream_gene_variant	MODIFIER	TraesCS1A01G182400	Major facilitator superfamily domain-containing protein	G	C	0/0/0/0/0/0	0/0/0/0/0/1	0/0/0/0/0/1	0/0/0/0/0/0	0/0/0/0/0/0	0/0/0/0/0/1	0/0/0/0/0/0	0/0/0/0/0/1	0/0/0/0/1/1	0/0/0/0/0/0	0/0/0/0/0/1	0/0/0/0/0/1	1/1/1/1/1/1	1/1/1/1/1/1	1/1/1/1/1/1	1/1/1/1/1/1	1/1/1/1/1/1	1/1/1/1/1/1	1/1/1/1/1/1	1/1/1/1/1/1	1/1/1/1/1/1	1/1/1/1/1/1	1/1/1/1/1/1	1/1/1/1/1/1
chr1A	330087643	intergenic_region	MODIFIER	TraesCS1A01G182400-TraesCS1A01G182500		G	C	0/0/0/0/0/0	0/0/0/0/0/1	0/0/0/0/0/1	0/0/0/0/0/0	0/0/0/0/0/0	0/0/0/0/0/1	0/0/0/0/0/0	0/0/0/0/0/1	0/0/0/0/1/1	0/0/0/0/0/0	0/0/0/0/0/1	0/0/0/0/0/1	1/1/1/1/1/1	1/1/1/1/1/1	1/1/1/1/1/1	1/1/1/1/1/1	1/1/1/1/1/1	1/1/1/1/1/1	1/1/1/1/1/1	1/1/1/1/1/1	1/1/1/1/1/1	1/1/1/1/1/1	1/1/1/1/1/1	1/1/1/1/1/1
chr1A	333613256	downstream_gene_variant	MODIFIER	TraesCS1A01G183800	Xanthine dehydrogenase	G	A	0/1/1/1/1/1	1/1/1/1/1/1	1/1/1/1/1/1	0/0/0/1/1/1	1/1/1/1/1/1	0/1/1/1/1/1	1/1/1/1/1/1	0/0/0/1/1/1	0/0/1/1/1/1	1/1/1/1/1/1	0/0/0/1/1/1	1/1/1/1/1/1	0/0/0/0/0/0	0/0/0/0/0/0	0/0/0/0/0/0	0/0/0/0/0/0	0/0/0/0/0/0	0/0/0/0/0/0	0/0/0/0/0/0	0/0/0/0/0/0	0/0/0/0/0/0	0/0/0/0/0/0	0/0/0/0/0/0	0/0/0/0/0/0
chr1A	333613256	downstream_gene_variant	MODIFIER	TraesCS1A01G183800	Xanthine dehydrogenase	G	A	0/1/1/1/1/1	1/1/1/1/1/1	1/1/1/1/1/1	0/0/0/1/1/1	1/1/1/1/1/1	0/1/1/1/1/1	1/1/1/1/1/1	0/0/0/1/1/1	0/0/1/1/1/1	1/1/1/1/1/1	0/0/0/1/1/1	1/1/1/1/1/1	0/0/0/0/0/0	0/0/0/0/0/0	0/0/0/0/0/0	0/0/0/0/0/0	0/0/0/0/0/0	0/0/0/0/0/0	0/0/0/0/0/0	0/0/0/0/0/0	0/0/0/0/0/0	0/0/0/0/0/0	0/0/0/0/0/0	0/0/0/0/0/0
chr1A	333613256	downstream_gene_variant	MODIFIER	TraesCS1A01G183800	Xanthine dehydrogenase	G	A	0/1/1/1/1/1	1/1/1/1/1/1	1/1/1/1/1/1	0/0/0/1/1/1	1/1/1/1/1/1	0/1/1/1/1/1	1/1/1/1/1/1	0/0/0/1/1/1	0/0/1/1/1/1	1/1/1/1/1/1	0/0/0/1/1/1	1/1/1/1/1/1	0/0/0/0/0/0	0/0/0/0/0/0	0/0/0/0/0/0	0/0/0/0/0/0	0/0/0/0/0/0	0/0/0/0/0/0	0/0/0/0/0/0	0/0/0/0/0/0	0/0/0/0/0/0	0/0/0/0/0/0	0/0/0/0/0/0	0/0/0/0/0/0
chr1A	333613256	intergenic_region	MODIFIER	TraesCS1A01G183700-TraesCS1A01G183800		G	A	0/1/1/1/1/1	1/1/1/1/1/1	1/1/1/1/1/1	0/0/0/1/1/1	1/1/1/1/1/1	0/1/1/1/1/1	1/1/1/1/1/1	0/0/0/1/1/1	0/0/1/1/1/1	1/1/1/1/1/1	0/0/0/1/1/1	1/1/1/1/1/1	0/0/0/0/0/0	0/0/0/0/0/0	0/0/0/0/0/0	0/0/0/0/0/0	0/0/0/0/0/0	0/0/0/0/0/0	0/0/0/0/0/0	0/0/0/0/0/0	0/0/0/0/0/0	0/0/0/0/0/0	0/0/0/0/0/0	0/0/0/0/0/0
chr1A	333622214	synonymous_variant	LOW	TraesCS1A01G183800	Xanthine dehydrogenase	A	G	0/1/1/1/1/1	0/1/1/1/1/1	0/0/1/1/1/1	0/1/1/1/1/1	0/1/1/1/1/1	0/1/1/1/1/1	0/1/1/1/1/1	0/0/1/1/1/1	1/1/1/1/1/1	0/1/1/1/1/1	0/0/1/1/1/1	0/0/0/1/1/1	0/0/0/0/0/0	0/0/0/0/0/0	0/0/0/0/0/0	0/0/0/0/0/0	0/0/0/0/0/0	0/0/0/0/0/0	0/0/0/0/0/0	0/0/0/0/0/0	0/0/0/0/0/0	0/0/0/0/0/0	0/0/0/0/0/0	0/0/0/0/0/0
chr1A	333622214	synonymous_variant	LOW	TraesCS1A01G183800	Xanthine dehydrogenase	A	G	0/1/1/1/1/1	0/1/1/1/1/1	0/0/1/1/1/1	0/1/1/1/1/1	0/1/1/1/1/1	0/1/1/1/1/1	0/1/1/1/1/1	0/0/1/1/1/1	1/1/1/1/1/1	0/1/1/1/1/1	0/0/1/1/1/1	0/0/0/1/1/1	0/0/0/0/0/0	0/0/0/0/0/0	0/0/0/0/0/0	0/0/0/0/0/0	0/0/0/0/0/0	0/0/0/0/0/0	0/0/0/0/0/0	0/0/0/0/0/0	0/0/0/0/0/0	0/0/0/0/0/0	0/0/0/0/0/0	0/0/0/0/0/0
chr1A	333622214	synonymous_variant	LOW	TraesCS1A01G183800	Xanthine dehydrogenase	A	G	0/1/1/1/1/1	0/1/1/1/1/1	0/0/1/1/1/1	0/1/1/1/1/1	0/1/1/1/1/1	0/1/1/1/1/1	0/1/1/1/1/1	0/0/1/1/1/1	1/1/1/1/1/1	0/1/1/1/1/1	0/0/1/1/1/1	0/0/0/1/1/1	0/0/0/0/0/0	0/0/0/0/0/0	0/0/0/0/0/0	0/0/0/0/0/0	0/0/0/0/0/0	0/0/0/0/0/0	0/0/0/0/0/0	0/0/0/0/0/0	0/0/0/0/0/0	0/0/0/0/0/0	0/0/0/0/0/0	0/0/0/0/0/0
chr1A	333624765	intron_variant	MODIFIER	TraesCS1A01G183800	Xanthine dehydrogenase	T	C	0/0/0/0/0/0	0/0/0/0/0/0	0/0/0/0/0/0	0/0/0/0/0/0	0/0/0/0/0/0	0/0/0/0/0/1	0/0/0/0/0/0	0/0/0/0/1/1	0/0/0/0/0/0	0/0/0/0/0/0	0/0/0/0/0/1	0/0/0/0/0/0	1/1/1/1/1/1	1/1/1/1/1/1	1/1/1/1/1/1	1/1/1/1/1/1	1/1/1/1/1/1	1/1/1/1/1/1	1/1/1/1/1/1	1/1/1/1/1/1	1/1/1/1/1/1	1/1/1/1/1/1	1/1/1/1/1/1	1/1/1/1/1/1
chr1A	333624765	intron_variant	MODIFIER	TraesCS1A01G183800	Xanthine dehydrogenase	T	C	0/0/0/0/0/0	0/0/0/0/0/0	0/0/0/0/0/0	0/0/0/0/0/0	0/0/0/0/0/0	0/0/0/0/0/1	0/0/0/0/0/0	0/0/0/0/1/1	0/0/0/0/0/0	0/0/0/0/0/0	0/0/0/0/0/1	0/0/0/0/0/0	1/1/1/1/1/1	1/1/1/1/1/1	1/1/1/1/1/1	1/1/1/1/1/1	1/1/1/1/1/1	1/1/1/1/1/1	1/1/1/1/1/1	1/1/1/1/1/1	1/1/1/1/1/1	1/1/1/1/1/1	1/1/1/1/1/1	1/1/1/1/1/1
chr1A	333624765	intron_variant	MODIFIER	TraesCS1A01G183800	Xanthine dehydrogenase	T	C	0/0/0/0/0/0	0/0/0/0/0/0	0/0/0/0/0/0	0/0/0/0/0/0	0/0/0/0/0/0	0/0/0/0/0/1	0/0/0/0/0/0	0/0/0/0/1/1	0/0/0/0/0/0	0/0/0/0/0/0	0/0/0/0/0/1	0/0/0/0/0/0	1/1/1/1/1/1	1/1/1/1/1/1	1/1/1/1/1/1	1/1/1/1/1/1	1/1/1/1/1/1	1/1/1/1/1/1	1/1/1/1/1/1	1/1/1/1/1/1	1/1/1/1/1/1	1/1/1/1/1/1	1/1/1/1/1/1	1/1/1/1/1/1
chr1A	333625480	intron_variant	MODIFIER	TraesCS1A01G183800	Xanthine dehydrogenase	C	T	0/0/0/0/0/0	0/0/0/0/0/0	0/0/0/0/0/0	0/0/0/0/0/1	0/0/0/0/0/1	0/0/0/0/0/1	0/0/0/0/0/0	0/0/0/0/0/1	0/0/0/0/0/0	0/0/0/0/0/0	0/0/0/1/1/1	0/0/0/0/0/0	1/1/1/1/1/1	1/1/1/1/1/1	1/1/1/1/1/1	1/1/1/1/1/1	1/1/1/1/1/1	1/1/1/1/1/1	1/1/1/1/1/1	1/1/1/1/1/1	1/1/1/1/1/1	1/1/1/1/1/1	1/1/1/1/1/1	1/1/1/1/1/1
chr1A	333625480	intron_variant	MODIFIER	TraesCS1A01G183800	Xanthine dehydrogenase	C	T	0/0/0/0/0/0	0/0/0/0/0/0	0/0/0/0/0/0	0/0/0/0/0/1	0/0/0/0/0/1	0/0/0/0/0/1	0/0/0/0/0/0	0/0/0/0/0/1	0/0/0/0/0/0	0/0/0/0/0/0	0/0/0/1/1/1	0/0/0/0/0/0	1/1/1/1/1/1	1/1/1/1/1/1	1/1/1/1/1/1	1/1/1/1/1/1	1/1/1/1/1/1	1/1/1/1/1/1	1/1/1/1/1/1	1/1/1/1/1/1	1/1/1/1/1/1	1/1/1/1/1/1	1/1/1/1/1/1	1/1/1/1/1/1
chr1A	333625480	intron_variant	MODIFIER	TraesCS1A01G183800	Xanthine dehydrogenase	C	T	0/0/0/0/0/0	0/0/0/0/0/0	0/0/0/0/0/0	0/0/0/0/0/1	0/0/0/0/0/1	0/0/0/0/0/1	0/0/0/0/0/0	0/0/0/0/0/1	0/0/0/0/0/0	0/0/0/0/0/0	0/0/0/1/1/1	0/0/0/0/0/0	1/1/1/1/1/1	1/1/1/1/1/1	1/1/1/1/1/1	1/1/1/1/1/1	1/1/1/1/1/1	1/1/1/1/1/1	1/1/1/1/1/1	1/1/1/1/1/1	1/1/1/1/1/1	1/1/1/1/1/1	1/1/1/1/1/1	1/1/1/1/1/1
chr1A	335013242	missense_variant	MODERATE	TraesCS1A01G184600	Peptidylprolyl isomerase	T	A	0/0/0/0/0/1	0/0/0/0/1/1	0/0/0/0/0/1	0/0/0/0/0/1	0/0/0/0/1/1	0/0/0/0/1/1	0/0/0/0/0/0	0/0/0/0/0/1	0/0/1/1/1/1	0/0/0/0/0/1	0/0/0/0/1/1	0/0/0/0/1/1	1/1/1/1/1/1	1/1/1/1/1/1	0/1/1/1/1/1	1/1/1/1/1/1	1/1/1/1/1/1	1/1/1/1/1/1	1/1/1/1/1/1	1/1/1/1/1/1	1/1/1/1/1/1	1/1/1/1/1/1	1/1/1/1/1/1	1/1/1/1/1/1
chr1A	337014637	missense_variant	MODERATE	TraesCS1A01G185900	RNA binding protein, putative	G	C	0/0/0/1/1/1	0/1/1/1/1/1	1/1/1/1/1/1	0/0/1/1/1/1	0/1/1/1/1/1	0/1/1/1/1/1	1/1/1/1/1/1	0/0/0/0/0/0	1/1/1/1/1/1	0/0/1/1/1/1	0/1/1/1/1/1	0/0/0/0/0/0	0/0/1/1/1/1	0/0/1/1/1/1	0/1/1/1/1/1	0/0/0/1/1/1	0/0/0/1/1/1	0/0/0/0/1/1	0/0/0/1/1/1	0/0/0/0/1/1	0/0/0/0/0/1	0/0/0/1/1/1	0/0/0/0/1/1	0/0/0/1/1/1
chr1A	337014637	upstream_gene_variant	MODIFIER	TraesCS1A01G185900	RNA binding protein, putative	G	C	0/0/0/1/1/1	0/1/1/1/1/1	1/1/1/1/1/1	0/0/1/1/1/1	0/1/1/1/1/1	0/1/1/1/1/1	1/1/1/1/1/1	0/0/0/0/0/0	1/1/1/1/1/1	0/0/1/1/1/1	0/1/1/1/1/1	0/0/0/0/0/0	0/0/1/1/1/1	0/0/1/1/1/1	0/1/1/1/1/1	0/0/0/1/1/1	0/0/0/1/1/1	0/0/0/0/1/1	0/0/0/1/1/1	0/0/0/0/1/1	0/0/0/0/0/1	0/0/0/1/1/1	0/0/0/0/1/1	0/0/0/1/1/1
chr1A	337014637	intron_variant	MODIFIER	TraesCS1A01G185900	RNA binding protein, putative	G	C	0/0/0/1/1/1	0/1/1/1/1/1	1/1/1/1/1/1	0/0/1/1/1/1	0/1/1/1/1/1	0/1/1/1/1/1	1/1/1/1/1/1	0/0/0/0/0/0	1/1/1/1/1/1	0/0/1/1/1/1	0/1/1/1/1/1	0/0/0/0/0/0	0/0/1/1/1/1	0/0/1/1/1/1	0/1/1/1/1/1	0/0/0/1/1/1	0/0/0/1/1/1	0/0/0/0/1/1	0/0/0/1/1/1	0/0/0/0/1/1	0/0/0/0/0/1	0/0/0/1/1/1	0/0/0/0/1/1	0/0/0/1/1/1
chr1A	337014637	intron_variant	MODIFIER	TraesCS1A01G185900	RNA binding protein, putative	G	C	0/0/0/1/1/1	0/1/1/1/1/1	1/1/1/1/1/1	0/0/1/1/1/1	0/1/1/1/1/1	0/1/1/1/1/1	1/1/1/1/1/1	0/0/0/0/0/0	1/1/1/1/1/1	0/0/1/1/1/1	0/1/1/1/1/1	0/0/0/0/0/0	0/0/1/1/1/1	0/0/1/1/1/1	0/1/1/1/1/1	0/0/0/1/1/1	0/0/0/1/1/1	0/0/0/0/1/1	0/0/0/1/1/1	0/0/0/0/1/1	0/0/0/0/0/1	0/0/0/1/1/1	0/0/0/0/1/1	0/0/0/1/1/1
chr1A	337014637	intron_variant	MODIFIER	TraesCS1A01G185900	RNA binding protein, putative	G	C	0/0/0/1/1/1	0/1/1/1/1/1	1/1/1/1/1/1	0/0/1/1/1/1	0/1/1/1/1/1	0/1/1/1/1/1	1/1/1/1/1/1	0/0/0/0/0/0	1/1/1/1/1/1	0/0/1/1/1/1	0/1/1/1/1/1	0/0/0/0/0/0	0/0/1/1/1/1	0/0/1/1/1/1	0/1/1/1/1/1	0/0/0/1/1/1	0/0/0/1/1/1	0/0/0/0/1/1	0/0/0/1/1/1	0/0/0/0/1/1	0/0/0/0/0/1	0/0/0/1/1/1	0/0/0/0/1/1	0/0/0/1/1/1
chr1A	337014637	intron_variant	MODIFIER	TraesCS1A01G185900	RNA binding protein, putative	G	C	0/0/0/1/1/1	0/1/1/1/1/1	1/1/1/1/1/1	0/0/1/1/1/1	0/1/1/1/1/1	0/1/1/1/1/1	1/1/1/1/1/1	0/0/0/0/0/0	1/1/1/1/1/1	0/0/1/1/1/1	0/1/1/1/1/1	0/0/0/0/0/0	0/0/1/1/1/1	0/0/1/1/1/1	0/1/1/1/1/1	0/0/0/1/1/1	0/0/0/1/1/1	0/0/0/0/1/1	0/0/0/1/1/1	0/0/0/0/1/1	0/0/0/0/0/1	0/0/0/1/1/1	0/0/0/0/1/1	0/0/0/1/1/1
chr1A	337014637	intron_variant	MODIFIER	TraesCS1A01G185900	RNA binding protein, putative	G	C	0/0/0/1/1/1	0/1/1/1/1/1	1/1/1/1/1/1	0/0/1/1/1/1	0/1/1/1/1/1	0/1/1/1/1/1	1/1/1/1/1/1	0/0/0/0/0/0	1/1/1/1/1/1	0/0/1/1/1/1	0/1/1/1/1/1	0/0/0/0/0/0	0/0/1/1/1/1	0/0/1/1/1/1	0/1/1/1/1/1	0/0/0/1/1/1	0/0/0/1/1/1	0/0/0/0/1/1	0/0/0/1/1/1	0/0/0/0/1/1	0/0/0/0/0/1	0/0/0/1/1/1	0/0/0/0/1/1	0/0/0/1/1/1
chr1A	337301274	synonymous_variant	LOW	TraesCS1A01G186100	Glutathione S-transferase	T	C	0/0/0/0/0/0	0/0/0/0/0/1	0/0/0/0/0/0	0/0/0/0/0/1	0/0/0/0/0/1	0/0/0/0/0/1	0/0/0/0/0/0	0/0/0/0/0/1	0/0/0/0/0/1	0/0/0/0/0/1	0/0/0/0/0/1	0/0/0/0/0/1	1/1/1/1/1/1	1/1/1/1/1/1	1/1/1/1/1/1	1/1/1/1/1/1	1/1/1/1/1/1	1/1/1/1/1/1	1/1/1/1/1/1	1/1/1/1/1/1	1/1/1/1/1/1	1/1/1/1/1/1	1/1/1/1/1/1	1/1/1/1/1/1
chr1A	337301632	missense_variant	MODERATE	TraesCS1A01G186100	Glutathione S-transferase	C	T	0/1/1/1/1/1	0/1/1/1/1/1	0/1/1/1/1/1	0/1/1/1/1/1	0/1/1/1/1/1	0/1/1/1/1/1	1/1/1/1/1/1	0/1/1/1/1/1	0/1/1/1/1/1	0/1/1/1/1/1	0/0/1/1/1/1	0/1/1/1/1/1	0/0/0/0/0/0	0/0/0/0/0/0	0/0/0/0/0/0	0/0/0/0/0/0	0/0/0/0/0/0	0/0/0/0/0/0	0/0/0/0/0/0	0/0/0/0/0/0	0/0/0/0/0/0	0/0/0/0/0/0	0/0/0/0/0/0	0/0/0/0/0/0
chr1A	337301770	5_prime_UTR_variant	MODIFIER	TraesCS1A01G186100	Glutathione S-transferase	T	C	1/1/1/1/1/1	0/1/1/1/1/1	0/1/1/1/1/1	0/0/1/1/1/1	1/1/1/1/1/1	0/1/1/1/1/1	1/1/1/1/1/1	0/1/1/1/1/1	0/1/1/1/1/1	0/1/1/1/1/1	0/0/1/1/1/1	0/1/1/1/1/1	0/0/0/0/0/0	0/0/0/0/0/0	0/0/0/0/0/0	0/0/0/0/0/0	0/0/0/0/0/0	0/0/0/0/0/0	0/0/0/0/0/0	0/0/0/0/0/0	0/0/0/0/0/0	0/0/0/0/0/0	0/0/0/0/0/0	0/0/0/0/0/0
chr1A	337776425	stop_gained	HIGH	TraesCS1A01G186800	Glutathione S-transferase	A	T	0/1/1/1/1/1	0/0/1/1/1/1	0/1/1/1/1/1	0/0/0/1/1/1	0/0/0/1/1/1	0/1/1/1/1/1	0/1/1/1/1/1	0/0/0/1/1/1	0/0/1/1/1/1	0/0/1/1/1/1	0/0/0/0/1/1	0/0/0/0/1/1	0/0/0/0/0/0	0/0/0/0/0/0	0/0/0/0/0/0	0/0/0/0/0/0	0/0/0/0/0/0	0/0/0/0/0/0	0/0/0/0/0/0	0/0/0/0/0/0	0/0/0/0/0/0	0/0/0/0/0/0	0/0/0/0/0/0	0/0/0/0/0/0
chr1A	337947897	missense_variant	MODERATE	TraesCS1A01G187000	Glutathione s-transferase, putative	G	A	1/1/1/1/1/1	0/1/1/1/1/1	1/1/1/1/1/1	0/0/1/1/1/1	0/0/1/1/1/1	1/1/1/1/1/1	1/1/1/1/1/1	0/0/0/1/1/1	0/0/0/1/1/1	0/0/0/0/1/1	0/0/0/0/1/1	0/0/1/1/1/1	0/0/0/0/0/0	0/0/0/0/0/0	0/0/0/0/0/0	0/0/0/0/0/0	0/0/0/0/0/0	0/0/0/0/0/0	0/0/0/0/0/0	0/0/0/0/0/0	0/0/0/0/0/0	0/0/0/0/0/0	0/0/0/0/0/0	0/0/0/0/0/0
chr1A	337948051	synonymous_variant	LOW	TraesCS1A01G187000	Glutathione s-transferase, putative	C	T	1/1/1/1/1/1	1/1/1/1/1/1	1/1/1/1/1/1	0/0/1/1/1/1	0/0/1/1/1/1	1/1/1/1/1/1	1/1/1/1/1/1	0/0/0/1/1/1	0/0/0/1/1/1	0/0/0/0/1/1	0/0/0/0/1/1	0/0/1/1/1/1	0/0/0/0/0/0	0/0/0/0/0/1	0/0/0/0/0/0	0/0/0/0/0/0	0/0/0/0/0/0	0/0/0/0/0/0	0/0/0/0/0/0	0/0/0/0/0/0	0/0/0/0/0/0	0/0/0/0/0/0	0/0/0/0/0/0	0/0/0/0/0/0
chr1A	338583105	missense_variant	MODERATE	TraesCS1A01G187400	Phospholipase D	C	T	1/1/1/1/1/1	1/1/1/1/1/1	0/0/1/1/1/1	1/1/1/1/1/1	1/1/1/1/1/1	1/1/1/1/1/1	1/1/1/1/1/1	0/0/1/1/1/1	0/0/1/1/1/1	1/1/1/1/1/1	0/0/1/1/1/1	0/1/1/1/1/1	0/0/0/0/0/0	0/0/0/0/0/0	0/0/0/0/0/0	0/0/0/0/0/0	0/0/0/0/0/0	0/0/0/0/0/0	0/0/0/0/0/0	0/0/0/0/0/0	0/0/0/0/0/0	0/0/0/0/0/0	0/0/0/0/0/0	0/0/0/0/0/0
chr1A	338583460	synonymous_variant	LOW	TraesCS1A01G187400	Phospholipase D	T	C	0/0/0/0/0/0	0/0/0/0/0/0	0/0/0/0/0/1	0/0/0/0/0/0	0/0/0/0/0/0	0/0/0/0/0/0	0/0/0/0/0/1	0/0/0/0/1/1	0/0/0/0/1/1	0/0/0/0/0/1	0/0/0/0/1/1	0/0/1/1/1/1	1/1/1/1/1/1	1/1/1/1/1/1	1/1/1/1/1/1	1/1/1/1/1/1	1/1/1/1/1/1	1/1/1/1/1/1	1/1/1/1/1/1	1/1/1/1/1/1	1/1/1/1/1/1	1/1/1/1/1/1	1/1/1/1/1/1	1/1/1/1/1/1
chr1A	338593117	upstream_gene_variant	MODIFIER	TraesCS1A01G187500	Oxygen-dependent choline dehydrogenase	GT	GTCAT	1/1/1/1/1/1	1/1/1/1/1/1	1/1/1/1/1/1	0/1/1/1/1/1	1/1/1/1/1/1	0/1/1/1/1/1	1/1/1/1/1/1	0/0/0/1/1/1	1/1/1/1/1/1	0/1/1/1/1/1	0/1/1/1/1/1	1/1/1/1/1/1	0/0/0/0/0/0	0/0/0/0/0/0	0/0/0/0/0/0	0/0/0/0/0/0	0/0/0/0/0/0	0/0/0/0/0/0	0/0/0/0/0/0	0/0/0/0/0/0	0/0/0/0/0/0	0/0/0/0/0/0	0/0/0/0/0/0	0/0/0/0/0/0
chr1A	338593117	downstream_gene_variant	MODIFIER	TraesCS1A01G187400	Phospholipase D	GT	GTCAT	1/1/1/1/1/1	1/1/1/1/1/1	1/1/1/1/1/1	0/1/1/1/1/1	1/1/1/1/1/1	0/1/1/1/1/1	1/1/1/1/1/1	0/0/0/1/1/1	1/1/1/1/1/1	0/1/1/1/1/1	0/1/1/1/1/1	1/1/1/1/1/1	0/0/0/0/0/0	0/0/0/0/0/0	0/0/0/0/0/0	0/0/0/0/0/0	0/0/0/0/0/0	0/0/0/0/0/0	0/0/0/0/0/0	0/0/0/0/0/0	0/0/0/0/0/0	0/0/0/0/0/0	0/0/0/0/0/0	0/0/0/0/0/0
chr1A	338593117	downstream_gene_variant	MODIFIER	TraesCS1A01G187600	MATH domain containing protein	GT	GTCAT	1/1/1/1/1/1	1/1/1/1/1/1	1/1/1/1/1/1	0/1/1/1/1/1	1/1/1/1/1/1	0/1/1/1/1/1	1/1/1/1/1/1	0/0/0/1/1/1	1/1/1/1/1/1	0/1/1/1/1/1	0/1/1/1/1/1	1/1/1/1/1/1	0/0/0/0/0/0	0/0/0/0/0/0	0/0/0/0/0/0	0/0/0/0/0/0	0/0/0/0/0/0	0/0/0/0/0/0	0/0/0/0/0/0	0/0/0/0/0/0	0/0/0/0/0/0	0/0/0/0/0/0	0/0/0/0/0/0	0/0/0/0/0/0
chr1A	338593117	downstream_gene_variant	MODIFIER	TraesCS1A01G187600	MATH domain containing protein	GT	GTCAT	1/1/1/1/1/1	1/1/1/1/1/1	1/1/1/1/1/1	0/1/1/1/1/1	1/1/1/1/1/1	0/1/1/1/1/1	1/1/1/1/1/1	0/0/0/1/1/1	1/1/1/1/1/1	0/1/1/1/1/1	0/1/1/1/1/1	1/1/1/1/1/1	0/0/0/0/0/0	0/0/0/0/0/0	0/0/0/0/0/0	0/0/0/0/0/0	0/0/0/0/0/0	0/0/0/0/0/0	0/0/0/0/0/0	0/0/0/0/0/0	0/0/0/0/0/0	0/0/0/0/0/0	0/0/0/0/0/0	0/0/0/0/0/0
chr1A	338593117	intergenic_region	MODIFIER	TraesCS1A01G187500-TraesCS1A01G187600		GT	GTCAT	1/1/1/1/1/1	1/1/1/1/1/1	1/1/1/1/1/1	0/1/1/1/1/1	1/1/1/1/1/1	0/1/1/1/1/1	1/1/1/1/1/1	0/0/0/1/1/1	1/1/1/1/1/1	0/1/1/1/1/1	0/1/1/1/1/1	1/1/1/1/1/1	0/0/0/0/0/0	0/0/0/0/0/0	0/0/0/0/0/0	0/0/0/0/0/0	0/0/0/0/0/0	0/0/0/0/0/0	0/0/0/0/0/0	0/0/0/0/0/0	0/0/0/0/0/0	0/0/0/0/0/0	0/0/0/0/0/0	0/0/0/0/0/0
chr1A	338600356	upstream_gene_variant	MODIFIER	TraesCS1A01G187600	MATH domain containing protein	C	T	0/1/1/1/1/1	1/1/1/1/1/1	0/1/1/1/1/1	0/1/1/1/1/1	0/1/1/1/1/1	0/1/1/1/1/1	1/1/1/1/1/1	0/1/1/1/1/1	1/1/1/1/1/1	1/1/1/1/1/1	0/1/1/1/1/1	1/1/1/1/1/1	0/0/0/0/0/0	0/0/0/0/0/0	0/0/0/0/0/0	0/0/0/0/0/0	0/0/0/0/0/0	0/0/0/0/0/0	0/0/0/0/0/0	0/0/0/0/0/0	0/0/0/0/0/0	0/0/0/0/0/0	0/0/0/0/0/0	0/0/0/0/0/0
chr1A	338600356	upstream_gene_variant	MODIFIER	TraesCS1A01G187600	MATH domain containing protein	C	T	0/1/1/1/1/1	1/1/1/1/1/1	0/1/1/1/1/1	0/1/1/1/1/1	0/1/1/1/1/1	0/1/1/1/1/1	1/1/1/1/1/1	0/1/1/1/1/1	1/1/1/1/1/1	1/1/1/1/1/1	0/1/1/1/1/1	1/1/1/1/1/1	0/0/0/0/0/0	0/0/0/0/0/0	0/0/0/0/0/0	0/0/0/0/0/0	0/0/0/0/0/0	0/0/0/0/0/0	0/0/0/0/0/0	0/0/0/0/0/0	0/0/0/0/0/0	0/0/0/0/0/0	0/0/0/0/0/0	0/0/0/0/0/0
chr1A	338600356	downstream_gene_variant	MODIFIER	TraesCS1A01G187700	Peptidoglycan-binding LysM domain-containing protein	C	T	0/1/1/1/1/1	1/1/1/1/1/1	0/1/1/1/1/1	0/1/1/1/1/1	0/1/1/1/1/1	0/1/1/1/1/1	1/1/1/1/1/1	0/1/1/1/1/1	1/1/1/1/1/1	1/1/1/1/1/1	0/1/1/1/1/1	1/1/1/1/1/1	0/0/0/0/0/0	0/0/0/0/0/0	0/0/0/0/0/0	0/0/0/0/0/0	0/0/0/0/0/0	0/0/0/0/0/0	0/0/0/0/0/0	0/0/0/0/0/0	0/0/0/0/0/0	0/0/0/0/0/0	0/0/0/0/0/0	0/0/0/0/0/0
chr1A	338600356	intergenic_region	MODIFIER	TraesCS1A01G187600-TraesCS1A01G187700		C	T	0/1/1/1/1/1	1/1/1/1/1/1	0/1/1/1/1/1	0/1/1/1/1/1	0/1/1/1/1/1	0/1/1/1/1/1	1/1/1/1/1/1	0/1/1/1/1/1	1/1/1/1/1/1	1/1/1/1/1/1	0/1/1/1/1/1	1/1/1/1/1/1	0/0/0/0/0/0	0/0/0/0/0/0	0/0/0/0/0/0	0/0/0/0/0/0	0/0/0/0/0/0	0/0/0/0/0/0	0/0/0/0/0/0	0/0/0/0/0/0	0/0/0/0/0/0	0/0/0/0/0/0	0/0/0/0/0/0	0/0/0/0/0/0
chr1A	338600801	missense_variant	MODERATE	TraesCS1A01G187700	Peptidoglycan-binding LysM domain-containing protein	A	G	0/0/0/0/0/1	0/0/0/0/0/0	0/0/0/0/0/1	0/0/0/0/0/1	0/0/0/0/0/0	0/0/0/0/1/1	0/0/0/0/0/0	0/0/0/0/0/1	0/0/0/0/0/0	0/0/0/0/0/0	0/0/0/0/0/1	0/0/0/0/1/1	1/1/1/1/1/1	1/1/1/1/1/1	1/1/1/1/1/1	1/1/1/1/1/1	1/1/1/1/1/1	1/1/1/1/1/1	1/1/1/1/1/1	1/1/1/1/1/1	1/1/1/1/1/1	1/1/1/1/1/1	1/1/1/1/1/1	1/1/1/1/1/1
chr1A	338600801	upstream_gene_variant	MODIFIER	TraesCS1A01G187600	MATH domain containing protein	A	G	0/0/0/0/0/1	0/0/0/0/0/0	0/0/0/0/0/1	0/0/0/0/0/1	0/0/0/0/0/0	0/0/0/0/1/1	0/0/0/0/0/0	0/0/0/0/0/1	0/0/0/0/0/0	0/0/0/0/0/0	0/0/0/0/0/1	0/0/0/0/1/1	1/1/1/1/1/1	1/1/1/1/1/1	1/1/1/1/1/1	1/1/1/1/1/1	1/1/1/1/1/1	1/1/1/1/1/1	1/1/1/1/1/1	1/1/1/1/1/1	1/1/1/1/1/1	1/1/1/1/1/1	1/1/1/1/1/1	1/1/1/1/1/1
chr1A	338843240	intergenic_region	MODIFIER	TraesCS1A01G187800-TraesCS1A01G187900		G	C	0/0/0/0/0/1	0/0/0/0/0/1	0/0/0/0/0/1	0/0/0/0/1/1	0/0/0/0/0/1	0/0/0/0/0/1	0/0/0/0/0/0	0/0/0/0/0/0	0/0/0/0/0/0	0/0/0/0/0/0	0/0/0/0/0/1	0/0/0/0/0/0	1/1/1/1/1/1	1/1/1/1/1/1	1/1/1/1/1/1	1/1/1/1/1/1	1/1/1/1/1/1	1/1/1/1/1/1	1/1/1/1/1/1	1/1/1/1/1/1	1/1/1/1/1/1	1/1/1/1/1/1	1/1/1/1/1/1	1/1/1/1/1/1
chr1A	338843452	intergenic_region	MODIFIER	TraesCS1A01G187800-TraesCS1A01G187900		C	G	1/1/1/1/1/1	0/1/1/1/1/1	0/1/1/1/1/1	0/1/1/1/1/1	0/1/1/1/1/1	0/1/1/1/1/1	1/1/1/1/1/1	0/1/1/1/1/1	1/1/1/1/1/1	1/1/1/1/1/1	0/1/1/1/1/1	1/1/1/1/1/1	0/0/0/0/0/0	0/0/0/0/0/0	0/0/0/0/0/0	0/0/0/0/0/0	0/0/0/0/0/0	0/0/0/0/0/0	0/0/0/0/0/0	0/0/0/0/0/0	0/0/0/0/0/0	0/0/0/0/0/0	0/0/0/0/0/0	0/0/0/0/0/0
chr1A	338844486	intergenic_region	MODIFIER	TraesCS1A01G187800-TraesCS1A01G187900		A	G	0/0/0/0/0/1	0/0/0/0/0/1	0/0/0/0/0/1	0/0/0/0/0/1	0/0/0/0/0/0	0/0/0/0/0/0	0/0/0/0/0/0	0/0/1/1/1/1	0/0/0/0/0/1	0/0/0/0/0/0	0/0/0/0/0/1	0/0/0/0/0/0	1/1/1/1/1/1	1/1/1/1/1/1	1/1/1/1/1/1	1/1/1/1/1/1	1/1/1/1/1/1	1/1/1/1/1/1	1/1/1/1/1/1	1/1/1/1/1/1	1/1/1/1/1/1	1/1/1/1/1/1	1/1/1/1/1/1	1/1/1/1/1/1
chr1A	339484867	downstream_gene_variant	MODIFIER	TraesCS1A01G188000	Arogenate dehydratase	T	C	0/0/0/0/0/0	0/0/0/0/0/0	0/0/0/0/0/1	0/0/0/0/1/1	0/0/0/0/0/1	0/0/0/0/0/1	0/0/0/0/0/0	0/0/0/0/0/1	0/0/0/0/1/1	0/0/0/0/0/1	0/0/0/0/0/1	0/0/0/0/0/1	1/1/1/1/1/1	1/1/1/1/1/1	1/1/1/1/1/1	1/1/1/1/1/1	1/1/1/1/1/1	1/1/1/1/1/1	1/1/1/1/1/1	1/1/1/1/1/1	1/1/1/1/1/1	1/1/1/1/1/1	1/1/1/1/1/1	1/1/1/1/1/1
chr1A	339484867	intergenic_region	MODIFIER	TraesCS1A01G188000-TraesCS1A01G188100		T	C	0/0/0/0/0/0	0/0/0/0/0/0	0/0/0/0/0/1	0/0/0/0/1/1	0/0/0/0/0/1	0/0/0/0/0/1	0/0/0/0/0/0	0/0/0/0/0/1	0/0/0/0/1/1	0/0/0/0/0/1	0/0/0/0/0/1	0/0/0/0/0/1	1/1/1/1/1/1	1/1/1/1/1/1	1/1/1/1/1/1	1/1/1/1/1/1	1/1/1/1/1/1	1/1/1/1/1/1	1/1/1/1/1/1	1/1/1/1/1/1	1/1/1/1/1/1	1/1/1/1/1/1	1/1/1/1/1/1	1/1/1/1/1/1
chr1A	340012141	missense_variant	MODERATE	TraesCS1A01G188200	2-oxoglutarate (2OG) and Fe(II)-dependent oxygenase superfamily protein	T	G	1/1/1/1/1/1	1/1/1/1/1/1	1/1/1/1/1/1	1/1/1/1/1/1	1/1/1/1/1/1	1/1/1/1/1/1	1/1/1/1/1/1	1/1/1/1/1/1	1/1/1/1/1/1	1/1/1/1/1/1	1/1/1/1/1/1	1/1/1/1/1/1	0/0/0/0/0/0	0/0/0/0/0/0	0/0/0/0/0/0	0/0/0/0/0/0	0/0/0/0/0/0	0/0/0/0/0/0	0/0/0/0/0/0	0/0/0/0/0/0	0/0/0/0/0/0	0/0/0/0/0/0	0/0/0/0/0/0	0/0/0/0/0/0
chr1A	340012141	missense_variant	MODERATE	TraesCS1A01G188200	2-oxoglutarate (2OG) and Fe(II)-dependent oxygenase superfamily protein	T	G	1/1/1/1/1/1	1/1/1/1/1/1	1/1/1/1/1/1	1/1/1/1/1/1	1/1/1/1/1/1	1/1/1/1/1/1	1/1/1/1/1/1	1/1/1/1/1/1	1/1/1/1/1/1	1/1/1/1/1/1	1/1/1/1/1/1	1/1/1/1/1/1	0/0/0/0/0/0	0/0/0/0/0/0	0/0/0/0/0/0	0/0/0/0/0/0	0/0/0/0/0/0	0/0/0/0/0/0	0/0/0/0/0/0	0/0/0/0/0/0	0/0/0/0/0/0	0/0/0/0/0/0	0/0/0/0/0/0	0/0/0/0/0/0
chr1A	340012207	missense_variant	MODERATE	TraesCS1A01G188200	2-oxoglutarate (2OG) and Fe(II)-dependent oxygenase superfamily protein	T	G	0/0/0/0/0/0	0/0/0/0/0/0	0/0/0/0/0/1	0/0/0/0/0/1	0/0/0/0/0/0	0/0/0/0/0/1	0/0/0/0/0/0	0/0/0/0/0/1	0/0/0/0/0/0	0/0/0/0/0/1	0/0/0/0/0/1	0/0/0/0/1/1	1/1/1/1/1/1	1/1/1/1/1/1	1/1/1/1/1/1	1/1/1/1/1/1	1/1/1/1/1/1	1/1/1/1/1/1	1/1/1/1/1/1	1/1/1/1/1/1	1/1/1/1/1/1	1/1/1/1/1/1	1/1/1/1/1/1	1/1/1/1/1/1
chr1A	340012207	intron_variant	MODIFIER	TraesCS1A01G188200	2-oxoglutarate (2OG) and Fe(II)-dependent oxygenase superfamily protein	T	G	0/0/0/0/0/0	0/0/0/0/0/0	0/0/0/0/0/1	0/0/0/0/0/1	0/0/0/0/0/0	0/0/0/0/0/1	0/0/0/0/0/0	0/0/0/0/0/1	0/0/0/0/0/0	0/0/0/0/0/1	0/0/0/0/0/1	0/0/0/0/1/1	1/1/1/1/1/1	1/1/1/1/1/1	1/1/1/1/1/1	1/1/1/1/1/1	1/1/1/1/1/1	1/1/1/1/1/1	1/1/1/1/1/1	1/1/1/1/1/1	1/1/1/1/1/1	1/1/1/1/1/1	1/1/1/1/1/1	1/1/1/1/1/1
chr1A	340013200	missense_variant	MODERATE	TraesCS1A01G188200	2-oxoglutarate (2OG) and Fe(II)-dependent oxygenase superfamily protein	C	T	0/0/0/0/0/1	0/0/0/0/0/1	0/0/0/0/0/1	0/0/0/0/0/1	0/0/0/0/0/1	0/0/0/0/1/1	0/0/0/0/0/0	0/0/0/0/1/1	0/0/0/1/1/1	0/0/0/0/0/1	0/0/0/1/1/1	0/0/0/0/1/1	1/1/1/1/1/1	1/1/1/1/1/1	1/1/1/1/1/1	1/1/1/1/1/1	1/1/1/1/1/1	1/1/1/1/1/1	1/1/1/1/1/1	1/1/1/1/1/1	1/1/1/1/1/1	1/1/1/1/1/1	1/1/1/1/1/1	1/1/1/1/1/1
chr1A	340013200	missense_variant	MODERATE	TraesCS1A01G188200	2-oxoglutarate (2OG) and Fe(II)-dependent oxygenase superfamily protein	C	T	0/0/0/0/0/1	0/0/0/0/0/1	0/0/0/0/0/1	0/0/0/0/0/1	0/0/0/0/0/1	0/0/0/0/1/1	0/0/0/0/0/0	0/0/0/0/1/1	0/0/0/1/1/1	0/0/0/0/0/1	0/0/0/1/1/1	0/0/0/0/1/1	1/1/1/1/1/1	1/1/1/1/1/1	1/1/1/1/1/1	1/1/1/1/1/1	1/1/1/1/1/1	1/1/1/1/1/1	1/1/1/1/1/1	1/1/1/1/1/1	1/1/1/1/1/1	1/1/1/1/1/1	1/1/1/1/1/1	1/1/1/1/1/1
chr1A	341015270	downstream_gene_variant	MODIFIER	TraesCS1A01G188700	F-box protein PP2-A13	T	A	0/0/0/0/0/0	0/0/0/0/0/1	0/0/0/0/0/1	0/0/0/0/0/1	0/0/0/0/0/1	0/0/0/0/0/1	0/0/0/0/0/0	0/0/0/0/1/1	0/0/0/0/0/1	0/0/0/0/0/1	0/0/0/0/1/1	0/0/0/1/1/1	0/1/1/1/1/1	1/1/1/1/1/1	1/1/1/1/1/1	1/1/1/1/1/1	1/1/1/1/1/1	1/1/1/1/1/1	1/1/1/1/1/1	1/1/1/1/1/1	1/1/1/1/1/1	1/1/1/1/1/1	1/1/1/1/1/1	1/1/1/1/1/1
chr1A	341015270	intergenic_region	MODIFIER	TraesCS1A01G188600-TraesCS1A01G188700		T	A	0/0/0/0/0/0	0/0/0/0/0/1	0/0/0/0/0/1	0/0/0/0/0/1	0/0/0/0/0/1	0/0/0/0/0/1	0/0/0/0/0/0	0/0/0/0/1/1	0/0/0/0/0/1	0/0/0/0/0/1	0/0/0/0/1/1	0/0/0/1/1/1	0/1/1/1/1/1	1/1/1/1/1/1	1/1/1/1/1/1	1/1/1/1/1/1	1/1/1/1/1/1	1/1/1/1/1/1	1/1/1/1/1/1	1/1/1/1/1/1	1/1/1/1/1/1	1/1/1/1/1/1	1/1/1/1/1/1	1/1/1/1/1/1
chr1A	341015459	conservative_inframe_deletion	MODERATE	TraesCS1A01G188700	F-box protein PP2-A13	CGACGACGATGACGACGATC	CGACGACGATC	0/1/1/1/1/1	0/1/1/1/1/1	0/1/1/1/1/1	0/1/1/1/1/1	0/1/1/1/1/1	0/1/1/1/1/1	0/1/1/1/1/1	0/1/1/1/1/1	0/1/1/1/1/1	0/1/1/1/1/1	0/1/1/1/1/1	0/0/0/0/1/1	0/0/0/0/0/0	0/0/0/0/0/0	0/0/0/0/0/0	0/0/0/0/0/0	0/0/0/0/0/0	0/0/0/0/0/0	0/0/0/0/0/0	0/0/0/0/0/0	0/0/0/0/0/0	0/0/0/0/0/0	0/0/0/0/0/0	0/0/0/0/0/0
chr1A	341016140	intron_variant	MODIFIER	TraesCS1A01G188700	F-box protein PP2-A13	C	T	0/1/1/1/1/1	1/1/1/1/1/1	0/1/1/1/1/1	0/1/1/1/1/1	0/1/1/1/1/1	0/1/1/1/1/1	1/1/1/1/1/1	0/1/1/1/1/1	1/1/1/1/1/1	0/1/1/1/1/1	0/0/1/1/1/1	0/0/0/1/1/1	0/0/0/0/0/0	0/0/0/0/0/0	0/0/0/0/0/0	0/0/0/0/0/0	0/0/0/0/0/0	0/0/0/0/0/0	0/0/0/0/0/0	0/0/0/0/0/0	0/0/0/0/0/0	0/0/0/0/0/0	0/0/0/0/0/0	0/0/0/0/0/0
chr1A	341016169	intron_variant	MODIFIER	TraesCS1A01G188700	F-box protein PP2-A13	C	T	0/1/1/1/1/1	1/1/1/1/1/1	0/1/1/1/1/1	0/1/1/1/1/1	0/1/1/1/1/1	0/1/1/1/1/1	1/1/1/1/1/1	0/1/1/1/1/1	1/1/1/1/1/1	0/1/1/1/1/1	0/0/1/1/1/1	0/0/1/1/1/1	0/0/0/0/0/0	0/0/0/0/0/0	0/0/0/0/0/0	0/0/0/0/0/0	0/0/0/0/0/0	0/0/0/0/0/0	0/0/0/0/0/0	0/0/0/0/0/0	0/0/0/0/0/0	0/0/0/0/0/0	0/0/0/0/0/0	0/0/0/0/0/0
chr1A	341016547	intron_variant	MODIFIER	TraesCS1A01G188700	F-box protein PP2-A13	CAAAAAAAAAAAAAAAT	CAAAAAAAAAAAAAATT,CAAAAAAAAAAAAATT	1/1/1/1/1/2	1/1/1/1/1/2	1/2/2/2/2/2	2/2/2/2/2/2	1/2/2/2/2/2	2/2/2/2/2/2	2/2/2/2/2/2	0/2/2/2/2/2	1/1/1/1/1/1	2/2/2/2/2/2	0/0/0/0/0/0	1/1/1/1/1/2	0/0/0/0/2/2	1/1/1/1/1/1	1/1/1/1/1/1	1/1/1/1/1/1	0/1/1/1/1/1	0/0/1/1/1/1	1/1/1/1/1/1	1/1/1/1/1/1	0/1/1/1/1/2	1/1/1/1/1/1	1/1/1/1/1/2	0/1/1/1/1/1
chr1A	341016547	intron_variant	MODIFIER	TraesCS1A01G188700	F-box protein PP2-A13	CAAAAAAAAAAAAAAAT	CAAAAAAAAAAAAAATT,CAAAAAAAAAAAAATT	1/1/1/1/1/2	1/1/1/1/1/2	1/2/2/2/2/2	2/2/2/2/2/2	1/2/2/2/2/2	2/2/2/2/2/2	2/2/2/2/2/2	0/2/2/2/2/2	1/1/1/1/1/1	2/2/2/2/2/2	0/0/0/0/0/0	1/1/1/1/1/2	0/0/0/0/2/2	1/1/1/1/1/1	1/1/1/1/1/1	1/1/1/1/1/1	0/1/1/1/1/1	0/0/1/1/1/1	1/1/1/1/1/1	1/1/1/1/1/1	0/1/1/1/1/2	1/1/1/1/1/1	1/1/1/1/1/2	0/1/1/1/1/1
chr1A	341016874	intron_variant	MODIFIER	TraesCS1A01G188700	F-box protein PP2-A13	C	G	0/0/0/0/0/1	0/0/0/0/0/1	0/0/0/0/0/1	0/0/0/0/0/1	0/0/0/0/0/1	0/0/0/0/0/1	0/0/0/0/0/1	0/0/0/0/0/1	0/0/0/0/0/1	0/0/0/0/0/1	0/0/0/0/0/1	0/0/0/0/0/1	0/0/0/0/0/0	0/0/0/0/0/0	0/0/0/0/0/0	0/0/0/0/0/0	0/0/0/0/0/0	0/0/0/0/0/0	0/0/0/0/0/0	0/0/0/0/0/0	0/0/0/0/0/0	0/0/0/0/0/0	0/0/0/0/0/0	0/0/0/0/0/0
chr1A	341016969	intron_variant	MODIFIER	TraesCS1A01G188700	F-box protein PP2-A13	A	G	0/0/0/0/0/1	0/0/0/0/0/1	0/0/0/1/1/1	0/0/0/0/0/1	0/0/0/0/0/0	0/0/0/0/0/0	0/0/0/0/0/0	0/0/0/0/1/1	0/0/0/0/0/1	0/0/0/0/0/1	0/0/0/0/1/1	0/0/0/1/1/1	1/1/1/1/1/1	1/1/1/1/1/1	1/1/1/1/1/1	1/1/1/1/1/1	1/1/1/1/1/1	1/1/1/1/1/1	1/1/1/1/1/1	1/1/1/1/1/1	1/1/1/1/1/1	1/1/1/1/1/1	1/1/1/1/1/1	1/1/1/1/1/1
chr1A	341016995	intron_variant	MODIFIER	TraesCS1A01G188700	F-box protein PP2-A13	TA	TAAGA	0/0/0/1/1/1	0/0/1/1/1/1	0/0/0/0/1/1	0/0/0/0/1/1	0/1/1/1/1/1	0/0/1/1/1/1	1/1/1/1/1/1	0/0/0/1/1/1	0/1/1/1/1/1	0/0/1/1/1/1	0/0/0/1/1/1	0/0/0/1/1/1	0/0/0/0/0/0	0/0/0/0/0/0	0/0/0/0/0/0	0/0/0/0/0/0	0/0/0/0/0/0	0/0/0/0/0/0	0/0/0/0/0/0	0/0/0/0/0/0	0/0/0/0/0/0	0/0/0/0/0/0	0/0/0/0/0/0	0/0/0/0/0/0
chr1A	341017186	intron_variant	MODIFIER	TraesCS1A01G188700	F-box protein PP2-A13	G	A	0/1/1/1/1/1	0/1/1/1/1/1	0/1/1/1/1/1	0/1/1/1/1/1	0/1/1/1/1/1	1/1/1/1/1/1	1/1/1/1/1/1	0/1/1/1/1/1	1/1/1/1/1/1	0/1/1/1/1/1	0/1/1/1/1/1	0/1/1/1/1/1	0/0/0/0/0/0	0/0/0/0/0/0	0/0/0/0/0/0	0/0/0/0/0/0	0/0/0/0/0/0	0/0/0/0/0/0	0/0/0/0/0/0	0/0/0/0/0/0	0/0/0/0/0/0	0/0/0/0/0/0	0/0/0/0/0/0	0/0/0/0/0/0
chr1A	341590211	intergenic_region	MODIFIER	TraesCS1A01G188700-TraesCS1A01G188800		C	T	0/0/0/0/0/0	0/0/0/0/0/1	0/0/0/0/0/0	0/0/0/0/0/0	0/0/0/1/1/1	0/0/0/0/0/1	0/0/0/0/0/0	0/0/0/0/0/1	0/0/0/0/0/1	0/0/0/0/0/1	0/0/0/0/0/1	0/0/0/0/1/1	1/1/1/1/1/1	1/1/1/1/1/1	1/1/1/1/1/1	1/1/1/1/1/1	1/1/1/1/1/1	1/1/1/1/1/1	1/1/1/1/1/1	1/1/1/1/1/1	1/1/1/1/1/1	1/1/1/1/1/1	1/1/1/1/1/1	1/1/1/1/1/1
chr1A	341869554	missense_variant	MODERATE	TraesCS1A01G188800	COP9 signalosome complex subunit 1	C	T	0/0/0/0/0/1	0/0/0/0/0/1	0/0/0/0/0/1	0/0/0/0/1/1	0/0/0/0/0/0	0/0/0/0/0/1	0/0/0/0/0/0	0/0/0/0/0/1	0/0/0/0/0/0	0/0/0/0/0/0	0/0/0/1/1/1	0/0/0/0/0/0	1/1/1/1/1/1	1/1/1/1/1/1	1/1/1/1/1/1	1/1/1/1/1/1	1/1/1/1/1/1	1/1/1/1/1/1	1/1/1/1/1/1	1/1/1/1/1/1	1/1/1/1/1/1	1/1/1/1/1/1	1/1/1/1/1/1	1/1/1/1/1/1
chr1A	341869554	downstream_gene_variant	MODIFIER	TraesCS1A01G188900	Rhomboid-like protein	C	T	0/0/0/0/0/1	0/0/0/0/0/1	0/0/0/0/0/1	0/0/0/0/1/1	0/0/0/0/0/0	0/0/0/0/0/1	0/0/0/0/0/0	0/0/0/0/0/1	0/0/0/0/0/0	0/0/0/0/0/0	0/0/0/1/1/1	0/0/0/0/0/0	1/1/1/1/1/1	1/1/1/1/1/1	1/1/1/1/1/1	1/1/1/1/1/1	1/1/1/1/1/1	1/1/1/1/1/1	1/1/1/1/1/1	1/1/1/1/1/1	1/1/1/1/1/1	1/1/1/1/1/1	1/1/1/1/1/1	1/1/1/1/1/1
chr1A	341872342	downstream_gene_variant	MODIFIER	TraesCS1A01G188800	COP9 signalosome complex subunit 1	G	C	0/1/1/1/1/1	0/1/1/1/1/1	0/1/1/1/1/1	0/0/1/1/1/1	0/1/1/1/1/1	0/1/1/1/1/1	1/1/1/1/1/1	0/1/1/1/1/1	1/1/1/1/1/1	0/1/1/1/1/1	0/1/1/1/1/1	0/1/1/1/1/1	0/0/0/0/0/0	0/0/0/0/0/0	0/0/0/0/0/0	0/0/0/0/0/0	0/0/0/0/0/0	0/0/0/0/0/0	0/0/0/0/0/0	0/0/0/0/0/0	0/0/0/0/0/0	0/0/0/0/0/0	0/0/0/0/0/0	0/0/0/0/0/0
chr1A	341872342	downstream_gene_variant	MODIFIER	TraesCS1A01G188900	Rhomboid-like protein	G	C	0/1/1/1/1/1	0/1/1/1/1/1	0/1/1/1/1/1	0/0/1/1/1/1	0/1/1/1/1/1	0/1/1/1/1/1	1/1/1/1/1/1	0/1/1/1/1/1	1/1/1/1/1/1	0/1/1/1/1/1	0/1/1/1/1/1	0/1/1/1/1/1	0/0/0/0/0/0	0/0/0/0/0/0	0/0/0/0/0/0	0/0/0/0/0/0	0/0/0/0/0/0	0/0/0/0/0/0	0/0/0/0/0/0	0/0/0/0/0/0	0/0/0/0/0/0	0/0/0/0/0/0	0/0/0/0/0/0	0/0/0/0/0/0
chr1A	341872342	intergenic_region	MODIFIER	TraesCS1A01G188800-TraesCS1A01G188900		G	C	0/1/1/1/1/1	0/1/1/1/1/1	0/1/1/1/1/1	0/0/1/1/1/1	0/1/1/1/1/1	0/1/1/1/1/1	1/1/1/1/1/1	0/1/1/1/1/1	1/1/1/1/1/1	0/1/1/1/1/1	0/1/1/1/1/1	0/1/1/1/1/1	0/0/0/0/0/0	0/0/0/0/0/0	0/0/0/0/0/0	0/0/0/0/0/0	0/0/0/0/0/0	0/0/0/0/0/0	0/0/0/0/0/0	0/0/0/0/0/0	0/0/0/0/0/0	0/0/0/0/0/0	0/0/0/0/0/0	0/0/0/0/0/0
chr1A	342381314	missense_variant	MODERATE	TraesCS1A01G189000	Protein kinase	G	A	0/0/0/0/0/0	0/0/0/0/0/1	0/0/0/0/0/1	0/0/0/0/0/1	0/0/0/0/0/0	0/0/0/0/0/1	0/0/0/0/0/0	0/0/0/0/0/1	0/0/1/1/1/1	0/0/0/0/0/0	0/0/0/0/0/1	0/0/0/1/1/1	1/1/1/1/1/1	1/1/1/1/1/1	1/1/1/1/1/1	1/1/1/1/1/1	1/1/1/1/1/1	1/1/1/1/1/1	1/1/1/1/1/1	1/1/1/1/1/1	1/1/1/1/1/1	1/1/1/1/1/1	0/1/1/1/1/1	0/1/1/1/1/1
chr1A	342384919	upstream_gene_variant	MODIFIER	TraesCS1A01G189100	Ankyrin repeat-containing protein, putative	C	T	0/0/0/0/0/1	0/0/0/0/0/1	0/0/0/0/0/1	0/0/0/0/0/1	0/0/0/0/0/0	0/0/0/0/0/0	0/0/0/0/0/0	0/0/0/1/1/1	0/0/0/1/1/1	0/0/0/0/0/0	0/0/0/0/1/1	0/0/0/0/0/1	1/1/1/1/1/1	1/1/1/1/1/1	1/1/1/1/1/1	1/1/1/1/1/1	1/1/1/1/1/1	1/1/1/1/1/1	1/1/1/1/1/1	1/1/1/1/1/1	1/1/1/1/1/1	1/1/1/1/1/1	1/1/1/1/1/1	1/1/1/1/1/1
chr1A	342384919	upstream_gene_variant	MODIFIER	TraesCS1A01G189100	Ankyrin repeat-containing protein, putative	C	T	0/0/0/0/0/1	0/0/0/0/0/1	0/0/0/0/0/1	0/0/0/0/0/1	0/0/0/0/0/0	0/0/0/0/0/0	0/0/0/0/0/0	0/0/0/1/1/1	0/0/0/1/1/1	0/0/0/0/0/0	0/0/0/0/1/1	0/0/0/0/0/1	1/1/1/1/1/1	1/1/1/1/1/1	1/1/1/1/1/1	1/1/1/1/1/1	1/1/1/1/1/1	1/1/1/1/1/1	1/1/1/1/1/1	1/1/1/1/1/1	1/1/1/1/1/1	1/1/1/1/1/1	1/1/1/1/1/1	1/1/1/1/1/1
chr1A	342384919	downstream_gene_variant	MODIFIER	TraesCS1A01G189000	Protein kinase	C	T	0/0/0/0/0/1	0/0/0/0/0/1	0/0/0/0/0/1	0/0/0/0/0/1	0/0/0/0/0/0	0/0/0/0/0/0	0/0/0/0/0/0	0/0/0/1/1/1	0/0/0/1/1/1	0/0/0/0/0/0	0/0/0/0/1/1	0/0/0/0/0/1	1/1/1/1/1/1	1/1/1/1/1/1	1/1/1/1/1/1	1/1/1/1/1/1	1/1/1/1/1/1	1/1/1/1/1/1	1/1/1/1/1/1	1/1/1/1/1/1	1/1/1/1/1/1	1/1/1/1/1/1	1/1/1/1/1/1	1/1/1/1/1/1
chr1A	342384919	intergenic_region	MODIFIER	TraesCS1A01G189000-TraesCS1A01G189100		C	T	0/0/0/0/0/1	0/0/0/0/0/1	0/0/0/0/0/1	0/0/0/0/0/1	0/0/0/0/0/0	0/0/0/0/0/0	0/0/0/0/0/0	0/0/0/1/1/1	0/0/0/1/1/1	0/0/0/0/0/0	0/0/0/0/1/1	0/0/0/0/0/1	1/1/1/1/1/1	1/1/1/1/1/1	1/1/1/1/1/1	1/1/1/1/1/1	1/1/1/1/1/1	1/1/1/1/1/1	1/1/1/1/1/1	1/1/1/1/1/1	1/1/1/1/1/1	1/1/1/1/1/1	1/1/1/1/1/1	1/1/1/1/1/1
chr1A	342390863	missense_variant	MODERATE	TraesCS1A01G189100	Ankyrin repeat-containing protein, putative	G	C	0/0/0/0/0/1	0/0/0/0/0/1	0/0/0/0/0/1	0/0/0/0/0/1	0/0/0/0/0/0	0/0/0/0/0/0	0/0/0/0/0/0	0/0/0/0/0/1	0/0/0/1/1/1	0/0/0/0/0/1	0/0/0/0/0/1	0/0/0/0/1/1	1/1/1/1/1/1	1/1/1/1/1/1	1/1/1/1/1/1	1/1/1/1/1/1	1/1/1/1/1/1	1/1/1/1/1/1	1/1/1/1/1/1	1/1/1/1/1/1	1/1/1/1/1/1	1/1/1/1/1/1	1/1/1/1/1/1	1/1/1/1/1/1
chr1A	342390863	missense_variant	MODERATE	TraesCS1A01G189100	Ankyrin repeat-containing protein, putative	G	C	0/0/0/0/0/1	0/0/0/0/0/1	0/0/0/0/0/1	0/0/0/0/0/1	0/0/0/0/0/0	0/0/0/0/0/0	0/0/0/0/0/0	0/0/0/0/0/1	0/0/0/1/1/1	0/0/0/0/0/1	0/0/0/0/0/1	0/0/0/0/1/1	1/1/1/1/1/1	1/1/1/1/1/1	1/1/1/1/1/1	1/1/1/1/1/1	1/1/1/1/1/1	1/1/1/1/1/1	1/1/1/1/1/1	1/1/1/1/1/1	1/1/1/1/1/1	1/1/1/1/1/1	1/1/1/1/1/1	1/1/1/1/1/1
chr1A	342390863	downstream_gene_variant	MODIFIER	TraesCS1A01G189200	Alpha/beta-Hydrolases superfamily protein	G	C	0/0/0/0/0/1	0/0/0/0/0/1	0/0/0/0/0/1	0/0/0/0/0/1	0/0/0/0/0/0	0/0/0/0/0/0	0/0/0/0/0/0	0/0/0/0/0/1	0/0/0/1/1/1	0/0/0/0/0/1	0/0/0/0/0/1	0/0/0/0/1/1	1/1/1/1/1/1	1/1/1/1/1/1	1/1/1/1/1/1	1/1/1/1/1/1	1/1/1/1/1/1	1/1/1/1/1/1	1/1/1/1/1/1	1/1/1/1/1/1	1/1/1/1/1/1	1/1/1/1/1/1	1/1/1/1/1/1	1/1/1/1/1/1
chr1A	342391409	3_prime_UTR_variant	MODIFIER	TraesCS1A01G189100	Ankyrin repeat-containing protein, putative	G	C	0/0/0/0/0/0	0/0/0/0/0/0	0/0/0/0/0/1	0/0/0/0/0/0	0/0/0/0/0/1	0/0/0/0/0/1	0/0/0/0/0/0	0/0/0/0/0/1	0/0/0/0/1/1	0/0/0/0/0/1	0/0/0/0/0/1	0/0/0/0/0/1	1/1/1/1/1/1	1/1/1/1/1/1	1/1/1/1/1/1	1/1/1/1/1/1	1/1/1/1/1/1	1/1/1/1/1/1	1/1/1/1/1/1	1/1/1/1/1/1	1/1/1/1/1/1	1/1/1/1/1/1	1/1/1/1/1/1	1/1/1/1/1/1
chr1A	342391409	downstream_gene_variant	MODIFIER	TraesCS1A01G189200	Alpha/beta-Hydrolases superfamily protein	G	C	0/0/0/0/0/0	0/0/0/0/0/0	0/0/0/0/0/1	0/0/0/0/0/0	0/0/0/0/0/1	0/0/0/0/0/1	0/0/0/0/0/0	0/0/0/0/0/1	0/0/0/0/1/1	0/0/0/0/0/1	0/0/0/0/0/1	0/0/0/0/0/1	1/1/1/1/1/1	1/1/1/1/1/1	1/1/1/1/1/1	1/1/1/1/1/1	1/1/1/1/1/1	1/1/1/1/1/1	1/1/1/1/1/1	1/1/1/1/1/1	1/1/1/1/1/1	1/1/1/1/1/1	1/1/1/1/1/1	1/1/1/1/1/1
chr1A	342391409	downstream_gene_variant	MODIFIER	TraesCS1A01G189100	Ankyrin repeat-containing protein, putative	G	C	0/0/0/0/0/0	0/0/0/0/0/0	0/0/0/0/0/1	0/0/0/0/0/0	0/0/0/0/0/1	0/0/0/0/0/1	0/0/0/0/0/0	0/0/0/0/0/1	0/0/0/0/1/1	0/0/0/0/0/1	0/0/0/0/0/1	0/0/0/0/0/1	1/1/1/1/1/1	1/1/1/1/1/1	1/1/1/1/1/1	1/1/1/1/1/1	1/1/1/1/1/1	1/1/1/1/1/1	1/1/1/1/1/1	1/1/1/1/1/1	1/1/1/1/1/1	1/1/1/1/1/1	1/1/1/1/1/1	1/1/1/1/1/1
chr1A	342391946	missense_variant	MODERATE	TraesCS1A01G189200	Alpha/beta-Hydrolases superfamily protein	A	G	0/0/0/0/0/1	0/0/0/0/0/1	0/0/0/0/0/0	0/0/0/0/0/1	0/0/0/0/0/1	0/0/0/0/0/0	0/0/0/0/0/0	0/0/0/0/0/1	0/0/0/0/0/1	0/0/0/0/0/1	0/0/0/0/1/1	0/0/0/0/0/1	1/1/1/1/1/1	1/1/1/1/1/1	1/1/1/1/1/1	1/1/1/1/1/1	1/1/1/1/1/1	1/1/1/1/1/1	1/1/1/1/1/1	1/1/1/1/1/1	1/1/1/1/1/1	1/1/1/1/1/1	1/1/1/1/1/1	1/1/1/1/1/1
chr1A	342391946	downstream_gene_variant	MODIFIER	TraesCS1A01G189100	Ankyrin repeat-containing protein, putative	A	G	0/0/0/0/0/1	0/0/0/0/0/1	0/0/0/0/0/0	0/0/0/0/0/1	0/0/0/0/0/1	0/0/0/0/0/0	0/0/0/0/0/0	0/0/0/0/0/1	0/0/0/0/0/1	0/0/0/0/0/1	0/0/0/0/1/1	0/0/0/0/0/1	1/1/1/1/1/1	1/1/1/1/1/1	1/1/1/1/1/1	1/1/1/1/1/1	1/1/1/1/1/1	1/1/1/1/1/1	1/1/1/1/1/1	1/1/1/1/1/1	1/1/1/1/1/1	1/1/1/1/1/1	1/1/1/1/1/1	1/1/1/1/1/1
chr1A	342391946	downstream_gene_variant	MODIFIER	TraesCS1A01G189100	Ankyrin repeat-containing protein, putative	A	G	0/0/0/0/0/1	0/0/0/0/0/1	0/0/0/0/0/0	0/0/0/0/0/1	0/0/0/0/0/1	0/0/0/0/0/0	0/0/0/0/0/0	0/0/0/0/0/1	0/0/0/0/0/1	0/0/0/0/0/1	0/0/0/0/1/1	0/0/0/0/0/1	1/1/1/1/1/1	1/1/1/1/1/1	1/1/1/1/1/1	1/1/1/1/1/1	1/1/1/1/1/1	1/1/1/1/1/1	1/1/1/1/1/1	1/1/1/1/1/1	1/1/1/1/1/1	1/1/1/1/1/1	1/1/1/1/1/1	1/1/1/1/1/1
chr1A	342433695	downstream_gene_variant	MODIFIER	TraesCS1A01G189300	Alpha/beta-Hydrolases superfamily protein	AGG	AG	1/1/1/1/1/1	0/1/1/1/1/1	0/1/1/1/1/1	1/1/1/1/1/1	0/1/1/1/1/1	0/1/1/1/1/1	1/1/1/1/1/1	0/1/1/1/1/1	0/1/1/1/1/1	0/1/1/1/1/1	0/0/1/1/1/1	0/0/0/1/1/1	0/0/0/0/0/0	0/0/0/0/0/0	0/0/0/0/0/0	0/0/0/0/0/0	0/0/0/0/0/0	0/0/0/0/0/0	0/0/0/0/0/0	0/0/0/0/0/0	0/0/0/0/0/0	0/0/0/0/0/0	0/0/0/0/0/0	0/0/0/0/0/0
chr1A	342433695	intergenic_region	MODIFIER	TraesCS1A01G189200-TraesCS1A01G189300		AGG	AG	1/1/1/1/1/1	0/1/1/1/1/1	0/1/1/1/1/1	1/1/1/1/1/1	0/1/1/1/1/1	0/1/1/1/1/1	1/1/1/1/1/1	0/1/1/1/1/1	0/1/1/1/1/1	0/1/1/1/1/1	0/0/1/1/1/1	0/0/0/1/1/1	0/0/0/0/0/0	0/0/0/0/0/0	0/0/0/0/0/0	0/0/0/0/0/0	0/0/0/0/0/0	0/0/0/0/0/0	0/0/0/0/0/0	0/0/0/0/0/0	0/0/0/0/0/0	0/0/0/0/0/0	0/0/0/0/0/0	0/0/0/0/0/0
chr1A	342434075	missense_variant	MODERATE	TraesCS1A01G189300	Alpha/beta-Hydrolases superfamily protein	G	A	0/0/0/0/0/1	0/0/0/0/0/0	0/0/0/0/0/1	0/0/0/0/0/1	0/0/0/0/0/0	0/0/0/0/0/0	0/0/0/0/0/0	0/0/0/0/0/1	0/0/0/0/0/1	0/0/0/0/0/1	0/0/0/0/1/1	0/0/0/0/1/1	1/1/1/1/1/1	1/1/1/1/1/1	1/1/1/1/1/1	1/1/1/1/1/1	1/1/1/1/1/1	1/1/1/1/1/1	1/1/1/1/1/1	1/1/1/1/1/1	1/1/1/1/1/1	1/1/1/1/1/1	1/1/1/1/1/1	1/1/1/1/1/1
chr1A	342434158	missense_variant	MODERATE	TraesCS1A01G189300	Alpha/beta-Hydrolases superfamily protein	A	C	0/0/0/0/0/1	0/0/0/0/0/1	0/0/0/0/0/1	0/0/0/0/0/1	0/0/0/0/0/1	0/0/0/0/0/0	0/0/0/0/0/1	0/0/0/0/0/1	0/0/0/0/1/1	0/0/0/0/0/1	0/0/0/0/1/1	0/0/0/0/0/1	1/1/1/1/1/1	1/1/1/1/1/1	1/1/1/1/1/1	1/1/1/1/1/1	1/1/1/1/1/1	1/1/1/1/1/1	1/1/1/1/1/1	1/1/1/1/1/1	1/1/1/1/1/1	1/1/1/1/1/1	1/1/1/1/1/1	1/1/1/1/1/1
chr1A	342434906	missense_variant	MODERATE	TraesCS1A01G189300	Alpha/beta-Hydrolases superfamily protein	C	G	0/0/0/0/0/1	0/0/0/0/0/0	0/0/0/0/0/1	0/0/0/0/0/1	0/0/0/0/0/1	0/0/0/0/0/1	0/0/0/0/0/0	0/0/0/0/0/1	0/0/0/0/0/1	0/0/0/0/0/1	0/0/0/0/1/1	0/0/0/0/1/1	1/1/1/1/1/1	1/1/1/1/1/1	1/1/1/1/1/1	1/1/1/1/1/1	1/1/1/1/1/1	1/1/1/1/1/1	1/1/1/1/1/1	1/1/1/1/1/1	1/1/1/1/1/1	1/1/1/1/1/1	1/1/1/1/1/1	1/1/1/1/1/1
chr1A	342594049	downstream_gene_variant	MODIFIER	TraesCS1A01G189400	Myb/SANT-like DNA-binding domain protein	A	G	0/0/0/0/0/1	0/0/0/0/0/0	0/0/0/0/0/0	0/0/0/0/0/0	0/0/0/0/0/0	0/0/0/0/1/1	0/0/0/0/0/0	0/0/0/0/0/0	0/0/0/0/0/1	0/0/0/0/0/0	0/0/0/1/1/1	0/0/0/0/0/0	1/1/1/1/1/1	1/1/1/1/1/1	1/1/1/1/1/1	1/1/1/1/1/1	1/1/1/1/1/1	1/1/1/1/1/1	1/1/1/1/1/1	1/1/1/1/1/1	1/1/1/1/1/1	1/1/1/1/1/1	1/1/1/1/1/1	1/1/1/1/1/1
chr1A	342594049	intergenic_region	MODIFIER	TraesCS1A01G189300-TraesCS1A01G189400		A	G	0/0/0/0/0/1	0/0/0/0/0/0	0/0/0/0/0/0	0/0/0/0/0/0	0/0/0/0/0/0	0/0/0/0/1/1	0/0/0/0/0/0	0/0/0/0/0/0	0/0/0/0/0/1	0/0/0/0/0/0	0/0/0/1/1/1	0/0/0/0/0/0	1/1/1/1/1/1	1/1/1/1/1/1	1/1/1/1/1/1	1/1/1/1/1/1	1/1/1/1/1/1	1/1/1/1/1/1	1/1/1/1/1/1	1/1/1/1/1/1	1/1/1/1/1/1	1/1/1/1/1/1	1/1/1/1/1/1	1/1/1/1/1/1
chr1A	343408876	intergenic_region	MODIFIER	TraesCS1A01G189700-TraesCS1A01G189800		T	C	0/0/0/0/0/0	0/0/0/0/0/1	0/0/0/0/0/1	0/0/0/0/0/0	0/0/0/0/0/0	0/0/0/0/0/1	0/0/0/0/0/0	0/0/0/0/0/0	0/0/0/0/0/0	0/0/0/0/0/1	0/0/0/0/1/1	0/0/0/0/0/0	1/1/1/1/1/1	1/1/1/1/1/1	1/1/1/1/1/1	1/1/1/1/1/1	1/1/1/1/1/1	1/1/1/1/1/1	1/1/1/1/1/1	1/1/1/1/1/1	1/1/1/1/1/1	1/1/1/1/1/1	1/1/1/1/1/1	1/1/1/1/1/1
chr1A	343408937	intergenic_region	MODIFIER	TraesCS1A01G189700-TraesCS1A01G189800		C	T	0/0/0/0/0/0	0/0/0/0/0/1	0/0/0/0/0/1	0/0/0/0/0/0	0/0/0/0/0/1	0/0/0/0/0/1	0/0/0/0/0/0	0/0/0/0/0/0	0/0/0/0/0/0	0/0/0/0/0/1	0/0/0/0/1/1	0/0/0/0/0/0	1/1/1/1/1/1	1/1/1/1/1/1	1/1/1/1/1/1	1/1/1/1/1/1	1/1/1/1/1/1	1/1/1/1/1/1	1/1/1/1/1/1	1/1/1/1/1/1	1/1/1/1/1/1	1/1/1/1/1/1	1/1/1/1/1/1	1/1/1/1/1/1
chr1A	343409213	intergenic_region	MODIFIER	TraesCS1A01G189700-TraesCS1A01G189800		G	A	1/1/1/1/1/1	1/1/1/1/1/1	0/1/1/1/1/1	1/1/1/1/1/1	0/1/1/1/1/1	1/1/1/1/1/1	1/1/1/1/1/1	0/1/1/1/1/1	1/1/1/1/1/1	1/1/1/1/1/1	0/0/1/1/1/1	0/0/0/1/1/1	0/0/0/0/0/0	0/0/0/0/0/0	0/0/0/0/0/0	0/0/0/0/0/0	0/0/0/0/0/0	0/0/0/0/0/0	0/0/0/0/0/0	0/0/0/0/0/0	0/0/0/0/0/0	0/0/0/0/0/0	0/0/0/0/0/0	0/0/0/0/0/0
chr1A	343409869	intergenic_region	MODIFIER	TraesCS1A01G189700-TraesCS1A01G189800		C	A	0/0/0/0/0/0	0/0/0/0/0/1	0/0/0/0/0/1	0/0/0/0/0/1	0/0/0/0/0/0	0/0/0/0/0/0	0/0/0/0/0/0	0/0/0/0/0/1	0/0/0/0/0/0	0/0/0/0/0/0	0/0/0/0/0/1	0/0/0/0/1/1	1/1/1/1/1/1	1/1/1/1/1/1	1/1/1/1/1/1	1/1/1/1/1/1	1/1/1/1/1/1	1/1/1/1/1/1	1/1/1/1/1/1	1/1/1/1/1/1	1/1/1/1/1/1	1/1/1/1/1/1	1/1/1/1/1/1	1/1/1/1/1/1
chr1A	343410188	intergenic_region	MODIFIER	TraesCS1A01G189700-TraesCS1A01G189800		G	A	0/0/0/0/0/0	0/0/0/0/0/0	0/0/0/0/0/1	0/0/0/0/0/0	0/0/0/0/0/1	0/0/0/0/0/0	0/0/0/0/0/0	0/0/0/0/0/0	0/0/0/0/0/0	0/0/0/0/0/0	0/0/0/0/1/1	0/0/0/0/0/0	1/1/1/1/1/1	1/1/1/1/1/1	1/1/1/1/1/1	1/1/1/1/1/1	1/1/1/1/1/1	1/1/1/1/1/1	1/1/1/1/1/1	1/1/1/1/1/1	1/1/1/1/1/1	1/1/1/1/1/1	1/1/1/1/1/1	1/1/1/1/1/1
chr1A	343410271	intergenic_region	MODIFIER	TraesCS1A01G189700-TraesCS1A01G189800		C	T	0/0/0/0/0/0	0/0/0/0/0/0	0/0/0/0/0/0	0/0/0/0/0/0	0/0/0/0/0/1	0/0/0/0/0/0	0/0/0/0/0/0	0/0/0/0/0/0	0/0/0/0/0/0	0/0/0/0/0/0	0/0/0/0/0/1	0/0/0/0/0/0	1/1/1/1/1/1	1/1/1/1/1/1	1/1/1/1/1/1	1/1/1/1/1/1	1/1/1/1/1/1	1/1/1/1/1/1	1/1/1/1/1/1	1/1/1/1/1/1	1/1/1/1/1/1	1/1/1/1/1/1	1/1/1/1/1/1	1/1/1/1/1/1
chr1A	343410677	intergenic_region	MODIFIER	TraesCS1A01G189700-TraesCS1A01G189800		G	A	0/0/0/0/0/0	0/0/0/0/0/0	0/0/0/0/0/1	0/0/0/0/0/0	0/0/0/0/0/0	0/0/0/0/0/1	0/0/0/0/0/0	0/0/0/0/0/0	0/0/0/0/0/0	0/0/0/0/0/0	0/0/0/0/0/1	0/0/0/0/0/0	1/1/1/1/1/1	1/1/1/1/1/1	1/1/1/1/1/1	1/1/1/1/1/1	1/1/1/1/1/1	1/1/1/1/1/1	1/1/1/1/1/1	1/1/1/1/1/1	1/1/1/1/1/1	1/1/1/1/1/1	1/1/1/1/1/1	1/1/1/1/1/1
chr1A	344290719	synonymous_variant	LOW	TraesCS1A01G190500	Leucine-rich repeat (LRR) family protein	T	C	0/0/0/0/0/0	0/0/0/0/0/0	0/0/0/0/0/0	0/0/0/0/0/0	0/0/0/0/0/0	0/0/0/0/0/0	0/0/0/0/0/0	0/0/0/1/1/1	0/0/0/0/0/0	0/0/0/0/0/0	0/0/0/0/0/1	0/0/1/1/1/1	1/1/1/1/1/1	1/1/1/1/1/1	1/1/1/1/1/1	1/1/1/1/1/1	1/1/1/1/1/1	1/1/1/1/1/1	1/1/1/1/1/1	1/1/1/1/1/1	1/1/1/1/1/1	1/1/1/1/1/1	1/1/1/1/1/1	1/1/1/1/1/1
chr1A	344290742	missense_variant	MODERATE	TraesCS1A01G190500	Leucine-rich repeat (LRR) family protein	A	T	0/0/0/0/0/0	0/0/0/0/0/0	0/0/0/0/0/1	0/0/0/0/0/1	0/0/0/0/0/0	0/0/0/0/0/0	0/0/0/0/0/0	0/0/0/1/1/1	0/0/0/0/1/1	0/0/0/0/0/0	0/0/0/0/0/1	0/0/0/1/1/1	1/1/1/1/1/1	1/1/1/1/1/1	1/1/1/1/1/1	1/1/1/1/1/1	1/1/1/1/1/1	1/1/1/1/1/1	1/1/1/1/1/1	1/1/1/1/1/1	1/1/1/1/1/1	1/1/1/1/1/1	1/1/1/1/1/1	1/1/1/1/1/1
chr1A	344292153	intron_variant	MODIFIER	TraesCS1A01G190500	Leucine-rich repeat (LRR) family protein	ATTTTTTTTG	ATTTTTTTTTG	0/0/0/0/0/0	0/0/0/0/0/0	0/0/0/0/0/0	0/0/0/0/0/0	0/0/0/0/0/0	0/0/0/0/1/1	0/0/0/0/0/0	0/0/0/0/1/1	0/0/0/0/0/0	0/0/0/0/0/0	0/0/0/0/1/1	0/1/1/1/1/1	1/1/1/1/1/1	1/1/1/1/1/1	1/1/1/1/1/1	1/1/1/1/1/1	1/1/1/1/1/1	1/1/1/1/1/1	1/1/1/1/1/1	1/1/1/1/1/1	1/1/1/1/1/1	1/1/1/1/1/1	1/1/1/1/1/1	1/1/1/1/1/1
chr1A	344294106	missense_variant&splice_region_variant	MODERATE	TraesCS1A01G190500	Leucine-rich repeat (LRR) family protein	T	A	0/0/0/0/0/1	0/0/0/0/0/1	0/0/0/0/0/1	0/0/0/0/0/0	0/0/0/0/0/0	0/0/0/0/0/1	0/0/0/0/0/0	0/0/0/0/1/1	0/0/0/0/0/1	0/0/0/0/0/0	0/0/0/0/0/1	0/0/0/0/0/1	1/1/1/1/1/1	1/1/1/1/1/1	1/1/1/1/1/1	1/1/1/1/1/1	1/1/1/1/1/1	1/1/1/1/1/1	1/1/1/1/1/1	1/1/1/1/1/1	1/1/1/1/1/1	1/1/1/1/1/1	1/1/1/1/1/1	1/1/1/1/1/1
chr1A	344294441	3_prime_UTR_variant	MODIFIER	TraesCS1A01G190500	Leucine-rich repeat (LRR) family protein	C	T	0/0/0/0/0/0	0/0/0/0/0/1	0/0/0/0/0/1	0/0/0/0/0/0	0/0/0/0/0/1	0/0/0/0/0/1	0/0/0/0/0/0	0/0/0/0/1/1	0/0/1/1/1/1	0/0/0/0/0/0	0/0/0/0/0/1	0/0/0/0/1/1	1/1/1/1/1/1	1/1/1/1/1/1	1/1/1/1/1/1	1/1/1/1/1/1	0/1/1/1/1/1	1/1/1/1/1/1	1/1/1/1/1/1	1/1/1/1/1/1	1/1/1/1/1/1	1/1/1/1/1/1	1/1/1/1/1/1	0/1/1/1/1/1
chr1A	344476228	downstream_gene_variant	MODIFIER	TraesCS1A01G190600	Dirigent protein	C	T	0/0/0/0/0/0	0/0/0/0/0/0	0/0/0/0/1/1	0/0/0/0/0/0	0/0/0/0/0/0	0/0/0/0/0/0	0/0/0/0/0/0	0/0/0/0/0/1	0/0/0/0/0/0	0/0/0/0/0/0	0/0/0/0/1/1	0/0/0/0/0/0	1/1/1/1/1/1	1/1/1/1/1/1	1/1/1/1/1/1	1/1/1/1/1/1	1/1/1/1/1/1	1/1/1/1/1/1	1/1/1/1/1/1	1/1/1/1/1/1	1/1/1/1/1/1	1/1/1/1/1/1	1/1/1/1/1/1	1/1/1/1/1/1
chr1A	344476228	downstream_gene_variant	MODIFIER	TraesCS1A01G190700	PHD finger family protein	C	T	0/0/0/0/0/0	0/0/0/0/0/0	0/0/0/0/1/1	0/0/0/0/0/0	0/0/0/0/0/0	0/0/0/0/0/0	0/0/0/0/0/0	0/0/0/0/0/1	0/0/0/0/0/0	0/0/0/0/0/0	0/0/0/0/1/1	0/0/0/0/0/0	1/1/1/1/1/1	1/1/1/1/1/1	1/1/1/1/1/1	1/1/1/1/1/1	1/1/1/1/1/1	1/1/1/1/1/1	1/1/1/1/1/1	1/1/1/1/1/1	1/1/1/1/1/1	1/1/1/1/1/1	1/1/1/1/1/1	1/1/1/1/1/1
chr1A	344476228	intergenic_region	MODIFIER	TraesCS1A01G190600-TraesCS1A01G190700		C	T	0/0/0/0/0/0	0/0/0/0/0/0	0/0/0/0/1/1	0/0/0/0/0/0	0/0/0/0/0/0	0/0/0/0/0/0	0/0/0/0/0/0	0/0/0/0/0/1	0/0/0/0/0/0	0/0/0/0/0/0	0/0/0/0/1/1	0/0/0/0/0/0	1/1/1/1/1/1	1/1/1/1/1/1	1/1/1/1/1/1	1/1/1/1/1/1	1/1/1/1/1/1	1/1/1/1/1/1	1/1/1/1/1/1	1/1/1/1/1/1	1/1/1/1/1/1	1/1/1/1/1/1	1/1/1/1/1/1	1/1/1/1/1/1
chr1A	344476534	downstream_gene_variant	MODIFIER	TraesCS1A01G190600	Dirigent protein	C	T	0/0/0/0/0/0	0/0/0/0/0/0	0/0/0/0/0/0	0/0/0/0/0/0	0/0/0/0/0/0	0/0/0/0/0/1	0/0/0/0/0/0	0/0/0/0/1/1	0/0/0/0/0/0	0/0/0/0/0/0	0/0/0/0/1/1	0/0/0/0/0/1	1/1/1/1/1/1	1/1/1/1/1/1	1/1/1/1/1/1	1/1/1/1/1/1	1/1/1/1/1/1	1/1/1/1/1/1	1/1/1/1/1/1	1/1/1/1/1/1	1/1/1/1/1/1	1/1/1/1/1/1	1/1/1/1/1/1	1/1/1/1/1/1
chr1A	344476534	downstream_gene_variant	MODIFIER	TraesCS1A01G190700	PHD finger family protein	C	T	0/0/0/0/0/0	0/0/0/0/0/0	0/0/0/0/0/0	0/0/0/0/0/0	0/0/0/0/0/0	0/0/0/0/0/1	0/0/0/0/0/0	0/0/0/0/1/1	0/0/0/0/0/0	0/0/0/0/0/0	0/0/0/0/1/1	0/0/0/0/0/1	1/1/1/1/1/1	1/1/1/1/1/1	1/1/1/1/1/1	1/1/1/1/1/1	1/1/1/1/1/1	1/1/1/1/1/1	1/1/1/1/1/1	1/1/1/1/1/1	1/1/1/1/1/1	1/1/1/1/1/1	1/1/1/1/1/1	1/1/1/1/1/1
chr1A	344476534	intergenic_region	MODIFIER	TraesCS1A01G190600-TraesCS1A01G190700		C	T	0/0/0/0/0/0	0/0/0/0/0/0	0/0/0/0/0/0	0/0/0/0/0/0	0/0/0/0/0/0	0/0/0/0/0/1	0/0/0/0/0/0	0/0/0/0/1/1	0/0/0/0/0/0	0/0/0/0/0/0	0/0/0/0/1/1	0/0/0/0/0/1	1/1/1/1/1/1	1/1/1/1/1/1	1/1/1/1/1/1	1/1/1/1/1/1	1/1/1/1/1/1	1/1/1/1/1/1	1/1/1/1/1/1	1/1/1/1/1/1	1/1/1/1/1/1	1/1/1/1/1/1	1/1/1/1/1/1	1/1/1/1/1/1
chr1A	344477695	downstream_gene_variant	MODIFIER	TraesCS1A01G190700	PHD finger family protein	A	G	0/0/0/0/0/1	0/0/0/0/0/1	0/0/0/0/0/1	0/0/0/0/0/0	0/0/0/0/0/0	0/0/0/0/0/0	0/0/0/0/0/0	0/0/0/0/0/0	0/0/0/0/0/0	0/0/0/0/0/1	0/0/0/0/0/1	0/0/0/0/0/0	1/1/1/1/1/1	1/1/1/1/1/1	0/1/1/1/1/1	1/1/1/1/1/1	1/1/1/1/1/1	1/1/1/1/1/1	1/1/1/1/1/1	1/1/1/1/1/1	1/1/1/1/1/1	1/1/1/1/1/1	1/1/1/1/1/1	1/1/1/1/1/1
chr1A	344477695	intergenic_region	MODIFIER	TraesCS1A01G190600-TraesCS1A01G190700		A	G	0/0/0/0/0/1	0/0/0/0/0/1	0/0/0/0/0/1	0/0/0/0/0/0	0/0/0/0/0/0	0/0/0/0/0/0	0/0/0/0/0/0	0/0/0/0/0/0	0/0/0/0/0/0	0/0/0/0/0/1	0/0/0/0/0/1	0/0/0/0/0/0	1/1/1/1/1/1	1/1/1/1/1/1	0/1/1/1/1/1	1/1/1/1/1/1	1/1/1/1/1/1	1/1/1/1/1/1	1/1/1/1/1/1	1/1/1/1/1/1	1/1/1/1/1/1	1/1/1/1/1/1	1/1/1/1/1/1	1/1/1/1/1/1
chr1A	344477718	downstream_gene_variant	MODIFIER	TraesCS1A01G190700	PHD finger family protein	T	C	0/0/0/0/0/1	0/0/0/0/0/1	0/0/0/0/0/1	0/0/0/0/0/0	0/0/0/0/0/0	0/0/0/0/0/0	0/0/0/0/0/0	0/0/0/0/0/0	0/0/0/0/0/0	0/0/0/0/0/1	0/0/0/0/0/1	0/0/0/0/0/0	1/1/1/1/1/1	1/1/1/1/1/1	1/1/1/1/1/1	1/1/1/1/1/1	1/1/1/1/1/1	1/1/1/1/1/1	1/1/1/1/1/1	1/1/1/1/1/1	1/1/1/1/1/1	1/1/1/1/1/1	1/1/1/1/1/1	1/1/1/1/1/1
chr1A	344477718	intergenic_region	MODIFIER	TraesCS1A01G190600-TraesCS1A01G190700		T	C	0/0/0/0/0/1	0/0/0/0/0/1	0/0/0/0/0/1	0/0/0/0/0/0	0/0/0/0/0/0	0/0/0/0/0/0	0/0/0/0/0/0	0/0/0/0/0/0	0/0/0/0/0/0	0/0/0/0/0/1	0/0/0/0/0/1	0/0/0/0/0/0	1/1/1/1/1/1	1/1/1/1/1/1	1/1/1/1/1/1	1/1/1/1/1/1	1/1/1/1/1/1	1/1/1/1/1/1	1/1/1/1/1/1	1/1/1/1/1/1	1/1/1/1/1/1	1/1/1/1/1/1	1/1/1/1/1/1	1/1/1/1/1/1
chr1A	344477909	downstream_gene_variant	MODIFIER	TraesCS1A01G190700	PHD finger family protein	TCG	TG	0/0/0/0/0/0	0/0/0/0/0/0	0/0/0/0/0/0	0/0/0/0/0/0	0/0/0/0/0/0	0/0/0/0/0/0	0/0/0/0/0/0	0/0/0/0/0/1	0/0/0/0/0/0	0/0/0/0/0/0	0/0/0/0/0/0	0/0/0/0/0/1	1/1/1/1/1/1	1/1/1/1/1/1	1/1/1/1/1/1	1/1/1/1/1/1	1/1/1/1/1/1	1/1/1/1/1/1	1/1/1/1/1/1	1/1/1/1/1/1	1/1/1/1/1/1	1/1/1/1/1/1	1/1/1/1/1/1	1/1/1/1/1/1
chr1A	344477909	intergenic_region	MODIFIER	TraesCS1A01G190600-TraesCS1A01G190700		TCG	TG	0/0/0/0/0/0	0/0/0/0/0/0	0/0/0/0/0/0	0/0/0/0/0/0	0/0/0/0/0/0	0/0/0/0/0/0	0/0/0/0/0/0	0/0/0/0/0/1	0/0/0/0/0/0	0/0/0/0/0/0	0/0/0/0/0/0	0/0/0/0/0/1	1/1/1/1/1/1	1/1/1/1/1/1	1/1/1/1/1/1	1/1/1/1/1/1	1/1/1/1/1/1	1/1/1/1/1/1	1/1/1/1/1/1	1/1/1/1/1/1	1/1/1/1/1/1	1/1/1/1/1/1	1/1/1/1/1/1	1/1/1/1/1/1
chr1A	344478038	downstream_gene_variant	MODIFIER	TraesCS1A01G190700	PHD finger family protein	T	A	0/0/0/0/0/1	0/0/0/0/0/0	0/0/0/0/0/1	0/0/0/0/0/1	0/0/0/0/0/0	0/0/0/0/0/1	0/0/0/0/0/0	0/0/0/0/1/1	0/0/0/0/0/0	0/0/0/0/0/0	0/0/0/0/0/1	0/0/0/0/0/0	1/1/1/1/1/1	1/1/1/1/1/1	1/1/1/1/1/1	1/1/1/1/1/1	1/1/1/1/1/1	1/1/1/1/1/1	1/1/1/1/1/1	1/1/1/1/1/1	1/1/1/1/1/1	1/1/1/1/1/1	1/1/1/1/1/1	1/1/1/1/1/1
chr1A	344478038	intergenic_region	MODIFIER	TraesCS1A01G190600-TraesCS1A01G190700		T	A	0/0/0/0/0/1	0/0/0/0/0/0	0/0/0/0/0/1	0/0/0/0/0/1	0/0/0/0/0/0	0/0/0/0/0/1	0/0/0/0/0/0	0/0/0/0/1/1	0/0/0/0/0/0	0/0/0/0/0/0	0/0/0/0/0/1	0/0/0/0/0/0	1/1/1/1/1/1	1/1/1/1/1/1	1/1/1/1/1/1	1/1/1/1/1/1	1/1/1/1/1/1	1/1/1/1/1/1	1/1/1/1/1/1	1/1/1/1/1/1	1/1/1/1/1/1	1/1/1/1/1/1	1/1/1/1/1/1	1/1/1/1/1/1
chr1A	344478416	downstream_gene_variant	MODIFIER	TraesCS1A01G190700	PHD finger family protein	G	A	0/0/0/0/0/0	0/0/0/0/0/0	0/0/0/0/0/1	0/0/0/0/0/1	0/0/0/1/1/1	0/0/0/0/0/0	0/0/0/0/0/0	0/0/0/0/0/0	0/0/0/0/0/0	0/0/0/0/0/0	0/0/0/0/0/1	0/0/0/0/0/0	1/1/1/1/1/1	1/1/1/1/1/1	1/1/1/1/1/1	1/1/1/1/1/1	1/1/1/1/1/1	1/1/1/1/1/1	1/1/1/1/1/1	1/1/1/1/1/1	0/1/1/1/1/1	1/1/1/1/1/1	1/1/1/1/1/1	1/1/1/1/1/1
chr1A	344478416	intergenic_region	MODIFIER	TraesCS1A01G190600-TraesCS1A01G190700		G	A	0/0/0/0/0/0	0/0/0/0/0/0	0/0/0/0/0/1	0/0/0/0/0/1	0/0/0/1/1/1	0/0/0/0/0/0	0/0/0/0/0/0	0/0/0/0/0/0	0/0/0/0/0/0	0/0/0/0/0/0	0/0/0/0/0/1	0/0/0/0/0/0	1/1/1/1/1/1	1/1/1/1/1/1	1/1/1/1/1/1	1/1/1/1/1/1	1/1/1/1/1/1	1/1/1/1/1/1	1/1/1/1/1/1	1/1/1/1/1/1	0/1/1/1/1/1	1/1/1/1/1/1	1/1/1/1/1/1	1/1/1/1/1/1
chr1A	344479494	downstream_gene_variant	MODIFIER	TraesCS1A01G190700	PHD finger family protein	G	A	0/0/0/0/0/1	0/0/0/0/0/0	0/0/0/0/0/1	0/0/0/0/0/1	0/0/0/0/0/0	0/0/0/0/0/1	0/0/0/0/0/0	0/0/0/0/0/0	0/0/0/0/0/0	0/0/0/0/0/0	0/0/1/1/1/1	0/0/0/0/0/0	1/1/1/1/1/1	1/1/1/1/1/1	1/1/1/1/1/1	1/1/1/1/1/1	1/1/1/1/1/1	1/1/1/1/1/1	1/1/1/1/1/1	1/1/1/1/1/1	1/1/1/1/1/1	1/1/1/1/1/1	1/1/1/1/1/1	1/1/1/1/1/1
chr1A	344479494	intergenic_region	MODIFIER	TraesCS1A01G190600-TraesCS1A01G190700		G	A	0/0/0/0/0/1	0/0/0/0/0/0	0/0/0/0/0/1	0/0/0/0/0/1	0/0/0/0/0/0	0/0/0/0/0/1	0/0/0/0/0/0	0/0/0/0/0/0	0/0/0/0/0/0	0/0/0/0/0/0	0/0/1/1/1/1	0/0/0/0/0/0	1/1/1/1/1/1	1/1/1/1/1/1	1/1/1/1/1/1	1/1/1/1/1/1	1/1/1/1/1/1	1/1/1/1/1/1	1/1/1/1/1/1	1/1/1/1/1/1	1/1/1/1/1/1	1/1/1/1/1/1	1/1/1/1/1/1	1/1/1/1/1/1
chr1A	344480903	synonymous_variant	LOW	TraesCS1A01G190700	PHD finger family protein	G	A	0/0/0/0/0/1	0/0/0/0/0/1	0/0/0/0/0/1	0/0/0/0/0/1	0/0/0/0/0/1	0/0/0/0/0/1	0/0/0/0/0/0	0/0/0/0/0/1	0/0/0/0/0/1	0/0/0/0/0/1	0/0/0/0/0/1	0/0/0/0/0/1	1/1/1/1/1/1	1/1/1/1/1/1	1/1/1/1/1/1	1/1/1/1/1/1	1/1/1/1/1/1	1/1/1/1/1/1	1/1/1/1/1/1	1/1/1/1/1/1	1/1/1/1/1/1	1/1/1/1/1/1	1/1/1/1/1/1	1/1/1/1/1/1
chr1A	344481064	missense_variant	MODERATE	TraesCS1A01G190700	PHD finger family protein	G	T	0/0/0/0/0/1	0/0/0/0/0/1	0/0/0/0/0/1	0/0/0/0/0/1	0/0/0/0/0/1	0/0/0/0/0/1	0/0/0/0/0/0	0/0/0/0/0/1	0/0/0/0/0/1	0/0/0/0/0/1	0/0/0/0/0/1	0/0/0/0/0/1	1/1/1/1/1/1	1/1/1/1/1/1	1/1/1/1/1/1	1/1/1/1/1/1	1/1/1/1/1/1	1/1/1/1/1/1	1/1/1/1/1/1	1/1/1/1/1/1	1/1/1/1/1/1	1/1/1/1/1/1	1/1/1/1/1/1	1/1/1/1/1/1
chr1A	344481423	synonymous_variant	LOW	TraesCS1A01G190700	PHD finger family protein	T	A	0/0/0/0/0/0	0/0/0/0/0/1	0/0/0/0/0/1	0/0/0/0/0/1	0/0/0/0/0/0	0/0/0/0/0/1	0/0/0/0/0/0	0/0/0/0/0/0	0/0/0/0/0/0	0/0/0/0/0/1	0/0/0/0/0/1	0/0/0/0/0/1	0/0/0/1/1/1	0/0/1/1/1/1	0/1/1/1/1/1	0/1/1/1/1/1	0/0/1/1/1/1	0/0/1/1/1/1	0/1/1/1/1/1	0/1/1/1/1/1	0/0/1/1/1/1	0/0/1/1/1/1	0/0/1/1/1/1	0/0/1/1/1/1
chr1A	344482920	missense_variant	MODERATE	TraesCS1A01G190700	PHD finger family protein	C	T	0/0/0/0/0/0	0/0/0/0/0/1	0/0/0/0/0/1	0/0/0/0/0/1	0/0/0/0/0/1	0/0/0/0/0/1	0/0/0/0/0/0	0/0/0/0/0/1	0/0/0/0/0/1	0/0/0/0/0/1	0/0/0/0/0/1	0/0/0/0/0/1	1/1/1/1/1/1	1/1/1/1/1/1	1/1/1/1/1/1	1/1/1/1/1/1	1/1/1/1/1/1	1/1/1/1/1/1	1/1/1/1/1/1	1/1/1/1/1/1	1/1/1/1/1/1	1/1/1/1/1/1	1/1/1/1/1/1	1/1/1/1/1/1
chr1A	344483109	synonymous_variant	LOW	TraesCS1A01G190700	PHD finger family protein	C	T	0/0/0/0/0/0	0/0/0/0/0/1	0/0/0/0/0/1	0/0/0/0/0/1	0/0/0/0/0/1	0/0/0/0/0/1	0/0/0/0/0/0	0/0/0/0/0/1	0/0/0/0/1/1	0/0/0/0/0/1	0/0/0/0/1/1	0/0/0/1/1/1	0/1/1/1/1/1	1/1/1/1/1/1	1/1/1/1/1/1	0/1/1/1/1/1	1/1/1/1/1/1	1/1/1/1/1/1	0/1/1/1/1/1	1/1/1/1/1/1	0/1/1/1/1/1	0/1/1/1/1/1	1/1/1/1/1/1	1/1/1/1/1/1
chr1A	344483684	missense_variant	MODERATE	TraesCS1A01G190700	PHD finger family protein	C	A	0/0/0/0/0/0	0/0/0/0/0/0	0/0/0/0/0/1	0/0/0/0/0/1	0/0/0/0/0/1	0/0/0/0/0/1	0/0/0/0/0/0	0/0/0/0/0/1	0/0/0/0/0/1	0/0/0/0/0/1	0/0/0/0/1/1	0/0/0/0/0/1	1/1/1/1/1/1	1/1/1/1/1/1	1/1/1/1/1/1	1/1/1/1/1/1	1/1/1/1/1/1	1/1/1/1/1/1	1/1/1/1/1/1	1/1/1/1/1/1	1/1/1/1/1/1	1/1/1/1/1/1	1/1/1/1/1/1	1/1/1/1/1/1
chr1A	344484023	missense_variant	MODERATE	TraesCS1A01G190700	PHD finger family protein	G	C	0/0/0/0/0/0	0/0/0/0/0/0	0/0/0/0/0/0	0/0/0/0/0/0	0/0/0/0/0/1	0/0/0/0/0/0	0/0/0/0/0/0	0/0/0/0/0/1	0/0/0/0/0/0	0/0/0/0/0/0	0/0/0/0/0/1	0/0/0/0/0/1	1/1/1/1/1/1	1/1/1/1/1/1	1/1/1/1/1/1	1/1/1/1/1/1	1/1/1/1/1/1	1/1/1/1/1/1	1/1/1/1/1/1	1/1/1/1/1/1	1/1/1/1/1/1	1/1/1/1/1/1	1/1/1/1/1/1	1/1/1/1/1/1
chr1A	344484161	conservative_inframe_deletion	MODERATE	TraesCS1A01G190700	PHD finger family protein	CGGTCTGCAAG	CG	0/0/0/0/0/0	0/0/0/0/0/1	0/0/0/0/0/1	0/0/0/0/0/1	0/0/0/0/0/0	0/0/0/0/0/0	0/0/0/0/0/0	0/0/0/0/0/1	0/0/0/0/0/1	0/0/0/0/0/1	0/0/0/0/0/1	0/0/0/0/0/1	0/1/1/1/1/1	0/1/1/1/1/1	0/1/1/1/1/1	0/1/1/1/1/1	0/0/1/1/1/1	0/1/1/1/1/1	0/0/1/1/1/1	0/0/1/1/1/1	0/0/1/1/1/1	0/0/1/1/1/1	0/1/1/1/1/1	0/0/1/1/1/1
chr1A	344486158	missense_variant	MODERATE	TraesCS1A01G190700	PHD finger family protein	G	C	0/0/0/0/0/1	0/0/0/0/0/1	0/0/0/0/0/1	0/0/0/0/0/1	0/0/0/0/0/1	0/0/0/0/0/1	0/0/0/0/0/1	0/0/0/0/0/1	0/0/0/0/0/1	0/0/0/0/0/1	0/0/0/0/0/1	0/0/0/0/0/1	0/1/1/1/1/1	1/1/1/1/1/1	1/1/1/1/1/1	0/1/1/1/1/1	1/1/1/1/1/1	0/1/1/1/1/1	1/1/1/1/1/1	1/1/1/1/1/1	0/1/1/1/1/1	0/1/1/1/1/1	0/1/1/1/1/1	1/1/1/1/1/1
chr1A	344486296	missense_variant	MODERATE	TraesCS1A01G190700	PHD finger family protein	T	G	0/0/0/0/0/0	0/0/0/0/0/1	0/0/0/0/0/1	0/0/0/0/0/1	0/0/0/0/0/1	0/0/0/0/0/1	0/0/0/0/0/0	0/0/0/0/0/1	0/0/0/0/0/1	0/0/0/0/0/1	0/0/0/0/0/1	0/0/0/0/0/1	1/1/1/1/1/1	1/1/1/1/1/1	1/1/1/1/1/1	1/1/1/1/1/1	1/1/1/1/1/1	1/1/1/1/1/1	1/1/1/1/1/1	1/1/1/1/1/1	1/1/1/1/1/1	1/1/1/1/1/1	1/1/1/1/1/1	1/1/1/1/1/1
chr1A	344487309	intron_variant	MODIFIER	TraesCS1A01G190700	PHD finger family protein	C	A	0/0/0/0/0/0	0/0/0/0/0/1	0/0/0/0/0/1	0/0/0/0/0/1	0/0/0/0/0/1	0/0/0/0/1/1	0/0/0/0/0/0	0/0/0/0/0/0	0/0/0/0/1/1	0/0/0/0/0/0	0/0/0/0/0/1	0/0/0/0/0/0	0/1/1/1/1/1	1/1/1/1/1/1	1/1/1/1/1/1	1/1/1/1/1/1	1/1/1/1/1/1	1/1/1/1/1/1	1/1/1/1/1/1	1/1/1/1/1/1	1/1/1/1/1/1	1/1/1/1/1/1	1/1/1/1/1/1	1/1/1/1/1/1
chr1A	344488301	upstream_gene_variant	MODIFIER	TraesCS1A01G190700	PHD finger family protein	A	C	0/0/0/0/0/0	0/0/0/0/0/1	0/0/0/0/0/1	0/0/0/0/0/1	0/0/0/0/0/0	0/0/0/0/0/0	0/0/0/0/0/0	0/0/0/0/0/0	0/0/0/0/0/0	0/0/0/0/0/0	0/0/0/0/0/0	0/0/0/0/0/0	1/1/1/1/1/1	1/1/1/1/1/1	1/1/1/1/1/1	1/1/1/1/1/1	1/1/1/1/1/1	1/1/1/1/1/1	1/1/1/1/1/1	1/1/1/1/1/1	1/1/1/1/1/1	1/1/1/1/1/1	1/1/1/1/1/1	1/1/1/1/1/1
chr1A	344488301	intergenic_region	MODIFIER	TraesCS1A01G190700-TraesCS1A01G190800		A	C	0/0/0/0/0/0	0/0/0/0/0/1	0/0/0/0/0/1	0/0/0/0/0/1	0/0/0/0/0/0	0/0/0/0/0/0	0/0/0/0/0/0	0/0/0/0/0/0	0/0/0/0/0/0	0/0/0/0/0/0	0/0/0/0/0/0	0/0/0/0/0/0	1/1/1/1/1/1	1/1/1/1/1/1	1/1/1/1/1/1	1/1/1/1/1/1	1/1/1/1/1/1	1/1/1/1/1/1	1/1/1/1/1/1	1/1/1/1/1/1	1/1/1/1/1/1	1/1/1/1/1/1	1/1/1/1/1/1	1/1/1/1/1/1
chr1A	344488309	upstream_gene_variant	MODIFIER	TraesCS1A01G190700	PHD finger family protein	C	T	0/0/0/0/0/0	0/0/0/0/0/1	0/0/0/0/0/1	0/0/0/0/0/0	0/0/0/0/0/1	0/0/0/0/0/0	0/0/0/0/0/0	0/0/0/0/0/0	0/0/0/0/0/0	0/0/0/0/0/0	0/0/0/0/0/0	0/0/0/0/0/0	1/1/1/1/1/1	1/1/1/1/1/1	1/1/1/1/1/1	1/1/1/1/1/1	0/1/1/1/1/1	0/1/1/1/1/1	0/1/1/1/1/1	1/1/1/1/1/1	1/1/1/1/1/1	0/1/1/1/1/1	1/1/1/1/1/1	1/1/1/1/1/1
chr1A	344488309	intergenic_region	MODIFIER	TraesCS1A01G190700-TraesCS1A01G190800		C	T	0/0/0/0/0/0	0/0/0/0/0/1	0/0/0/0/0/1	0/0/0/0/0/0	0/0/0/0/0/1	0/0/0/0/0/0	0/0/0/0/0/0	0/0/0/0/0/0	0/0/0/0/0/0	0/0/0/0/0/0	0/0/0/0/0/0	0/0/0/0/0/0	1/1/1/1/1/1	1/1/1/1/1/1	1/1/1/1/1/1	1/1/1/1/1/1	0/1/1/1/1/1	0/1/1/1/1/1	0/1/1/1/1/1	1/1/1/1/1/1	1/1/1/1/1/1	0/1/1/1/1/1	1/1/1/1/1/1	1/1/1/1/1/1
chr1A	344488469	upstream_gene_variant	MODIFIER	TraesCS1A01G190700	PHD finger family protein	G	A	0/0/0/0/0/0	0/0/0/0/0/0	0/0/0/0/0/1	0/0/0/0/0/1	0/0/0/0/0/1	0/0/0/1/1/1	0/0/0/0/0/0	0/0/0/0/0/0	0/0/0/0/0/0	0/0/0/0/0/1	0/0/1/1/1/1	0/0/1/1/1/1	1/1/1/1/1/1	1/1/1/1/1/1	1/1/1/1/1/1	1/1/1/1/1/1	1/1/1/1/1/1	1/1/1/1/1/1	1/1/1/1/1/1	1/1/1/1/1/1	1/1/1/1/1/1	1/1/1/1/1/1	1/1/1/1/1/1	1/1/1/1/1/1
chr1A	344488469	intergenic_region	MODIFIER	TraesCS1A01G190700-TraesCS1A01G190800		G	A	0/0/0/0/0/0	0/0/0/0/0/0	0/0/0/0/0/1	0/0/0/0/0/1	0/0/0/0/0/1	0/0/0/1/1/1	0/0/0/0/0/0	0/0/0/0/0/0	0/0/0/0/0/0	0/0/0/0/0/1	0/0/1/1/1/1	0/0/1/1/1/1	1/1/1/1/1/1	1/1/1/1/1/1	1/1/1/1/1/1	1/1/1/1/1/1	1/1/1/1/1/1	1/1/1/1/1/1	1/1/1/1/1/1	1/1/1/1/1/1	1/1/1/1/1/1	1/1/1/1/1/1	1/1/1/1/1/1	1/1/1/1/1/1
chr1A	344495655	intergenic_region	MODIFIER	TraesCS1A01G190700-TraesCS1A01G190800		T	C	0/0/0/0/0/0	0/0/0/0/0/1	0/0/0/0/1/1	0/0/0/0/1/1	0/0/0/0/0/1	0/0/0/0/0/1	0/0/0/0/0/0	0/0/0/0/1/1	0/0/0/0/0/0	0/0/0/0/0/1	0/0/0/0/0/0	0/0/0/0/1/1	1/1/1/1/1/1	1/1/1/1/1/1	1/1/1/1/1/1	1/1/1/1/1/1	1/1/1/1/1/1	1/1/1/1/1/1	1/1/1/1/1/1	1/1/1/1/1/1	1/1/1/1/1/1	1/1/1/1/1/1	1/1/1/1/1/1	1/1/1/1/1/1
chr1A	344495848	intergenic_region	MODIFIER	TraesCS1A01G190700-TraesCS1A01G190800		C	T	0/0/0/0/0/0	0/0/0/0/0/1	0/0/0/0/0/0	0/0/0/0/0/1	0/0/0/0/0/0	0/0/0/0/0/1	0/0/0/0/0/0	0/0/0/0/0/1	0/0/0/0/0/0	0/0/0/0/0/0	0/0/0/0/0/0	0/0/0/1/1/1	1/1/1/1/1/1	1/1/1/1/1/1	1/1/1/1/1/1	1/1/1/1/1/1	1/1/1/1/1/1	1/1/1/1/1/1	1/1/1/1/1/1	1/1/1/1/1/1	1/1/1/1/1/1	1/1/1/1/1/1	1/1/1/1/1/1	1/1/1/1/1/1
chr1A	344495910	intergenic_region	MODIFIER	TraesCS1A01G190700-TraesCS1A01G190800		G	A	0/0/0/0/0/0	0/0/0/0/0/1	0/0/0/0/0/0	0/0/0/0/1/1	0/0/0/0/0/0	0/0/0/0/0/0	0/0/0/0/0/0	0/0/0/0/1/1	0/0/0/0/0/0	0/0/0/0/0/0	0/0/0/0/0/0	0/0/0/0/0/0	1/1/1/1/1/1	1/1/1/1/1/1	1/1/1/1/1/1	1/1/1/1/1/1	1/1/1/1/1/1	1/1/1/1/1/1	1/1/1/1/1/1	1/1/1/1/1/1	1/1/1/1/1/1	1/1/1/1/1/1	1/1/1/1/1/1	1/1/1/1/1/1
chr1A	345109252	intron_variant	MODIFIER	TraesCS1A01G190800	Fatty acid oxidation complex subunit alpha	G	A	0/0/0/0/0/0	0/0/0/0/0/0	0/0/0/0/0/0	0/0/0/0/0/0	0/0/0/0/0/0	0/0/0/0/0/0	0/0/0/0/0/0	0/0/0/0/0/0	0/0/0/0/1/1	0/0/0/1/1/1	0/0/0/0/0/1	0/0/1/1/1/1	1/1/1/1/1/1	1/1/1/1/1/1	1/1/1/1/1/1	1/1/1/1/1/1	1/1/1/1/1/1	1/1/1/1/1/1	1/1/1/1/1/1	1/1/1/1/1/1	1/1/1/1/1/1	1/1/1/1/1/1	1/1/1/1/1/1	1/1/1/1/1/1
chr1A	345109252	intron_variant	MODIFIER	TraesCS1A01G190800	Fatty acid oxidation complex subunit alpha	G	A	0/0/0/0/0/0	0/0/0/0/0/0	0/0/0/0/0/0	0/0/0/0/0/0	0/0/0/0/0/0	0/0/0/0/0/0	0/0/0/0/0/0	0/0/0/0/0/0	0/0/0/0/1/1	0/0/0/1/1/1	0/0/0/0/0/1	0/0/1/1/1/1	1/1/1/1/1/1	1/1/1/1/1/1	1/1/1/1/1/1	1/1/1/1/1/1	1/1/1/1/1/1	1/1/1/1/1/1	1/1/1/1/1/1	1/1/1/1/1/1	1/1/1/1/1/1	1/1/1/1/1/1	1/1/1/1/1/1	1/1/1/1/1/1
chr1A	345112420	intron_variant	MODIFIER	TraesCS1A01G190800	Fatty acid oxidation complex subunit alpha	T	G	0/0/0/0/0/0	0/0/0/0/0/0	0/0/0/0/0/1	0/0/0/0/0/0	0/0/0/0/0/1	0/0/0/0/0/0	0/0/0/0/0/0	0/0/0/0/0/0	0/0/0/0/0/0	0/0/0/0/0/0	0/0/0/0/0/1	0/0/0/0/0/0	1/1/1/1/1/1	1/1/1/1/1/1	1/1/1/1/1/1	1/1/1/1/1/1	1/1/1/1/1/1	1/1/1/1/1/1	1/1/1/1/1/1	1/1/1/1/1/1	1/1/1/1/1/1	1/1/1/1/1/1	1/1/1/1/1/1	1/1/1/1/1/1
chr1A	345112420	intron_variant	MODIFIER	TraesCS1A01G190800	Fatty acid oxidation complex subunit alpha	T	G	0/0/0/0/0/0	0/0/0/0/0/0	0/0/0/0/0/1	0/0/0/0/0/0	0/0/0/0/0/1	0/0/0/0/0/0	0/0/0/0/0/0	0/0/0/0/0/0	0/0/0/0/0/0	0/0/0/0/0/0	0/0/0/0/0/1	0/0/0/0/0/0	1/1/1/1/1/1	1/1/1/1/1/1	1/1/1/1/1/1	1/1/1/1/1/1	1/1/1/1/1/1	1/1/1/1/1/1	1/1/1/1/1/1	1/1/1/1/1/1	1/1/1/1/1/1	1/1/1/1/1/1	1/1/1/1/1/1	1/1/1/1/1/1
chr1A	345113628	splice_region_variant&intron_variant	LOW	TraesCS1A01G190800	Fatty acid oxidation complex subunit alpha	A	G	0/0/0/0/0/0	0/0/0/0/0/0	0/0/0/0/0/0	0/0/0/0/0/0	0/0/0/0/0/0	0/0/0/0/0/1	0/0/0/0/0/0	0/0/0/0/0/0	0/0/0/0/0/0	0/0/0/0/0/0	0/0/0/0/0/1	0/0/0/0/0/0	0/1/1/1/1/1	0/0/0/1/1/1	0/0/1/1/1/1	0/1/1/1/1/1	0/0/1/1/1/1	1/1/1/1/1/1	0/0/0/1/1/1	0/0/0/0/1/1	0/0/1/1/1/1	1/1/1/1/1/1	0/0/0/0/0/0	0/1/1/1/1/1
chr1A	345113628	splice_region_variant&intron_variant	LOW	TraesCS1A01G190800	Fatty acid oxidation complex subunit alpha	A	G	0/0/0/0/0/0	0/0/0/0/0/0	0/0/0/0/0/0	0/0/0/0/0/0	0/0/0/0/0/0	0/0/0/0/0/1	0/0/0/0/0/0	0/0/0/0/0/0	0/0/0/0/0/0	0/0/0/0/0/0	0/0/0/0/0/1	0/0/0/0/0/0	0/1/1/1/1/1	0/0/0/1/1/1	0/0/1/1/1/1	0/1/1/1/1/1	0/0/1/1/1/1	1/1/1/1/1/1	0/0/0/1/1/1	0/0/0/0/1/1	0/0/1/1/1/1	1/1/1/1/1/1	0/0/0/0/0/0	0/1/1/1/1/1
chr1A	345167962	downstream_gene_variant	MODIFIER	TraesCS1A01G190900	AT hook motif DNA-binding family protein	GATT	AATA	0/0/0/0/0/0	0/0/0/0/0/1	0/0/0/0/0/1	0/0/0/0/0/0	0/0/0/0/0/0	0/0/0/0/0/0	0/0/0/0/0/0	0/0/0/0/0/0	0/0/0/0/0/0	0/0/0/0/0/0	0/0/0/0/0/1	0/0/0/0/0/0	1/1/1/1/1/1	1/1/1/1/1/1	1/1/1/1/1/1	1/1/1/1/1/1	1/1/1/1/1/1	1/1/1/1/1/1	1/1/1/1/1/1	1/1/1/1/1/1	1/1/1/1/1/1	1/1/1/1/1/1	1/1/1/1/1/1	1/1/1/1/1/1
chr1A	345167962	intergenic_region	MODIFIER	TraesCS1A01G190800-TraesCS1A01G190900		GATT	AATA	0/0/0/0/0/0	0/0/0/0/0/1	0/0/0/0/0/1	0/0/0/0/0/0	0/0/0/0/0/0	0/0/0/0/0/0	0/0/0/0/0/0	0/0/0/0/0/0	0/0/0/0/0/0	0/0/0/0/0/0	0/0/0/0/0/1	0/0/0/0/0/0	1/1/1/1/1/1	1/1/1/1/1/1	1/1/1/1/1/1	1/1/1/1/1/1	1/1/1/1/1/1	1/1/1/1/1/1	1/1/1/1/1/1	1/1/1/1/1/1	1/1/1/1/1/1	1/1/1/1/1/1	1/1/1/1/1/1	1/1/1/1/1/1
chr1A	345168010	downstream_gene_variant	MODIFIER	TraesCS1A01G190900	AT hook motif DNA-binding family protein	C	T	0/0/0/0/0/0	0/0/0/0/0/0	0/0/0/0/0/1	0/0/0/0/0/0	0/0/0/0/0/1	0/0/0/0/0/1	0/0/0/0/0/0	0/0/0/0/0/0	0/0/0/0/0/0	0/0/0/0/0/0	0/0/0/0/0/0	0/0/0/0/1/1	1/1/1/1/1/1	1/1/1/1/1/1	1/1/1/1/1/1	1/1/1/1/1/1	1/1/1/1/1/1	1/1/1/1/1/1	1/1/1/1/1/1	1/1/1/1/1/1	1/1/1/1/1/1	1/1/1/1/1/1	1/1/1/1/1/1	1/1/1/1/1/1
chr1A	345168010	intergenic_region	MODIFIER	TraesCS1A01G190800-TraesCS1A01G190900		C	T	0/0/0/0/0/0	0/0/0/0/0/0	0/0/0/0/0/1	0/0/0/0/0/0	0/0/0/0/0/1	0/0/0/0/0/1	0/0/0/0/0/0	0/0/0/0/0/0	0/0/0/0/0/0	0/0/0/0/0/0	0/0/0/0/0/0	0/0/0/0/1/1	1/1/1/1/1/1	1/1/1/1/1/1	1/1/1/1/1/1	1/1/1/1/1/1	1/1/1/1/1/1	1/1/1/1/1/1	1/1/1/1/1/1	1/1/1/1/1/1	1/1/1/1/1/1	1/1/1/1/1/1	1/1/1/1/1/1	1/1/1/1/1/1
chr1A	345168256	synonymous_variant	LOW	TraesCS1A01G190900	AT hook motif DNA-binding family protein	G	T	0/0/0/0/0/0	0/0/0/0/0/1	0/0/0/0/0/0	0/0/0/0/0/1	0/0/0/0/0/1	0/0/0/0/0/1	0/0/0/0/0/0	0/0/0/0/0/0	0/0/0/0/0/0	0/0/0/0/0/0	0/0/0/0/0/0	0/0/0/0/0/0	1/1/1/1/1/1	1/1/1/1/1/1	1/1/1/1/1/1	1/1/1/1/1/1	1/1/1/1/1/1	1/1/1/1/1/1	1/1/1/1/1/1	1/1/1/1/1/1	1/1/1/1/1/1	1/1/1/1/1/1	1/1/1/1/1/1	1/1/1/1/1/1
chr1A	345168268	synonymous_variant	LOW	TraesCS1A01G190900	AT hook motif DNA-binding family protein	A	G	0/0/0/0/0/0	0/0/0/0/0/1	0/0/0/0/0/1	0/0/0/0/0/1	0/0/0/0/0/0	0/0/0/0/1/1	0/0/0/0/0/0	0/0/0/0/0/0	0/0/0/0/0/0	0/0/0/0/0/0	0/0/0/0/0/0	0/0/0/0/0/0	1/1/1/1/1/1	1/1/1/1/1/1	1/1/1/1/1/1	1/1/1/1/1/1	1/1/1/1/1/1	1/1/1/1/1/1	1/1/1/1/1/1	1/1/1/1/1/1	1/1/1/1/1/1	1/1/1/1/1/1	1/1/1/1/1/1	1/1/1/1/1/1
chr1A	345783748	missense_variant	MODERATE	TraesCS1A01G191300	Carbohydrate kinase, putative, expressed	T	A	0/0/0/0/0/0	0/0/0/0/0/1	0/0/0/0/0/0	0/0/0/0/0/1	0/0/0/0/1/1	0/0/0/0/0/1	0/0/0/0/0/0	0/0/0/0/0/1	0/0/0/0/1/1	0/0/0/0/0/1	0/0/0/0/0/1	0/0/0/0/0/0	1/1/1/1/1/1	1/1/1/1/1/1	1/1/1/1/1/1	1/1/1/1/1/1	1/1/1/1/1/1	1/1/1/1/1/1	1/1/1/1/1/1	1/1/1/1/1/1	1/1/1/1/1/1	1/1/1/1/1/1	1/1/1/1/1/1	1/1/1/1/1/1
chr1A	345783748	upstream_gene_variant	MODIFIER	TraesCS1A01G191400	AMMECR1-like protein	T	A	0/0/0/0/0/0	0/0/0/0/0/1	0/0/0/0/0/0	0/0/0/0/0/1	0/0/0/0/1/1	0/0/0/0/0/1	0/0/0/0/0/0	0/0/0/0/0/1	0/0/0/0/1/1	0/0/0/0/0/1	0/0/0/0/0/1	0/0/0/0/0/0	1/1/1/1/1/1	1/1/1/1/1/1	1/1/1/1/1/1	1/1/1/1/1/1	1/1/1/1/1/1	1/1/1/1/1/1	1/1/1/1/1/1	1/1/1/1/1/1	1/1/1/1/1/1	1/1/1/1/1/1	1/1/1/1/1/1	1/1/1/1/1/1
chr1A	345785486	missense_variant	MODERATE	TraesCS1A01G191300	Carbohydrate kinase, putative, expressed	A	G	0/0/0/0/0/1	0/0/0/0/0/1	0/0/0/0/0/1	0/0/0/0/1/1	0/0/0/0/0/1	0/0/0/0/1/1	0/0/0/0/0/0	0/0/0/0/0/1	0/0/0/0/0/0	0/0/0/0/1/1	0/0/0/1/1/1	0/0/0/1/1/1	1/1/1/1/1/1	1/1/1/1/1/1	1/1/1/1/1/1	1/1/1/1/1/1	1/1/1/1/1/1	1/1/1/1/1/1	1/1/1/1/1/1	1/1/1/1/1/1	1/1/1/1/1/1	1/1/1/1/1/1	1/1/1/1/1/1	1/1/1/1/1/1
chr1A	345785486	upstream_gene_variant	MODIFIER	TraesCS1A01G191400	AMMECR1-like protein	A	G	0/0/0/0/0/1	0/0/0/0/0/1	0/0/0/0/0/1	0/0/0/0/1/1	0/0/0/0/0/1	0/0/0/0/1/1	0/0/0/0/0/0	0/0/0/0/0/1	0/0/0/0/0/0	0/0/0/0/1/1	0/0/0/1/1/1	0/0/0/1/1/1	1/1/1/1/1/1	1/1/1/1/1/1	1/1/1/1/1/1	1/1/1/1/1/1	1/1/1/1/1/1	1/1/1/1/1/1	1/1/1/1/1/1	1/1/1/1/1/1	1/1/1/1/1/1	1/1/1/1/1/1	1/1/1/1/1/1	1/1/1/1/1/1
chr1A	345786602	upstream_gene_variant	MODIFIER	TraesCS1A01G191400	AMMECR1-like protein	A	G	0/0/0/0/0/1	0/0/0/0/0/1	0/0/0/0/0/1	0/0/0/0/0/0	0/0/0/0/0/1	0/0/0/0/0/1	0/0/0/0/0/0	0/0/1/1/1/1	0/0/0/0/0/0	0/0/0/0/0/1	0/0/0/1/1/1	0/0/0/0/0/0	1/1/1/1/1/1	1/1/1/1/1/1	1/1/1/1/1/1	1/1/1/1/1/1	1/1/1/1/1/1	1/1/1/1/1/1	1/1/1/1/1/1	1/1/1/1/1/1	1/1/1/1/1/1	1/1/1/1/1/1	1/1/1/1/1/1	1/1/1/1/1/1
chr1A	345786602	downstream_gene_variant	MODIFIER	TraesCS1A01G191300	Carbohydrate kinase, putative, expressed	A	G	0/0/0/0/0/1	0/0/0/0/0/1	0/0/0/0/0/1	0/0/0/0/0/0	0/0/0/0/0/1	0/0/0/0/0/1	0/0/0/0/0/0	0/0/1/1/1/1	0/0/0/0/0/0	0/0/0/0/0/1	0/0/0/1/1/1	0/0/0/0/0/0	1/1/1/1/1/1	1/1/1/1/1/1	1/1/1/1/1/1	1/1/1/1/1/1	1/1/1/1/1/1	1/1/1/1/1/1	1/1/1/1/1/1	1/1/1/1/1/1	1/1/1/1/1/1	1/1/1/1/1/1	1/1/1/1/1/1	1/1/1/1/1/1
chr1A	345786602	downstream_gene_variant	MODIFIER	TraesCS1A01G191500	D-mannose binding lectin protein with Apple-like carbohydrate-binding domain-containing protein	A	G	0/0/0/0/0/1	0/0/0/0/0/1	0/0/0/0/0/1	0/0/0/0/0/0	0/0/0/0/0/1	0/0/0/0/0/1	0/0/0/0/0/0	0/0/1/1/1/1	0/0/0/0/0/0	0/0/0/0/0/1	0/0/0/1/1/1	0/0/0/0/0/0	1/1/1/1/1/1	1/1/1/1/1/1	1/1/1/1/1/1	1/1/1/1/1/1	1/1/1/1/1/1	1/1/1/1/1/1	1/1/1/1/1/1	1/1/1/1/1/1	1/1/1/1/1/1	1/1/1/1/1/1	1/1/1/1/1/1	1/1/1/1/1/1
chr1A	345786602	intergenic_region	MODIFIER	TraesCS1A01G191300-TraesCS1A01G191400		A	G	0/0/0/0/0/1	0/0/0/0/0/1	0/0/0/0/0/1	0/0/0/0/0/0	0/0/0/0/0/1	0/0/0/0/0/1	0/0/0/0/0/0	0/0/1/1/1/1	0/0/0/0/0/0	0/0/0/0/0/1	0/0/0/1/1/1	0/0/0/0/0/0	1/1/1/1/1/1	1/1/1/1/1/1	1/1/1/1/1/1	1/1/1/1/1/1	1/1/1/1/1/1	1/1/1/1/1/1	1/1/1/1/1/1	1/1/1/1/1/1	1/1/1/1/1/1	1/1/1/1/1/1	1/1/1/1/1/1	1/1/1/1/1/1
chr1A	345786639	upstream_gene_variant	MODIFIER	TraesCS1A01G191400	AMMECR1-like protein	T	C	0/0/0/0/0/1	0/0/0/0/0/1	0/0/0/0/0/1	0/0/0/0/0/0	0/0/0/0/0/1	0/0/0/0/0/0	0/0/0/0/0/0	0/0/0/0/1/1	0/0/0/0/0/0	0/0/0/0/0/1	0/0/0/0/1/1	0/0/0/0/0/1	1/1/1/1/1/1	1/1/1/1/1/1	1/1/1/1/1/1	1/1/1/1/1/1	1/1/1/1/1/1	1/1/1/1/1/1	1/1/1/1/1/1	1/1/1/1/1/1	1/1/1/1/1/1	1/1/1/1/1/1	1/1/1/1/1/1	1/1/1/1/1/1
chr1A	345786639	downstream_gene_variant	MODIFIER	TraesCS1A01G191300	Carbohydrate kinase, putative, expressed	T	C	0/0/0/0/0/1	0/0/0/0/0/1	0/0/0/0/0/1	0/0/0/0/0/0	0/0/0/0/0/1	0/0/0/0/0/0	0/0/0/0/0/0	0/0/0/0/1/1	0/0/0/0/0/0	0/0/0/0/0/1	0/0/0/0/1/1	0/0/0/0/0/1	1/1/1/1/1/1	1/1/1/1/1/1	1/1/1/1/1/1	1/1/1/1/1/1	1/1/1/1/1/1	1/1/1/1/1/1	1/1/1/1/1/1	1/1/1/1/1/1	1/1/1/1/1/1	1/1/1/1/1/1	1/1/1/1/1/1	1/1/1/1/1/1
chr1A	345786639	downstream_gene_variant	MODIFIER	TraesCS1A01G191500	D-mannose binding lectin protein with Apple-like carbohydrate-binding domain-containing protein	T	C	0/0/0/0/0/1	0/0/0/0/0/1	0/0/0/0/0/1	0/0/0/0/0/0	0/0/0/0/0/1	0/0/0/0/0/0	0/0/0/0/0/0	0/0/0/0/1/1	0/0/0/0/0/0	0/0/0/0/0/1	0/0/0/0/1/1	0/0/0/0/0/1	1/1/1/1/1/1	1/1/1/1/1/1	1/1/1/1/1/1	1/1/1/1/1/1	1/1/1/1/1/1	1/1/1/1/1/1	1/1/1/1/1/1	1/1/1/1/1/1	1/1/1/1/1/1	1/1/1/1/1/1	1/1/1/1/1/1	1/1/1/1/1/1
chr1A	345786639	intergenic_region	MODIFIER	TraesCS1A01G191300-TraesCS1A01G191400		T	C	0/0/0/0/0/1	0/0/0/0/0/1	0/0/0/0/0/1	0/0/0/0/0/0	0/0/0/0/0/1	0/0/0/0/0/0	0/0/0/0/0/0	0/0/0/0/1/1	0/0/0/0/0/0	0/0/0/0/0/1	0/0/0/0/1/1	0/0/0/0/0/1	1/1/1/1/1/1	1/1/1/1/1/1	1/1/1/1/1/1	1/1/1/1/1/1	1/1/1/1/1/1	1/1/1/1/1/1	1/1/1/1/1/1	1/1/1/1/1/1	1/1/1/1/1/1	1/1/1/1/1/1	1/1/1/1/1/1	1/1/1/1/1/1
chr1A	345786748	upstream_gene_variant	MODIFIER	TraesCS1A01G191400	AMMECR1-like protein	G	T	0/0/0/0/0/0	0/0/0/0/0/1	0/0/0/0/0/1	0/0/0/0/0/1	0/0/0/0/0/1	0/0/0/0/0/1	0/0/0/0/0/0	0/0/0/0/1/1	0/0/0/0/0/0	0/0/0/0/0/0	0/0/0/0/0/1	0/0/0/0/0/0	1/1/1/1/1/1	1/1/1/1/1/1	1/1/1/1/1/1	1/1/1/1/1/1	1/1/1/1/1/1	1/1/1/1/1/1	1/1/1/1/1/1	1/1/1/1/1/1	1/1/1/1/1/1	1/1/1/1/1/1	1/1/1/1/1/1	1/1/1/1/1/1
chr1A	345786748	downstream_gene_variant	MODIFIER	TraesCS1A01G191300	Carbohydrate kinase, putative, expressed	G	T	0/0/0/0/0/0	0/0/0/0/0/1	0/0/0/0/0/1	0/0/0/0/0/1	0/0/0/0/0/1	0/0/0/0/0/1	0/0/0/0/0/0	0/0/0/0/1/1	0/0/0/0/0/0	0/0/0/0/0/0	0/0/0/0/0/1	0/0/0/0/0/0	1/1/1/1/1/1	1/1/1/1/1/1	1/1/1/1/1/1	1/1/1/1/1/1	1/1/1/1/1/1	1/1/1/1/1/1	1/1/1/1/1/1	1/1/1/1/1/1	1/1/1/1/1/1	1/1/1/1/1/1	1/1/1/1/1/1	1/1/1/1/1/1
chr1A	345786748	downstream_gene_variant	MODIFIER	TraesCS1A01G191500	D-mannose binding lectin protein with Apple-like carbohydrate-binding domain-containing protein	G	T	0/0/0/0/0/0	0/0/0/0/0/1	0/0/0/0/0/1	0/0/0/0/0/1	0/0/0/0/0/1	0/0/0/0/0/1	0/0/0/0/0/0	0/0/0/0/1/1	0/0/0/0/0/0	0/0/0/0/0/0	0/0/0/0/0/1	0/0/0/0/0/0	1/1/1/1/1/1	1/1/1/1/1/1	1/1/1/1/1/1	1/1/1/1/1/1	1/1/1/1/1/1	1/1/1/1/1/1	1/1/1/1/1/1	1/1/1/1/1/1	1/1/1/1/1/1	1/1/1/1/1/1	1/1/1/1/1/1	1/1/1/1/1/1
chr1A	345786748	intergenic_region	MODIFIER	TraesCS1A01G191300-TraesCS1A01G191400		G	T	0/0/0/0/0/0	0/0/0/0/0/1	0/0/0/0/0/1	0/0/0/0/0/1	0/0/0/0/0/1	0/0/0/0/0/1	0/0/0/0/0/0	0/0/0/0/1/1	0/0/0/0/0/0	0/0/0/0/0/0	0/0/0/0/0/1	0/0/0/0/0/0	1/1/1/1/1/1	1/1/1/1/1/1	1/1/1/1/1/1	1/1/1/1/1/1	1/1/1/1/1/1	1/1/1/1/1/1	1/1/1/1/1/1	1/1/1/1/1/1	1/1/1/1/1/1	1/1/1/1/1/1	1/1/1/1/1/1	1/1/1/1/1/1
chr1A	345787965	upstream_gene_variant	MODIFIER	TraesCS1A01G191400	AMMECR1-like protein	A	G	0/0/0/0/0/1	0/0/0/0/0/1	0/0/0/0/0/1	0/0/0/0/0/1	0/0/0/0/0/1	0/0/0/0/0/1	0/0/0/0/0/0	0/0/0/0/0/1	0/0/0/0/0/1	0/0/0/0/0/1	0/0/0/0/1/1	0/0/0/0/0/1	1/1/1/1/1/1	1/1/1/1/1/1	1/1/1/1/1/1	1/1/1/1/1/1	1/1/1/1/1/1	1/1/1/1/1/1	1/1/1/1/1/1	1/1/1/1/1/1	1/1/1/1/1/1	1/1/1/1/1/1	1/1/1/1/1/1	1/1/1/1/1/1
chr1A	345787965	downstream_gene_variant	MODIFIER	TraesCS1A01G191300	Carbohydrate kinase, putative, expressed	A	G	0/0/0/0/0/1	0/0/0/0/0/1	0/0/0/0/0/1	0/0/0/0/0/1	0/0/0/0/0/1	0/0/0/0/0/1	0/0/0/0/0/0	0/0/0/0/0/1	0/0/0/0/0/1	0/0/0/0/0/1	0/0/0/0/1/1	0/0/0/0/0/1	1/1/1/1/1/1	1/1/1/1/1/1	1/1/1/1/1/1	1/1/1/1/1/1	1/1/1/1/1/1	1/1/1/1/1/1	1/1/1/1/1/1	1/1/1/1/1/1	1/1/1/1/1/1	1/1/1/1/1/1	1/1/1/1/1/1	1/1/1/1/1/1
chr1A	345787965	downstream_gene_variant	MODIFIER	TraesCS1A01G191500	D-mannose binding lectin protein with Apple-like carbohydrate-binding domain-containing protein	A	G	0/0/0/0/0/1	0/0/0/0/0/1	0/0/0/0/0/1	0/0/0/0/0/1	0/0/0/0/0/1	0/0/0/0/0/1	0/0/0/0/0/0	0/0/0/0/0/1	0/0/0/0/0/1	0/0/0/0/0/1	0/0/0/0/1/1	0/0/0/0/0/1	1/1/1/1/1/1	1/1/1/1/1/1	1/1/1/1/1/1	1/1/1/1/1/1	1/1/1/1/1/1	1/1/1/1/1/1	1/1/1/1/1/1	1/1/1/1/1/1	1/1/1/1/1/1	1/1/1/1/1/1	1/1/1/1/1/1	1/1/1/1/1/1
chr1A	345787965	intergenic_region	MODIFIER	TraesCS1A01G191300-TraesCS1A01G191400		A	G	0/0/0/0/0/1	0/0/0/0/0/1	0/0/0/0/0/1	0/0/0/0/0/1	0/0/0/0/0/1	0/0/0/0/0/1	0/0/0/0/0/0	0/0/0/0/0/1	0/0/0/0/0/1	0/0/0/0/0/1	0/0/0/0/1/1	0/0/0/0/0/1	1/1/1/1/1/1	1/1/1/1/1/1	1/1/1/1/1/1	1/1/1/1/1/1	1/1/1/1/1/1	1/1/1/1/1/1	1/1/1/1/1/1	1/1/1/1/1/1	1/1/1/1/1/1	1/1/1/1/1/1	1/1/1/1/1/1	1/1/1/1/1/1
chr1A	345788043	upstream_gene_variant	MODIFIER	TraesCS1A01G191400	AMMECR1-like protein	C	G	0/0/0/0/0/0	0/0/0/0/0/1	0/0/0/0/0/0	0/0/0/0/0/1	0/0/0/0/0/1	0/0/0/0/0/1	0/0/0/0/0/0	0/0/0/0/0/1	0/0/0/0/0/1	0/0/0/0/0/1	0/0/0/0/1/1	0/0/0/0/0/1	1/1/1/1/1/1	1/1/1/1/1/1	1/1/1/1/1/1	1/1/1/1/1/1	1/1/1/1/1/1	1/1/1/1/1/1	1/1/1/1/1/1	1/1/1/1/1/1	1/1/1/1/1/1	1/1/1/1/1/1	1/1/1/1/1/1	1/1/1/1/1/1
chr1A	345788043	downstream_gene_variant	MODIFIER	TraesCS1A01G191300	Carbohydrate kinase, putative, expressed	C	G	0/0/0/0/0/0	0/0/0/0/0/1	0/0/0/0/0/0	0/0/0/0/0/1	0/0/0/0/0/1	0/0/0/0/0/1	0/0/0/0/0/0	0/0/0/0/0/1	0/0/0/0/0/1	0/0/0/0/0/1	0/0/0/0/1/1	0/0/0/0/0/1	1/1/1/1/1/1	1/1/1/1/1/1	1/1/1/1/1/1	1/1/1/1/1/1	1/1/1/1/1/1	1/1/1/1/1/1	1/1/1/1/1/1	1/1/1/1/1/1	1/1/1/1/1/1	1/1/1/1/1/1	1/1/1/1/1/1	1/1/1/1/1/1
chr1A	345788043	downstream_gene_variant	MODIFIER	TraesCS1A01G191500	D-mannose binding lectin protein with Apple-like carbohydrate-binding domain-containing protein	C	G	0/0/0/0/0/0	0/0/0/0/0/1	0/0/0/0/0/0	0/0/0/0/0/1	0/0/0/0/0/1	0/0/0/0/0/1	0/0/0/0/0/0	0/0/0/0/0/1	0/0/0/0/0/1	0/0/0/0/0/1	0/0/0/0/1/1	0/0/0/0/0/1	1/1/1/1/1/1	1/1/1/1/1/1	1/1/1/1/1/1	1/1/1/1/1/1	1/1/1/1/1/1	1/1/1/1/1/1	1/1/1/1/1/1	1/1/1/1/1/1	1/1/1/1/1/1	1/1/1/1/1/1	1/1/1/1/1/1	1/1/1/1/1/1
chr1A	345788043	intergenic_region	MODIFIER	TraesCS1A01G191300-TraesCS1A01G191400		C	G	0/0/0/0/0/0	0/0/0/0/0/1	0/0/0/0/0/0	0/0/0/0/0/1	0/0/0/0/0/1	0/0/0/0/0/1	0/0/0/0/0/0	0/0/0/0/0/1	0/0/0/0/0/1	0/0/0/0/0/1	0/0/0/0/1/1	0/0/0/0/0/1	1/1/1/1/1/1	1/1/1/1/1/1	1/1/1/1/1/1	1/1/1/1/1/1	1/1/1/1/1/1	1/1/1/1/1/1	1/1/1/1/1/1	1/1/1/1/1/1	1/1/1/1/1/1	1/1/1/1/1/1	1/1/1/1/1/1	1/1/1/1/1/1
chr1A	345788250	downstream_gene_variant	MODIFIER	TraesCS1A01G191300	Carbohydrate kinase, putative, expressed	G	T	0/0/0/0/0/1	0/0/0/0/0/1	0/0/0/0/0/0	0/0/0/0/0/1	0/0/0/0/0/0	0/0/0/0/0/1	0/0/0/0/0/0	0/0/0/0/0/1	0/0/0/0/0/0	0/0/0/0/0/0	0/0/0/0/0/1	0/0/0/0/0/0	0/0/0/0/1/1	0/0/0/0/1/1	0/1/1/1/1/1	0/0/0/1/1/1	0/0/0/0/1/1	0/0/1/1/1/1	1/1/1/1/1/1	0/0/0/1/1/1	0/0/0/1/1/1	0/0/0/1/1/1	0/0/0/1/1/1	0/0/1/1/1/1
chr1A	345788250	downstream_gene_variant	MODIFIER	TraesCS1A01G191500	D-mannose binding lectin protein with Apple-like carbohydrate-binding domain-containing protein	G	T	0/0/0/0/0/1	0/0/0/0/0/1	0/0/0/0/0/0	0/0/0/0/0/1	0/0/0/0/0/0	0/0/0/0/0/1	0/0/0/0/0/0	0/0/0/0/0/1	0/0/0/0/0/0	0/0/0/0/0/0	0/0/0/0/0/1	0/0/0/0/0/0	0/0/0/0/1/1	0/0/0/0/1/1	0/1/1/1/1/1	0/0/0/1/1/1	0/0/0/0/1/1	0/0/1/1/1/1	1/1/1/1/1/1	0/0/0/1/1/1	0/0/0/1/1/1	0/0/0/1/1/1	0/0/0/1/1/1	0/0/1/1/1/1
chr1A	345788250	intron_variant	MODIFIER	TraesCS1A01G191400	AMMECR1-like protein	G	T	0/0/0/0/0/1	0/0/0/0/0/1	0/0/0/0/0/0	0/0/0/0/0/1	0/0/0/0/0/0	0/0/0/0/0/1	0/0/0/0/0/0	0/0/0/0/0/1	0/0/0/0/0/0	0/0/0/0/0/0	0/0/0/0/0/1	0/0/0/0/0/0	0/0/0/0/1/1	0/0/0/0/1/1	0/1/1/1/1/1	0/0/0/1/1/1	0/0/0/0/1/1	0/0/1/1/1/1	1/1/1/1/1/1	0/0/0/1/1/1	0/0/0/1/1/1	0/0/0/1/1/1	0/0/0/1/1/1	0/0/1/1/1/1
chr1A	345788397	downstream_gene_variant	MODIFIER	TraesCS1A01G191300	Carbohydrate kinase, putative, expressed	C	A	0/0/0/0/0/1	0/0/0/0/0/1	0/0/0/0/0/0	0/0/0/0/0/0	0/0/0/0/0/0	0/0/0/0/0/1	0/0/0/0/0/0	0/0/0/0/0/0	0/0/0/0/1/1	0/0/0/0/0/0	0/0/0/0/0/1	0/0/0/0/0/0	1/1/1/1/1/1	1/1/1/1/1/1	1/1/1/1/1/1	1/1/1/1/1/1	1/1/1/1/1/1	1/1/1/1/1/1	1/1/1/1/1/1	1/1/1/1/1/1	1/1/1/1/1/1	1/1/1/1/1/1	1/1/1/1/1/1	1/1/1/1/1/1
chr1A	345788397	downstream_gene_variant	MODIFIER	TraesCS1A01G191500	D-mannose binding lectin protein with Apple-like carbohydrate-binding domain-containing protein	C	A	0/0/0/0/0/1	0/0/0/0/0/1	0/0/0/0/0/0	0/0/0/0/0/0	0/0/0/0/0/0	0/0/0/0/0/1	0/0/0/0/0/0	0/0/0/0/0/0	0/0/0/0/1/1	0/0/0/0/0/0	0/0/0/0/0/1	0/0/0/0/0/0	1/1/1/1/1/1	1/1/1/1/1/1	1/1/1/1/1/1	1/1/1/1/1/1	1/1/1/1/1/1	1/1/1/1/1/1	1/1/1/1/1/1	1/1/1/1/1/1	1/1/1/1/1/1	1/1/1/1/1/1	1/1/1/1/1/1	1/1/1/1/1/1
chr1A	345788397	intron_variant	MODIFIER	TraesCS1A01G191400	AMMECR1-like protein	C	A	0/0/0/0/0/1	0/0/0/0/0/1	0/0/0/0/0/0	0/0/0/0/0/0	0/0/0/0/0/0	0/0/0/0/0/1	0/0/0/0/0/0	0/0/0/0/0/0	0/0/0/0/1/1	0/0/0/0/0/0	0/0/0/0/0/1	0/0/0/0/0/0	1/1/1/1/1/1	1/1/1/1/1/1	1/1/1/1/1/1	1/1/1/1/1/1	1/1/1/1/1/1	1/1/1/1/1/1	1/1/1/1/1/1	1/1/1/1/1/1	1/1/1/1/1/1	1/1/1/1/1/1	1/1/1/1/1/1	1/1/1/1/1/1
chr1A	345788436	downstream_gene_variant	MODIFIER	TraesCS1A01G191300	Carbohydrate kinase, putative, expressed	CTTTTTC	CTTTTTTT	0/0/0/0/0/1	0/0/0/0/0/1	0/0/0/0/0/0	0/0/0/0/0/1	0/0/0/0/0/0	0/0/0/0/0/0	0/0/0/0/0/0	0/0/0/0/0/0	0/0/1/1/1/1	0/0/0/0/0/0	0/0/0/0/0/0	0/0/0/0/0/0	1/1/1/1/1/1	1/1/1/1/1/1	1/1/1/1/1/1	1/1/1/1/1/1	1/1/1/1/1/1	1/1/1/1/1/1	1/1/1/1/1/1	1/1/1/1/1/1	1/1/1/1/1/1	1/1/1/1/1/1	1/1/1/1/1/1	1/1/1/1/1/1
chr1A	345788436	downstream_gene_variant	MODIFIER	TraesCS1A01G191500	D-mannose binding lectin protein with Apple-like carbohydrate-binding domain-containing protein	CTTTTTC	CTTTTTTT	0/0/0/0/0/1	0/0/0/0/0/1	0/0/0/0/0/0	0/0/0/0/0/1	0/0/0/0/0/0	0/0/0/0/0/0	0/0/0/0/0/0	0/0/0/0/0/0	0/0/1/1/1/1	0/0/0/0/0/0	0/0/0/0/0/0	0/0/0/0/0/0	1/1/1/1/1/1	1/1/1/1/1/1	1/1/1/1/1/1	1/1/1/1/1/1	1/1/1/1/1/1	1/1/1/1/1/1	1/1/1/1/1/1	1/1/1/1/1/1	1/1/1/1/1/1	1/1/1/1/1/1	1/1/1/1/1/1	1/1/1/1/1/1
chr1A	345788436	intron_variant	MODIFIER	TraesCS1A01G191400	AMMECR1-like protein	CTTTTTC	CTTTTTTT	0/0/0/0/0/1	0/0/0/0/0/1	0/0/0/0/0/0	0/0/0/0/0/1	0/0/0/0/0/0	0/0/0/0/0/0	0/0/0/0/0/0	0/0/0/0/0/0	0/0/1/1/1/1	0/0/0/0/0/0	0/0/0/0/0/0	0/0/0/0/0/0	1/1/1/1/1/1	1/1/1/1/1/1	1/1/1/1/1/1	1/1/1/1/1/1	1/1/1/1/1/1	1/1/1/1/1/1	1/1/1/1/1/1	1/1/1/1/1/1	1/1/1/1/1/1	1/1/1/1/1/1	1/1/1/1/1/1	1/1/1/1/1/1
chr1A	345788875	synonymous_variant	LOW	TraesCS1A01G191400	AMMECR1-like protein	T	C	0/0/0/0/0/0	0/0/0/0/0/0	0/0/0/0/0/0	0/0/0/0/0/0	0/0/0/0/0/0	0/0/0/0/0/1	0/0/0/0/0/0	0/0/0/0/0/1	0/0/0/0/0/0	0/0/0/0/0/0	0/0/0/0/0/1	0/0/0/0/0/0	1/1/1/1/1/1	1/1/1/1/1/1	1/1/1/1/1/1	1/1/1/1/1/1	1/1/1/1/1/1	1/1/1/1/1/1	1/1/1/1/1/1	1/1/1/1/1/1	1/1/1/1/1/1	1/1/1/1/1/1	1/1/1/1/1/1	1/1/1/1/1/1
chr1A	345788875	downstream_gene_variant	MODIFIER	TraesCS1A01G191300	Carbohydrate kinase, putative, expressed	T	C	0/0/0/0/0/0	0/0/0/0/0/0	0/0/0/0/0/0	0/0/0/0/0/0	0/0/0/0/0/0	0/0/0/0/0/1	0/0/0/0/0/0	0/0/0/0/0/1	0/0/0/0/0/0	0/0/0/0/0/0	0/0/0/0/0/1	0/0/0/0/0/0	1/1/1/1/1/1	1/1/1/1/1/1	1/1/1/1/1/1	1/1/1/1/1/1	1/1/1/1/1/1	1/1/1/1/1/1	1/1/1/1/1/1	1/1/1/1/1/1	1/1/1/1/1/1	1/1/1/1/1/1	1/1/1/1/1/1	1/1/1/1/1/1
chr1A	345788875	downstream_gene_variant	MODIFIER	TraesCS1A01G191500	D-mannose binding lectin protein with Apple-like carbohydrate-binding domain-containing protein	T	C	0/0/0/0/0/0	0/0/0/0/0/0	0/0/0/0/0/0	0/0/0/0/0/0	0/0/0/0/0/0	0/0/0/0/0/1	0/0/0/0/0/0	0/0/0/0/0/1	0/0/0/0/0/0	0/0/0/0/0/0	0/0/0/0/0/1	0/0/0/0/0/0	1/1/1/1/1/1	1/1/1/1/1/1	1/1/1/1/1/1	1/1/1/1/1/1	1/1/1/1/1/1	1/1/1/1/1/1	1/1/1/1/1/1	1/1/1/1/1/1	1/1/1/1/1/1	1/1/1/1/1/1	1/1/1/1/1/1	1/1/1/1/1/1
chr1A	345789970	missense_variant	MODERATE	TraesCS1A01G191400	AMMECR1-like protein	C	A	0/0/0/0/0/1	0/0/0/0/0/1	0/0/0/0/0/1	0/0/0/0/0/1	0/0/0/0/0/1	0/0/0/0/0/1	0/0/0/0/0/0	0/0/0/0/0/1	0/0/0/0/0/0	0/0/0/0/0/1	0/0/0/0/0/1	0/0/0/0/0/1	1/1/1/1/1/1	1/1/1/1/1/1	1/1/1/1/1/1	1/1/1/1/1/1	1/1/1/1/1/1	1/1/1/1/1/1	1/1/1/1/1/1	1/1/1/1/1/1	1/1/1/1/1/1	1/1/1/1/1/1	1/1/1/1/1/1	1/1/1/1/1/1
chr1A	345789970	downstream_gene_variant	MODIFIER	TraesCS1A01G191300	Carbohydrate kinase, putative, expressed	C	A	0/0/0/0/0/1	0/0/0/0/0/1	0/0/0/0/0/1	0/0/0/0/0/1	0/0/0/0/0/1	0/0/0/0/0/1	0/0/0/0/0/0	0/0/0/0/0/1	0/0/0/0/0/0	0/0/0/0/0/1	0/0/0/0/0/1	0/0/0/0/0/1	1/1/1/1/1/1	1/1/1/1/1/1	1/1/1/1/1/1	1/1/1/1/1/1	1/1/1/1/1/1	1/1/1/1/1/1	1/1/1/1/1/1	1/1/1/1/1/1	1/1/1/1/1/1	1/1/1/1/1/1	1/1/1/1/1/1	1/1/1/1/1/1
chr1A	345789970	downstream_gene_variant	MODIFIER	TraesCS1A01G191500	D-mannose binding lectin protein with Apple-like carbohydrate-binding domain-containing protein	C	A	0/0/0/0/0/1	0/0/0/0/0/1	0/0/0/0/0/1	0/0/0/0/0/1	0/0/0/0/0/1	0/0/0/0/0/1	0/0/0/0/0/0	0/0/0/0/0/1	0/0/0/0/0/0	0/0/0/0/0/1	0/0/0/0/0/1	0/0/0/0/0/1	1/1/1/1/1/1	1/1/1/1/1/1	1/1/1/1/1/1	1/1/1/1/1/1	1/1/1/1/1/1	1/1/1/1/1/1	1/1/1/1/1/1	1/1/1/1/1/1	1/1/1/1/1/1	1/1/1/1/1/1	1/1/1/1/1/1	1/1/1/1/1/1
chr1A	347320669	missense_variant	MODERATE	TraesCS1A01G191800	Mitochondrial carrier protein	T	C	0/0/0/0/0/0	0/0/0/0/0/0	0/0/0/0/0/1	0/0/0/0/0/1	0/0/0/0/0/1	0/0/0/0/0/1	0/0/0/0/0/0	0/0/0/0/0/0	0/0/0/0/0/0	0/0/0/0/0/1	0/0/0/0/0/0	0/0/0/0/0/0	1/1/1/1/1/1	1/1/1/1/1/1	1/1/1/1/1/1	1/1/1/1/1/1	1/1/1/1/1/1	1/1/1/1/1/1	1/1/1/1/1/1	1/1/1/1/1/1	1/1/1/1/1/1	1/1/1/1/1/1	1/1/1/1/1/1	1/1/1/1/1/1
chr1A	347320669	downstream_gene_variant	MODIFIER	TraesCS1A01G191900	Mitochondrial carrier protein	T	C	0/0/0/0/0/0	0/0/0/0/0/0	0/0/0/0/0/1	0/0/0/0/0/1	0/0/0/0/0/1	0/0/0/0/0/1	0/0/0/0/0/0	0/0/0/0/0/0	0/0/0/0/0/0	0/0/0/0/0/1	0/0/0/0/0/0	0/0/0/0/0/0	1/1/1/1/1/1	1/1/1/1/1/1	1/1/1/1/1/1	1/1/1/1/1/1	1/1/1/1/1/1	1/1/1/1/1/1	1/1/1/1/1/1	1/1/1/1/1/1	1/1/1/1/1/1	1/1/1/1/1/1	1/1/1/1/1/1	1/1/1/1/1/1
chr1A	347322461	synonymous_variant	LOW	TraesCS1A01G191900	Mitochondrial carrier protein	G	A	0/0/0/0/0/0	0/0/0/0/0/0	0/0/0/0/0/1	0/0/0/0/0/1	0/0/0/0/0/1	0/0/0/0/1/1	0/0/0/0/0/0	0/0/0/0/0/1	0/0/0/0/1/1	0/0/0/0/0/1	0/0/0/1/1/1	0/0/0/0/0/1	1/1/1/1/1/1	1/1/1/1/1/1	1/1/1/1/1/1	1/1/1/1/1/1	1/1/1/1/1/1	1/1/1/1/1/1	1/1/1/1/1/1	1/1/1/1/1/1	1/1/1/1/1/1	1/1/1/1/1/1	1/1/1/1/1/1	1/1/1/1/1/1
chr1A	347322461	upstream_gene_variant	MODIFIER	TraesCS1A01G191800	Mitochondrial carrier protein	G	A	0/0/0/0/0/0	0/0/0/0/0/0	0/0/0/0/0/1	0/0/0/0/0/1	0/0/0/0/0/1	0/0/0/0/1/1	0/0/0/0/0/0	0/0/0/0/0/1	0/0/0/0/1/1	0/0/0/0/0/1	0/0/0/1/1/1	0/0/0/0/0/1	1/1/1/1/1/1	1/1/1/1/1/1	1/1/1/1/1/1	1/1/1/1/1/1	1/1/1/1/1/1	1/1/1/1/1/1	1/1/1/1/1/1	1/1/1/1/1/1	1/1/1/1/1/1	1/1/1/1/1/1	1/1/1/1/1/1	1/1/1/1/1/1
chr1A	347322829	missense_variant	MODERATE	TraesCS1A01G191900	Mitochondrial carrier protein	T	C	0/0/0/0/0/1	0/0/0/0/0/1	0/0/0/0/0/0	0/0/0/0/0/1	0/0/0/0/1/1	0/0/0/0/0/0	0/0/0/0/0/0	0/0/0/0/0/1	0/0/0/0/1/1	0/0/0/0/0/1	0/0/0/0/1/1	0/0/0/0/0/1	1/1/1/1/1/1	1/1/1/1/1/1	1/1/1/1/1/1	1/1/1/1/1/1	1/1/1/1/1/1	1/1/1/1/1/1	1/1/1/1/1/1	1/1/1/1/1/1	1/1/1/1/1/1	1/1/1/1/1/1	1/1/1/1/1/1	1/1/1/1/1/1
chr1A	347322829	upstream_gene_variant	MODIFIER	TraesCS1A01G191800	Mitochondrial carrier protein	T	C	0/0/0/0/0/1	0/0/0/0/0/1	0/0/0/0/0/0	0/0/0/0/0/1	0/0/0/0/1/1	0/0/0/0/0/0	0/0/0/0/0/0	0/0/0/0/0/1	0/0/0/0/1/1	0/0/0/0/0/1	0/0/0/0/1/1	0/0/0/0/0/1	1/1/1/1/1/1	1/1/1/1/1/1	1/1/1/1/1/1	1/1/1/1/1/1	1/1/1/1/1/1	1/1/1/1/1/1	1/1/1/1/1/1	1/1/1/1/1/1	1/1/1/1/1/1	1/1/1/1/1/1	1/1/1/1/1/1	1/1/1/1/1/1
chr1A	347324145	missense_variant	MODERATE	TraesCS1A01G191900	Mitochondrial carrier protein	C	T	0/0/0/0/0/1	0/0/0/0/0/1	0/0/0/0/0/1	0/0/0/0/0/1	0/0/0/0/0/1	0/0/0/0/0/1	0/0/0/0/0/0	0/0/0/0/0/1	0/0/0/0/0/1	0/0/0/0/0/1	0/0/0/0/1/1	0/0/0/0/0/1	1/1/1/1/1/1	1/1/1/1/1/1	1/1/1/1/1/1	0/1/1/1/1/1	1/1/1/1/1/1	1/1/1/1/1/1	1/1/1/1/1/1	1/1/1/1/1/1	1/1/1/1/1/1	1/1/1/1/1/1	1/1/1/1/1/1	1/1/1/1/1/1
chr1A	347324145	upstream_gene_variant	MODIFIER	TraesCS1A01G191800	Mitochondrial carrier protein	C	T	0/0/0/0/0/1	0/0/0/0/0/1	0/0/0/0/0/1	0/0/0/0/0/1	0/0/0/0/0/1	0/0/0/0/0/1	0/0/0/0/0/0	0/0/0/0/0/1	0/0/0/0/0/1	0/0/0/0/0/1	0/0/0/0/1/1	0/0/0/0/0/1	1/1/1/1/1/1	1/1/1/1/1/1	1/1/1/1/1/1	0/1/1/1/1/1	1/1/1/1/1/1	1/1/1/1/1/1	1/1/1/1/1/1	1/1/1/1/1/1	1/1/1/1/1/1	1/1/1/1/1/1	1/1/1/1/1/1	1/1/1/1/1/1
chr1A	347621726	downstream_gene_variant	MODIFIER	TraesCS1A01G192200	zinc finger CCCH domain protein	T	A	0/0/0/0/0/1	0/0/0/0/0/0	0/0/0/0/0/1	0/0/0/0/1/1	0/0/0/0/0/0	0/0/0/0/0/1	0/0/0/0/0/0	0/0/0/0/0/1	0/0/0/0/0/1	0/0/0/0/0/1	0/0/0/0/0/1	0/0/0/0/0/0	1/1/1/1/1/1	1/1/1/1/1/1	1/1/1/1/1/1	0/1/1/1/1/1	1/1/1/1/1/1	0/1/1/1/1/1	1/1/1/1/1/1	1/1/1/1/1/1	0/1/1/1/1/1	0/1/1/1/1/1	1/1/1/1/1/1	1/1/1/1/1/1
chr1A	347621726	downstream_gene_variant	MODIFIER	TraesCS1A01G192200	zinc finger CCCH domain protein	T	A	0/0/0/0/0/1	0/0/0/0/0/0	0/0/0/0/0/1	0/0/0/0/1/1	0/0/0/0/0/0	0/0/0/0/0/1	0/0/0/0/0/0	0/0/0/0/0/1	0/0/0/0/0/1	0/0/0/0/0/1	0/0/0/0/0/1	0/0/0/0/0/0	1/1/1/1/1/1	1/1/1/1/1/1	1/1/1/1/1/1	0/1/1/1/1/1	1/1/1/1/1/1	0/1/1/1/1/1	1/1/1/1/1/1	1/1/1/1/1/1	0/1/1/1/1/1	0/1/1/1/1/1	1/1/1/1/1/1	1/1/1/1/1/1
chr1A	347621726	intergenic_region	MODIFIER	TraesCS1A01G192200-TraesCS1A01G192300		T	A	0/0/0/0/0/1	0/0/0/0/0/0	0/0/0/0/0/1	0/0/0/0/1/1	0/0/0/0/0/0	0/0/0/0/0/1	0/0/0/0/0/0	0/0/0/0/0/1	0/0/0/0/0/1	0/0/0/0/0/1	0/0/0/0/0/1	0/0/0/0/0/0	1/1/1/1/1/1	1/1/1/1/1/1	1/1/1/1/1/1	0/1/1/1/1/1	1/1/1/1/1/1	0/1/1/1/1/1	1/1/1/1/1/1	1/1/1/1/1/1	0/1/1/1/1/1	0/1/1/1/1/1	1/1/1/1/1/1	1/1/1/1/1/1
chr1A	347634391	missense_variant	MODERATE	TraesCS1A01G192300	60S ribosomal export protein NMD3	C	G	0/0/0/0/0/0	0/0/0/0/0/1	0/0/0/0/0/1	0/0/0/0/1/1	0/0/0/0/0/0	0/0/0/0/0/1	0/0/0/0/0/1	0/0/0/0/0/1	0/0/0/0/1/1	0/0/0/0/0/1	0/0/0/0/0/1	0/0/0/0/0/1	0/1/1/1/1/1	1/1/1/1/1/1	1/1/1/1/1/1	1/1/1/1/1/1	1/1/1/1/1/1	1/1/1/1/1/1	1/1/1/1/1/1	1/1/1/1/1/1	1/1/1/1/1/1	0/1/1/1/1/1	1/1/1/1/1/1	1/1/1/1/1/1
chr1A	347640488	upstream_gene_variant	MODIFIER	TraesCS1A01G192300	60S ribosomal export protein NMD3	G	A	0/0/0/0/0/0	0/0/0/0/0/1	0/0/0/0/0/1	0/0/0/0/0/1	0/0/0/0/0/1	0/0/0/0/0/1	0/0/0/0/0/0	0/0/0/0/0/1	0/0/0/0/0/0	0/0/0/0/0/0	0/0/0/0/0/1	0/0/0/0/0/1	1/1/1/1/1/1	1/1/1/1/1/1	0/1/1/1/1/1	1/1/1/1/1/1	1/1/1/1/1/1	1/1/1/1/1/1	1/1/1/1/1/1	1/1/1/1/1/1	1/1/1/1/1/1	1/1/1/1/1/1	1/1/1/1/1/1	1/1/1/1/1/1
chr1A	347640488	downstream_gene_variant	MODIFIER	TraesCS1A01G192400	Nuclear control of ATPase protein 2	G	A	0/0/0/0/0/0	0/0/0/0/0/1	0/0/0/0/0/1	0/0/0/0/0/1	0/0/0/0/0/1	0/0/0/0/0/1	0/0/0/0/0/0	0/0/0/0/0/1	0/0/0/0/0/0	0/0/0/0/0/0	0/0/0/0/0/1	0/0/0/0/0/1	1/1/1/1/1/1	1/1/1/1/1/1	0/1/1/1/1/1	1/1/1/1/1/1	1/1/1/1/1/1	1/1/1/1/1/1	1/1/1/1/1/1	1/1/1/1/1/1	1/1/1/1/1/1	1/1/1/1/1/1	1/1/1/1/1/1	1/1/1/1/1/1
chr1A	347640488	intergenic_region	MODIFIER	TraesCS1A01G192300-TraesCS1A01G192400		G	A	0/0/0/0/0/0	0/0/0/0/0/1	0/0/0/0/0/1	0/0/0/0/0/1	0/0/0/0/0/1	0/0/0/0/0/1	0/0/0/0/0/0	0/0/0/0/0/1	0/0/0/0/0/0	0/0/0/0/0/0	0/0/0/0/0/1	0/0/0/0/0/1	1/1/1/1/1/1	1/1/1/1/1/1	0/1/1/1/1/1	1/1/1/1/1/1	1/1/1/1/1/1	1/1/1/1/1/1	1/1/1/1/1/1	1/1/1/1/1/1	1/1/1/1/1/1	1/1/1/1/1/1	1/1/1/1/1/1	1/1/1/1/1/1
chr1A	348398807	3_prime_UTR_variant	MODIFIER	TraesCS1A01G192800	PLATZ transcription factor	T	A	0/0/0/0/0/1	0/0/0/0/0/1	0/0/0/0/0/1	0/0/0/0/0/1	0/0/0/0/0/0	0/0/0/0/0/1	0/0/0/0/0/0	0/0/0/0/0/1	0/0/0/0/0/1	0/0/0/0/0/1	0/0/0/0/0/1	0/0/0/0/1/1	1/1/1/1/1/1	1/1/1/1/1/1	1/1/1/1/1/1	1/1/1/1/1/1	1/1/1/1/1/1	1/1/1/1/1/1	1/1/1/1/1/1	1/1/1/1/1/1	1/1/1/1/1/1	1/1/1/1/1/1	1/1/1/1/1/1	1/1/1/1/1/1
chr1A	348399302	missense_variant	MODERATE	TraesCS1A01G192800	PLATZ transcription factor	A	G	0/0/0/0/0/0	0/0/0/0/0/0	0/0/0/0/0/1	0/0/0/0/0/1	0/0/0/0/0/1	0/0/0/0/0/1	0/0/0/0/0/0	0/0/0/0/0/1	0/0/0/0/0/1	0/0/0/0/0/1	0/0/0/0/1/1	0/0/0/0/1/1	1/1/1/1/1/1	1/1/1/1/1/1	1/1/1/1/1/1	1/1/1/1/1/1	1/1/1/1/1/1	1/1/1/1/1/1	1/1/1/1/1/1	1/1/1/1/1/1	1/1/1/1/1/1	1/1/1/1/1/1	1/1/1/1/1/1	1/1/1/1/1/1
chr1A	348400021	intron_variant	MODIFIER	TraesCS1A01G192800	PLATZ transcription factor	A	G	0/0/0/0/0/0	0/0/0/0/0/0	0/0/0/0/0/0	0/0/0/0/0/1	0/0/0/1/1/1	0/0/0/0/0/0	0/0/0/0/0/1	0/0/0/0/0/0	0/0/0/0/0/1	0/0/0/0/0/1	0/0/0/0/0/1	0/0/0/0/1/1	1/1/1/1/1/1	1/1/1/1/1/1	1/1/1/1/1/1	1/1/1/1/1/1	1/1/1/1/1/1	1/1/1/1/1/1	1/1/1/1/1/1	1/1/1/1/1/1	1/1/1/1/1/1	1/1/1/1/1/1	1/1/1/1/1/1	1/1/1/1/1/1
chr1A	348717440	3_prime_UTR_variant	MODIFIER	TraesCS1A01G193000	ADP-ribosylation factor GTPase-activating protein	A	C	0/0/0/0/0/1	0/0/0/0/0/1	0/0/0/0/1/1	0/0/0/0/0/1	0/0/0/0/0/0	0/0/0/0/0/1	0/0/0/0/0/0	0/0/0/0/0/1	0/0/0/0/0/1	0/0/0/0/0/1	0/0/0/0/0/1	0/0/0/0/1/1	1/1/1/1/1/1	1/1/1/1/1/1	1/1/1/1/1/1	1/1/1/1/1/1	1/1/1/1/1/1	1/1/1/1/1/1	1/1/1/1/1/1	1/1/1/1/1/1	1/1/1/1/1/1	1/1/1/1/1/1	1/1/1/1/1/1	1/1/1/1/1/1
chr1A	348721534	5_prime_UTR_variant	MODIFIER	TraesCS1A01G193000	ADP-ribosylation factor GTPase-activating protein	C	G	0/0/0/0/0/0	0/0/0/0/0/1	0/0/0/0/0/1	0/0/0/0/0/1	0/0/0/0/0/1	0/0/0/0/0/0	0/0/0/0/0/0	0/0/0/0/0/1	0/0/0/1/1/1	0/0/0/0/0/1	0/0/0/0/0/1	0/0/0/0/0/1	1/1/1/1/1/1	1/1/1/1/1/1	1/1/1/1/1/1	1/1/1/1/1/1	1/1/1/1/1/1	1/1/1/1/1/1	1/1/1/1/1/1	1/1/1/1/1/1	0/1/1/1/1/1	1/1/1/1/1/1	0/1/1/1/1/1	1/1/1/1/1/1
chr1A	348848931	missense_variant	MODERATE	TraesCS1A01G193100	F-box family protein	T	C	0/0/0/0/0/0	0/0/0/0/0/1	0/0/0/0/0/0	0/0/0/0/0/0	0/0/0/0/0/0	0/0/0/0/0/0	0/0/0/0/0/0	0/0/0/0/0/0	0/0/0/0/0/0	0/0/0/0/0/0	0/0/0/0/0/0	0/0/0/0/0/0	1/1/1/1/1/1	1/1/1/1/1/1	1/1/1/1/1/1	1/1/1/1/1/1	1/1/1/1/1/1	1/1/1/1/1/1	1/1/1/1/1/1	1/1/1/1/1/1	1/1/1/1/1/1	1/1/1/1/1/1	1/1/1/1/1/1	1/1/1/1/1/1
chr1A	348849740	intron_variant	MODIFIER	TraesCS1A01G193100	F-box family protein	A	G	0/0/0/0/0/0	0/0/0/0/1/1	0/0/0/0/0/0	0/0/0/0/0/0	0/0/0/0/0/0	0/0/0/0/0/0	0/0/0/0/0/0	0/0/0/0/0/0	0/0/0/1/1/1	0/0/0/0/0/0	0/0/0/1/1/1	0/0/0/0/0/0	1/1/1/1/1/1	1/1/1/1/1/1	1/1/1/1/1/1	1/1/1/1/1/1	1/1/1/1/1/1	1/1/1/1/1/1	1/1/1/1/1/1	1/1/1/1/1/1	1/1/1/1/1/1	1/1/1/1/1/1	1/1/1/1/1/1	1/1/1/1/1/1
chr1A	348851360	downstream_gene_variant	MODIFIER	TraesCS1A01G193100	F-box family protein	A	G	0/0/0/0/0/1	0/0/0/0/1/1	0/0/0/0/0/1	0/0/0/0/0/0	0/0/0/0/0/1	0/0/0/0/0/0	0/0/0/0/0/0	0/0/0/0/0/0	0/0/0/0/0/0	0/0/0/0/0/1	0/0/0/0/0/1	0/0/0/0/0/0	1/1/1/1/1/1	1/1/1/1/1/1	1/1/1/1/1/1	1/1/1/1/1/1	1/1/1/1/1/1	1/1/1/1/1/1	1/1/1/1/1/1	1/1/1/1/1/1	1/1/1/1/1/1	1/1/1/1/1/1	1/1/1/1/1/1	1/1/1/1/1/1
chr1A	348851360	intergenic_region	MODIFIER	TraesCS1A01G193100-TraesCS1A01G193200		A	G	0/0/0/0/0/1	0/0/0/0/1/1	0/0/0/0/0/1	0/0/0/0/0/0	0/0/0/0/0/1	0/0/0/0/0/0	0/0/0/0/0/0	0/0/0/0/0/0	0/0/0/0/0/0	0/0/0/0/0/1	0/0/0/0/0/1	0/0/0/0/0/0	1/1/1/1/1/1	1/1/1/1/1/1	1/1/1/1/1/1	1/1/1/1/1/1	1/1/1/1/1/1	1/1/1/1/1/1	1/1/1/1/1/1	1/1/1/1/1/1	1/1/1/1/1/1	1/1/1/1/1/1	1/1/1/1/1/1	1/1/1/1/1/1
chr1A	348851801	downstream_gene_variant	MODIFIER	TraesCS1A01G193100	F-box family protein	A	G	0/0/0/0/0/0	0/0/0/0/1/1	0/0/0/0/0/0	0/0/0/0/0/0	0/0/0/0/0/0	0/0/0/0/0/0	0/0/0/0/0/0	0/0/0/0/0/1	0/0/0/0/0/0	0/0/0/0/0/1	0/0/0/0/0/1	0/0/0/0/0/0	1/1/1/1/1/1	1/1/1/1/1/1	1/1/1/1/1/1	1/1/1/1/1/1	1/1/1/1/1/1	1/1/1/1/1/1	1/1/1/1/1/1	1/1/1/1/1/1	1/1/1/1/1/1	1/1/1/1/1/1	1/1/1/1/1/1	1/1/1/1/1/1
chr1A	348851801	intergenic_region	MODIFIER	TraesCS1A01G193100-TraesCS1A01G193200		A	G	0/0/0/0/0/0	0/0/0/0/1/1	0/0/0/0/0/0	0/0/0/0/0/0	0/0/0/0/0/0	0/0/0/0/0/0	0/0/0/0/0/0	0/0/0/0/0/1	0/0/0/0/0/0	0/0/0/0/0/1	0/0/0/0/0/1	0/0/0/0/0/0	1/1/1/1/1/1	1/1/1/1/1/1	1/1/1/1/1/1	1/1/1/1/1/1	1/1/1/1/1/1	1/1/1/1/1/1	1/1/1/1/1/1	1/1/1/1/1/1	1/1/1/1/1/1	1/1/1/1/1/1	1/1/1/1/1/1	1/1/1/1/1/1
chr1A	349361047	downstream_gene_variant	MODIFIER	TraesCS1A01G193200	Basic helix loop helix (BHLH) family transcription factor	ACATCATCATCATCATCATCATCATCATCATCATC	ACATCATCATCATCATCATCATCATCATCATC	0/0/0/0/0/0	0/0/0/0/0/1	0/0/0/0/0/0	0/0/0/0/0/1	0/0/0/0/0/1	0/0/0/0/0/1	0/0/0/0/0/0	0/0/0/0/0/1	0/0/0/0/0/0	0/0/0/0/0/0	0/0/0/0/0/1	0/0/0/0/0/1	1/1/1/1/1/1	1/1/1/1/1/1	1/1/1/1/1/1	1/1/1/1/1/1	1/1/1/1/1/1	1/1/1/1/1/1	1/1/1/1/1/1	1/1/1/1/1/1	1/1/1/1/1/1	1/1/1/1/1/1	1/1/1/1/1/1	1/1/1/1/1/1
chr1A	349361047	intergenic_region	MODIFIER	TraesCS1A01G193200-TraesCS1A01G193300		ACATCATCATCATCATCATCATCATCATCATCATC	ACATCATCATCATCATCATCATCATCATCATC	0/0/0/0/0/0	0/0/0/0/0/1	0/0/0/0/0/0	0/0/0/0/0/1	0/0/0/0/0/1	0/0/0/0/0/1	0/0/0/0/0/0	0/0/0/0/0/1	0/0/0/0/0/0	0/0/0/0/0/0	0/0/0/0/0/1	0/0/0/0/0/1	1/1/1/1/1/1	1/1/1/1/1/1	1/1/1/1/1/1	1/1/1/1/1/1	1/1/1/1/1/1	1/1/1/1/1/1	1/1/1/1/1/1	1/1/1/1/1/1	1/1/1/1/1/1	1/1/1/1/1/1	1/1/1/1/1/1	1/1/1/1/1/1
chr1A	350405704	upstream_gene_variant	MODIFIER	TraesCS1A01G193400	Homeobox-leucine zipper family protein	A	G	0/0/0/0/0/0	0/0/0/0/0/0	0/0/0/0/0/0	0/0/0/0/0/0	0/0/0/0/0/0	0/0/0/0/0/1	0/0/0/0/0/0	0/0/0/0/0/0	0/0/0/0/0/0	0/0/0/0/0/1	0/0/0/0/0/0	0/0/0/0/0/0	1/1/1/1/1/1	1/1/1/1/1/1	1/1/1/1/1/1	1/1/1/1/1/1	1/1/1/1/1/1	1/1/1/1/1/1	1/1/1/1/1/1	1/1/1/1/1/1	1/1/1/1/1/1	1/1/1/1/1/1	1/1/1/1/1/1	1/1/1/1/1/1
chr1A	350405704	intergenic_region	MODIFIER	TraesCS1A01G193400-TraesCS1A01G193500		A	G	0/0/0/0/0/0	0/0/0/0/0/0	0/0/0/0/0/0	0/0/0/0/0/0	0/0/0/0/0/0	0/0/0/0/0/1	0/0/0/0/0/0	0/0/0/0/0/0	0/0/0/0/0/0	0/0/0/0/0/1	0/0/0/0/0/0	0/0/0/0/0/0	1/1/1/1/1/1	1/1/1/1/1/1	1/1/1/1/1/1	1/1/1/1/1/1	1/1/1/1/1/1	1/1/1/1/1/1	1/1/1/1/1/1	1/1/1/1/1/1	1/1/1/1/1/1	1/1/1/1/1/1	1/1/1/1/1/1	1/1/1/1/1/1
chr1A	350405732	upstream_gene_variant	MODIFIER	TraesCS1A01G193400	Homeobox-leucine zipper family protein	T	C	0/0/0/0/0/0	0/0/0/0/0/0	0/0/0/0/0/0	0/0/0/0/0/0	0/0/0/0/0/0	0/0/0/0/0/0	0/0/0/0/0/0	0/0/0/0/0/0	0/0/0/0/0/0	0/0/0/0/0/0	0/0/0/0/0/0	0/0/0/0/0/0	1/1/1/1/1/1	1/1/1/1/1/1	1/1/1/1/1/1	1/1/1/1/1/1	1/1/1/1/1/1	1/1/1/1/1/1	1/1/1/1/1/1	1/1/1/1/1/1	1/1/1/1/1/1	1/1/1/1/1/1	1/1/1/1/1/1	1/1/1/1/1/1
chr1A	350405732	intergenic_region	MODIFIER	TraesCS1A01G193400-TraesCS1A01G193500		T	C	0/0/0/0/0/0	0/0/0/0/0/0	0/0/0/0/0/0	0/0/0/0/0/0	0/0/0/0/0/0	0/0/0/0/0/0	0/0/0/0/0/0	0/0/0/0/0/0	0/0/0/0/0/0	0/0/0/0/0/0	0/0/0/0/0/0	0/0/0/0/0/0	1/1/1/1/1/1	1/1/1/1/1/1	1/1/1/1/1/1	1/1/1/1/1/1	1/1/1/1/1/1	1/1/1/1/1/1	1/1/1/1/1/1	1/1/1/1/1/1	1/1/1/1/1/1	1/1/1/1/1/1	1/1/1/1/1/1	1/1/1/1/1/1
chr1A	350406865	intergenic_region	MODIFIER	TraesCS1A01G193400-TraesCS1A01G193500		C	T	0/0/0/0/0/0	0/0/0/0/0/0	0/0/0/0/0/0	0/0/0/0/0/0	0/0/0/0/0/1	0/0/0/0/0/0	0/0/0/0/0/0	0/0/0/0/0/0	0/0/0/0/0/0	0/0/0/0/0/0	0/0/0/0/0/0	0/0/0/1/1/1	1/1/1/1/1/1	1/1/1/1/1/1	1/1/1/1/1/1	1/1/1/1/1/1	1/1/1/1/1/1	1/1/1/1/1/1	1/1/1/1/1/1	1/1/1/1/1/1	1/1/1/1/1/1	1/1/1/1/1/1	1/1/1/1/1/1	0/0/1/1/1/1
chr1A	350407978	intergenic_region	MODIFIER	TraesCS1A01G193400-TraesCS1A01G193500		T	G	0/0/0/0/0/0	0/0/0/0/0/1	0/0/0/0/0/0	0/0/0/0/1/1	0/0/0/0/0/0	0/0/0/0/0/1	0/0/0/0/0/0	0/0/0/0/0/0	0/0/0/0/0/0	0/0/0/0/0/0	0/0/0/0/0/0	0/0/0/0/0/0	1/1/1/1/1/1	1/1/1/1/1/1	1/1/1/1/1/1	1/1/1/1/1/1	1/1/1/1/1/1	1/1/1/1/1/1	1/1/1/1/1/1	1/1/1/1/1/1	1/1/1/1/1/1	1/1/1/1/1/1	1/1/1/1/1/1	1/1/1/1/1/1
chr1A	350408825	intergenic_region	MODIFIER	TraesCS1A01G193400-TraesCS1A01G193500		G	A	0/0/0/0/0/1	0/0/0/0/0/1	0/0/0/0/1/1	0/0/0/0/0/0	0/0/0/0/0/1	0/0/0/0/0/1	0/0/0/0/0/0	0/0/0/0/0/1	0/0/0/0/0/0	0/0/0/0/0/0	0/0/0/0/0/1	0/0/0/0/1/1	1/1/1/1/1/1	1/1/1/1/1/1	1/1/1/1/1/1	1/1/1/1/1/1	1/1/1/1/1/1	1/1/1/1/1/1	1/1/1/1/1/1	1/1/1/1/1/1	1/1/1/1/1/1	1/1/1/1/1/1	1/1/1/1/1/1	1/1/1/1/1/1
chr1A	350410182	intergenic_region	MODIFIER	TraesCS1A01G193400-TraesCS1A01G193500		T	C	0/0/0/0/0/0	0/0/0/0/0/1	0/0/0/0/0/1	0/0/0/0/0/1	0/0/0/0/0/0	0/0/0/0/1/1	0/0/0/0/0/0	0/0/0/0/1/1	0/0/0/1/1/1	0/0/0/0/0/0	0/0/0/0/1/1	0/0/0/0/0/0	1/1/1/1/1/1	1/1/1/1/1/1	1/1/1/1/1/1	1/1/1/1/1/1	1/1/1/1/1/1	1/1/1/1/1/1	1/1/1/1/1/1	1/1/1/1/1/1	1/1/1/1/1/1	1/1/1/1/1/1	1/1/1/1/1/1	1/1/1/1/1/1
chr1A	350759495	synonymous_variant	LOW	TraesCS1A01G193600	TELO2-interacting protein 1	T	A	0/0/0/0/0/0	0/0/0/0/0/0	0/0/0/0/0/1	0/0/0/0/0/0	0/0/0/0/0/0	0/0/0/0/0/1	0/0/0/0/0/0	0/0/0/0/0/0	0/0/0/0/0/0	0/0/0/0/0/0	0/0/0/0/0/1	0/0/0/0/0/0	1/1/1/1/1/1	1/1/1/1/1/1	1/1/1/1/1/1	1/1/1/1/1/1	1/1/1/1/1/1	1/1/1/1/1/1	1/1/1/1/1/1	1/1/1/1/1/1	1/1/1/1/1/1	1/1/1/1/1/1	1/1/1/1/1/1	1/1/1/1/1/1
chr1A	350762109	missense_variant	MODERATE	TraesCS1A01G193600	TELO2-interacting protein 1	C	A	0/0/0/0/0/0	0/0/0/0/0/0	0/0/0/0/0/0	0/0/0/0/0/1	0/0/0/0/1/1	0/0/0/1/1/1	0/0/0/0/0/0	0/0/0/0/1/1	0/0/0/0/0/0	0/0/0/0/0/0	0/0/0/0/0/0	0/0/0/0/0/0	1/1/1/1/1/1	1/1/1/1/1/1	1/1/1/1/1/1	1/1/1/1/1/1	1/1/1/1/1/1	1/1/1/1/1/1	1/1/1/1/1/1	1/1/1/1/1/1	1/1/1/1/1/1	1/1/1/1/1/1	1/1/1/1/1/1	1/1/1/1/1/1
chr1A	351344309	upstream_gene_variant	MODIFIER	TraesCS1A01G194000	NADH dehydrogenase [ubiquinone] 1 beta subcomplex subunit 10	G	T	0/0/0/0/0/1	0/0/0/0/0/1	0/0/0/0/0/1	0/0/0/0/0/0	0/0/0/0/0/0	0/0/0/0/0/0	0/0/0/0/0/0	0/0/0/0/0/1	0/0/0/0/1/1	0/0/0/0/0/1	0/0/0/0/0/1	0/0/0/0/0/1	1/1/1/1/1/1	1/1/1/1/1/1	1/1/1/1/1/1	1/1/1/1/1/1	1/1/1/1/1/1	1/1/1/1/1/1	1/1/1/1/1/1	1/1/1/1/1/1	1/1/1/1/1/1	1/1/1/1/1/1	1/1/1/1/1/1	1/1/1/1/1/1
chr1A	351344309	downstream_gene_variant	MODIFIER	TraesCS1A01G193800	Transmembrane protein, putative	G	T	0/0/0/0/0/1	0/0/0/0/0/1	0/0/0/0/0/1	0/0/0/0/0/0	0/0/0/0/0/0	0/0/0/0/0/0	0/0/0/0/0/0	0/0/0/0/0/1	0/0/0/0/1/1	0/0/0/0/0/1	0/0/0/0/0/1	0/0/0/0/0/1	1/1/1/1/1/1	1/1/1/1/1/1	1/1/1/1/1/1	1/1/1/1/1/1	1/1/1/1/1/1	1/1/1/1/1/1	1/1/1/1/1/1	1/1/1/1/1/1	1/1/1/1/1/1	1/1/1/1/1/1	1/1/1/1/1/1	1/1/1/1/1/1
chr1A	351344309	downstream_gene_variant	MODIFIER	TraesCS1A01G193900	Non-capsid protein NS-1	G	T	0/0/0/0/0/1	0/0/0/0/0/1	0/0/0/0/0/1	0/0/0/0/0/0	0/0/0/0/0/0	0/0/0/0/0/0	0/0/0/0/0/0	0/0/0/0/0/1	0/0/0/0/1/1	0/0/0/0/0/1	0/0/0/0/0/1	0/0/0/0/0/1	1/1/1/1/1/1	1/1/1/1/1/1	1/1/1/1/1/1	1/1/1/1/1/1	1/1/1/1/1/1	1/1/1/1/1/1	1/1/1/1/1/1	1/1/1/1/1/1	1/1/1/1/1/1	1/1/1/1/1/1	1/1/1/1/1/1	1/1/1/1/1/1
chr1A	351344309	intergenic_region	MODIFIER	TraesCS1A01G193800-TraesCS1A01G193900		G	T	0/0/0/0/0/1	0/0/0/0/0/1	0/0/0/0/0/1	0/0/0/0/0/0	0/0/0/0/0/0	0/0/0/0/0/0	0/0/0/0/0/0	0/0/0/0/0/1	0/0/0/0/1/1	0/0/0/0/0/1	0/0/0/0/0/1	0/0/0/0/0/1	1/1/1/1/1/1	1/1/1/1/1/1	1/1/1/1/1/1	1/1/1/1/1/1	1/1/1/1/1/1	1/1/1/1/1/1	1/1/1/1/1/1	1/1/1/1/1/1	1/1/1/1/1/1	1/1/1/1/1/1	1/1/1/1/1/1	1/1/1/1/1/1
chr1A	351344913	missense_variant	MODERATE	TraesCS1A01G193900	Non-capsid protein NS-1	T	C	0/0/0/0/0/1	0/0/0/0/0/1	0/0/0/0/0/0	0/0/0/0/1/1	0/0/0/0/0/1	0/0/0/0/0/1	0/0/0/0/0/0	0/0/0/0/0/0	0/1/1/1/1/1	0/0/0/0/0/0	0/0/0/1/1/1	0/0/1/1/1/1	1/1/1/1/1/1	1/1/1/1/1/1	1/1/1/1/1/1	1/1/1/1/1/1	1/1/1/1/1/1	1/1/1/1/1/1	1/1/1/1/1/1	1/1/1/1/1/1	1/1/1/1/1/1	1/1/1/1/1/1	1/1/1/1/1/1	1/1/1/1/1/1
chr1A	351344913	upstream_gene_variant	MODIFIER	TraesCS1A01G194000	NADH dehydrogenase [ubiquinone] 1 beta subcomplex subunit 10	T	C	0/0/0/0/0/1	0/0/0/0/0/1	0/0/0/0/0/0	0/0/0/0/1/1	0/0/0/0/0/1	0/0/0/0/0/1	0/0/0/0/0/0	0/0/0/0/0/0	0/1/1/1/1/1	0/0/0/0/0/0	0/0/0/1/1/1	0/0/1/1/1/1	1/1/1/1/1/1	1/1/1/1/1/1	1/1/1/1/1/1	1/1/1/1/1/1	1/1/1/1/1/1	1/1/1/1/1/1	1/1/1/1/1/1	1/1/1/1/1/1	1/1/1/1/1/1	1/1/1/1/1/1	1/1/1/1/1/1	1/1/1/1/1/1
chr1A	351344913	downstream_gene_variant	MODIFIER	TraesCS1A01G193800	Transmembrane protein, putative	T	C	0/0/0/0/0/1	0/0/0/0/0/1	0/0/0/0/0/0	0/0/0/0/1/1	0/0/0/0/0/1	0/0/0/0/0/1	0/0/0/0/0/0	0/0/0/0/0/0	0/1/1/1/1/1	0/0/0/0/0/0	0/0/0/1/1/1	0/0/1/1/1/1	1/1/1/1/1/1	1/1/1/1/1/1	1/1/1/1/1/1	1/1/1/1/1/1	1/1/1/1/1/1	1/1/1/1/1/1	1/1/1/1/1/1	1/1/1/1/1/1	1/1/1/1/1/1	1/1/1/1/1/1	1/1/1/1/1/1	1/1/1/1/1/1
chr1A	351344913	downstream_gene_variant	MODIFIER	TraesCS1A01G194100	Inositol-tetrakisphosphate 1-kinase	T	C	0/0/0/0/0/1	0/0/0/0/0/1	0/0/0/0/0/0	0/0/0/0/1/1	0/0/0/0/0/1	0/0/0/0/0/1	0/0/0/0/0/0	0/0/0/0/0/0	0/1/1/1/1/1	0/0/0/0/0/0	0/0/0/1/1/1	0/0/1/1/1/1	1/1/1/1/1/1	1/1/1/1/1/1	1/1/1/1/1/1	1/1/1/1/1/1	1/1/1/1/1/1	1/1/1/1/1/1	1/1/1/1/1/1	1/1/1/1/1/1	1/1/1/1/1/1	1/1/1/1/1/1	1/1/1/1/1/1	1/1/1/1/1/1
chr1A	351345196	upstream_gene_variant	MODIFIER	TraesCS1A01G193900	Non-capsid protein NS-1	GGAGAGAGAGAGAGAG	GGAGAGAGAGAGAGAGAG	0/0/0/0/0/0	0/0/0/0/0/1	0/0/0/0/0/1	0/0/0/0/0/1	0/0/0/0/0/0	0/0/0/0/0/0	0/0/0/0/0/0	0/0/0/0/0/1	0/0/0/0/0/0	0/0/0/0/0/0	0/0/0/0/0/1	0/0/0/0/0/1	1/1/1/1/1/1	0/1/1/1/1/1	1/1/1/1/1/1	0/1/1/1/1/1	1/1/1/1/1/1	0/1/1/1/1/1	1/1/1/1/1/1	0/1/1/1/1/1	0/1/1/1/1/1	0/1/1/1/1/1	1/1/1/1/1/1	1/1/1/1/1/1
chr1A	351345196	upstream_gene_variant	MODIFIER	TraesCS1A01G194000	NADH dehydrogenase [ubiquinone] 1 beta subcomplex subunit 10	GGAGAGAGAGAGAGAG	GGAGAGAGAGAGAGAGAG	0/0/0/0/0/0	0/0/0/0/0/1	0/0/0/0/0/1	0/0/0/0/0/1	0/0/0/0/0/0	0/0/0/0/0/0	0/0/0/0/0/0	0/0/0/0/0/1	0/0/0/0/0/0	0/0/0/0/0/0	0/0/0/0/0/1	0/0/0/0/0/1	1/1/1/1/1/1	0/1/1/1/1/1	1/1/1/1/1/1	0/1/1/1/1/1	1/1/1/1/1/1	0/1/1/1/1/1	1/1/1/1/1/1	0/1/1/1/1/1	0/1/1/1/1/1	0/1/1/1/1/1	1/1/1/1/1/1	1/1/1/1/1/1
chr1A	351345196	downstream_gene_variant	MODIFIER	TraesCS1A01G193800	Transmembrane protein, putative	GGAGAGAGAGAGAGAG	GGAGAGAGAGAGAGAGAG	0/0/0/0/0/0	0/0/0/0/0/1	0/0/0/0/0/1	0/0/0/0/0/1	0/0/0/0/0/0	0/0/0/0/0/0	0/0/0/0/0/0	0/0/0/0/0/1	0/0/0/0/0/0	0/0/0/0/0/0	0/0/0/0/0/1	0/0/0/0/0/1	1/1/1/1/1/1	0/1/1/1/1/1	1/1/1/1/1/1	0/1/1/1/1/1	1/1/1/1/1/1	0/1/1/1/1/1	1/1/1/1/1/1	0/1/1/1/1/1	0/1/1/1/1/1	0/1/1/1/1/1	1/1/1/1/1/1	1/1/1/1/1/1
chr1A	351345196	downstream_gene_variant	MODIFIER	TraesCS1A01G194100	Inositol-tetrakisphosphate 1-kinase	GGAGAGAGAGAGAGAG	GGAGAGAGAGAGAGAGAG	0/0/0/0/0/0	0/0/0/0/0/1	0/0/0/0/0/1	0/0/0/0/0/1	0/0/0/0/0/0	0/0/0/0/0/0	0/0/0/0/0/0	0/0/0/0/0/1	0/0/0/0/0/0	0/0/0/0/0/0	0/0/0/0/0/1	0/0/0/0/0/1	1/1/1/1/1/1	0/1/1/1/1/1	1/1/1/1/1/1	0/1/1/1/1/1	1/1/1/1/1/1	0/1/1/1/1/1	1/1/1/1/1/1	0/1/1/1/1/1	0/1/1/1/1/1	0/1/1/1/1/1	1/1/1/1/1/1	1/1/1/1/1/1
chr1A	351345196	intergenic_region	MODIFIER	TraesCS1A01G193900-TraesCS1A01G194000		GGAGAGAGAGAGAGAG	GGAGAGAGAGAGAGAGAG	0/0/0/0/0/0	0/0/0/0/0/1	0/0/0/0/0/1	0/0/0/0/0/1	0/0/0/0/0/0	0/0/0/0/0/0	0/0/0/0/0/0	0/0/0/0/0/1	0/0/0/0/0/0	0/0/0/0/0/0	0/0/0/0/0/1	0/0/0/0/0/1	1/1/1/1/1/1	0/1/1/1/1/1	1/1/1/1/1/1	0/1/1/1/1/1	1/1/1/1/1/1	0/1/1/1/1/1	1/1/1/1/1/1	0/1/1/1/1/1	0/1/1/1/1/1	0/1/1/1/1/1	1/1/1/1/1/1	1/1/1/1/1/1
chr1A	351347633	upstream_gene_variant	MODIFIER	TraesCS1A01G193900	Non-capsid protein NS-1	T	A	0/0/0/0/0/1	0/0/0/0/0/1	0/0/0/0/1/1	0/0/0/0/1/1	0/0/0/0/0/1	0/0/0/0/1/1	0/0/0/0/0/0	0/0/0/1/1/1	0/0/0/0/0/1	0/0/0/0/0/1	0/0/0/1/1/1	0/0/0/0/1/1	1/1/1/1/1/1	1/1/1/1/1/1	1/1/1/1/1/1	1/1/1/1/1/1	1/1/1/1/1/1	1/1/1/1/1/1	1/1/1/1/1/1	1/1/1/1/1/1	1/1/1/1/1/1	1/1/1/1/1/1	1/1/1/1/1/1	1/1/1/1/1/1
chr1A	351347633	downstream_gene_variant	MODIFIER	TraesCS1A01G194000	NADH dehydrogenase [ubiquinone] 1 beta subcomplex subunit 10	T	A	0/0/0/0/0/1	0/0/0/0/0/1	0/0/0/0/1/1	0/0/0/0/1/1	0/0/0/0/0/1	0/0/0/0/1/1	0/0/0/0/0/0	0/0/0/1/1/1	0/0/0/0/0/1	0/0/0/0/0/1	0/0/0/1/1/1	0/0/0/0/1/1	1/1/1/1/1/1	1/1/1/1/1/1	1/1/1/1/1/1	1/1/1/1/1/1	1/1/1/1/1/1	1/1/1/1/1/1	1/1/1/1/1/1	1/1/1/1/1/1	1/1/1/1/1/1	1/1/1/1/1/1	1/1/1/1/1/1	1/1/1/1/1/1
chr1A	351347633	downstream_gene_variant	MODIFIER	TraesCS1A01G194100	Inositol-tetrakisphosphate 1-kinase	T	A	0/0/0/0/0/1	0/0/0/0/0/1	0/0/0/0/1/1	0/0/0/0/1/1	0/0/0/0/0/1	0/0/0/0/1/1	0/0/0/0/0/0	0/0/0/1/1/1	0/0/0/0/0/1	0/0/0/0/0/1	0/0/0/1/1/1	0/0/0/0/1/1	1/1/1/1/1/1	1/1/1/1/1/1	1/1/1/1/1/1	1/1/1/1/1/1	1/1/1/1/1/1	1/1/1/1/1/1	1/1/1/1/1/1	1/1/1/1/1/1	1/1/1/1/1/1	1/1/1/1/1/1	1/1/1/1/1/1	1/1/1/1/1/1
chr1A	351347633	intergenic_region	MODIFIER	TraesCS1A01G194000-TraesCS1A01G194100		T	A	0/0/0/0/0/1	0/0/0/0/0/1	0/0/0/0/1/1	0/0/0/0/1/1	0/0/0/0/0/1	0/0/0/0/1/1	0/0/0/0/0/0	0/0/0/1/1/1	0/0/0/0/0/1	0/0/0/0/0/1	0/0/0/1/1/1	0/0/0/0/1/1	1/1/1/1/1/1	1/1/1/1/1/1	1/1/1/1/1/1	1/1/1/1/1/1	1/1/1/1/1/1	1/1/1/1/1/1	1/1/1/1/1/1	1/1/1/1/1/1	1/1/1/1/1/1	1/1/1/1/1/1	1/1/1/1/1/1	1/1/1/1/1/1
chr1A	351857422	downstream_gene_variant	MODIFIER	TraesCS1A01G194500	VQ motif protein	C	A	0/0/0/0/0/0	0/0/0/0/0/0	0/0/0/0/0/0	0/0/0/0/0/0	0/0/0/0/0/0	0/0/0/0/0/0	0/0/0/0/0/0	0/0/0/1/1/1	0/0/0/0/0/0	0/0/0/0/1/1	0/0/0/0/0/1	0/0/0/0/0/0	1/1/1/1/1/1	1/1/1/1/1/1	1/1/1/1/1/1	1/1/1/1/1/1	1/1/1/1/1/1	1/1/1/1/1/1	1/1/1/1/1/1	1/1/1/1/1/1	1/1/1/1/1/1	1/1/1/1/1/1	1/1/1/1/1/1	1/1/1/1/1/1
chr1A	351857422	downstream_gene_variant	MODIFIER	TraesCS1A01G194700	WEB family protein, chloroplastic	C	A	0/0/0/0/0/0	0/0/0/0/0/0	0/0/0/0/0/0	0/0/0/0/0/0	0/0/0/0/0/0	0/0/0/0/0/0	0/0/0/0/0/0	0/0/0/1/1/1	0/0/0/0/0/0	0/0/0/0/1/1	0/0/0/0/0/1	0/0/0/0/0/0	1/1/1/1/1/1	1/1/1/1/1/1	1/1/1/1/1/1	1/1/1/1/1/1	1/1/1/1/1/1	1/1/1/1/1/1	1/1/1/1/1/1	1/1/1/1/1/1	1/1/1/1/1/1	1/1/1/1/1/1	1/1/1/1/1/1	1/1/1/1/1/1
chr1A	351857422	downstream_gene_variant	MODIFIER	TraesCS1A01G194700	WEB family protein, chloroplastic	C	A	0/0/0/0/0/0	0/0/0/0/0/0	0/0/0/0/0/0	0/0/0/0/0/0	0/0/0/0/0/0	0/0/0/0/0/0	0/0/0/0/0/0	0/0/0/1/1/1	0/0/0/0/0/0	0/0/0/0/1/1	0/0/0/0/0/1	0/0/0/0/0/0	1/1/1/1/1/1	1/1/1/1/1/1	1/1/1/1/1/1	1/1/1/1/1/1	1/1/1/1/1/1	1/1/1/1/1/1	1/1/1/1/1/1	1/1/1/1/1/1	1/1/1/1/1/1	1/1/1/1/1/1	1/1/1/1/1/1	1/1/1/1/1/1
chr1A	351857422	downstream_gene_variant	MODIFIER	TraesCS1A01G194700	WEB family protein, chloroplastic	C	A	0/0/0/0/0/0	0/0/0/0/0/0	0/0/0/0/0/0	0/0/0/0/0/0	0/0/0/0/0/0	0/0/0/0/0/0	0/0/0/0/0/0	0/0/0/1/1/1	0/0/0/0/0/0	0/0/0/0/1/1	0/0/0/0/0/1	0/0/0/0/0/0	1/1/1/1/1/1	1/1/1/1/1/1	1/1/1/1/1/1	1/1/1/1/1/1	1/1/1/1/1/1	1/1/1/1/1/1	1/1/1/1/1/1	1/1/1/1/1/1	1/1/1/1/1/1	1/1/1/1/1/1	1/1/1/1/1/1	1/1/1/1/1/1
chr1A	351857422	intron_variant	MODIFIER	TraesCS1A01G194600	F-box/LRR-repeat protein 20	C	A	0/0/0/0/0/0	0/0/0/0/0/0	0/0/0/0/0/0	0/0/0/0/0/0	0/0/0/0/0/0	0/0/0/0/0/0	0/0/0/0/0/0	0/0/0/1/1/1	0/0/0/0/0/0	0/0/0/0/1/1	0/0/0/0/0/1	0/0/0/0/0/0	1/1/1/1/1/1	1/1/1/1/1/1	1/1/1/1/1/1	1/1/1/1/1/1	1/1/1/1/1/1	1/1/1/1/1/1	1/1/1/1/1/1	1/1/1/1/1/1	1/1/1/1/1/1	1/1/1/1/1/1	1/1/1/1/1/1	1/1/1/1/1/1
chr1A	351878436	missense_variant	MODERATE	TraesCS1A01G194800	(RAP Annotation release2) NERD domain containing protein	A	G	0/0/0/0/0/0	0/0/0/0/0/1	0/0/0/0/0/1	0/0/0/0/0/1	0/0/0/0/0/0	0/0/0/0/0/1	0/0/0/0/0/0	0/0/0/0/0/1	0/0/0/0/1/1	0/0/0/0/0/0	0/0/0/0/1/1	0/0/0/0/1/1	1/1/1/1/1/1	1/1/1/1/1/1	1/1/1/1/1/1	1/1/1/1/1/1	1/1/1/1/1/1	1/1/1/1/1/1	1/1/1/1/1/1	1/1/1/1/1/1	1/1/1/1/1/1	1/1/1/1/1/1	1/1/1/1/1/1	1/1/1/1/1/1
chr1A	351878436	downstream_gene_variant	MODIFIER	TraesCS1A01G194900	Cinnamoyl-CoA reductase-like protein	A	G	0/0/0/0/0/0	0/0/0/0/0/1	0/0/0/0/0/1	0/0/0/0/0/1	0/0/0/0/0/0	0/0/0/0/0/1	0/0/0/0/0/0	0/0/0/0/0/1	0/0/0/0/1/1	0/0/0/0/0/0	0/0/0/0/1/1	0/0/0/0/1/1	1/1/1/1/1/1	1/1/1/1/1/1	1/1/1/1/1/1	1/1/1/1/1/1	1/1/1/1/1/1	1/1/1/1/1/1	1/1/1/1/1/1	1/1/1/1/1/1	1/1/1/1/1/1	1/1/1/1/1/1	1/1/1/1/1/1	1/1/1/1/1/1
chr1A	351880868	downstream_gene_variant	MODIFIER	TraesCS1A01G194900	Cinnamoyl-CoA reductase-like protein	C	T	1/1/1/1/1/1	1/1/1/1/1/1	1/1/1/1/1/1	1/1/1/1/1/1	1/1/1/1/1/1	1/1/1/1/1/1	1/1/1/1/1/1	1/1/1/1/1/1	0/0/0/1/1/1	1/1/1/1/1/1	1/1/1/1/1/1	0/0/0/1/1/1	0/0/0/0/0/0	0/0/0/0/0/0	0/0/0/0/0/0	0/0/0/0/0/0	0/0/0/0/0/0	0/0/0/0/0/0	0/0/0/0/0/0	0/0/0/0/0/0	0/0/0/0/0/0	0/0/0/0/0/0	0/0/0/0/0/0	0/0/0/0/0/0
chr1A	351880868	intron_variant	MODIFIER	TraesCS1A01G194800	(RAP Annotation release2) NERD domain containing protein	C	T	1/1/1/1/1/1	1/1/1/1/1/1	1/1/1/1/1/1	1/1/1/1/1/1	1/1/1/1/1/1	1/1/1/1/1/1	1/1/1/1/1/1	1/1/1/1/1/1	0/0/0/1/1/1	1/1/1/1/1/1	1/1/1/1/1/1	0/0/0/1/1/1	0/0/0/0/0/0	0/0/0/0/0/0	0/0/0/0/0/0	0/0/0/0/0/0	0/0/0/0/0/0	0/0/0/0/0/0	0/0/0/0/0/0	0/0/0/0/0/0	0/0/0/0/0/0	0/0/0/0/0/0	0/0/0/0/0/0	0/0/0/0/0/0
chr1A	351882477	downstream_gene_variant	MODIFIER	TraesCS1A01G194800	(RAP Annotation release2) NERD domain containing protein	GTTTCT	GT	0/0/0/0/0/1	0/0/0/0/0/0	0/0/0/0/0/0	0/0/0/0/0/1	0/0/0/0/0/1	0/0/0/0/0/1	0/0/0/0/0/0	0/0/0/0/1/1	1/1/1/1/1/1	0/0/0/0/0/0	0/0/0/0/0/0	0/0/0/0/0/1	0/1/1/1/1/1	0/1/1/1/1/1	1/1/1/1/1/1	0/0/1/1/1/1	0/1/1/1/1/1	1/1/1/1/1/1	0/0/1/1/1/1	0/1/1/1/1/1	0/1/1/1/1/1	0/0/0/1/1/1	0/1/1/1/1/1	0/0/0/0/1/1
chr1A	351882477	downstream_gene_variant	MODIFIER	TraesCS1A01G194900	Cinnamoyl-CoA reductase-like protein	GTTTCT	GT	0/0/0/0/0/1	0/0/0/0/0/0	0/0/0/0/0/0	0/0/0/0/0/1	0/0/0/0/0/1	0/0/0/0/0/1	0/0/0/0/0/0	0/0/0/0/1/1	1/1/1/1/1/1	0/0/0/0/0/0	0/0/0/0/0/0	0/0/0/0/0/1	0/1/1/1/1/1	0/1/1/1/1/1	1/1/1/1/1/1	0/0/1/1/1/1	0/1/1/1/1/1	1/1/1/1/1/1	0/0/1/1/1/1	0/1/1/1/1/1	0/1/1/1/1/1	0/0/0/1/1/1	0/1/1/1/1/1	0/0/0/0/1/1
chr1A	351882477	intergenic_region	MODIFIER	TraesCS1A01G194800-TraesCS1A01G194900		GTTTCT	GT	0/0/0/0/0/1	0/0/0/0/0/0	0/0/0/0/0/0	0/0/0/0/0/1	0/0/0/0/0/1	0/0/0/0/0/1	0/0/0/0/0/0	0/0/0/0/1/1	1/1/1/1/1/1	0/0/0/0/0/0	0/0/0/0/0/0	0/0/0/0/0/1	0/1/1/1/1/1	0/1/1/1/1/1	1/1/1/1/1/1	0/0/1/1/1/1	0/1/1/1/1/1	1/1/1/1/1/1	0/0/1/1/1/1	0/1/1/1/1/1	0/1/1/1/1/1	0/0/0/1/1/1	0/1/1/1/1/1	0/0/0/0/1/1
chr1A	351882595	downstream_gene_variant	MODIFIER	TraesCS1A01G194800	(RAP Annotation release2) NERD domain containing protein	T	A	1/1/1/1/1/1	1/1/1/1/1/1	1/1/1/1/1/1	0/1/1/1/1/1	0/1/1/1/1/1	1/1/1/1/1/1	1/1/1/1/1/1	0/1/1/1/1/1	0/0/0/0/1/1	1/1/1/1/1/1	0/0/1/1/1/1	0/0/0/1/1/1	0/0/0/0/0/0	0/0/0/0/0/0	0/0/0/0/0/0	0/0/0/0/0/0	0/0/0/0/0/0	0/0/0/0/0/0	0/0/0/0/0/0	0/0/0/0/0/0	0/0/0/0/0/0	0/0/0/0/0/0	0/0/0/0/0/0	0/0/0/0/0/0
chr1A	351882595	downstream_gene_variant	MODIFIER	TraesCS1A01G194900	Cinnamoyl-CoA reductase-like protein	T	A	1/1/1/1/1/1	1/1/1/1/1/1	1/1/1/1/1/1	0/1/1/1/1/1	0/1/1/1/1/1	1/1/1/1/1/1	1/1/1/1/1/1	0/1/1/1/1/1	0/0/0/0/1/1	1/1/1/1/1/1	0/0/1/1/1/1	0/0/0/1/1/1	0/0/0/0/0/0	0/0/0/0/0/0	0/0/0/0/0/0	0/0/0/0/0/0	0/0/0/0/0/0	0/0/0/0/0/0	0/0/0/0/0/0	0/0/0/0/0/0	0/0/0/0/0/0	0/0/0/0/0/0	0/0/0/0/0/0	0/0/0/0/0/0
chr1A	351882595	intergenic_region	MODIFIER	TraesCS1A01G194800-TraesCS1A01G194900		T	A	1/1/1/1/1/1	1/1/1/1/1/1	1/1/1/1/1/1	0/1/1/1/1/1	0/1/1/1/1/1	1/1/1/1/1/1	1/1/1/1/1/1	0/1/1/1/1/1	0/0/0/0/1/1	1/1/1/1/1/1	0/0/1/1/1/1	0/0/0/1/1/1	0/0/0/0/0/0	0/0/0/0/0/0	0/0/0/0/0/0	0/0/0/0/0/0	0/0/0/0/0/0	0/0/0/0/0/0	0/0/0/0/0/0	0/0/0/0/0/0	0/0/0/0/0/0	0/0/0/0/0/0	0/0/0/0/0/0	0/0/0/0/0/0
chr1A	351882620	downstream_gene_variant	MODIFIER	TraesCS1A01G194800	(RAP Annotation release2) NERD domain containing protein	G	T	0/0/0/0/0/0	0/0/0/0/0/0	0/0/0/0/0/1	0/0/0/0/0/1	0/0/0/0/0/1	0/0/0/0/0/0	0/0/0/0/0/0	0/0/0/0/0/1	0/0/0/1/1/1	0/0/0/0/0/0	0/0/0/1/1/1	0/0/0/1/1/1	1/1/1/1/1/1	1/1/1/1/1/1	1/1/1/1/1/1	1/1/1/1/1/1	1/1/1/1/1/1	1/1/1/1/1/1	1/1/1/1/1/1	1/1/1/1/1/1	1/1/1/1/1/1	1/1/1/1/1/1	1/1/1/1/1/1	1/1/1/1/1/1
chr1A	351882620	downstream_gene_variant	MODIFIER	TraesCS1A01G194900	Cinnamoyl-CoA reductase-like protein	G	T	0/0/0/0/0/0	0/0/0/0/0/0	0/0/0/0/0/1	0/0/0/0/0/1	0/0/0/0/0/1	0/0/0/0/0/0	0/0/0/0/0/0	0/0/0/0/0/1	0/0/0/1/1/1	0/0/0/0/0/0	0/0/0/1/1/1	0/0/0/1/1/1	1/1/1/1/1/1	1/1/1/1/1/1	1/1/1/1/1/1	1/1/1/1/1/1	1/1/1/1/1/1	1/1/1/1/1/1	1/1/1/1/1/1	1/1/1/1/1/1	1/1/1/1/1/1	1/1/1/1/1/1	1/1/1/1/1/1	1/1/1/1/1/1
chr1A	351882620	intergenic_region	MODIFIER	TraesCS1A01G194800-TraesCS1A01G194900		G	T	0/0/0/0/0/0	0/0/0/0/0/0	0/0/0/0/0/1	0/0/0/0/0/1	0/0/0/0/0/1	0/0/0/0/0/0	0/0/0/0/0/0	0/0/0/0/0/1	0/0/0/1/1/1	0/0/0/0/0/0	0/0/0/1/1/1	0/0/0/1/1/1	1/1/1/1/1/1	1/1/1/1/1/1	1/1/1/1/1/1	1/1/1/1/1/1	1/1/1/1/1/1	1/1/1/1/1/1	1/1/1/1/1/1	1/1/1/1/1/1	1/1/1/1/1/1	1/1/1/1/1/1	1/1/1/1/1/1	1/1/1/1/1/1
chr1A	351886033	missense_variant	MODERATE	TraesCS1A01G194900	Cinnamoyl-CoA reductase-like protein	G	A	1/1/1/1/1/1	0/1/1/1/1/1	0/1/1/1/1/1	0/0/1/1/1/1	1/1/1/1/1/1	0/1/1/1/1/1	0/1/1/1/1/1	0/1/1/1/1/1	0/0/1/1/1/1	0/1/1/1/1/1	0/1/1/1/1/1	0/0/1/1/1/1	0/0/0/0/0/0	0/0/0/0/0/0	0/0/0/0/0/0	0/0/0/0/0/0	0/0/0/0/0/0	0/0/0/0/0/0	0/0/0/0/0/0	0/0/0/0/0/0	0/0/0/0/0/0	0/0/0/0/0/0	0/0/0/0/0/0	0/0/0/0/0/0
chr1A	351886033	downstream_gene_variant	MODIFIER	TraesCS1A01G194800	(RAP Annotation release2) NERD domain containing protein	G	A	1/1/1/1/1/1	0/1/1/1/1/1	0/1/1/1/1/1	0/0/1/1/1/1	1/1/1/1/1/1	0/1/1/1/1/1	0/1/1/1/1/1	0/1/1/1/1/1	0/0/1/1/1/1	0/1/1/1/1/1	0/1/1/1/1/1	0/0/1/1/1/1	0/0/0/0/0/0	0/0/0/0/0/0	0/0/0/0/0/0	0/0/0/0/0/0	0/0/0/0/0/0	0/0/0/0/0/0	0/0/0/0/0/0	0/0/0/0/0/0	0/0/0/0/0/0	0/0/0/0/0/0	0/0/0/0/0/0	0/0/0/0/0/0
chr1A	352013251	intron_variant	MODIFIER	TraesCS1A01G195000	Replication protein A DNA-binding subunit	T	C	0/0/0/0/0/1	0/0/0/0/0/0	0/0/0/0/0/0	0/0/0/0/0/1	0/0/0/0/0/0	0/0/0/0/0/0	0/0/0/0/0/0	0/0/0/0/0/0	0/0/0/0/0/0	0/0/0/0/0/1	0/0/0/0/0/0	0/0/0/0/0/0	1/1/1/1/1/1	1/1/1/1/1/1	1/1/1/1/1/1	1/1/1/1/1/1	1/1/1/1/1/1	1/1/1/1/1/1	1/1/1/1/1/1	1/1/1/1/1/1	1/1/1/1/1/1	1/1/1/1/1/1	1/1/1/1/1/1	1/1/1/1/1/1
chr1A	352013338	intron_variant	MODIFIER	TraesCS1A01G195000	Replication protein A DNA-binding subunit	G	A	0/0/0/0/0/0	0/0/0/0/0/1	0/0/0/0/0/1	0/0/0/0/0/1	0/0/0/0/0/1	0/0/0/0/0/0	0/0/0/0/0/0	0/0/0/0/0/0	0/0/0/0/0/0	0/0/0/0/0/1	0/0/0/0/0/0	0/0/0/0/0/0	1/1/1/1/1/1	1/1/1/1/1/1	1/1/1/1/1/1	0/1/1/1/1/1	1/1/1/1/1/1	0/1/1/1/1/1	1/1/1/1/1/1	1/1/1/1/1/1	1/1/1/1/1/1	1/1/1/1/1/1	1/1/1/1/1/1	1/1/1/1/1/1
chr1A	352016250	missense_variant	MODERATE	TraesCS1A01G195000	Replication protein A DNA-binding subunit	C	T	0/1/1/1/1/1	0/1/1/1/1/1	0/1/1/1/1/1	0/1/1/1/1/1	0/1/1/1/1/1	1/1/1/1/1/1	1/1/1/1/1/1	0/1/1/1/1/1	0/0/1/1/1/1	0/1/1/1/1/1	0/1/1/1/1/1	0/1/1/1/1/1	0/0/0/0/0/0	0/0/0/0/0/0	0/0/0/0/0/0	0/0/0/0/0/0	0/0/0/0/0/0	0/0/0/0/0/0	0/0/0/0/0/0	0/0/0/0/0/0	0/0/0/0/0/0	0/0/0/0/0/0	0/0/0/0/0/0	0/0/0/0/0/0
chr1A	352016334	frameshift_variant	HIGH	TraesCS1A01G195000	Replication protein A DNA-binding subunit	TCA	TA	0/0/0/0/0/1	0/0/0/0/0/1	0/0/0/0/0/0	0/0/0/0/0/1	0/0/0/0/0/1	0/0/0/0/0/1	0/0/0/0/0/0	0/0/0/0/0/1	0/0/0/0/0/1	0/0/0/0/0/1	0/0/0/0/0/1	0/0/0/0/0/0	1/1/1/1/1/1	1/1/1/1/1/1	1/1/1/1/1/1	1/1/1/1/1/1	1/1/1/1/1/1	1/1/1/1/1/1	1/1/1/1/1/1	1/1/1/1/1/1	1/1/1/1/1/1	1/1/1/1/1/1	1/1/1/1/1/1	1/1/1/1/1/1
chr1A	352016497	downstream_gene_variant	MODIFIER	TraesCS1A01G195000	Replication protein A DNA-binding subunit	T	C	0/1/1/1/1/1	0/1/1/1/1/1	0/1/1/1/1/1	1/1/1/1/1/1	0/1/1/1/1/1	0/1/1/1/1/1	1/1/1/1/1/1	0/1/1/1/1/1	0/1/1/1/1/1	0/1/1/1/1/1	0/1/1/1/1/1	0/1/1/1/1/1	0/0/0/0/0/0	0/0/0/0/0/0	0/0/0/0/0/0	0/0/0/0/0/0	0/0/0/0/0/0	0/0/0/0/0/0	0/0/0/0/0/0	0/0/0/0/0/0	0/0/0/0/0/0	0/0/0/0/0/0	0/0/0/0/0/0	0/0/0/0/0/0
chr1A	352016497	intergenic_region	MODIFIER	TraesCS1A01G195000-TraesCS1A01G195100		T	C	0/1/1/1/1/1	0/1/1/1/1/1	0/1/1/1/1/1	1/1/1/1/1/1	0/1/1/1/1/1	0/1/1/1/1/1	1/1/1/1/1/1	0/1/1/1/1/1	0/1/1/1/1/1	0/1/1/1/1/1	0/1/1/1/1/1	0/1/1/1/1/1	0/0/0/0/0/0	0/0/0/0/0/0	0/0/0/0/0/0	0/0/0/0/0/0	0/0/0/0/0/0	0/0/0/0/0/0	0/0/0/0/0/0	0/0/0/0/0/0	0/0/0/0/0/0	0/0/0/0/0/0	0/0/0/0/0/0	0/0/0/0/0/0
chr1A	352137657	synonymous_variant	LOW	TraesCS1A01G195100	TOM1-like protein 2	T	C	0/0/0/0/0/0	0/0/0/0/0/1	0/0/0/0/0/1	0/0/0/0/0/1	0/0/0/0/0/1	0/0/0/0/0/1	0/0/0/0/0/0	0/0/0/0/0/1	0/0/0/0/0/1	0/0/0/0/0/0	0/0/0/0/0/1	0/0/0/0/0/1	1/1/1/1/1/1	1/1/1/1/1/1	1/1/1/1/1/1	1/1/1/1/1/1	1/1/1/1/1/1	1/1/1/1/1/1	1/1/1/1/1/1	1/1/1/1/1/1	1/1/1/1/1/1	1/1/1/1/1/1	1/1/1/1/1/1	1/1/1/1/1/1
chr1A	352137706	missense_variant	MODERATE	TraesCS1A01G195100	TOM1-like protein 2	T	C	1/1/1/1/1/1	0/1/1/1/1/1	1/1/1/1/1/1	0/1/1/1/1/1	0/1/1/1/1/1	0/1/1/1/1/1	1/1/1/1/1/1	0/1/1/1/1/1	0/1/1/1/1/1	0/1/1/1/1/1	0/1/1/1/1/1	0/1/1/1/1/1	0/0/0/0/0/0	0/0/0/0/0/0	0/0/0/0/0/0	0/0/0/0/0/0	0/0/0/0/0/0	0/0/0/0/0/0	0/0/0/0/0/0	0/0/0/0/0/0	0/0/0/0/0/0	0/0/0/0/0/0	0/0/0/0/0/0	0/0/0/0/0/0
chr1A	352140720	5_prime_UTR_premature_start_codon_gain_variant	LOW	TraesCS1A01G195100	TOM1-like protein 2	G	A	0/1/1/1/1/1	0/1/1/1/1/1	0/1/1/1/1/1	0/1/1/1/1/1	0/1/1/1/1/1	0/1/1/1/1/1	1/1/1/1/1/1	0/1/1/1/1/1	1/1/1/1/1/1	0/1/1/1/1/1	0/1/1/1/1/1	1/1/1/1/1/1	0/0/0/0/0/0	0/0/0/0/0/0	0/0/0/0/0/0	0/0/0/0/0/0	0/0/0/0/0/0	0/0/0/0/0/0	0/0/0/0/0/0	0/0/0/0/0/0	0/0/0/0/0/0	0/0/0/0/0/0	0/0/0/0/0/0	0/0/0/0/0/0
chr1A	352140720	5_prime_UTR_variant	MODIFIER	TraesCS1A01G195100	TOM1-like protein 2	G	A	0/1/1/1/1/1	0/1/1/1/1/1	0/1/1/1/1/1	0/1/1/1/1/1	0/1/1/1/1/1	0/1/1/1/1/1	1/1/1/1/1/1	0/1/1/1/1/1	1/1/1/1/1/1	0/1/1/1/1/1	0/1/1/1/1/1	1/1/1/1/1/1	0/0/0/0/0/0	0/0/0/0/0/0	0/0/0/0/0/0	0/0/0/0/0/0	0/0/0/0/0/0	0/0/0/0/0/0	0/0/0/0/0/0	0/0/0/0/0/0	0/0/0/0/0/0	0/0/0/0/0/0	0/0/0/0/0/0	0/0/0/0/0/0
chr1A	352861427	synonymous_variant	LOW	TraesCS1A01G195300	Phenylalanine--tRNA ligase beta subunit	T	C	1/1/1/1/1/1	0/1/1/1/1/1	0/1/1/1/1/1	1/1/1/1/1/1	0/1/1/1/1/1	1/1/1/1/1/1	1/1/1/1/1/1	1/1/1/1/1/1	1/1/1/1/1/1	0/1/1/1/1/1	0/1/1/1/1/1	1/1/1/1/1/1	0/0/0/0/0/0	0/0/0/0/0/0	0/0/0/0/0/0	0/0/0/0/0/0	0/0/0/0/0/0	0/0/0/0/0/0	0/0/0/0/0/0	0/0/0/0/0/0	0/0/0/0/0/0	0/0/0/0/0/0	0/0/0/0/0/0	0/0/0/0/0/0
chr1A	353252006	upstream_gene_variant	MODIFIER	TraesCS1A01G195400	Poly [ADP-ribose] polymerase	C	T	0/1/1/1/1/1	0/1/1/1/1/1	0/1/1/1/1/1	0/1/1/1/1/1	0/1/1/1/1/1	0/1/1/1/1/1	1/1/1/1/1/1	0/0/1/1/1/1	0/1/1/1/1/1	0/1/1/1/1/1	0/0/1/1/1/1	0/0/1/1/1/1	0/0/0/0/0/0	0/0/0/0/0/0	0/0/0/0/0/0	0/0/0/0/0/0	0/0/0/0/0/0	0/0/0/0/0/0	0/0/0/0/0/0	0/0/0/0/0/0	0/0/0/0/0/0	0/0/0/0/0/0	0/0/0/0/0/0	0/0/0/0/0/0
chr1A	353252006	upstream_gene_variant	MODIFIER	TraesCS1A01G195400	Poly [ADP-ribose] polymerase	C	T	0/1/1/1/1/1	0/1/1/1/1/1	0/1/1/1/1/1	0/1/1/1/1/1	0/1/1/1/1/1	0/1/1/1/1/1	1/1/1/1/1/1	0/0/1/1/1/1	0/1/1/1/1/1	0/1/1/1/1/1	0/0/1/1/1/1	0/0/1/1/1/1	0/0/0/0/0/0	0/0/0/0/0/0	0/0/0/0/0/0	0/0/0/0/0/0	0/0/0/0/0/0	0/0/0/0/0/0	0/0/0/0/0/0	0/0/0/0/0/0	0/0/0/0/0/0	0/0/0/0/0/0	0/0/0/0/0/0	0/0/0/0/0/0
chr1A	353252006	upstream_gene_variant	MODIFIER	TraesCS1A01G195400	Poly [ADP-ribose] polymerase	C	T	0/1/1/1/1/1	0/1/1/1/1/1	0/1/1/1/1/1	0/1/1/1/1/1	0/1/1/1/1/1	0/1/1/1/1/1	1/1/1/1/1/1	0/0/1/1/1/1	0/1/1/1/1/1	0/1/1/1/1/1	0/0/1/1/1/1	0/0/1/1/1/1	0/0/0/0/0/0	0/0/0/0/0/0	0/0/0/0/0/0	0/0/0/0/0/0	0/0/0/0/0/0	0/0/0/0/0/0	0/0/0/0/0/0	0/0/0/0/0/0	0/0/0/0/0/0	0/0/0/0/0/0	0/0/0/0/0/0	0/0/0/0/0/0
chr1A	353252006	upstream_gene_variant	MODIFIER	TraesCS1A01G195400	Poly [ADP-ribose] polymerase	C	T	0/1/1/1/1/1	0/1/1/1/1/1	0/1/1/1/1/1	0/1/1/1/1/1	0/1/1/1/1/1	0/1/1/1/1/1	1/1/1/1/1/1	0/0/1/1/1/1	0/1/1/1/1/1	0/1/1/1/1/1	0/0/1/1/1/1	0/0/1/1/1/1	0/0/0/0/0/0	0/0/0/0/0/0	0/0/0/0/0/0	0/0/0/0/0/0	0/0/0/0/0/0	0/0/0/0/0/0	0/0/0/0/0/0	0/0/0/0/0/0	0/0/0/0/0/0	0/0/0/0/0/0	0/0/0/0/0/0	0/0/0/0/0/0
chr1A	353252006	downstream_gene_variant	MODIFIER	TraesCS1A01G195500	Shikimate kinase	C	T	0/1/1/1/1/1	0/1/1/1/1/1	0/1/1/1/1/1	0/1/1/1/1/1	0/1/1/1/1/1	0/1/1/1/1/1	1/1/1/1/1/1	0/0/1/1/1/1	0/1/1/1/1/1	0/1/1/1/1/1	0/0/1/1/1/1	0/0/1/1/1/1	0/0/0/0/0/0	0/0/0/0/0/0	0/0/0/0/0/0	0/0/0/0/0/0	0/0/0/0/0/0	0/0/0/0/0/0	0/0/0/0/0/0	0/0/0/0/0/0	0/0/0/0/0/0	0/0/0/0/0/0	0/0/0/0/0/0	0/0/0/0/0/0
chr1A	353252006	downstream_gene_variant	MODIFIER	TraesCS1A01G195500	Shikimate kinase	C	T	0/1/1/1/1/1	0/1/1/1/1/1	0/1/1/1/1/1	0/1/1/1/1/1	0/1/1/1/1/1	0/1/1/1/1/1	1/1/1/1/1/1	0/0/1/1/1/1	0/1/1/1/1/1	0/1/1/1/1/1	0/0/1/1/1/1	0/0/1/1/1/1	0/0/0/0/0/0	0/0/0/0/0/0	0/0/0/0/0/0	0/0/0/0/0/0	0/0/0/0/0/0	0/0/0/0/0/0	0/0/0/0/0/0	0/0/0/0/0/0	0/0/0/0/0/0	0/0/0/0/0/0	0/0/0/0/0/0	0/0/0/0/0/0
chr1A	353252006	intergenic_region	MODIFIER	TraesCS1A01G195300-TraesCS1A01G195400		C	T	0/1/1/1/1/1	0/1/1/1/1/1	0/1/1/1/1/1	0/1/1/1/1/1	0/1/1/1/1/1	0/1/1/1/1/1	1/1/1/1/1/1	0/0/1/1/1/1	0/1/1/1/1/1	0/1/1/1/1/1	0/0/1/1/1/1	0/0/1/1/1/1	0/0/0/0/0/0	0/0/0/0/0/0	0/0/0/0/0/0	0/0/0/0/0/0	0/0/0/0/0/0	0/0/0/0/0/0	0/0/0/0/0/0	0/0/0/0/0/0	0/0/0/0/0/0	0/0/0/0/0/0	0/0/0/0/0/0	0/0/0/0/0/0
chr1A	353252106	upstream_gene_variant	MODIFIER	TraesCS1A01G195400	Poly [ADP-ribose] polymerase	A	G	0/1/1/1/1/1	0/1/1/1/1/1	0/1/1/1/1/1	1/1/1/1/1/1	0/1/1/1/1/1	0/1/1/1/1/1	1/1/1/1/1/1	0/0/1/1/1/1	0/1/1/1/1/1	0/1/1/1/1/1	0/0/1/1/1/1	0/1/1/1/1/1	0/0/0/0/0/0	0/0/0/0/0/0	0/0/0/0/0/0	0/0/0/0/0/0	0/0/0/0/0/0	0/0/0/0/0/0	0/0/0/0/0/0	0/0/0/0/0/0	0/0/0/0/0/0	0/0/0/0/0/0	0/0/0/0/0/0	0/0/0/0/0/0
chr1A	353252106	upstream_gene_variant	MODIFIER	TraesCS1A01G195400	Poly [ADP-ribose] polymerase	A	G	0/1/1/1/1/1	0/1/1/1/1/1	0/1/1/1/1/1	1/1/1/1/1/1	0/1/1/1/1/1	0/1/1/1/1/1	1/1/1/1/1/1	0/0/1/1/1/1	0/1/1/1/1/1	0/1/1/1/1/1	0/0/1/1/1/1	0/1/1/1/1/1	0/0/0/0/0/0	0/0/0/0/0/0	0/0/0/0/0/0	0/0/0/0/0/0	0/0/0/0/0/0	0/0/0/0/0/0	0/0/0/0/0/0	0/0/0/0/0/0	0/0/0/0/0/0	0/0/0/0/0/0	0/0/0/0/0/0	0/0/0/0/0/0
chr1A	353252106	upstream_gene_variant	MODIFIER	TraesCS1A01G195400	Poly [ADP-ribose] polymerase	A	G	0/1/1/1/1/1	0/1/1/1/1/1	0/1/1/1/1/1	1/1/1/1/1/1	0/1/1/1/1/1	0/1/1/1/1/1	1/1/1/1/1/1	0/0/1/1/1/1	0/1/1/1/1/1	0/1/1/1/1/1	0/0/1/1/1/1	0/1/1/1/1/1	0/0/0/0/0/0	0/0/0/0/0/0	0/0/0/0/0/0	0/0/0/0/0/0	0/0/0/0/0/0	0/0/0/0/0/0	0/0/0/0/0/0	0/0/0/0/0/0	0/0/0/0/0/0	0/0/0/0/0/0	0/0/0/0/0/0	0/0/0/0/0/0
chr1A	353252106	upstream_gene_variant	MODIFIER	TraesCS1A01G195400	Poly [ADP-ribose] polymerase	A	G	0/1/1/1/1/1	0/1/1/1/1/1	0/1/1/1/1/1	1/1/1/1/1/1	0/1/1/1/1/1	0/1/1/1/1/1	1/1/1/1/1/1	0/0/1/1/1/1	0/1/1/1/1/1	0/1/1/1/1/1	0/0/1/1/1/1	0/1/1/1/1/1	0/0/0/0/0/0	0/0/0/0/0/0	0/0/0/0/0/0	0/0/0/0/0/0	0/0/0/0/0/0	0/0/0/0/0/0	0/0/0/0/0/0	0/0/0/0/0/0	0/0/0/0/0/0	0/0/0/0/0/0	0/0/0/0/0/0	0/0/0/0/0/0
chr1A	353252106	downstream_gene_variant	MODIFIER	TraesCS1A01G195500	Shikimate kinase	A	G	0/1/1/1/1/1	0/1/1/1/1/1	0/1/1/1/1/1	1/1/1/1/1/1	0/1/1/1/1/1	0/1/1/1/1/1	1/1/1/1/1/1	0/0/1/1/1/1	0/1/1/1/1/1	0/1/1/1/1/1	0/0/1/1/1/1	0/1/1/1/1/1	0/0/0/0/0/0	0/0/0/0/0/0	0/0/0/0/0/0	0/0/0/0/0/0	0/0/0/0/0/0	0/0/0/0/0/0	0/0/0/0/0/0	0/0/0/0/0/0	0/0/0/0/0/0	0/0/0/0/0/0	0/0/0/0/0/0	0/0/0/0/0/0
chr1A	353252106	downstream_gene_variant	MODIFIER	TraesCS1A01G195500	Shikimate kinase	A	G	0/1/1/1/1/1	0/1/1/1/1/1	0/1/1/1/1/1	1/1/1/1/1/1	0/1/1/1/1/1	0/1/1/1/1/1	1/1/1/1/1/1	0/0/1/1/1/1	0/1/1/1/1/1	0/1/1/1/1/1	0/0/1/1/1/1	0/1/1/1/1/1	0/0/0/0/0/0	0/0/0/0/0/0	0/0/0/0/0/0	0/0/0/0/0/0	0/0/0/0/0/0	0/0/0/0/0/0	0/0/0/0/0/0	0/0/0/0/0/0	0/0/0/0/0/0	0/0/0/0/0/0	0/0/0/0/0/0	0/0/0/0/0/0
chr1A	353252106	intergenic_region	MODIFIER	TraesCS1A01G195300-TraesCS1A01G195400		A	G	0/1/1/1/1/1	0/1/1/1/1/1	0/1/1/1/1/1	1/1/1/1/1/1	0/1/1/1/1/1	0/1/1/1/1/1	1/1/1/1/1/1	0/0/1/1/1/1	0/1/1/1/1/1	0/1/1/1/1/1	0/0/1/1/1/1	0/1/1/1/1/1	0/0/0/0/0/0	0/0/0/0/0/0	0/0/0/0/0/0	0/0/0/0/0/0	0/0/0/0/0/0	0/0/0/0/0/0	0/0/0/0/0/0	0/0/0/0/0/0	0/0/0/0/0/0	0/0/0/0/0/0	0/0/0/0/0/0	0/0/0/0/0/0
chr1A	353252127	upstream_gene_variant	MODIFIER	TraesCS1A01G195400	Poly [ADP-ribose] polymerase	G	A	0/0/0/0/0/1	0/0/0/0/0/1	0/0/0/0/0/1	0/0/0/0/0/1	0/0/0/0/0/1	0/0/0/0/0/1	0/0/0/0/0/0	0/0/0/0/1/1	0/0/0/0/0/1	0/0/0/0/0/1	0/0/0/0/1/1	0/0/0/0/0/1	1/1/1/1/1/1	1/1/1/1/1/1	1/1/1/1/1/1	1/1/1/1/1/1	1/1/1/1/1/1	1/1/1/1/1/1	1/1/1/1/1/1	1/1/1/1/1/1	1/1/1/1/1/1	1/1/1/1/1/1	1/1/1/1/1/1	1/1/1/1/1/1
chr1A	353252127	upstream_gene_variant	MODIFIER	TraesCS1A01G195400	Poly [ADP-ribose] polymerase	G	A	0/0/0/0/0/1	0/0/0/0/0/1	0/0/0/0/0/1	0/0/0/0/0/1	0/0/0/0/0/1	0/0/0/0/0/1	0/0/0/0/0/0	0/0/0/0/1/1	0/0/0/0/0/1	0/0/0/0/0/1	0/0/0/0/1/1	0/0/0/0/0/1	1/1/1/1/1/1	1/1/1/1/1/1	1/1/1/1/1/1	1/1/1/1/1/1	1/1/1/1/1/1	1/1/1/1/1/1	1/1/1/1/1/1	1/1/1/1/1/1	1/1/1/1/1/1	1/1/1/1/1/1	1/1/1/1/1/1	1/1/1/1/1/1
chr1A	353252127	upstream_gene_variant	MODIFIER	TraesCS1A01G195400	Poly [ADP-ribose] polymerase	G	A	0/0/0/0/0/1	0/0/0/0/0/1	0/0/0/0/0/1	0/0/0/0/0/1	0/0/0/0/0/1	0/0/0/0/0/1	0/0/0/0/0/0	0/0/0/0/1/1	0/0/0/0/0/1	0/0/0/0/0/1	0/0/0/0/1/1	0/0/0/0/0/1	1/1/1/1/1/1	1/1/1/1/1/1	1/1/1/1/1/1	1/1/1/1/1/1	1/1/1/1/1/1	1/1/1/1/1/1	1/1/1/1/1/1	1/1/1/1/1/1	1/1/1/1/1/1	1/1/1/1/1/1	1/1/1/1/1/1	1/1/1/1/1/1
chr1A	353252127	upstream_gene_variant	MODIFIER	TraesCS1A01G195400	Poly [ADP-ribose] polymerase	G	A	0/0/0/0/0/1	0/0/0/0/0/1	0/0/0/0/0/1	0/0/0/0/0/1	0/0/0/0/0/1	0/0/0/0/0/1	0/0/0/0/0/0	0/0/0/0/1/1	0/0/0/0/0/1	0/0/0/0/0/1	0/0/0/0/1/1	0/0/0/0/0/1	1/1/1/1/1/1	1/1/1/1/1/1	1/1/1/1/1/1	1/1/1/1/1/1	1/1/1/1/1/1	1/1/1/1/1/1	1/1/1/1/1/1	1/1/1/1/1/1	1/1/1/1/1/1	1/1/1/1/1/1	1/1/1/1/1/1	1/1/1/1/1/1
chr1A	353252127	downstream_gene_variant	MODIFIER	TraesCS1A01G195500	Shikimate kinase	G	A	0/0/0/0/0/1	0/0/0/0/0/1	0/0/0/0/0/1	0/0/0/0/0/1	0/0/0/0/0/1	0/0/0/0/0/1	0/0/0/0/0/0	0/0/0/0/1/1	0/0/0/0/0/1	0/0/0/0/0/1	0/0/0/0/1/1	0/0/0/0/0/1	1/1/1/1/1/1	1/1/1/1/1/1	1/1/1/1/1/1	1/1/1/1/1/1	1/1/1/1/1/1	1/1/1/1/1/1	1/1/1/1/1/1	1/1/1/1/1/1	1/1/1/1/1/1	1/1/1/1/1/1	1/1/1/1/1/1	1/1/1/1/1/1
chr1A	353252127	downstream_gene_variant	MODIFIER	TraesCS1A01G195500	Shikimate kinase	G	A	0/0/0/0/0/1	0/0/0/0/0/1	0/0/0/0/0/1	0/0/0/0/0/1	0/0/0/0/0/1	0/0/0/0/0/1	0/0/0/0/0/0	0/0/0/0/1/1	0/0/0/0/0/1	0/0/0/0/0/1	0/0/0/0/1/1	0/0/0/0/0/1	1/1/1/1/1/1	1/1/1/1/1/1	1/1/1/1/1/1	1/1/1/1/1/1	1/1/1/1/1/1	1/1/1/1/1/1	1/1/1/1/1/1	1/1/1/1/1/1	1/1/1/1/1/1	1/1/1/1/1/1	1/1/1/1/1/1	1/1/1/1/1/1
chr1A	353252127	intergenic_region	MODIFIER	TraesCS1A01G195300-TraesCS1A01G195400		G	A	0/0/0/0/0/1	0/0/0/0/0/1	0/0/0/0/0/1	0/0/0/0/0/1	0/0/0/0/0/1	0/0/0/0/0/1	0/0/0/0/0/0	0/0/0/0/1/1	0/0/0/0/0/1	0/0/0/0/0/1	0/0/0/0/1/1	0/0/0/0/0/1	1/1/1/1/1/1	1/1/1/1/1/1	1/1/1/1/1/1	1/1/1/1/1/1	1/1/1/1/1/1	1/1/1/1/1/1	1/1/1/1/1/1	1/1/1/1/1/1	1/1/1/1/1/1	1/1/1/1/1/1	1/1/1/1/1/1	1/1/1/1/1/1
chr1A	353252175	upstream_gene_variant	MODIFIER	TraesCS1A01G195400	Poly [ADP-ribose] polymerase	AGGGGGGGT	AGGGGGGGGT	1/1/1/1/1/1	1/1/1/1/1/1	0/1/1/1/1/1	1/1/1/1/1/1	0/1/1/1/1/1	0/1/1/1/1/1	0/0/0/0/0/1	0/1/1/1/1/1	0/1/1/1/1/1	1/1/1/1/1/1	0/1/1/1/1/1	0/0/0/0/0/1	0/0/0/0/0/0	0/0/0/0/0/0	0/0/0/0/0/0	0/0/0/0/0/0	0/0/0/0/0/0	0/0/0/0/0/0	0/0/0/0/0/0	0/0/0/0/0/0	0/0/0/0/0/0	0/0/0/0/0/0	0/0/0/0/0/0	0/0/0/0/0/0
chr1A	353252175	upstream_gene_variant	MODIFIER	TraesCS1A01G195400	Poly [ADP-ribose] polymerase	AGGGGGGGT	AGGGGGGGGT	1/1/1/1/1/1	1/1/1/1/1/1	0/1/1/1/1/1	1/1/1/1/1/1	0/1/1/1/1/1	0/1/1/1/1/1	0/0/0/0/0/1	0/1/1/1/1/1	0/1/1/1/1/1	1/1/1/1/1/1	0/1/1/1/1/1	0/0/0/0/0/1	0/0/0/0/0/0	0/0/0/0/0/0	0/0/0/0/0/0	0/0/0/0/0/0	0/0/0/0/0/0	0/0/0/0/0/0	0/0/0/0/0/0	0/0/0/0/0/0	0/0/0/0/0/0	0/0/0/0/0/0	0/0/0/0/0/0	0/0/0/0/0/0
chr1A	353252175	upstream_gene_variant	MODIFIER	TraesCS1A01G195400	Poly [ADP-ribose] polymerase	AGGGGGGGT	AGGGGGGGGT	1/1/1/1/1/1	1/1/1/1/1/1	0/1/1/1/1/1	1/1/1/1/1/1	0/1/1/1/1/1	0/1/1/1/1/1	0/0/0/0/0/1	0/1/1/1/1/1	0/1/1/1/1/1	1/1/1/1/1/1	0/1/1/1/1/1	0/0/0/0/0/1	0/0/0/0/0/0	0/0/0/0/0/0	0/0/0/0/0/0	0/0/0/0/0/0	0/0/0/0/0/0	0/0/0/0/0/0	0/0/0/0/0/0	0/0/0/0/0/0	0/0/0/0/0/0	0/0/0/0/0/0	0/0/0/0/0/0	0/0/0/0/0/0
chr1A	353252175	upstream_gene_variant	MODIFIER	TraesCS1A01G195400	Poly [ADP-ribose] polymerase	AGGGGGGGT	AGGGGGGGGT	1/1/1/1/1/1	1/1/1/1/1/1	0/1/1/1/1/1	1/1/1/1/1/1	0/1/1/1/1/1	0/1/1/1/1/1	0/0/0/0/0/1	0/1/1/1/1/1	0/1/1/1/1/1	1/1/1/1/1/1	0/1/1/1/1/1	0/0/0/0/0/1	0/0/0/0/0/0	0/0/0/0/0/0	0/0/0/0/0/0	0/0/0/0/0/0	0/0/0/0/0/0	0/0/0/0/0/0	0/0/0/0/0/0	0/0/0/0/0/0	0/0/0/0/0/0	0/0/0/0/0/0	0/0/0/0/0/0	0/0/0/0/0/0
chr1A	353252175	downstream_gene_variant	MODIFIER	TraesCS1A01G195500	Shikimate kinase	AGGGGGGGT	AGGGGGGGGT	1/1/1/1/1/1	1/1/1/1/1/1	0/1/1/1/1/1	1/1/1/1/1/1	0/1/1/1/1/1	0/1/1/1/1/1	0/0/0/0/0/1	0/1/1/1/1/1	0/1/1/1/1/1	1/1/1/1/1/1	0/1/1/1/1/1	0/0/0/0/0/1	0/0/0/0/0/0	0/0/0/0/0/0	0/0/0/0/0/0	0/0/0/0/0/0	0/0/0/0/0/0	0/0/0/0/0/0	0/0/0/0/0/0	0/0/0/0/0/0	0/0/0/0/0/0	0/0/0/0/0/0	0/0/0/0/0/0	0/0/0/0/0/0
chr1A	353252175	downstream_gene_variant	MODIFIER	TraesCS1A01G195500	Shikimate kinase	AGGGGGGGT	AGGGGGGGGT	1/1/1/1/1/1	1/1/1/1/1/1	0/1/1/1/1/1	1/1/1/1/1/1	0/1/1/1/1/1	0/1/1/1/1/1	0/0/0/0/0/1	0/1/1/1/1/1	0/1/1/1/1/1	1/1/1/1/1/1	0/1/1/1/1/1	0/0/0/0/0/1	0/0/0/0/0/0	0/0/0/0/0/0	0/0/0/0/0/0	0/0/0/0/0/0	0/0/0/0/0/0	0/0/0/0/0/0	0/0/0/0/0/0	0/0/0/0/0/0	0/0/0/0/0/0	0/0/0/0/0/0	0/0/0/0/0/0	0/0/0/0/0/0
chr1A	353252175	intergenic_region	MODIFIER	TraesCS1A01G195300-TraesCS1A01G195400		AGGGGGGGT	AGGGGGGGGT	1/1/1/1/1/1	1/1/1/1/1/1	0/1/1/1/1/1	1/1/1/1/1/1	0/1/1/1/1/1	0/1/1/1/1/1	0/0/0/0/0/1	0/1/1/1/1/1	0/1/1/1/1/1	1/1/1/1/1/1	0/1/1/1/1/1	0/0/0/0/0/1	0/0/0/0/0/0	0/0/0/0/0/0	0/0/0/0/0/0	0/0/0/0/0/0	0/0/0/0/0/0	0/0/0/0/0/0	0/0/0/0/0/0	0/0/0/0/0/0	0/0/0/0/0/0	0/0/0/0/0/0	0/0/0/0/0/0	0/0/0/0/0/0
chr1A	353252698	upstream_gene_variant	MODIFIER	TraesCS1A01G195400	Poly [ADP-ribose] polymerase	A	C	0/1/1/1/1/1	0/1/1/1/1/1	0/1/1/1/1/1	0/1/1/1/1/1	0/1/1/1/1/1	0/1/1/1/1/1	1/1/1/1/1/1	0/1/1/1/1/1	0/1/1/1/1/1	0/1/1/1/1/1	0/0/1/1/1/1	0/0/1/1/1/1	0/0/0/0/0/0	0/0/0/0/0/0	0/0/0/0/0/0	0/0/0/0/0/0	0/0/0/0/0/0	0/0/0/0/0/0	0/0/0/0/0/0	0/0/0/0/0/0	0/0/0/0/0/0	0/0/0/0/0/0	0/0/0/0/0/0	0/0/0/0/0/0
chr1A	353252698	upstream_gene_variant	MODIFIER	TraesCS1A01G195400	Poly [ADP-ribose] polymerase	A	C	0/1/1/1/1/1	0/1/1/1/1/1	0/1/1/1/1/1	0/1/1/1/1/1	0/1/1/1/1/1	0/1/1/1/1/1	1/1/1/1/1/1	0/1/1/1/1/1	0/1/1/1/1/1	0/1/1/1/1/1	0/0/1/1/1/1	0/0/1/1/1/1	0/0/0/0/0/0	0/0/0/0/0/0	0/0/0/0/0/0	0/0/0/0/0/0	0/0/0/0/0/0	0/0/0/0/0/0	0/0/0/0/0/0	0/0/0/0/0/0	0/0/0/0/0/0	0/0/0/0/0/0	0/0/0/0/0/0	0/0/0/0/0/0
chr1A	353252698	upstream_gene_variant	MODIFIER	TraesCS1A01G195400	Poly [ADP-ribose] polymerase	A	C	0/1/1/1/1/1	0/1/1/1/1/1	0/1/1/1/1/1	0/1/1/1/1/1	0/1/1/1/1/1	0/1/1/1/1/1	1/1/1/1/1/1	0/1/1/1/1/1	0/1/1/1/1/1	0/1/1/1/1/1	0/0/1/1/1/1	0/0/1/1/1/1	0/0/0/0/0/0	0/0/0/0/0/0	0/0/0/0/0/0	0/0/0/0/0/0	0/0/0/0/0/0	0/0/0/0/0/0	0/0/0/0/0/0	0/0/0/0/0/0	0/0/0/0/0/0	0/0/0/0/0/0	0/0/0/0/0/0	0/0/0/0/0/0
chr1A	353252698	upstream_gene_variant	MODIFIER	TraesCS1A01G195400	Poly [ADP-ribose] polymerase	A	C	0/1/1/1/1/1	0/1/1/1/1/1	0/1/1/1/1/1	0/1/1/1/1/1	0/1/1/1/1/1	0/1/1/1/1/1	1/1/1/1/1/1	0/1/1/1/1/1	0/1/1/1/1/1	0/1/1/1/1/1	0/0/1/1/1/1	0/0/1/1/1/1	0/0/0/0/0/0	0/0/0/0/0/0	0/0/0/0/0/0	0/0/0/0/0/0	0/0/0/0/0/0	0/0/0/0/0/0	0/0/0/0/0/0	0/0/0/0/0/0	0/0/0/0/0/0	0/0/0/0/0/0	0/0/0/0/0/0	0/0/0/0/0/0
chr1A	353252698	downstream_gene_variant	MODIFIER	TraesCS1A01G195500	Shikimate kinase	A	C	0/1/1/1/1/1	0/1/1/1/1/1	0/1/1/1/1/1	0/1/1/1/1/1	0/1/1/1/1/1	0/1/1/1/1/1	1/1/1/1/1/1	0/1/1/1/1/1	0/1/1/1/1/1	0/1/1/1/1/1	0/0/1/1/1/1	0/0/1/1/1/1	0/0/0/0/0/0	0/0/0/0/0/0	0/0/0/0/0/0	0/0/0/0/0/0	0/0/0/0/0/0	0/0/0/0/0/0	0/0/0/0/0/0	0/0/0/0/0/0	0/0/0/0/0/0	0/0/0/0/0/0	0/0/0/0/0/0	0/0/0/0/0/0
chr1A	353252698	downstream_gene_variant	MODIFIER	TraesCS1A01G195500	Shikimate kinase	A	C	0/1/1/1/1/1	0/1/1/1/1/1	0/1/1/1/1/1	0/1/1/1/1/1	0/1/1/1/1/1	0/1/1/1/1/1	1/1/1/1/1/1	0/1/1/1/1/1	0/1/1/1/1/1	0/1/1/1/1/1	0/0/1/1/1/1	0/0/1/1/1/1	0/0/0/0/0/0	0/0/0/0/0/0	0/0/0/0/0/0	0/0/0/0/0/0	0/0/0/0/0/0	0/0/0/0/0/0	0/0/0/0/0/0	0/0/0/0/0/0	0/0/0/0/0/0	0/0/0/0/0/0	0/0/0/0/0/0	0/0/0/0/0/0
chr1A	353252698	intergenic_region	MODIFIER	TraesCS1A01G195300-TraesCS1A01G195400		A	C	0/1/1/1/1/1	0/1/1/1/1/1	0/1/1/1/1/1	0/1/1/1/1/1	0/1/1/1/1/1	0/1/1/1/1/1	1/1/1/1/1/1	0/1/1/1/1/1	0/1/1/1/1/1	0/1/1/1/1/1	0/0/1/1/1/1	0/0/1/1/1/1	0/0/0/0/0/0	0/0/0/0/0/0	0/0/0/0/0/0	0/0/0/0/0/0	0/0/0/0/0/0	0/0/0/0/0/0	0/0/0/0/0/0	0/0/0/0/0/0	0/0/0/0/0/0	0/0/0/0/0/0	0/0/0/0/0/0	0/0/0/0/0/0
chr1A	353252910	upstream_gene_variant	MODIFIER	TraesCS1A01G195400	Poly [ADP-ribose] polymerase	G	A	0/0/0/0/0/1	0/0/0/0/0/1	0/0/0/0/0/1	0/0/0/0/1/1	0/0/0/0/0/1	0/0/0/0/0/0	0/0/0/0/0/0	0/0/0/0/0/1	0/0/0/0/0/0	0/0/0/0/0/1	0/0/0/0/0/1	0/0/0/1/1/1	1/1/1/1/1/1	1/1/1/1/1/1	1/1/1/1/1/1	1/1/1/1/1/1	1/1/1/1/1/1	1/1/1/1/1/1	1/1/1/1/1/1	1/1/1/1/1/1	1/1/1/1/1/1	1/1/1/1/1/1	1/1/1/1/1/1	1/1/1/1/1/1
chr1A	353252910	upstream_gene_variant	MODIFIER	TraesCS1A01G195400	Poly [ADP-ribose] polymerase	G	A	0/0/0/0/0/1	0/0/0/0/0/1	0/0/0/0/0/1	0/0/0/0/1/1	0/0/0/0/0/1	0/0/0/0/0/0	0/0/0/0/0/0	0/0/0/0/0/1	0/0/0/0/0/0	0/0/0/0/0/1	0/0/0/0/0/1	0/0/0/1/1/1	1/1/1/1/1/1	1/1/1/1/1/1	1/1/1/1/1/1	1/1/1/1/1/1	1/1/1/1/1/1	1/1/1/1/1/1	1/1/1/1/1/1	1/1/1/1/1/1	1/1/1/1/1/1	1/1/1/1/1/1	1/1/1/1/1/1	1/1/1/1/1/1
chr1A	353252910	upstream_gene_variant	MODIFIER	TraesCS1A01G195400	Poly [ADP-ribose] polymerase	G	A	0/0/0/0/0/1	0/0/0/0/0/1	0/0/0/0/0/1	0/0/0/0/1/1	0/0/0/0/0/1	0/0/0/0/0/0	0/0/0/0/0/0	0/0/0/0/0/1	0/0/0/0/0/0	0/0/0/0/0/1	0/0/0/0/0/1	0/0/0/1/1/1	1/1/1/1/1/1	1/1/1/1/1/1	1/1/1/1/1/1	1/1/1/1/1/1	1/1/1/1/1/1	1/1/1/1/1/1	1/1/1/1/1/1	1/1/1/1/1/1	1/1/1/1/1/1	1/1/1/1/1/1	1/1/1/1/1/1	1/1/1/1/1/1
chr1A	353252910	upstream_gene_variant	MODIFIER	TraesCS1A01G195400	Poly [ADP-ribose] polymerase	G	A	0/0/0/0/0/1	0/0/0/0/0/1	0/0/0/0/0/1	0/0/0/0/1/1	0/0/0/0/0/1	0/0/0/0/0/0	0/0/0/0/0/0	0/0/0/0/0/1	0/0/0/0/0/0	0/0/0/0/0/1	0/0/0/0/0/1	0/0/0/1/1/1	1/1/1/1/1/1	1/1/1/1/1/1	1/1/1/1/1/1	1/1/1/1/1/1	1/1/1/1/1/1	1/1/1/1/1/1	1/1/1/1/1/1	1/1/1/1/1/1	1/1/1/1/1/1	1/1/1/1/1/1	1/1/1/1/1/1	1/1/1/1/1/1
chr1A	353252910	downstream_gene_variant	MODIFIER	TraesCS1A01G195500	Shikimate kinase	G	A	0/0/0/0/0/1	0/0/0/0/0/1	0/0/0/0/0/1	0/0/0/0/1/1	0/0/0/0/0/1	0/0/0/0/0/0	0/0/0/0/0/0	0/0/0/0/0/1	0/0/0/0/0/0	0/0/0/0/0/1	0/0/0/0/0/1	0/0/0/1/1/1	1/1/1/1/1/1	1/1/1/1/1/1	1/1/1/1/1/1	1/1/1/1/1/1	1/1/1/1/1/1	1/1/1/1/1/1	1/1/1/1/1/1	1/1/1/1/1/1	1/1/1/1/1/1	1/1/1/1/1/1	1/1/1/1/1/1	1/1/1/1/1/1
chr1A	353252910	downstream_gene_variant	MODIFIER	TraesCS1A01G195500	Shikimate kinase	G	A	0/0/0/0/0/1	0/0/0/0/0/1	0/0/0/0/0/1	0/0/0/0/1/1	0/0/0/0/0/1	0/0/0/0/0/0	0/0/0/0/0/0	0/0/0/0/0/1	0/0/0/0/0/0	0/0/0/0/0/1	0/0/0/0/0/1	0/0/0/1/1/1	1/1/1/1/1/1	1/1/1/1/1/1	1/1/1/1/1/1	1/1/1/1/1/1	1/1/1/1/1/1	1/1/1/1/1/1	1/1/1/1/1/1	1/1/1/1/1/1	1/1/1/1/1/1	1/1/1/1/1/1	1/1/1/1/1/1	1/1/1/1/1/1
chr1A	353252910	intergenic_region	MODIFIER	TraesCS1A01G195300-TraesCS1A01G195400		G	A	0/0/0/0/0/1	0/0/0/0/0/1	0/0/0/0/0/1	0/0/0/0/1/1	0/0/0/0/0/1	0/0/0/0/0/0	0/0/0/0/0/0	0/0/0/0/0/1	0/0/0/0/0/0	0/0/0/0/0/1	0/0/0/0/0/1	0/0/0/1/1/1	1/1/1/1/1/1	1/1/1/1/1/1	1/1/1/1/1/1	1/1/1/1/1/1	1/1/1/1/1/1	1/1/1/1/1/1	1/1/1/1/1/1	1/1/1/1/1/1	1/1/1/1/1/1	1/1/1/1/1/1	1/1/1/1/1/1	1/1/1/1/1/1
chr1A	353253073	upstream_gene_variant	MODIFIER	TraesCS1A01G195400	Poly [ADP-ribose] polymerase	C	T	0/1/1/1/1/1	1/1/1/1/1/1	0/1/1/1/1/1	0/1/1/1/1/1	0/1/1/1/1/1	1/1/1/1/1/1	0/1/1/1/1/1	0/0/1/1/1/1	0/0/1/1/1/1	0/1/1/1/1/1	0/1/1/1/1/1	0/0/1/1/1/1	0/0/0/0/0/0	0/0/0/0/0/0	0/0/0/0/0/0	0/0/0/0/0/0	0/0/0/0/0/0	0/0/0/0/0/0	0/0/0/0/0/0	0/0/0/0/0/0	0/0/0/0/0/0	0/0/0/0/0/0	0/0/0/0/0/0	0/0/0/0/0/0
chr1A	353253073	upstream_gene_variant	MODIFIER	TraesCS1A01G195400	Poly [ADP-ribose] polymerase	C	T	0/1/1/1/1/1	1/1/1/1/1/1	0/1/1/1/1/1	0/1/1/1/1/1	0/1/1/1/1/1	1/1/1/1/1/1	0/1/1/1/1/1	0/0/1/1/1/1	0/0/1/1/1/1	0/1/1/1/1/1	0/1/1/1/1/1	0/0/1/1/1/1	0/0/0/0/0/0	0/0/0/0/0/0	0/0/0/0/0/0	0/0/0/0/0/0	0/0/0/0/0/0	0/0/0/0/0/0	0/0/0/0/0/0	0/0/0/0/0/0	0/0/0/0/0/0	0/0/0/0/0/0	0/0/0/0/0/0	0/0/0/0/0/0
chr1A	353253073	upstream_gene_variant	MODIFIER	TraesCS1A01G195400	Poly [ADP-ribose] polymerase	C	T	0/1/1/1/1/1	1/1/1/1/1/1	0/1/1/1/1/1	0/1/1/1/1/1	0/1/1/1/1/1	1/1/1/1/1/1	0/1/1/1/1/1	0/0/1/1/1/1	0/0/1/1/1/1	0/1/1/1/1/1	0/1/1/1/1/1	0/0/1/1/1/1	0/0/0/0/0/0	0/0/0/0/0/0	0/0/0/0/0/0	0/0/0/0/0/0	0/0/0/0/0/0	0/0/0/0/0/0	0/0/0/0/0/0	0/0/0/0/0/0	0/0/0/0/0/0	0/0/0/0/0/0	0/0/0/0/0/0	0/0/0/0/0/0
chr1A	353253073	upstream_gene_variant	MODIFIER	TraesCS1A01G195400	Poly [ADP-ribose] polymerase	C	T	0/1/1/1/1/1	1/1/1/1/1/1	0/1/1/1/1/1	0/1/1/1/1/1	0/1/1/1/1/1	1/1/1/1/1/1	0/1/1/1/1/1	0/0/1/1/1/1	0/0/1/1/1/1	0/1/1/1/1/1	0/1/1/1/1/1	0/0/1/1/1/1	0/0/0/0/0/0	0/0/0/0/0/0	0/0/0/0/0/0	0/0/0/0/0/0	0/0/0/0/0/0	0/0/0/0/0/0	0/0/0/0/0/0	0/0/0/0/0/0	0/0/0/0/0/0	0/0/0/0/0/0	0/0/0/0/0/0	0/0/0/0/0/0
chr1A	353253073	downstream_gene_variant	MODIFIER	TraesCS1A01G195500	Shikimate kinase	C	T	0/1/1/1/1/1	1/1/1/1/1/1	0/1/1/1/1/1	0/1/1/1/1/1	0/1/1/1/1/1	1/1/1/1/1/1	0/1/1/1/1/1	0/0/1/1/1/1	0/0/1/1/1/1	0/1/1/1/1/1	0/1/1/1/1/1	0/0/1/1/1/1	0/0/0/0/0/0	0/0/0/0/0/0	0/0/0/0/0/0	0/0/0/0/0/0	0/0/0/0/0/0	0/0/0/0/0/0	0/0/0/0/0/0	0/0/0/0/0/0	0/0/0/0/0/0	0/0/0/0/0/0	0/0/0/0/0/0	0/0/0/0/0/0
chr1A	353253073	downstream_gene_variant	MODIFIER	TraesCS1A01G195500	Shikimate kinase	C	T	0/1/1/1/1/1	1/1/1/1/1/1	0/1/1/1/1/1	0/1/1/1/1/1	0/1/1/1/1/1	1/1/1/1/1/1	0/1/1/1/1/1	0/0/1/1/1/1	0/0/1/1/1/1	0/1/1/1/1/1	0/1/1/1/1/1	0/0/1/1/1/1	0/0/0/0/0/0	0/0/0/0/0/0	0/0/0/0/0/0	0/0/0/0/0/0	0/0/0/0/0/0	0/0/0/0/0/0	0/0/0/0/0/0	0/0/0/0/0/0	0/0/0/0/0/0	0/0/0/0/0/0	0/0/0/0/0/0	0/0/0/0/0/0
chr1A	353253073	intergenic_region	MODIFIER	TraesCS1A01G195300-TraesCS1A01G195400		C	T	0/1/1/1/1/1	1/1/1/1/1/1	0/1/1/1/1/1	0/1/1/1/1/1	0/1/1/1/1/1	1/1/1/1/1/1	0/1/1/1/1/1	0/0/1/1/1/1	0/0/1/1/1/1	0/1/1/1/1/1	0/1/1/1/1/1	0/0/1/1/1/1	0/0/0/0/0/0	0/0/0/0/0/0	0/0/0/0/0/0	0/0/0/0/0/0	0/0/0/0/0/0	0/0/0/0/0/0	0/0/0/0/0/0	0/0/0/0/0/0	0/0/0/0/0/0	0/0/0/0/0/0	0/0/0/0/0/0	0/0/0/0/0/0
chr1A	353253142	upstream_gene_variant	MODIFIER	TraesCS1A01G195400	Poly [ADP-ribose] polymerase	C	T	0/1/1/1/1/1	0/1/1/1/1/1	0/1/1/1/1/1	0/1/1/1/1/1	0/0/1/1/1/1	0/1/1/1/1/1	0/1/1/1/1/1	0/0/1/1/1/1	0/1/1/1/1/1	0/1/1/1/1/1	0/1/1/1/1/1	0/0/1/1/1/1	0/0/0/0/0/0	0/0/0/0/0/0	0/0/0/0/0/0	0/0/0/0/0/0	0/0/0/0/0/0	0/0/0/0/0/0	0/0/0/0/0/1	0/0/0/0/0/0	0/0/0/0/0/0	0/0/0/0/0/0	0/0/0/0/0/0	0/0/0/0/0/0
chr1A	353253142	upstream_gene_variant	MODIFIER	TraesCS1A01G195400	Poly [ADP-ribose] polymerase	C	T	0/1/1/1/1/1	0/1/1/1/1/1	0/1/1/1/1/1	0/1/1/1/1/1	0/0/1/1/1/1	0/1/1/1/1/1	0/1/1/1/1/1	0/0/1/1/1/1	0/1/1/1/1/1	0/1/1/1/1/1	0/1/1/1/1/1	0/0/1/1/1/1	0/0/0/0/0/0	0/0/0/0/0/0	0/0/0/0/0/0	0/0/0/0/0/0	0/0/0/0/0/0	0/0/0/0/0/0	0/0/0/0/0/1	0/0/0/0/0/0	0/0/0/0/0/0	0/0/0/0/0/0	0/0/0/0/0/0	0/0/0/0/0/0
chr1A	353253142	upstream_gene_variant	MODIFIER	TraesCS1A01G195400	Poly [ADP-ribose] polymerase	C	T	0/1/1/1/1/1	0/1/1/1/1/1	0/1/1/1/1/1	0/1/1/1/1/1	0/0/1/1/1/1	0/1/1/1/1/1	0/1/1/1/1/1	0/0/1/1/1/1	0/1/1/1/1/1	0/1/1/1/1/1	0/1/1/1/1/1	0/0/1/1/1/1	0/0/0/0/0/0	0/0/0/0/0/0	0/0/0/0/0/0	0/0/0/0/0/0	0/0/0/0/0/0	0/0/0/0/0/0	0/0/0/0/0/1	0/0/0/0/0/0	0/0/0/0/0/0	0/0/0/0/0/0	0/0/0/0/0/0	0/0/0/0/0/0
chr1A	353253142	upstream_gene_variant	MODIFIER	TraesCS1A01G195400	Poly [ADP-ribose] polymerase	C	T	0/1/1/1/1/1	0/1/1/1/1/1	0/1/1/1/1/1	0/1/1/1/1/1	0/0/1/1/1/1	0/1/1/1/1/1	0/1/1/1/1/1	0/0/1/1/1/1	0/1/1/1/1/1	0/1/1/1/1/1	0/1/1/1/1/1	0/0/1/1/1/1	0/0/0/0/0/0	0/0/0/0/0/0	0/0/0/0/0/0	0/0/0/0/0/0	0/0/0/0/0/0	0/0/0/0/0/0	0/0/0/0/0/1	0/0/0/0/0/0	0/0/0/0/0/0	0/0/0/0/0/0	0/0/0/0/0/0	0/0/0/0/0/0
chr1A	353253142	downstream_gene_variant	MODIFIER	TraesCS1A01G195500	Shikimate kinase	C	T	0/1/1/1/1/1	0/1/1/1/1/1	0/1/1/1/1/1	0/1/1/1/1/1	0/0/1/1/1/1	0/1/1/1/1/1	0/1/1/1/1/1	0/0/1/1/1/1	0/1/1/1/1/1	0/1/1/1/1/1	0/1/1/1/1/1	0/0/1/1/1/1	0/0/0/0/0/0	0/0/0/0/0/0	0/0/0/0/0/0	0/0/0/0/0/0	0/0/0/0/0/0	0/0/0/0/0/0	0/0/0/0/0/1	0/0/0/0/0/0	0/0/0/0/0/0	0/0/0/0/0/0	0/0/0/0/0/0	0/0/0/0/0/0
chr1A	353253142	downstream_gene_variant	MODIFIER	TraesCS1A01G195500	Shikimate kinase	C	T	0/1/1/1/1/1	0/1/1/1/1/1	0/1/1/1/1/1	0/1/1/1/1/1	0/0/1/1/1/1	0/1/1/1/1/1	0/1/1/1/1/1	0/0/1/1/1/1	0/1/1/1/1/1	0/1/1/1/1/1	0/1/1/1/1/1	0/0/1/1/1/1	0/0/0/0/0/0	0/0/0/0/0/0	0/0/0/0/0/0	0/0/0/0/0/0	0/0/0/0/0/0	0/0/0/0/0/0	0/0/0/0/0/1	0/0/0/0/0/0	0/0/0/0/0/0	0/0/0/0/0/0	0/0/0/0/0/0	0/0/0/0/0/0
chr1A	353253142	intergenic_region	MODIFIER	TraesCS1A01G195300-TraesCS1A01G195400		C	T	0/1/1/1/1/1	0/1/1/1/1/1	0/1/1/1/1/1	0/1/1/1/1/1	0/0/1/1/1/1	0/1/1/1/1/1	0/1/1/1/1/1	0/0/1/1/1/1	0/1/1/1/1/1	0/1/1/1/1/1	0/1/1/1/1/1	0/0/1/1/1/1	0/0/0/0/0/0	0/0/0/0/0/0	0/0/0/0/0/0	0/0/0/0/0/0	0/0/0/0/0/0	0/0/0/0/0/0	0/0/0/0/0/1	0/0/0/0/0/0	0/0/0/0/0/0	0/0/0/0/0/0	0/0/0/0/0/0	0/0/0/0/0/0
chr1A	353253192	upstream_gene_variant	MODIFIER	TraesCS1A01G195400	Poly [ADP-ribose] polymerase	C	G	0/0/0/0/0/1	0/0/0/0/0/1	0/0/0/0/0/0	0/0/0/0/0/1	0/0/0/0/0/1	0/0/0/0/1/1	0/0/0/0/0/0	0/0/0/0/1/1	0/0/0/0/0/0	0/0/0/0/0/1	0/0/0/0/0/1	0/0/0/0/1/1	1/1/1/1/1/1	1/1/1/1/1/1	1/1/1/1/1/1	1/1/1/1/1/1	1/1/1/1/1/1	1/1/1/1/1/1	1/1/1/1/1/1	1/1/1/1/1/1	1/1/1/1/1/1	1/1/1/1/1/1	1/1/1/1/1/1	1/1/1/1/1/1
chr1A	353253192	upstream_gene_variant	MODIFIER	TraesCS1A01G195400	Poly [ADP-ribose] polymerase	C	G	0/0/0/0/0/1	0/0/0/0/0/1	0/0/0/0/0/0	0/0/0/0/0/1	0/0/0/0/0/1	0/0/0/0/1/1	0/0/0/0/0/0	0/0/0/0/1/1	0/0/0/0/0/0	0/0/0/0/0/1	0/0/0/0/0/1	0/0/0/0/1/1	1/1/1/1/1/1	1/1/1/1/1/1	1/1/1/1/1/1	1/1/1/1/1/1	1/1/1/1/1/1	1/1/1/1/1/1	1/1/1/1/1/1	1/1/1/1/1/1	1/1/1/1/1/1	1/1/1/1/1/1	1/1/1/1/1/1	1/1/1/1/1/1
chr1A	353253192	upstream_gene_variant	MODIFIER	TraesCS1A01G195400	Poly [ADP-ribose] polymerase	C	G	0/0/0/0/0/1	0/0/0/0/0/1	0/0/0/0/0/0	0/0/0/0/0/1	0/0/0/0/0/1	0/0/0/0/1/1	0/0/0/0/0/0	0/0/0/0/1/1	0/0/0/0/0/0	0/0/0/0/0/1	0/0/0/0/0/1	0/0/0/0/1/1	1/1/1/1/1/1	1/1/1/1/1/1	1/1/1/1/1/1	1/1/1/1/1/1	1/1/1/1/1/1	1/1/1/1/1/1	1/1/1/1/1/1	1/1/1/1/1/1	1/1/1/1/1/1	1/1/1/1/1/1	1/1/1/1/1/1	1/1/1/1/1/1
chr1A	353253192	upstream_gene_variant	MODIFIER	TraesCS1A01G195400	Poly [ADP-ribose] polymerase	C	G	0/0/0/0/0/1	0/0/0/0/0/1	0/0/0/0/0/0	0/0/0/0/0/1	0/0/0/0/0/1	0/0/0/0/1/1	0/0/0/0/0/0	0/0/0/0/1/1	0/0/0/0/0/0	0/0/0/0/0/1	0/0/0/0/0/1	0/0/0/0/1/1	1/1/1/1/1/1	1/1/1/1/1/1	1/1/1/1/1/1	1/1/1/1/1/1	1/1/1/1/1/1	1/1/1/1/1/1	1/1/1/1/1/1	1/1/1/1/1/1	1/1/1/1/1/1	1/1/1/1/1/1	1/1/1/1/1/1	1/1/1/1/1/1
chr1A	353253192	downstream_gene_variant	MODIFIER	TraesCS1A01G195500	Shikimate kinase	C	G	0/0/0/0/0/1	0/0/0/0/0/1	0/0/0/0/0/0	0/0/0/0/0/1	0/0/0/0/0/1	0/0/0/0/1/1	0/0/0/0/0/0	0/0/0/0/1/1	0/0/0/0/0/0	0/0/0/0/0/1	0/0/0/0/0/1	0/0/0/0/1/1	1/1/1/1/1/1	1/1/1/1/1/1	1/1/1/1/1/1	1/1/1/1/1/1	1/1/1/1/1/1	1/1/1/1/1/1	1/1/1/1/1/1	1/1/1/1/1/1	1/1/1/1/1/1	1/1/1/1/1/1	1/1/1/1/1/1	1/1/1/1/1/1
chr1A	353253192	downstream_gene_variant	MODIFIER	TraesCS1A01G195500	Shikimate kinase	C	G	0/0/0/0/0/1	0/0/0/0/0/1	0/0/0/0/0/0	0/0/0/0/0/1	0/0/0/0/0/1	0/0/0/0/1/1	0/0/0/0/0/0	0/0/0/0/1/1	0/0/0/0/0/0	0/0/0/0/0/1	0/0/0/0/0/1	0/0/0/0/1/1	1/1/1/1/1/1	1/1/1/1/1/1	1/1/1/1/1/1	1/1/1/1/1/1	1/1/1/1/1/1	1/1/1/1/1/1	1/1/1/1/1/1	1/1/1/1/1/1	1/1/1/1/1/1	1/1/1/1/1/1	1/1/1/1/1/1	1/1/1/1/1/1
chr1A	353253192	intergenic_region	MODIFIER	TraesCS1A01G195300-TraesCS1A01G195400		C	G	0/0/0/0/0/1	0/0/0/0/0/1	0/0/0/0/0/0	0/0/0/0/0/1	0/0/0/0/0/1	0/0/0/0/1/1	0/0/0/0/0/0	0/0/0/0/1/1	0/0/0/0/0/0	0/0/0/0/0/1	0/0/0/0/0/1	0/0/0/0/1/1	1/1/1/1/1/1	1/1/1/1/1/1	1/1/1/1/1/1	1/1/1/1/1/1	1/1/1/1/1/1	1/1/1/1/1/1	1/1/1/1/1/1	1/1/1/1/1/1	1/1/1/1/1/1	1/1/1/1/1/1	1/1/1/1/1/1	1/1/1/1/1/1
chr1A	353253256	upstream_gene_variant	MODIFIER	TraesCS1A01G195400	Poly [ADP-ribose] polymerase	G	C	0/1/1/1/1/1	1/1/1/1/1/1	1/1/1/1/1/1	0/1/1/1/1/1	1/1/1/1/1/1	0/0/1/1/1/1	0/1/1/1/1/1	0/0/0/1/1/1	1/1/1/1/1/1	0/1/1/1/1/1	0/0/1/1/1/1	0/0/1/1/1/1	0/0/0/0/0/0	0/0/0/0/0/0	0/0/0/0/0/0	0/0/0/0/0/0	0/0/0/0/0/0	0/0/0/0/0/0	0/0/0/0/0/0	0/0/0/0/0/0	0/0/0/0/0/0	0/0/0/0/0/0	0/0/0/0/0/0	0/0/0/0/0/0
chr1A	353253256	upstream_gene_variant	MODIFIER	TraesCS1A01G195400	Poly [ADP-ribose] polymerase	G	C	0/1/1/1/1/1	1/1/1/1/1/1	1/1/1/1/1/1	0/1/1/1/1/1	1/1/1/1/1/1	0/0/1/1/1/1	0/1/1/1/1/1	0/0/0/1/1/1	1/1/1/1/1/1	0/1/1/1/1/1	0/0/1/1/1/1	0/0/1/1/1/1	0/0/0/0/0/0	0/0/0/0/0/0	0/0/0/0/0/0	0/0/0/0/0/0	0/0/0/0/0/0	0/0/0/0/0/0	0/0/0/0/0/0	0/0/0/0/0/0	0/0/0/0/0/0	0/0/0/0/0/0	0/0/0/0/0/0	0/0/0/0/0/0
chr1A	353253256	upstream_gene_variant	MODIFIER	TraesCS1A01G195400	Poly [ADP-ribose] polymerase	G	C	0/1/1/1/1/1	1/1/1/1/1/1	1/1/1/1/1/1	0/1/1/1/1/1	1/1/1/1/1/1	0/0/1/1/1/1	0/1/1/1/1/1	0/0/0/1/1/1	1/1/1/1/1/1	0/1/1/1/1/1	0/0/1/1/1/1	0/0/1/1/1/1	0/0/0/0/0/0	0/0/0/0/0/0	0/0/0/0/0/0	0/0/0/0/0/0	0/0/0/0/0/0	0/0/0/0/0/0	0/0/0/0/0/0	0/0/0/0/0/0	0/0/0/0/0/0	0/0/0/0/0/0	0/0/0/0/0/0	0/0/0/0/0/0
chr1A	353253256	upstream_gene_variant	MODIFIER	TraesCS1A01G195400	Poly [ADP-ribose] polymerase	G	C	0/1/1/1/1/1	1/1/1/1/1/1	1/1/1/1/1/1	0/1/1/1/1/1	1/1/1/1/1/1	0/0/1/1/1/1	0/1/1/1/1/1	0/0/0/1/1/1	1/1/1/1/1/1	0/1/1/1/1/1	0/0/1/1/1/1	0/0/1/1/1/1	0/0/0/0/0/0	0/0/0/0/0/0	0/0/0/0/0/0	0/0/0/0/0/0	0/0/0/0/0/0	0/0/0/0/0/0	0/0/0/0/0/0	0/0/0/0/0/0	0/0/0/0/0/0	0/0/0/0/0/0	0/0/0/0/0/0	0/0/0/0/0/0
chr1A	353253256	downstream_gene_variant	MODIFIER	TraesCS1A01G195500	Shikimate kinase	G	C	0/1/1/1/1/1	1/1/1/1/1/1	1/1/1/1/1/1	0/1/1/1/1/1	1/1/1/1/1/1	0/0/1/1/1/1	0/1/1/1/1/1	0/0/0/1/1/1	1/1/1/1/1/1	0/1/1/1/1/1	0/0/1/1/1/1	0/0/1/1/1/1	0/0/0/0/0/0	0/0/0/0/0/0	0/0/0/0/0/0	0/0/0/0/0/0	0/0/0/0/0/0	0/0/0/0/0/0	0/0/0/0/0/0	0/0/0/0/0/0	0/0/0/0/0/0	0/0/0/0/0/0	0/0/0/0/0/0	0/0/0/0/0/0
chr1A	353253256	downstream_gene_variant	MODIFIER	TraesCS1A01G195500	Shikimate kinase	G	C	0/1/1/1/1/1	1/1/1/1/1/1	1/1/1/1/1/1	0/1/1/1/1/1	1/1/1/1/1/1	0/0/1/1/1/1	0/1/1/1/1/1	0/0/0/1/1/1	1/1/1/1/1/1	0/1/1/1/1/1	0/0/1/1/1/1	0/0/1/1/1/1	0/0/0/0/0/0	0/0/0/0/0/0	0/0/0/0/0/0	0/0/0/0/0/0	0/0/0/0/0/0	0/0/0/0/0/0	0/0/0/0/0/0	0/0/0/0/0/0	0/0/0/0/0/0	0/0/0/0/0/0	0/0/0/0/0/0	0/0/0/0/0/0
chr1A	353253256	intergenic_region	MODIFIER	TraesCS1A01G195300-TraesCS1A01G195400		G	C	0/1/1/1/1/1	1/1/1/1/1/1	1/1/1/1/1/1	0/1/1/1/1/1	1/1/1/1/1/1	0/0/1/1/1/1	0/1/1/1/1/1	0/0/0/1/1/1	1/1/1/1/1/1	0/1/1/1/1/1	0/0/1/1/1/1	0/0/1/1/1/1	0/0/0/0/0/0	0/0/0/0/0/0	0/0/0/0/0/0	0/0/0/0/0/0	0/0/0/0/0/0	0/0/0/0/0/0	0/0/0/0/0/0	0/0/0/0/0/0	0/0/0/0/0/0	0/0/0/0/0/0	0/0/0/0/0/0	0/0/0/0/0/0
chr1A	353253284	upstream_gene_variant	MODIFIER	TraesCS1A01G195400	Poly [ADP-ribose] polymerase	C	T	0/1/1/1/1/1	1/1/1/1/1/1	1/1/1/1/1/1	0/1/1/1/1/1	1/1/1/1/1/1	0/1/1/1/1/1	0/1/1/1/1/1	0/0/0/1/1/1	1/1/1/1/1/1	0/1/1/1/1/1	0/0/1/1/1/1	0/0/1/1/1/1	0/0/0/0/0/0	0/0/0/0/0/0	0/0/0/0/0/0	0/0/0/0/0/0	0/0/0/0/0/0	0/0/0/0/0/0	0/0/0/0/0/0	0/0/0/0/0/0	0/0/0/0/0/0	0/0/0/0/0/0	0/0/0/0/0/0	0/0/0/0/0/0
chr1A	353253284	upstream_gene_variant	MODIFIER	TraesCS1A01G195400	Poly [ADP-ribose] polymerase	C	T	0/1/1/1/1/1	1/1/1/1/1/1	1/1/1/1/1/1	0/1/1/1/1/1	1/1/1/1/1/1	0/1/1/1/1/1	0/1/1/1/1/1	0/0/0/1/1/1	1/1/1/1/1/1	0/1/1/1/1/1	0/0/1/1/1/1	0/0/1/1/1/1	0/0/0/0/0/0	0/0/0/0/0/0	0/0/0/0/0/0	0/0/0/0/0/0	0/0/0/0/0/0	0/0/0/0/0/0	0/0/0/0/0/0	0/0/0/0/0/0	0/0/0/0/0/0	0/0/0/0/0/0	0/0/0/0/0/0	0/0/0/0/0/0
chr1A	353253284	upstream_gene_variant	MODIFIER	TraesCS1A01G195400	Poly [ADP-ribose] polymerase	C	T	0/1/1/1/1/1	1/1/1/1/1/1	1/1/1/1/1/1	0/1/1/1/1/1	1/1/1/1/1/1	0/1/1/1/1/1	0/1/1/1/1/1	0/0/0/1/1/1	1/1/1/1/1/1	0/1/1/1/1/1	0/0/1/1/1/1	0/0/1/1/1/1	0/0/0/0/0/0	0/0/0/0/0/0	0/0/0/0/0/0	0/0/0/0/0/0	0/0/0/0/0/0	0/0/0/0/0/0	0/0/0/0/0/0	0/0/0/0/0/0	0/0/0/0/0/0	0/0/0/0/0/0	0/0/0/0/0/0	0/0/0/0/0/0
chr1A	353253284	upstream_gene_variant	MODIFIER	TraesCS1A01G195400	Poly [ADP-ribose] polymerase	C	T	0/1/1/1/1/1	1/1/1/1/1/1	1/1/1/1/1/1	0/1/1/1/1/1	1/1/1/1/1/1	0/1/1/1/1/1	0/1/1/1/1/1	0/0/0/1/1/1	1/1/1/1/1/1	0/1/1/1/1/1	0/0/1/1/1/1	0/0/1/1/1/1	0/0/0/0/0/0	0/0/0/0/0/0	0/0/0/0/0/0	0/0/0/0/0/0	0/0/0/0/0/0	0/0/0/0/0/0	0/0/0/0/0/0	0/0/0/0/0/0	0/0/0/0/0/0	0/0/0/0/0/0	0/0/0/0/0/0	0/0/0/0/0/0
chr1A	353253284	downstream_gene_variant	MODIFIER	TraesCS1A01G195500	Shikimate kinase	C	T	0/1/1/1/1/1	1/1/1/1/1/1	1/1/1/1/1/1	0/1/1/1/1/1	1/1/1/1/1/1	0/1/1/1/1/1	0/1/1/1/1/1	0/0/0/1/1/1	1/1/1/1/1/1	0/1/1/1/1/1	0/0/1/1/1/1	0/0/1/1/1/1	0/0/0/0/0/0	0/0/0/0/0/0	0/0/0/0/0/0	0/0/0/0/0/0	0/0/0/0/0/0	0/0/0/0/0/0	0/0/0/0/0/0	0/0/0/0/0/0	0/0/0/0/0/0	0/0/0/0/0/0	0/0/0/0/0/0	0/0/0/0/0/0
chr1A	353253284	downstream_gene_variant	MODIFIER	TraesCS1A01G195500	Shikimate kinase	C	T	0/1/1/1/1/1	1/1/1/1/1/1	1/1/1/1/1/1	0/1/1/1/1/1	1/1/1/1/1/1	0/1/1/1/1/1	0/1/1/1/1/1	0/0/0/1/1/1	1/1/1/1/1/1	0/1/1/1/1/1	0/0/1/1/1/1	0/0/1/1/1/1	0/0/0/0/0/0	0/0/0/0/0/0	0/0/0/0/0/0	0/0/0/0/0/0	0/0/0/0/0/0	0/0/0/0/0/0	0/0/0/0/0/0	0/0/0/0/0/0	0/0/0/0/0/0	0/0/0/0/0/0	0/0/0/0/0/0	0/0/0/0/0/0
chr1A	353253284	intergenic_region	MODIFIER	TraesCS1A01G195300-TraesCS1A01G195400		C	T	0/1/1/1/1/1	1/1/1/1/1/1	1/1/1/1/1/1	0/1/1/1/1/1	1/1/1/1/1/1	0/1/1/1/1/1	0/1/1/1/1/1	0/0/0/1/1/1	1/1/1/1/1/1	0/1/1/1/1/1	0/0/1/1/1/1	0/0/1/1/1/1	0/0/0/0/0/0	0/0/0/0/0/0	0/0/0/0/0/0	0/0/0/0/0/0	0/0/0/0/0/0	0/0/0/0/0/0	0/0/0/0/0/0	0/0/0/0/0/0	0/0/0/0/0/0	0/0/0/0/0/0	0/0/0/0/0/0	0/0/0/0/0/0
chr1A	353253498	upstream_gene_variant	MODIFIER	TraesCS1A01G195400	Poly [ADP-ribose] polymerase	TG	CG,CA	2/2/2/2/2/2	2/2/2/2/2/2	2/2/2/2/2/2	1/1/2/2/2/2	1/2/2/2/2/2	1/2/2/2/2/2	2/2/2/2/2/2	1/2/2/2/2/2	1/1/2/2/2/2	2/2/2/2/2/2	1/1/2/2/2/2	1/2/2/2/2/2	1/1/1/1/1/1	1/1/1/1/1/1	1/1/1/1/1/1	1/1/1/1/1/1	1/1/1/1/1/1	1/1/1/1/1/1	1/1/1/1/1/1	1/1/1/1/1/1	1/1/1/1/1/1	1/1/1/1/1/1	1/1/1/1/1/1	1/1/1/1/1/1
chr1A	353253498	upstream_gene_variant	MODIFIER	TraesCS1A01G195400	Poly [ADP-ribose] polymerase	TG	CG,CA	2/2/2/2/2/2	2/2/2/2/2/2	2/2/2/2/2/2	1/1/2/2/2/2	1/2/2/2/2/2	1/2/2/2/2/2	2/2/2/2/2/2	1/2/2/2/2/2	1/1/2/2/2/2	2/2/2/2/2/2	1/1/2/2/2/2	1/2/2/2/2/2	1/1/1/1/1/1	1/1/1/1/1/1	1/1/1/1/1/1	1/1/1/1/1/1	1/1/1/1/1/1	1/1/1/1/1/1	1/1/1/1/1/1	1/1/1/1/1/1	1/1/1/1/1/1	1/1/1/1/1/1	1/1/1/1/1/1	1/1/1/1/1/1
chr1A	353253498	upstream_gene_variant	MODIFIER	TraesCS1A01G195400	Poly [ADP-ribose] polymerase	TG	CG,CA	2/2/2/2/2/2	2/2/2/2/2/2	2/2/2/2/2/2	1/1/2/2/2/2	1/2/2/2/2/2	1/2/2/2/2/2	2/2/2/2/2/2	1/2/2/2/2/2	1/1/2/2/2/2	2/2/2/2/2/2	1/1/2/2/2/2	1/2/2/2/2/2	1/1/1/1/1/1	1/1/1/1/1/1	1/1/1/1/1/1	1/1/1/1/1/1	1/1/1/1/1/1	1/1/1/1/1/1	1/1/1/1/1/1	1/1/1/1/1/1	1/1/1/1/1/1	1/1/1/1/1/1	1/1/1/1/1/1	1/1/1/1/1/1
chr1A	353253498	upstream_gene_variant	MODIFIER	TraesCS1A01G195400	Poly [ADP-ribose] polymerase	TG	CG,CA	2/2/2/2/2/2	2/2/2/2/2/2	2/2/2/2/2/2	1/1/2/2/2/2	1/2/2/2/2/2	1/2/2/2/2/2	2/2/2/2/2/2	1/2/2/2/2/2	1/1/2/2/2/2	2/2/2/2/2/2	1/1/2/2/2/2	1/2/2/2/2/2	1/1/1/1/1/1	1/1/1/1/1/1	1/1/1/1/1/1	1/1/1/1/1/1	1/1/1/1/1/1	1/1/1/1/1/1	1/1/1/1/1/1	1/1/1/1/1/1	1/1/1/1/1/1	1/1/1/1/1/1	1/1/1/1/1/1	1/1/1/1/1/1
chr1A	353253498	upstream_gene_variant	MODIFIER	TraesCS1A01G195400	Poly [ADP-ribose] polymerase	TG	CG,CA	2/2/2/2/2/2	2/2/2/2/2/2	2/2/2/2/2/2	1/1/2/2/2/2	1/2/2/2/2/2	1/2/2/2/2/2	2/2/2/2/2/2	1/2/2/2/2/2	1/1/2/2/2/2	2/2/2/2/2/2	1/1/2/2/2/2	1/2/2/2/2/2	1/1/1/1/1/1	1/1/1/1/1/1	1/1/1/1/1/1	1/1/1/1/1/1	1/1/1/1/1/1	1/1/1/1/1/1	1/1/1/1/1/1	1/1/1/1/1/1	1/1/1/1/1/1	1/1/1/1/1/1	1/1/1/1/1/1	1/1/1/1/1/1
chr1A	353253498	upstream_gene_variant	MODIFIER	TraesCS1A01G195400	Poly [ADP-ribose] polymerase	TG	CG,CA	2/2/2/2/2/2	2/2/2/2/2/2	2/2/2/2/2/2	1/1/2/2/2/2	1/2/2/2/2/2	1/2/2/2/2/2	2/2/2/2/2/2	1/2/2/2/2/2	1/1/2/2/2/2	2/2/2/2/2/2	1/1/2/2/2/2	1/2/2/2/2/2	1/1/1/1/1/1	1/1/1/1/1/1	1/1/1/1/1/1	1/1/1/1/1/1	1/1/1/1/1/1	1/1/1/1/1/1	1/1/1/1/1/1	1/1/1/1/1/1	1/1/1/1/1/1	1/1/1/1/1/1	1/1/1/1/1/1	1/1/1/1/1/1
chr1A	353253498	upstream_gene_variant	MODIFIER	TraesCS1A01G195400	Poly [ADP-ribose] polymerase	TG	CG,CA	2/2/2/2/2/2	2/2/2/2/2/2	2/2/2/2/2/2	1/1/2/2/2/2	1/2/2/2/2/2	1/2/2/2/2/2	2/2/2/2/2/2	1/2/2/2/2/2	1/1/2/2/2/2	2/2/2/2/2/2	1/1/2/2/2/2	1/2/2/2/2/2	1/1/1/1/1/1	1/1/1/1/1/1	1/1/1/1/1/1	1/1/1/1/1/1	1/1/1/1/1/1	1/1/1/1/1/1	1/1/1/1/1/1	1/1/1/1/1/1	1/1/1/1/1/1	1/1/1/1/1/1	1/1/1/1/1/1	1/1/1/1/1/1
[truncated: 66,358 more rows]
